# Supplementary material for: Influence of the magnetic field on bandgap and chemical composition of zinc thin films prepared by sparking discharge process
Source: Sci Rep. 2020 Jan 29;10:1388. doi: 10.1038/s41598-020-58183-4 (PMC6989455; doi:10.1038/s41598-020-58183-4)
Supplement: Supplementary file 2 — Related Manuscript File. [file 41598_2020_58183_MOESM2_ESM.zip]

Archive with 13 entries (13 files):
- thumbnail_pastedImage (1).png
- thumbnail_pastedImage (10).png
- thumbnail_pastedImage (11).png
- thumbnail_pastedImage (12).png
- thumbnail_pastedImage (2).png
- thumbnail_pastedImage (3).png
- thumbnail_pastedImage (4).png
- thumbnail_pastedImage (5).png
- thumbnail_pastedImage (6).png
- thumbnail_pastedImage (7).png
- thumbnail_pastedImage (8).png
- thumbnail_pastedImage (9).png
- thumbnail_pastedImage.png
