# Supplementary material for: Influence of the magnetic field on bandgap and chemical composition of zinc thin films prepared by sparking discharge process
Source: Sci Rep. 2020 Jan 29;10:1388. doi: 10.1038/s41598-020-58183-4 (PMC6989455; doi:10.1038/s41598-020-58183-4)
Supplement: Supplementary file 4 — Related Manuscript File. [file 41598_2020_58183_MOESM4_ESM.zip]

Archive with 10 entries (10 files):
- RAMAN SPECTROMETER.JPG
- RAMAN SPECTROMETER.txt
- Zn02TCO2-quartz-50X-40s-1.txt
- Zn02TN2-50X-40s-1.txt
- Zn04TCO2-50X-40s-1.txt
- Zn04TCO2-quartz-50X-40s-1.txt
- Zn04TN2-50X-40s-1.txt
- ZnCO2-50X-40s-1.txt
- ZnN2 04-50X-40s-1.txt
- ZnN2-50X-40s-1.txt
