# Supplementary material for: Influence of the magnetic field on bandgap and chemical composition of zinc thin films prepared by sparking discharge process
Source: Sci Rep. 2020 Jan 29;10:1388. doi: 10.1038/s41598-020-58183-4 (PMC6989455; doi:10.1038/s41598-020-58183-4)
Supplement: Supplementary file 4 — Related Manuscript File. [file 41598_2020_58183_MOESM4_ESM.zip › RAMAN SPECTROMETER.txt]

RAMAN SPECTROMETER :JOBIN YVON HORIBA   : FRANCE
MODEL :T64000 triple monochromator
-subtractive mode /Tripple monochromator
-laser exciting 532 nm solid state laser 150 mW 
-slit out 100 um
-Acquisitiontime 40s
-Accumulation number 2  times
-50X microscope objective
-1800 gr/mm  spectrograph grating
-spectral range 100 - 2000 cm-1
