# Supplementary material for: Influence of the magnetic field on bandgap and chemical composition of zinc thin films prepared by sparking discharge process
Source: Sci Rep. 2020 Jan 29;10:1388. doi: 10.1038/s41598-020-58183-4 (PMC6989455; doi:10.1038/s41598-020-58183-4)
Supplement: Supplementary file 4 — Related Manuscript File. [file 41598_2020_58183_MOESM4_ESM.zip › Zn02TCO2-quartz-50X-40s-1.txt]

99.9516	385.01
100.568	363.652
101.187	357.378
101.803	351.102
102.422	359.91
103.039	314.851
103.657	386.144
104.273	348.409
104.89	385.099
105.508	337.289
106.124	337.479
106.741	388.035
107.359	379.635
107.975	309.897
108.593	388.74
109.209	352.864
109.825	355.62
110.441	296.809
111.059	356.088
111.675	278.69
112.291	292.379
112.909	346.952
113.525	313.374
114.14	292.949
114.756	318.257
115.374	321.739
115.989	269.019
116.605	338.709
117.22	298.899
117.838	306.677
118.454	321.278
119.069	302.838
119.684	338.551
120.3	335.847
120.915	244.537
121.532	314.727
122.147	241.917
122.763	314.606
123.378	320.669
123.993	304.675
124.608	321.448
125.223	241.865
125.838	341.554
126.453	270.301
127.07	306.934
127.684	335.317
128.299	275.175
128.914	347.665
129.529	316.978
130.143	258.381
130.758	275.07
131.372	322.57
131.987	274.449
132.601	315.027
133.216	267.828
133.83	315.017
134.445	297.706
135.059	254.396
135.673	305.585
136.288	238.834
136.9	294.963
137.514	290.652
138.128	248.016
138.742	291.297
139.356	272.72
139.97	305.409
140.584	233.684
141.198	312.287
141.812	231.905
142.424	308.165
143.037	299.852
143.651	214.543
144.265	223.233
144.879	299.638
145.492	263.111
146.104	273.799
146.717	218.323
147.331	292.375
147.944	304.17
148.556	286.555
149.169	254.744
149.782	274.933
150.396	215.139
151.007	277.31
151.62	282.499
152.233	249.688
152.844	242.876
153.458	302.787
154.071	254.754
154.682	318.242
155.295	262.631
155.908	289.32
156.518	296.529
157.131	233.697
157.744	229.386
158.355	251.574
158.968	278.091
159.58	242.952
160.191	278.465
160.803	257.334
161.414	198.517
162.026	235.206
162.637	257.288
163.249	266.473
163.86	226.015
164.472	234.46
165.082	267.033
165.695	254.447
166.305	213.541
166.917	246.713
167.527	267.735
168.139	196.09
168.749	263.778
169.361	228.466
169.971	241.654
170.583	260.843
171.193	200.031
171.805	256.162
172.415	246.407
173.025	253.434
173.636	268.769
174.246	190.114
174.856	249.872
175.467	158.848
176.077	266.036
176.688	204.724
177.298	231.811
177.907	227.1
178.519	227.288
179.128	136.976
179.737	160.664
180.347	177.852
180.958	233.814
181.567	190.728
182.176	213.915
182.785	218.553
183.396	220.791
184.005	125.479
184.614	219.287
185.223	210.854
185.834	219.043
186.443	245.213
187.052	144.474
187.661	179.605
188.269	222.293
188.88	189.481
189.489	173.169
190.097	121.856
190.706	180.609
191.315	218.731
191.923	162.419
192.531	147.606
193.14	195.794
193.75	158.982
194.359	176.67
194.967	209.588
195.575	187.045
196.183	146.732
196.792	151.419
197.4	204.107
198.008	235.294
198.616	185.981
199.224	145.669
199.832	195.356
200.44	228.35
201.048	242.731
201.655	208.918
202.263	177.105
202.871	224.793
203.479	181.48
204.086	184.667
204.694	232.354
205.302	206.042
205.907	209.728
206.515	181.416
207.122	178.103
207.73	224.544
208.337	224.977
208.944	185.164
209.552	239.851
210.159	216.539
210.764	195.225
211.371	221.132
211.979	220.099
212.586	213.286
213.193	207.474
213.798	250.02
214.405	203.847
215.012	156.034
215.619	206.721
216.223	188.407
216.83	219.549
217.437	250.727
218.044	167.969
218.649	263.009
219.255	238.842
219.862	232.529
220.466	191.323
221.073	262.402
221.68	237.089
222.286	183.776
222.89	220.962
223.497	215.149
224.101	268.335
224.707	245.022
225.314	201.209
225.918	204.895
226.524	254.921
227.128	211.768
227.734	238.455
228.34	181.141
228.944	234.038
229.55	248.514
230.154	215.2
230.76	187.387
231.364	230.073
231.97	205.76
232.574	243.946
233.179	235.133
233.783	260.295
234.389	234.935
234.992	189.691
235.598	222.878
236.201	263.292
236.807	226.75
237.41	245.886
238.016	223.123
238.619	249.309
239.223	224.995
239.828	284.1
240.431	183.367
241.036	222.554
241.64	206.74
242.243	277.748
242.848	211.112
243.451	240.798
244.054	263.926
244.659	278.67
245.262	197.356
245.865	251.269
246.467	282.092
247.072	233.914
247.675	212.6
248.278	294.444
248.882	246.972
249.485	304.681
250.088	230.843
250.69	192.529
251.295	290.215
251.897	281.001
252.5	252.666
253.102	233.272
253.704	209.458
254.307	301.272
254.911	249.329
255.513	273.515
256.116	263.201
256.718	311.163
257.32	300.072
257.922	225.757
258.524	300.943
259.128	255.129
259.73	326.315
260.332	343
260.934	315.185
261.536	289.371
262.137	324.056
262.739	273.338
263.341	350.321
263.943	327.613
264.544	324.798
265.146	279.983
265.747	337.383
266.349	281.354
266.951	374.347
267.552	347.725
268.153	284.148
268.755	331.096
269.356	349.281
269.957	351.466
270.559	304.717
271.16	363.337
271.761	369.703
272.36	309.207
272.961	303.892
273.562	324.077
274.163	364.185
274.764	348.448
275.365	381.729
275.966	342.818
276.567	329.503
277.166	379.969
277.766	316.373
278.367	327.058
278.968	343.743
279.569	369.428
280.167	362.187
280.768	378.516
281.368	341.483
281.969	358.542
282.567	348.352
283.168	405.741
283.768	371.222
284.366	331.407
284.967	371.601
285.567	335.276
286.167	313.461
286.765	418.146
287.365	376.895
287.966	364.016
288.564	347.7
289.164	384.385
289.762	431.069
290.361	388.254
290.961	393.939
291.559	413.123
292.159	380.808
292.759	422.993
293.357	429.993
293.956	393.862
294.554	429.046
295.154	430.731
295.751	399.915
296.351	400.6
296.948	465.284
297.548	428.969
298.145	455.653
298.744	479.808
299.342	458.521
299.941	443.706
300.538	440.89
301.138	459.075
301.735	479.759
302.334	465.443
302.931	417.628
303.528	441.811
304.127	455.496
304.724	446.174
305.323	504.21
305.92	477.049
306.517	505.593
307.116	502.917
307.712	489.601
308.309	449.785
308.908	508.969
309.505	509.653
310.101	517.337
310.7	490.021
311.296	535.205
311.893	517.889
312.489	541.573
313.088	501.257
313.684	500.882
314.281	517.625
314.879	514.309
315.475	551.881
316.071	506.177
316.668	488.86
317.264	514.044
317.862	575.495
318.458	505.412
319.054	593.438
319.65	540.78
320.246	528.963
320.842	567.647
321.438	597.039
322.036	535.015
322.631	624.25
323.227	568.521
323.823	636.819
324.419	559.193
325.014	663.12
325.61	571.116
326.205	595.8
326.801	612.983
327.396	675.667
327.992	597.35
328.587	592.534
329.183	680.217
329.778	691.382
330.373	620.515
330.969	643.268
331.564	697.584
332.159	623.134
332.754	674.318
333.349	688.001
333.944	631.685
334.539	663.868
335.134	677.551
335.729	660.734
336.324	657.918
336.919	617.94
337.514	692.879
338.107	638.467
338.701	657.15
339.296	686.834
339.891	628.003
340.485	640.7
341.08	674.384
341.673	614.817
342.267	676.602
342.862	650.432
343.456	672.616
344.05	631.962
344.643	673.481
345.237	589.665
345.831	660.348
346.426	646.531
347.018	687.045
347.612	601.396
348.206	650.58
348.798	678.29
349.392	633.96
349.986	649.176
350.58	670.334
351.172	678.993
351.766	630.11
352.358	667.359
352.952	657.542
353.546	699.225
354.137	682.907
354.731	642.09
355.325	699.853
355.916	689.354
356.51	683.433
357.101	677.511
357.695	668.539
358.286	717.925
358.88	650.593
359.471	643.146
360.065	718.469
360.658	759.423
361.249	715.099
361.842	716.782
362.434	728.964
363.025	662.646
363.618	761.712
364.209	776.313
364.802	721.694
365.393	659.376
365.986	760.558
366.577	743.741
367.17	708.423
367.761	786.849
368.351	745.288
368.944	726.97
369.535	759.652
370.126	803.834
370.718	772.517
371.309	806.85
371.899	752.562
372.492	790.564
373.082	790.246
373.673	814.904
374.265	805.11
374.856	816.107
375.446	786.474
376.036	737.656
376.629	790.838
377.219	802.52
377.809	823.89
378.399	768.094
378.991	807.566
379.581	810.778
380.171	807.43
380.761	834.112
381.351	836.716
381.943	784.476
382.533	844.158
383.123	864.84
383.713	858.521
384.303	817.203
384.892	856.385
385.482	860.567
386.074	852.894
386.663	829.43
387.253	862.223
387.842	834.294
388.432	820.976
389.021	872.922
389.611	816.839
390.2	842.521
390.789	835.702
391.379	848.384
391.968	872.565
392.557	866.747
393.146	819.428
393.736	820.11
394.325	874.223
394.914	877.473
395.503	885.232
396.092	832.76
396.681	862.704
397.27	866.199
397.859	838.379
398.447	921.989
399.034	879.243
399.623	874.424
400.212	911.897
400.8	856.15
401.389	878.969
401.978	858.15
402.566	858.831
403.153	925.543
403.741	870.693
404.33	883.375
404.918	920.109
405.507	873.737
406.093	939.418
406.681	895.599
407.27	875.118
407.858	927.962
408.444	864.142
409.032	929.324
409.62	907.005
410.208	901.428
410.794	891.432
411.382	913.317
411.97	951.046
412.556	937.123
413.144	914.591
413.732	946.161
414.318	872.953
414.906	885.134
415.493	952.815
416.079	976.629
416.667	902.176
417.252	983.278
417.84	943.038
418.425	983.494
419.013	919.9
419.6	971.361
420.186	969.261
420.773	959.942
421.359	1008.7
421.946	943.303
422.531	1008.45
423.118	964.665
423.704	1020.66
424.291	969.026
424.876	970.706
425.463	1005.26
426.048	981.568
426.635	1040.18
427.22	969.928
427.805	1030.23
428.392	975.79
428.977	1074.76
429.564	1020.15
430.148	1091.04
430.733	1101.03
431.32	1067.01
431.905	1107.87
432.489	1101.05
433.076	1159.47
433.66	1110.91
434.245	1150.59
434.831	1196.75
435.416	1174.92
436	1217.42
436.587	1200.67
437.171	1231.32
437.755	1236.58
438.339	1189.36
438.926	1177.04
439.51	1154.16
440.094	1125.9
440.678	1097.13
441.262	1124.86
441.848	1060.07
442.432	1056.86
443.016	1079.05
443.6	1024.48
444.184	973.656
444.768	1020.33
445.354	968.029
445.937	996.988
446.521	959.921
447.105	939.784
447.688	972.129
448.272	923.211
448.856	936.934
449.439	939.776
450.023	916.955
450.606	923.635
451.19	900.466
451.773	914.495
452.356	923.175
452.94	920.012
453.523	901.034
454.106	929.482
454.689	919.894
455.272	912.219
455.856	881.513
456.439	879.999
457.022	914.037
457.605	885.292
458.188	868.683
458.771	909.493
459.354	855.831
459.936	884.01
460.519	922.69
461.1	892.369
461.683	872.549
462.266	919.284
462.848	853.908
463.431	893.578
464.013	887.127
464.596	805.446
465.177	894.693
465.759	825.805
466.341	902.66
466.924	882.724
467.504	858.843
468.087	804.022
468.669	848.737
469.251	830.381
469.831	806.56
470.414	791.239
470.996	822.918
471.576	845.597
472.158	810.777
472.74	789.956
473.322	803.636
473.902	787.314
474.484	828.993
475.064	850.114
475.646	850.351
476.227	853.601
476.807	807.709
477.389	884.389
477.971	865.068
478.55	913.6
479.132	827.426
479.712	870.104
480.293	916.894
480.873	868.07
481.454	877.141
482.034	847.82
482.615	923.499
483.194	888.178
483.776	882.357
484.355	882.035
484.936	947.037
485.515	904.893
486.097	924.938
486.676	953.25
487.257	933.43
487.836	895.608
488.415	903.787
488.996	945.004
489.575	881.644
490.156	956.612
490.735	955.693
491.314	954.94
491.894	912.859
492.473	850.037
493.052	935.782
493.633	875.394
494.211	896.332
494.79	922.66
495.37	867.93
495.949	848.608
496.528	828.786
497.106	861.465
497.686	834.143
498.265	812.322
498.843	748.634
499.422	805.32
500.002	777.878
500.58	749.535
501.158	688.026
501.736	704.891
502.315	704.57
502.895	667.749
503.473	646.927
504.051	696.605
504.629	672.283
505.207	659.461
505.785	671.639
506.363	628.817
506.94	659.965
507.52	610.674
508.098	614.48
508.676	616.03
509.253	543.708
509.831	555.386
510.409	599.71
510.986	588.286
511.564	536.42
512.141	526.598
512.719	548.776
513.296	557.506
513.874	521.446
514.451	527.31
515.028	521.988
515.606	512.666
516.183	477.176
516.76	503.521
517.337	528.199
517.913	467.876
518.49	476.554
519.067	486.232
519.644	473.41
520.221	432.021
520.798	447.266
521.375	395.443
521.952	399.121
522.526	448.677
523.103	434.476
523.68	461.654
524.257	375.832
524.833	402.509
525.408	383.892
525.985	397.326
526.561	397.042
527.138	421.219
527.712	319.896
528.289	356.574
528.865	329.752
529.442	355.429
530.016	379.647
530.592	365.591
531.169	316.052
531.743	314.57
532.319	318.061
532.895	359.494
533.47	343.171
534.046	337.348
534.622	282.065
535.196	333.703
535.772	268.685
536.346	313.488
536.922	266.291
537.498	309.721
538.072	305.777
538.647	274.371
539.221	298.943
539.797	268.543
540.371	312.232
540.946	298.975
541.52	277.896
542.096	246.829
542.669	263.005
543.245	312.929
543.818	262.36
544.394	274.537
544.967	311.714
545.542	306.948
546.116	253.311
546.689	253.487
547.264	257.922
547.838	281.323
548.413	301.776
548.986	258.943
549.559	237.629
550.134	280.63
550.707	245.483
551.28	239.659
551.855	271.545
552.428	245.933
553.001	242.189
553.576	214.867
554.149	221.543
554.722	262.809
555.296	263.672
555.869	234.031
556.442	268.098
557.015	233.426
557.589	207.103
558.162	220.78
558.734	249.956
559.307	255.043
559.879	203.309
560.452	239.485
561.026	217.662
561.599	227.839
562.171	247.237
562.743	210.192
563.315	244.154
563.888	227.982
564.46	206.742
565.034	251.178
565.606	244.074
566.178	236.25
566.75	255.069
567.322	213.797
567.894	248.279
568.466	237.455
569.038	260.131
569.61	243.308
570.182	217.984
570.753	248.16
571.325	254.854
571.897	255.012
572.469	218.689
573.04	262.92
573.612	224.041
574.183	241.217
574.755	247.893
575.327	258.069
575.898	236.245
576.467	222.421
577.039	247.665
577.61	221.273
578.182	200.129
578.753	243.383
579.324	191.801
579.895	236.18
580.464	205.361
581.036	221.221
581.607	190.505
582.178	197.832
582.749	209.857
583.318	168.569
583.889	205.965
584.46	206.884
585.031	183.06
585.599	204.901
586.17	151.411
586.741	182.087
587.312	142.763
587.88	192.938
588.451	149.614
589.022	173.79
589.59	186.465
590.161	200.141
590.731	152.986
591.3	193.395
591.87	155.394
592.441	208.843
593.009	182.018
593.58	140.194
594.148	188.959
594.718	158.545
595.288	211.495
595.857	163.896
596.427	185.022
596.995	209.926
597.565	188.623
598.133	220.097
598.703	186.773
599.271	162.448
599.841	183.624
600.409	187.299
600.979	167.974
601.547	192.649
602.117	177.825
602.684	193.06
603.252	154.069
603.822	181.02
604.389	181.88
604.959	159.701
605.527	200.011
606.094	149.051
606.664	134.226
607.231	144.401
607.801	180.177
608.368	180.351
608.935	148.942
609.503	150.101
610.072	176.426
610.639	163.451
611.207	189.403
611.776	156.302
612.343	184.3
612.91	169.134
613.477	158.008
614.046	160.663
614.613	88.676
615.18	131.804
615.747	153.837
616.316	158.701
616.883	87.3755
617.45	75.5502
618.017	124.725
618.584	86.8995
619.15	125.483
619.717	79.2488
620.286	90.9241
620.852	136.099
621.419	77.2732
621.985	147.297
622.552	118.122
623.119	123.87
623.685	98.379
624.251	105.146
624.818	102.821
625.384	116.495
625.95	85.1697
626.517	151.339
627.083	148.705
627.649	67.1932
628.215	104.868
628.781	148.042
629.348	95.2166
629.914	114.891
630.48	139.065
631.046	92.7399
631.612	130.507
632.178	37.5886
632.744	81.0797
633.309	68.9374
633.875	88.2209
634.439	33.7855
635.005	53.9597
635.57	96.2675
636.136	53.3083
636.702	29.4828
637.267	76.7605
637.833	93.193
638.396	63.5051
638.962	66.6793
639.527	89.3536
640.093	58.5277
640.656	44.7014
641.222	87.7683
641.787	99.5498
642.352	92.7242
642.916	54.8977
643.481	78.0718
644.046	13.7458
644.609	20.781
645.174	52.0986
645.739	51.9161
646.302	82.7343
646.867	62.5519
647.432	78.8696
647.995	19.4899
648.56	0.00549316
649.125	10.4756
649.688	74.1414
650.253	-2.54089
650.815	80.3987
651.38	-2.40503
651.945	65.9128
652.508	51.2311
653.072	9.54883
653.635	15.3672
654.199	43.1849
654.762	55.0033
655.326	31.821
655.889	65.1396
656.453	28.4573
657.016	65.2759
657.58	46.1537
658.142	35.4121
658.704	77.2306
659.269	23.0485
659.831	37.3668
660.395	61.1705
660.957	49.0033
661.519	66.8219
662.083	6.13989
662.645	77.5979
663.209	45.7764
663.771	51.5455
664.333	48.3739
664.897	23.7314
665.459	7.38379
666.021	52.8688
666.583	50.1871
667.146	-3.14917
667.708	43.7231
668.27	32.5157
668.833	64.5109
669.395	-6.099
669.957	62.6062
670.518	-6.33411
671.08	-12.3463
671.643	29.9124
672.204	44.0187
672.766	61.2251
673.327	23.1418
673.889	45.0381
674.452	29.1906
675.013	56.4178
675.574	38.3937
676.135	18.6233
676.697	17.5574
677.258	54.5787
677.819	34.0826
678.38	21.1062
678.941	52.9221
679.502	-3.80701
680.063	46.1118
680.624	27.6294
681.187	49.9731
681.747	15.9121
682.308	51.8273
682.869	50.5355
683.43	29.1931
683.991	49.0616
684.549	31.6691
685.11	40.0725
685.67	54.3362
686.231	32.6208
686.792	21.5914
687.352	55.3629
687.912	24.6
688.473	32.8214
689.033	71.6718
689.594	44.8264
690.154	18.2141
690.712	66.845
691.273	7.63562
691.833	67.5901
692.393	71.8455
692.953	65.3977
693.513	75.9186
694.071	47.4795
694.631	37.6223
695.191	78.701
695.751	58.7054
696.309	87.2126
696.869	33.1539
697.429	32.5544
697.989	83.0276
698.511	89.5065
699.08	91.1519
699.65	72.9918
700.22	60.8346
700.789	86.8654
701.357	32.0208
701.927	81.8635
702.496	95.0044
703.066	83.5492
703.635	42.892
704.205	93.5206
704.772	62.5781
705.341	96.4791
705.911	70.764
706.48	68.1068
707.047	98.1432
707.617	50.2931
708.186	51.136
708.755	91.2046
709.322	105.169
709.891	50.6654
710.46	54.0084
711.029	80.8127
711.596	116.036
712.165	88.4823
712.734	57.4663
713.301	96.1101
713.87	99.2533
714.439	35.9104
715.005	36.2539
715.574	93.1522
716.141	57.4406
716.709	72.6748
717.278	47.1267
717.845	94.6405
718.413	91.8761
718.98	85.673
719.548	48.0002
720.115	74.8439
720.683	94.6869
721.251	62.53
721.818	79.8738
722.386	88.8496
722.952	44.1598
723.52	40.9038
724.087	88.1659
724.655	53.0907
725.221	67.4344
725.787	76.7129
726.355	89.6471
726.921	72.4652
727.489	85.8085
728.055	65.0818
728.623	51.9956
729.189	49.3394
729.755	59.6832
730.322	88.3572
730.888	75.7576
731.456	78.4059
732.022	69.0575
732.587	45.4647
733.155	83.7448
733.721	74.0886
734.286	96.9778
734.854	45.276
735.419	69.62
735.985	73.9637
736.55	85.8077
737.117	47.3199
737.683	85.9951
738.248	50.8391
738.813	102.183
739.38	72.0266
739.946	83.4155
740.511	92.8102
741.076	73.5586
741.643	81.402
742.208	58.7461
742.773	92.0746
743.338	64.5514
743.903	47.3325
744.468	68.1224
745.035	51.402
745.6	92.265
746.165	84.1542
746.729	28.4983
747.294	83.3424
747.859	84.6865
748.424	74.0308
748.988	28.8749
749.553	73.5742
750.117	81.5746
750.684	48.4069
751.248	65.251
751.813	60.0953
752.377	73.4396
752.942	66.0063
753.506	42.6279
754.07	65.2562
754.635	44.8165
755.199	70.4049
755.763	66.0051
756.327	72.1416
756.889	40.7887
757.453	89.4609
758.018	40.4219
758.582	63.0989
759.146	69.5715
759.71	58.9159
760.273	66.7603
760.837	91.9493
761.401	25.949
761.965	90.2379
762.527	30.6383
763.091	110.043
763.654	60.8271
764.218	94.8878
764.782	121.596
765.345	80.3604
765.907	102.205
766.47	84.7389
767.034	126.264
767.597	104.739
768.161	130.083
768.722	126.928
769.286	104.711
769.849	129.617
770.412	155.399
770.974	109.807
771.537	162.048
772.1	145.496
772.661	148.841
773.224	140.686
773.787	169.767
774.348	132.201
774.911	124.22
775.474	158.565
776.035	165.265
776.598	182.241
777.159	145.1
777.722	167.945
778.285	172.289
778.846	151.634
779.408	171.979
779.969	169.324
780.532	154.169
781.094	158.514
781.655	190.236
782.218	125.204
782.778	196.164
783.341	141.394
783.901	162.739
784.464	198.451
785.024	153.929
785.586	203.261
786.147	160.12
786.709	191.066
787.269	155.81
787.829	164.155
788.392	204.016
788.952	178.845
789.514	142.14
790.074	185.61
790.634	205.257
791.196	189.726
791.756	185.071
792.318	168.916
792.878	194.155
793.438	173.107
794	205.952
794.559	214.56
795.119	149.643
795.681	183.988
796.241	173.834
796.8	196.179
797.36	209.495
797.921	182.87
798.481	175.215
799.041	198.561
799.6	133.906
800.161	160.251
800.721	158.097
801.28	183.443
801.84	202.788
802.399	190.097
802.96	156.055
803.52	192.825
804.079	183.67
804.638	160.016
805.197	200.987
805.756	190.285
806.317	190.052
806.876	161.699
807.435	171.744
807.994	193.075
808.553	175.681
809.112	192.128
809.671	156.127
810.23	199.471
810.789	167.318
811.347	198.664
811.906	147.961
812.465	170.356
813.023	147.598
813.582	174.047
814.141	185.051
814.699	163.739
815.258	142.085
815.816	150.431
816.375	188.194
816.933	134.123
817.492	155.71
818.05	121.314
818.608	186.124
819.167	144.506
819.725	177.352
820.283	187.629
820.841	185.768
821.397	128.391
821.955	148.236
822.514	171.442
823.072	140.428
823.63	182.415
824.188	168.12
824.744	182.467
825.301	190.581
825.859	177.659
826.417	165.505
826.975	153.351
827.531	137.198
828.088	181.544
828.646	146.39
829.204	150.736
829.759	152.305
830.317	173.429
830.875	165.523
831.432	126.82
831.988	146.968
832.545	142.314
833.102	141.121
833.658	167.336
834.215	123.853
834.773	133.199
835.328	158.546
835.885	119.892
836.44	168.767
836.998	155.536
837.555	123.431
838.11	155.682
838.667	120.624
839.222	125.471
839.779	113.817
840.334	137.664
840.891	123.51
841.448	128.857
842.003	118.733
842.56	96.0498
843.114	143.193
843.671	97.243
844.226	116.131
844.783	140.621
845.337	111.387
845.892	100.13
846.448	142.109
847.003	83.3235
847.56	129.645
848.114	102.33
848.671	94.6044
849.225	82.7102
849.779	105.445
850.336	124.461
850.89	68.7507
851.446	103.06
852.001	76.4441
852.555	81.7913
853.111	113.391
853.665	66.4847
854.219	96.8319
854.774	60.1788
855.33	91.0254
855.884	101.715
856.438	100.72
856.994	106.066
857.548	59.9133
858.101	58.2604
858.655	34.6075
859.211	102.454
859.765	109.721
860.319	85.1484
860.872	75.9956
861.426	45.949
861.982	91.6896
862.535	92.1943
863.089	88.9192
863.643	64.2311
864.196	56.0784
864.75	99.9799
865.303	30.7728
865.858	77.6195
866.412	52.8988
866.965	38.8142
867.518	55.5214
868.072	61.5087
868.625	82.1381
869.178	63.7032
869.731	33.3927
870.285	60.8981
870.838	31.0618
871.391	71.2919
871.944	72.0977
872.497	78.8171
873.05	65.6348
873.603	34.1053
874.156	79.3296
874.708	46.677
875.261	17.5243
875.814	35.3718
876.367	22.365
876.92	57.0667
877.472	73.0215
878.025	13.9409
878.576	25.5892
879.128	16.5391
879.681	68.5966
880.233	25.0502
880.786	42.4996
881.338	72
881.891	50.6947
882.441	49.9581
882.994	51.7498
883.546	10.1748
884.098	66.1748
884.651	12.7725
885.201	78.4656
885.753	45.1288
886.305	0.97644
886.857	74.824
887.407	53.2716
887.96	21.5527
888.512	71.8674
889.064	58.7151
889.614	55.0632
890.165	4.91089
890.717	64.7128
891.267	12.6069
891.819	70.1326
892.371	81.3022
892.921	51.5295
893.472	21.4982
894.024	63.8459
894.574	65.7285
895.125	57.2069
895.675	40.8904
896.227	73.2771
896.778	80.7788
897.328	22.4492
897.879	62.2821
898.429	52.6304
898.98	63.885
899.529	33.5607
900.081	82.6619
900.63	40.1022
901.181	44.851
901.73	77.1974
902.282	41.567
902.831	88.0669
903.382	74.7633
903.931	39.1118
904.482	69.4597
905.031	46.3082
905.58	69.7001
906.131	32.5045
906.68	67.353
907.231	82.808
907.78	76.5496
908.329	68.8981
908.879	46.7461
909.428	82.5795
909.977	83.1033
910.528	68.7911
911.076	82.0437
911.625	95.9882
912.176	44.8363
912.724	48.6849
913.273	72.8595
913.823	85.0931
914.372	62.9114
914.92	36.5789
915.469	89.4861
916.019	44.7756
916.567	64.6243
917.115	47.4729
917.664	67.3217
918.212	92.4779
918.762	93.5184
919.31	62.3672
919.859	65.5393
920.407	55.3556
920.955	82.8562
921.503	85.2621
922.051	73.6108
922.601	49.4591
923.149	59.8079
923.697	86.811
924.244	47.0055
924.792	51.9585
925.34	95.8101
925.888	67.6349
926.436	69.127
926.983	85.7424
927.531	51.0983
928.079	46.4471
928.626	49.2961
929.174	87.5988
929.721	84.9938
930.269	64.3427
930.816	96.158
931.364	92.7651
931.911	51.629
932.458	45.7384
933.006	60.8467
933.553	89.3337
934.1	41.2853
934.648	70.6342
935.195	55.4832
935.742	75.8322
936.287	76.6816
936.834	80.5306
937.381	47.8796
937.928	69.2288
938.475	86.5333
939.022	61.9268
939.567	44.9005
940.114	94.0918
940.661	37.9746
941.208	75.3876
941.755	73.6727
942.3	30.4967
942.846	67.8715
943.393	50.2205
943.94	33.1545
944.484	71.9791
945.031	50.2684
945.578	39.1176
946.124	30.6443
946.669	47.8164
947.215	68.6913
947.762	63.5148
948.306	29.3348
948.852	24.3571
949.399	64.9812
949.943	65.4042
950.489	29.2251
951.034	53.6117
951.58	27.4609
952.126	62.8944
952.67	27.3159
953.216	28.9385
953.76	41.3593
954.307	59.7853
954.851	34.0582
955.397	69.2062
955.941	42.7574
956.486	63.5995
957.03	40.9568
957.576	46.2021
958.12	57.3395
958.666	19.5054
959.21	65.6255
959.755	31.7046
960.299	17.5547
960.845	50.9039
961.388	41.754
961.934	55.1034
962.477	33.9534
963.021	47.5785
963.567	54.3746
964.11	36.2714
964.655	20.3523
965.199	29.2023
965.742	55.4673
966.288	43.4019
966.831	34.2518
967.374	49.4274
967.919	61.7085
968.463	64.8015
969.006	28.6516
969.549	44.0016
970.094	58.2527
970.637	32.7013
971.18	68.1473
971.723	53.4016
972.268	28.7512
972.811	10.6014
973.354	57.9337
973.897	59.4708
974.44	34.8619
974.985	56.2882
975.527	62.8496
976.07	31.6415
976.613	41.5682
977.156	21.4948
977.698	64.8495
978.243	64.749
978.785	47.8109
979.328	44.701
979.87	24.4939
980.413	68.5544
980.955	63.4812
981.498	32.3479
982.04	43.8345
982.583	58.2611
983.125	66.8495
983.667	51.5031
984.21	33.6481
984.752	65.968
985.294	49.3947
985.836	67.8213
986.378	52.748
986.92	74.6747
987.462	41.1014
988.005	68.9502
988.547	69.4503
989.089	37.3817
989.63	57.7001
990.172	49.3014
990.714	69.1619
991.256	43.5886
991.796	39.5156
992.338	67.9425
992.879	41.8693
993.421	75.6252
993.963	28.7228
994.504	54.1495
995.044	73.3125
995.586	47.0033
996.127	48.9302
996.669	70.9534
997.21	48.2838
997.75	35.9526
998.291	67.6376
998.833	74.6708
999.374	56.4913
999.913	77.076
1000.45	33.6541
1001	50.5323
1001.54	70.0565
1002.08	37.1259
1002.62	68.6569
1003.16	35.9799
1003.7	37.267
1004.24	68.9581
1004.78	33.2607
1005.32	55.6876
1005.86	76.2444
1006.4	31.9585
1006.94	52.9685
1007.48	66.5608
1008.02	32.2598
1008.56	56.2494
1009.1	75.2627
1009.64	26.1034
1010.18	63.5308
1010.72	38.4576
1011.26	82.3848
1011.8	98.0649
1012.34	75.2389
1012.88	60.1659
1013.42	60.0929
1013.96	68.0836
1014.5	83.9471
1015.04	78.374
1015.57	82.3834
1016.11	82.4381
1016.65	72.1555
1017.19	95.486
1017.73	65.0096
1018.27	88.4369
1018.81	41.8639
1019.35	34.7911
1019.89	50.2184
1020.43	72.1454
1020.96	95.0726
1021.5	37.9999
1022.04	54.4269
1022.58	56.8542
1023.12	75.2815
1023.66	27.2087
1024.2	90.402
1024.73	85.5507
1025.27	68.9904
1025.81	66.4175
1026.35	72.3447
1026.89	89.5706
1027.42	66.6993
1027.96	87.9849
1028.5	58.0536
1029.04	108.481
1029.58	47.4083
1030.11	53.8357
1030.65	126.913
1031.19	127.069
1031.73	81.1174
1032.27	72.5448
1032.8	75.9722
1033.34	109.9
1033.88	105.127
1034.42	121.235
1034.95	109.006
1035.49	101.109
1036.03	114.036
1036.56	58.9637
1037.1	122.891
1037.64	96.8185
1038.18	77.2457
1038.71	99.6731
1039.25	136.045
1039.79	107.528
1040.32	123.968
1040.86	110.383
1041.4	89.8104
1041.93	77.7379
1042.47	136.165
1043.01	123.593
1043.54	126.257
1044.08	95.9476
1044.62	130.076
1045.15	118.539
1045.69	130.23
1046.23	103.157
1046.76	133.659
1047.3	119.425
1047.84	104.94
1048.37	118.368
1048.91	140.795
1049.44	133.723
1049.98	149.65
1050.52	155.578
1051.05	113.924
1051.59	159.433
1052.12	162.36
1052.66	124.237
1053.19	147.12
1053.73	162.643
1054.27	149.533
1054.8	175.999
1055.34	182.936
1055.87	166.354
1056.41	165.781
1056.94	177.709
1057.48	210.568
1058.01	202.477
1058.55	181.466
1059.08	205.207
1059.62	239.753
1060.15	219.775
1060.69	195.203
1061.22	249.772
1061.76	217.558
1062.29	246.486
1062.83	234.913
1063.36	245.086
1063.9	257.269
1064.43	245.751
1064.97	276.39
1065.5	240.928
1066.04	283.185
1066.57	256.408
1067.1	305.335
1067.64	287.263
1068.17	306.691
1068.71	284.619
1069.24	300.592
1069.77	320.974
1070.31	286.795
1070.84	337.783
1071.38	287.758
1071.91	311.146
1072.44	355.114
1072.98	302.041
1073.51	373.969
1074.05	347.897
1074.58	345.825
1075.11	369.504
1075.65	390.109
1076.18	362.733
1076.71	399.177
1077.25	394.364
1077.78	362.438
1078.31	411.849
1078.85	375.248
1079.38	415.215
1079.91	410.604
1080.44	412.032
1080.98	367.46
1081.51	421.869
1082.04	414.316
1082.58	393.864
1083.11	435.495
1083.64	387.291
1084.18	435.523
1084.71	409.956
1085.24	422.384
1085.77	428.815
1086.3	420.24
1086.84	396.133
1087.37	409.096
1087.9	429.524
1088.43	391.452
1088.97	412.243
1089.5	396.308
1090.03	409.736
1090.56	378.664
1091.09	378.092
1091.63	402.337
1092.16	372.176
1092.69	389.381
1093.22	355.088
1093.75	352.233
1094.29	362.661
1094.82	336.589
1095.35	308.517
1095.88	334.445
1096.41	331.874
1096.94	266.96
1097.47	316.23
1098.01	302.067
1098.54	254.879
1099.07	279.535
1099.6	271.043
1100.13	281.596
1100.66	224.299
1101.19	261.727
1101.72	248.285
1102.25	197.611
1102.79	231.731
1103.32	200.631
1103.85	185.369
1104.38	203.797
1104.91	185.725
1105.44	169.995
1105.97	164.082
1106.5	156.51
1107.03	179.938
1107.56	155.866
1108.09	151.295
1108.62	151.723
1109.15	159.121
1109.68	159.956
1110.21	105.508
1110.74	108.936
1111.27	135.337
1111.8	114.793
1112.33	109.221
1112.86	119.492
1113.39	68.078
1113.92	75.5065
1114.45	101.435
1114.98	124.363
1115.51	105.292
1116.04	60.7202
1116.57	99.0021
1117.1	97.0396
1117.63	93.2117
1118.16	90.3165
1118.69	56.6465
1119.22	103.361
1119.75	76.7192
1120.27	40.1477
1120.8	50.076
1121.33	62.3801
1121.86	21.933
1122.39	96.6379
1122.92	89.1921
1123.45	24.2185
1123.98	47.6471
1124.51	76.0902
1125.04	21.9043
1125.56	73.4327
1126.09	72.8611
1126.62	22.5446
1127.15	46.7184
1127.68	61.1467
1128.21	37.5753
1128.73	81.5499
1129.26	73.1071
1129.79	89.1108
1130.32	29.2898
1130.85	74.1914
1131.38	46.6469
1131.9	72.5052
1132.43	43.0043
1132.96	27.933
1133.49	70.8615
1134.02	87.29
1134.54	28.2188
1135.07	62.6417
1135.6	39.5762
1136.13	76.2225
1136.66	66.5564
1137.18	50.8621
1137.71	77.3871
1138.24	23.2014
1138.76	68.3767
1139.29	58.077
1139.82	15.4493
1140.35	67.5757
1140.87	22.3632
1141.4	78.7917
1141.93	21.2206
1142.46	67.1868
1142.98	4.57812
1143.51	62.5
1144.04	77.2322
1144.56	39.8644
1145.09	78.3488
1145.62	24.6388
1146.14	62.0586
1146.67	68.4818
1147.19	69.0085
1147.72	16.9374
1148.25	48.3662
1148.77	65.795
1149.3	20.2295
1149.83	75.6527
1150.35	55.5815
1150.88	70.5104
1151.41	19.4391
1151.93	38.3683
1152.46	28.7971
1152.98	81.726
1153.51	36.7712
1154.04	22.1543
1154.56	76.5923
1155.09	61.4417
1155.61	87.3706
1156.14	17.1039
1156.67	72.7283
1157.19	55.1573
1157.72	19.6111
1158.24	66.5153
1158.77	59.444
1159.29	18.3879
1159.82	58.3021
1160.34	50.7311
1160.87	37.1602
1161.39	65.5891
1161.92	9.51062
1162.44	40.4473
1162.97	37.3761
1163.49	36.8053
1164.02	68.8076
1164.54	51.1632
1165.07	14.5924
1165.59	64.5212
1166.12	30.4507
1166.64	49.7136
1167.17	53.5338
1167.69	14.7377
1168.22	74.8187
1168.74	51.5959
1169.27	35.5249
1169.79	59.9542
1170.32	77.1708
1170.84	66.29
1171.36	5.74133
1171.89	78.4211
1172.41	77.0229
1172.94	59.0289
1173.46	29.9581
1173.98	46.3872
1174.51	5.81653
1175.03	70.5081
1175.56	40.1748
1176.08	18.0918
1176.6	41.0065
1177.13	71.4624
1177.65	64.1741
1178.17	53.3208
1178.7	14.8114
1179.22	37.66
1179.74	32.9263
1180.27	17.2001
1180.79	53.7975
1181.31	52.1631
1181.84	35.5555
1182.36	24.4349
1182.88	13.6699
1183.41	56.6936
1183.93	58.0725
1184.45	58.6876
1184.98	7.83105
1185.5	12.2104
1186.02	75.0846
1186.54	27.7732
1187.07	39.348
1187.59	12.3519
1188.11	40.1068
1188.63	54.4862
1189.16	69.3656
1189.68	23.8901
1190.2	65.1244
1190.72	49.5035
1191.25	60.3173
1191.77	12.2623
1192.29	34.3451
1192.81	58.5211
1193.34	13.5405
1193.86	59.28
1194.38	48.6595
1194.9	60.5389
1195.42	17.9186
1195.95	58.668
1196.47	38.8105
1196.99	57.2803
1197.51	-0.66272
1198.03	26.6815
1198.55	49.8468
1199.07	2.84924
1199.6	30.3312
1200.12	15.7896
1200.64	27.3837
1201.16	49.5841
1201.68	28.9425
1202.2	9.20081
1202.73	10.5427
1203.24	62.0575
1203.77	32.6394
1204.29	13.0081
1204.81	40.312
1205.33	51.7427
1205.85	7.23828
1206.37	4.29456
1206.89	27.5369
1207.41	39.4025
1207.93	1.99207
1208.45	46.6781
1208.97	31.2214
1209.5	-0.40332
1210.02	2.05945
1210.54	47.1669
1211.06	4.6554
1211.58	45.5552
1212.1	16.4862
1212.62	4.29272
1213.14	9.90234
1213.66	11.8369
1214.18	25.1248
1214.7	47.3219
1215.22	28.2905
1215.74	7.41833
1216.26	29.0225
1216.78	7.1272
1217.3	16.67
1217.82	51.7297
1218.34	19.8944
1218.86	28.4081
1219.38	1.08862
1219.9	48.5068
1220.41	61.7893
1220.94	24.4452
1221.45	50.7115
1221.97	27.6879
1222.49	23.7568
1223.01	61.4005
1223.53	55.5537
1224.05	47.5778
1224.54	13.6041
1225.07	24.4558
1225.6	39.7332
1226.13	58.646
1226.66	41.5115
1227.19	14.3632
1227.71	54.8207
1228.24	47.9127
1228.77	43.4189
1229.3	38.9644
1229.83	53.2257
1230.36	7.97485
1230.88	58.2482
1231.41	12.2711
1231.94	77.9357
[truncated: 520 more rows]
