# Supplementary material for: Influence of the magnetic field on bandgap and chemical composition of zinc thin films prepared by sparking discharge process
Source: Sci Rep. 2020 Jan 29;10:1388. doi: 10.1038/s41598-020-58183-4 (PMC6989455; doi:10.1038/s41598-020-58183-4)
Supplement: Supplementary file 4 — Related Manuscript File. [file 41598_2020_58183_MOESM4_ESM.zip › Zn02TN2-50X-40s-1.txt]

99.9516	546.949
100.568	500.675
101.187	580.945
101.803	591.446
102.422	607.003
103.039	485.763
103.657	522.523
104.273	545.283
104.89	528.543
105.508	581.804
106.124	464.063
106.741	502.823
107.359	563.583
107.975	465.843
108.593	521.104
109.209	575.864
109.825	430.161
110.441	441.178
111.059	445.586
111.675	544.746
112.291	544.746
112.909	503.423
113.525	423.55
114.14	495.442
114.756	533.728
115.374	402.462
115.989	440.221
116.605	533.728
117.22	524.914
117.838	408.125
118.454	518.303
119.069	474.52
119.684	508.779
120.3	521.742
120.915	425.753
121.532	527.117
122.147	459.817
122.763	533.728
123.378	434.568
123.993	502.117
124.608	451.354
125.223	532.613
125.838	360.873
126.453	511.692
127.07	395.392
127.684	516.099
128.299	444.306
128.914	468.169
129.529	427.428
130.143	510.481
130.758	446.447
131.372	464.399
131.987	464.964
132.601	420.723
133.216	416.482
133.83	487.741
134.445	469.5
135.059	446.259
135.673	405.019
136.288	412.277
136.9	505.535
137.514	364.794
138.128	374.053
138.742	480.843
139.356	373.071
139.97	478.639
140.584	416.31
141.198	376.347
141.812	417.294
142.424	381.864
143.037	463.214
143.651	382.881
144.265	370.14
144.879	469.128
145.492	313.157
146.104	382.415
146.717	447.789
147.331	368.432
147.944	345.69
148.556	355.948
149.169	449.993
149.782	385.465
150.396	447.789
151.007	384.481
151.62	395.74
152.233	306.761
152.844	440.756
153.458	378.515
154.071	313.372
154.682	442.53
155.295	278.115
155.908	392.547
156.518	393.804
157.131	325.562
157.744	226.821
158.355	377.275
158.968	249.337
159.58	383.886
160.191	299.353
160.803	303.934
161.414	233.368
162.026	329.423
162.637	299.883
163.249	207.142
163.86	269.899
164.472	307.657
165.082	308.914
165.695	210.172
166.305	292.929
166.917	327.688
167.527	260.445
168.139	179.203
168.749	332.459
169.361	256.717
169.971	259.975
170.583	360.109
171.193	275.49
171.805	178.955
172.415	335.407
173.025	222.762
173.636	326.7
174.246	337.776
174.856	172.344
175.467	329.938
176.077	229.048
176.688	300.15
177.298	117.255
177.907	232.319
178.519	162.078
179.128	273.708
179.737	219.379
180.347	186.848
180.958	110.644
181.567	223.026
182.176	131.119
182.785	182.376
183.396	227.433
184.005	98.3901
184.614	178.909
185.223	154.403
185.834	106.161
186.443	88.4175
187.052	193.674
187.661	71.9307
188.269	148.687
188.88	143.445
189.489	133.202
190.097	216.415
190.706	93.0156
191.315	153.471
191.923	68.7764
192.531	204.483
193.14	141.24
193.75	207.498
194.359	84.7539
194.967	147.51
195.575	180.267
196.183	192.523
196.792	99.6263
197.4	166.036
198.008	211.292
198.616	108.548
199.224	117.805
199.832	220.623
200.44	160.817
201.048	169.073
201.655	130.476
202.263	238.861
202.871	241.342
203.479	178.598
204.086	191.354
204.694	196.11
205.302	233.866
205.907	253.622
206.515	237.878
207.122	191.133
207.73	225.89
208.337	153.646
208.944	191.402
209.552	254.067
210.159	214.323
210.764	131.581
211.371	243.336
211.979	297.219
212.586	175.348
213.193	255.277
213.798	209.362
214.405	304.117
215.012	197.799
215.619	200.569
216.223	299.888
216.83	341.971
217.437	200.569
218.044	344.656
218.649	337.415
219.255	244.888
219.862	236.578
220.466	330.686
221.073	391.942
221.68	217.199
222.286	275.357
222.89	344.605
223.497	356.971
224.101	275.357
224.707	360.755
225.314	398.243
225.918	399.502
226.524	325.259
227.128	365.519
227.734	416.623
228.34	319.532
228.944	398.292
229.55	385.049
230.154	453.482
230.76	469.565
231.364	363.325
231.97	326.083
232.574	348.842
233.179	481.6
233.783	444.322
234.389	377.844
234.992	479.377
235.598	448.635
236.201	516.546
236.807	462.652
237.41	458.413
238.016	521.88
238.619	455.431
239.223	538.499
239.828	434.949
240.431	475.209
241.036	573.262
241.64	547.228
242.243	410.988
242.848	580.247
243.451	476.507
244.054	569.828
244.659	516.526
245.262	558.287
245.865	543.048
246.467	627.137
247.072	547.067
247.675	660.376
248.278	576.589
248.882	619.848
249.485	622.109
250.088	695.371
250.69	607.132
251.295	551.89
251.897	703.857
252.5	619.413
253.102	617.174
253.704	773.937
254.307	711.198
254.911	676.457
255.513	687.218
256.116	834.88
256.718	728.742
257.32	800.004
257.922	883.266
258.524	865.527
259.128	834.787
259.73	886.549
260.332	984.456
260.934	957.073
261.536	980.335
262.137	1147.6
262.739	1094.86
263.341	1168.12
263.943	1142.88
264.544	1329.65
265.146	1404.41
265.747	1601.67
266.349	1674.11
266.951	1740.2
267.552	1891.46
268.153	1985.64
268.755	2028.98
269.356	2230.25
269.957	2264.34
270.559	2341.3
271.16	2404.68
271.761	2486.16
272.36	2477.11
272.961	2413.72
273.562	2292.97
274.163	2213.62
274.764	2169.28
275.365	2083.44
275.966	1900.64
276.567	1804.91
277.166	1521.67
277.766	1486.94
278.367	1332.2
278.968	1108.96
279.569	1074.73
280.167	860.996
280.768	765.931
281.368	696.021
281.969	686.784
282.567	646.55
283.168	658.814
283.768	595.578
284.366	645.345
284.967	663.109
285.567	574.373
286.167	602.637
286.765	630.904
287.365	585.893
287.966	503.333
288.564	548.199
289.164	478.963
289.762	514.23
290.361	603.086
290.961	507.259
291.559	509.026
292.159	535.058
292.759	594.489
293.357	452.823
293.956	579.868
294.554	475.355
295.154	567.119
295.751	564.887
296.351	486.652
296.948	583.191
297.548	536.185
298.145	541.952
298.744	505.656
299.342	446.985
299.941	571.565
300.538	525.518
301.138	572.59
301.735	493.551
302.334	583.316
302.931	606.584
303.528	562.353
304.127	534.312
304.724	606.886
305.323	574.43
305.92	594.489
306.517	526.688
307.116	591.624
307.712	639.722
308.309	599.991
308.908	548.64
309.505	667.525
310.101	631.742
310.7	551.56
311.296	651.829
311.893	683.097
312.489	689.366
313.088	571.565
313.684	657.532
314.281	709.112
314.879	648.935
315.475	628.876
316.071	697.65
316.668	674.725
317.264	709.513
317.862	773.779
318.458	670.049
319.054	665.817
319.65	759.587
320.246	772.155
320.842	757.626
321.438	711.978
322.036	737.768
322.631	829.432
323.227	781.202
323.823	722.471
324.419	792.954
325.014	843.794
325.61	746.365
326.205	848.05
326.801	808.82
327.396	843.59
327.992	794.86
328.587	821.13
329.183	786.483
329.778	786.67
330.373	853.165
330.969	811.71
331.564	839.279
332.159	749.23
332.754	849.315
333.349	777.886
333.944	844.984
334.539	756.833
335.134	809.603
335.729	849.525
336.324	809.407
336.919	815.138
337.514	858.122
338.107	806.959
338.701	791.23
339.296	852.391
339.891	749.23
340.485	790.543
341.08	818.999
341.673	788.087
342.267	729.171
342.862	858.122
343.456	846.66
344.05	749.318
344.643	846.66
345.237	847.717
345.831	752.096
346.426	757.827
347.018	849.525
347.612	789.806
348.206	845.577
348.798	873.395
349.392	780.752
349.986	868.083
350.58	789.348
351.172	812.273
351.766	886.213
352.358	815.138
352.952	801.759
353.546	882.531
354.137	800.811
354.731	865.578
355.325	797.945
355.916	795.079
356.51	908.897
357.101	794.671
357.695	853.444
358.286	909.949
358.88	840.654
359.471	882.766
360.065	971.039
360.658	985.053
361.249	863.087
361.842	931.359
362.434	969.134
363.025	939.41
363.618	1007.68
364.209	1017.96
364.802	956.207
365.393	1007.51
365.986	1058.28
366.577	1021.55
367.17	976.328
367.761	1061.1
368.351	1070.05
368.944	1007.65
369.535	1016.93
370.126	1070.19
370.718	1016.48
371.309	1057.25
371.899	1105.63
372.492	1043.3
373.082	1118.58
373.673	1060.36
374.265	1110.97
374.856	1092.9
375.446	1085.68
376.036	1054.46
376.629	1130.73
377.219	1138.11
377.809	1087.28
378.399	1080.56
378.991	1146.71
379.581	1061.61
380.171	1130.89
380.761	1101.16
381.351	1191.01
381.943	1072.72
382.533	1220.99
383.123	1184.27
383.713	1255.05
384.303	1149.32
384.892	1230.1
385.482	1190.38
386.074	1209.15
386.663	1243.84
387.253	1247.71
387.842	1274.98
388.432	1227.76
389.021	1227.04
389.611	1304.82
390.2	1279.09
390.789	1281.37
391.379	1265.32
391.968	1326.39
392.557	1335.7
393.146	1216.98
393.736	1354
394.325	1267.54
394.914	1293.31
395.503	1286.59
396.092	1396.89
396.681	1269.15
397.27	1368.43
397.859	1338.64
398.447	1384.48
399.034	1358.76
399.623	1367.04
400.212	1276.82
400.8	1428.1
401.389	1254.88
401.978	1375.15
402.566	1429.38
403.153	1337.21
403.741	1405.99
404.33	1429.38
404.918	1383.05
405.507	1411.83
406.093	1330.11
406.681	1497.62
407.27	1500.77
407.858	1383.94
408.444	1493.73
409.032	1435
409.62	1513.78
410.208	1518.06
410.794	1489.86
411.382	1600.15
411.97	1525.9
412.556	1559.18
413.144	1661.96
413.732	1591.74
414.318	1673.02
414.906	1660.3
415.493	1550.58
416.079	1675.87
416.667	1611.64
417.252	1599.43
417.84	1655.21
418.425	1701.49
419.013	1692.77
419.6	1673.05
420.186	1710.33
420.773	1728.23
421.359	1655.39
421.946	1646.17
422.531	1766.5
423.118	1722.73
423.704	1813.02
424.291	1731.3
424.876	1816.08
425.463	1907.86
426.048	1802.64
426.635	1974.92
427.22	1878.21
427.805	1909.99
428.392	2042.77
428.977	2051.97
429.564	1959.33
430.148	2024.12
430.733	2077.4
431.32	2085.68
431.905	2148.03
432.489	2083.25
433.076	2189.9
433.66	2117.81
434.245	2195.59
434.831	2209.93
435.416	2183.61
436	2165.82
436.587	2204.74
437.171	2156.01
437.755	2150.29
438.339	2183.57
438.926	2123.13
439.51	2165.82
440.094	2095.07
440.678	2169.71
441.262	2121.49
441.848	2137.77
442.432	2083.99
443.016	2165.86
443.6	2083.99
444.184	2083.99
444.768	2145.83
445.354	2036.47
445.937	2112.26
446.521	2127.8
447.105	2014.33
447.688	2138.61
448.272	2043.68
448.856	2131.81
449.439	2083.47
450.023	2117.75
450.606	2000.54
451.19	2143.82
451.773	1990.1
452.356	2111.78
452.94	2140.67
453.523	2014.46
454.106	2007.63
454.689	2131.81
455.272	2059.81
455.856	2090.1
456.439	2133.88
457.022	2113.42
457.605	2011.63
458.188	2137.24
458.771	2112.53
459.354	2070.31
459.936	2141.6
460.519	2166.38
461.1	2004.17
461.683	2135.42
462.266	2165.74
462.848	2053.03
463.431	2140.06
464.013	2133.81
464.596	2025.65
465.177	2173.87
465.759	2104.96
466.341	2163.86
466.924	2134.53
467.504	2207.95
468.087	2067.72
468.669	2186.91
469.251	2161.18
469.831	2049.96
470.414	2161.25
470.996	2035.54
471.576	2115.83
472.158	2209.93
472.74	2131.4
473.322	2112.19
473.902	2199.91
474.484	2173.03
475.064	2175.05
475.646	2109.78
476.227	2083.74
476.807	2252.76
477.389	2235.53
477.971	2114.99
478.55	2211.78
479.132	2200.06
479.712	2237.97
480.293	2175.14
480.873	2253.99
481.454	2179.97
482.034	2202.5
482.615	2274.02
483.194	2177.08
483.776	2188.87
484.355	2282.66
484.936	2159.45
485.515	2302.06
486.097	2203.52
486.676	2316.08
487.257	2285.1
487.836	2230.39
488.415	2277.68
488.996	2245.47
489.575	2314.26
490.156	2237.05
490.735	2263.34
491.314	2354.14
491.894	2260
492.473	2293.61
493.052	2380.18
493.633	2288.04
494.211	2370.16
494.79	2368.16
495.37	2272.02
495.949	2400.7
496.528	2314.24
497.106	2363.53
497.686	2406.22
498.265	2346.61
498.843	2408.22
499.422	2390.19
500.002	2312.08
500.58	2400.21
501.158	2390.19
501.736	2353.35
502.315	2266.01
502.895	2307.93
503.473	2386.19
504.051	2223.01
504.629	2321.3
505.207	2329.59
505.785	2329.39
506.363	2176.18
506.94	2295.97
507.52	2261.76
508.098	2164.55
508.676	2132.34
509.253	2173.63
509.831	2188.42
510.409	2119.72
510.986	2137.51
511.564	2154.8
512.141	2126.95
512.719	2009.88
513.296	2090.68
513.874	1959.47
514.451	2037.67
515.028	1924.55
515.606	1999.62
516.183	1869.42
516.76	1944.43
517.337	1921.22
517.913	1951.61
518.49	1873.5
519.067	1909.48
519.644	1795.4
520.221	1926
520.798	1913.6
521.375	1838.77
521.952	1858.07
522.526	1851.36
523.103	1824.15
523.68	1861.45
524.257	1743.24
524.833	1831.03
525.408	1793.96
525.985	1688.92
526.561	1780.41
527.138	1700.21
527.712	1760.5
528.289	1702.8
528.865	1750.09
529.442	1724.88
530.016	1775.18
530.592	1719.47
531.169	1733.77
531.743	1750.06
532.319	1699.65
532.895	1710.39
533.47	1810.44
534.046	1715.24
534.622	1788.53
535.196	1711.33
535.772	1766.62
536.346	1796.42
536.922	1829.71
537.498	1740.51
538.072	1788.3
538.647	1821.32
539.221	1785.2
539.797	1752.69
540.371	1792.48
540.946	1792.28
541.52	1752.57
542.096	1812.87
542.669	1718.17
543.245	1818.46
543.818	1867.84
544.394	1784.55
544.967	1806.85
545.542	1870.64
546.116	1895.44
546.689	1888.18
547.264	1859.03
547.838	1933.33
548.413	1962.12
548.986	1981.51
549.559	1925.72
550.134	1961.01
550.707	2020.31
551.28	2038.61
551.855	1939.41
552.428	1989.51
553.001	1996.67
553.576	2050.35
554.149	2075.4
554.722	2075.4
555.296	2100.45
555.869	2135.98
556.442	2098.28
557.015	2214.58
557.589	2171.87
558.162	2237.67
558.734	2254.47
559.307	2396.98
559.879	2441.57
560.452	2371.86
561.026	2434.16
561.599	2496.74
562.171	2510.76
562.743	2562.08
563.315	2633.65
563.888	2680.05
564.46	2762.48
565.034	2702.25
565.606	2724.55
566.178	2859.77
566.75	2762.64
567.322	2820.94
567.894	2901.74
568.466	2820.54
569.038	3026.84
569.61	2965.14
570.182	3052.34
570.753	3039.23
571.325	3060.4
571.897	3137.27
572.469	3131.07
573.04	3202.64
573.612	3191.9
574.183	3242
574.755	3199.06
575.327	3206.22
575.898	3118.08
576.467	3118.73
577.039	3018.03
577.61	3062.88
578.182	3050.01
578.753	2967.43
579.324	2802.73
579.895	2763.03
580.464	2721.33
581.036	2703.63
581.607	2605.43
582.178	2581.73
582.749	2483.03
583.318	2355.33
583.889	2368.13
584.46	2260.44
585.031	2165.23
585.599	2127.04
586.17	1905.83
586.741	1949.63
587.312	1842.93
587.88	1829.74
588.451	1745.54
589.022	1649.34
589.59	1555.64
590.161	1486.94
590.731	1504.24
591.3	1381.04
591.87	1381.34
592.441	1339.15
593.009	1245.45
593.58	1260.25
594.148	1319.08
594.718	1210.56
595.288	1276.85
595.857	1164.96
596.427	1197.26
596.995	1081.56
597.565	1084.36
598.133	1156.3
598.703	1042.47
599.271	1040.77
599.841	1090.07
600.409	994.377
600.979	921.678
601.547	975.424
602.117	950.622
602.684	897.087
603.252	897.891
603.822	797.693
604.389	894.997
604.959	856.798
605.527	845.103
606.094	784.907
606.664	830.208
607.231	818.513
607.801	856.448
608.368	853.592
608.935	850.736
609.503	751.728
610.072	752.53
610.639	833.937
611.207	733.639
611.776	784.941
612.343	763.246
612.91	706.55
613.477	783.855
614.046	758.158
614.613	749.962
615.18	779.767
615.747	685.072
616.316	704.875
616.883	757.189
617.45	733.985
618.017	729.29
618.584	650.832
619.15	642.265
619.717	684.705
620.286	727.508
620.852	648.313
621.419	732.619
621.985	660.424
622.552	690.729
623.119	722.035
623.685	622.34
624.251	632.146
624.818	565.952
625.384	651.757
625.95	716.407
626.517	546.869
627.083	646.675
627.649	658.98
628.215	604.787
628.781	692.104
629.348	626.398
629.914	650.832
630.48	559.448
631.046	581.316
631.612	605.622
632.178	683.21
632.744	565.159
633.309	657.541
633.875	698.67
634.439	682.246
635.005	562.303
635.57	671.769
636.136	674.075
636.702	617.882
637.267	655.688
637.833	553.736
638.396	695.223
638.962	550.88
639.527	651.917
640.093	533.746
640.656	530.89
641.222	648.341
641.787	645.009
642.352	508.455
642.916	472.764
643.481	607.996
644.046	504.378
644.609	585.041
645.174	607.495
645.739	519.802
646.302	466.611
646.867	547.919
647.432	429.726
647.995	514.036
648.56	448.344
649.125	436.151
649.688	424.461
650.253	476.416
650.815	395.079
651.38	456.64
651.945	407.194
652.508	465.207
653.072	462.351
653.635	363.623
654.199	436.649
654.762	301.741
655.326	347.048
655.889	419.515
656.453	356.167
657.016	305.978
657.58	390.957
658.142	362.096
658.704	295.407
659.269	287.215
659.831	358.506
660.395	383.834
660.957	296.247
661.519	341.546
662.083	373.253
662.645	216.575
663.209	340.717
663.771	240.695
664.333	244.661
664.897	336.162
665.459	328.13
666.021	228.437
666.583	316.749
667.146	222.467
667.708	316.707
668.27	286.192
668.833	221.536
669.395	279.582
669.957	185.341
670.518	262.447
671.08	182.486
671.643	285.574
672.204	182.486
672.766	250.3
673.327	212.498
673.889	247.698
674.452	153.928
675.013	248.516
675.574	131.699
676.135	199.999
676.697	237.546
677.258	168.172
677.819	127.86
678.38	247.465
678.941	215.58
679.502	268.159
680.063	205.121
680.624	188.848
681.187	297.214
681.747	231.959
682.308	213.516
682.869	303.124
683.43	215.744
683.991	283.402
684.549	184.741
685.11	274.338
685.67	195.905
686.231	194.344
686.792	264.194
687.352	173.918
687.912	286.715
688.473	173.918
689.033	279.845
689.594	298.045
690.154	216.2
690.712	271.199
691.273	201.101
691.833	322.929
692.393	265.679
692.953	263.979
693.513	348.342
694.071	289.884
694.631	274.318
695.191	341.925
695.751	287.12
696.309	335.096
696.869	371.856
697.429	282.387
697.989	331.101
698.511	370.957
699.08	305.954
699.65	334.614
700.22	369.178
700.789	310.436
701.357	375.101
701.927	301.583
702.496	363.957
703.066	351.772
703.635	305.744
704.205	357.905
704.772	288.07
705.341	379.851
705.911	287.353
706.48	403.554
707.047	349.22
707.617	378.579
708.186	300.043
708.755	378.204
709.322	297.871
709.891	312.033
710.46	345.257
711.029	317.593
711.596	376.294
712.165	369.178
712.734	271.343
713.301	351.514
713.87	292.177
714.439	354.948
715.005	311.006
715.574	235.669
716.141	315.336
716.709	334.499
717.278	239.325
717.845	344.83
718.413	282.993
718.98	298.161
719.548	296.324
720.115	317.492
720.683	253.555
721.251	284.818
721.818	327.487
722.386	237.546
722.952	308.819
723.52	331.482
724.087	208.151
724.655	301.315
725.221	309.984
725.787	269.153
726.355	260.817
726.921	327.986
727.489	349.287
728.055	264.319
728.623	337.16
729.189	224.653
729.755	321.823
730.322	222.488
730.888	299.657
731.456	213.322
732.022	286.992
732.587	324.906
733.155	235.827
733.721	246.997
734.286	209.667
734.854	326.239
735.419	235.003
735.985	279.173
736.55	261.343
737.117	325.617
737.683	320.501
738.248	210.851
738.813	280.021
739.38	322.413
739.946	207.358
740.511	223.529
741.076	322.413
741.643	255.867
742.208	288.538
742.773	316.675
743.338	259.381
743.903	238.552
744.468	300.29
745.035	188.528
745.6	291.811
746.165	177.052
746.729	295.636
747.294	189.578
747.859	295.636
748.424	282.945
748.988	177.052
749.553	203.767
750.117	283.875
750.684	216.607
751.248	139.279
751.813	284.953
752.377	153.625
752.942	203.298
753.506	309.025
754.07	186.144
754.635	218.317
755.199	233.334
755.763	312.85
756.327	175.336
756.889	248.515
757.453	294.688
758.018	252.117
758.582	310.938
759.146	203.829
759.71	255.383
760.273	270.975
760.837	236.23
761.401	322.413
761.965	174.079
762.527	232.258
763.091	315.987
763.654	206.106
764.218	191.281
764.782	189.956
765.345	273.63
765.907	318.588
766.47	310.938
767.034	260.921
767.597	216.834
768.161	310.938
768.722	225.689
769.286	237.864
769.849	190.441
770.412	291.715
770.974	291.895
771.537	322.413
772.1	220.247
772.661	280.695
773.224	215.305
773.787	316.891
774.348	314.959
774.911	334.724
775.474	281.811
776.035	211.48
776.598	272.668
777.159	236.35
777.722	347.278
778.285	252.202
778.846	280.884
779.408	280.787
779.969	349.19
780.532	228.418
781.094	299.096
781.655	285.681
782.218	360.666
782.778	313.27
783.341	313.813
783.901	283.496
784.464	370.23
785.024	252.355
785.586	275.033
786.147	299.715
786.709	277.393
787.269	371.976
787.829	256.758
788.392	289.173
788.952	354.928
789.514	273.297
790.074	270.623
790.634	259.163
791.196	343.453
791.756	262.025
792.318	356.841
792.878	267.887
793.438	258.07
794	337.715
794.559	252.933
795.119	287.616
795.681	317.644
796.241	345.365
796.8	242.082
797.36	318.847
797.921	294.026
798.481	345.365
799.041	253.395
799.6	244.079
800.161	264.259
800.721	310.443
801.28	307.628
801.84	358.754
802.399	316.498
802.96	208.678
803.52	353.016
804.079	259.547
804.638	336.938
805.197	316.417
805.756	218.103
806.317	378.284
806.876	300.969
807.435	275.283
807.994	222.956
808.553	360.666
809.112	304.711
809.671	329.397
810.23	288.639
810.789	321.627
811.347	232.519
811.906	360.666
812.465	278.807
813.023	284.513
813.582	222.956
814.141	356.841
814.699	276.073
815.258	252.759
815.816	333.946
816.375	187.633
816.933	364.492
817.492	288.006
818.05	247.193
818.608	336.381
819.167	362.579
819.725	242.255
820.283	371.917
820.841	310.63
821.397	249.322
821.955	309.01
822.514	381.706
823.072	315.182
823.63	207.073
824.188	376.057
824.744	333.953
825.301	352.142
825.859	234.432
826.417	312.018
826.975	330.206
827.531	360.666
828.088	238.257
828.646	362.579
829.204	287.965
829.759	347.658
830.317	307.347
830.875	347.278
831.432	314.725
831.988	245.907
832.545	354.928
833.102	360.666
833.658	255.471
834.215	362.774
834.773	389.356
835.328	368.317
835.885	257.383
836.44	372.142
836.998	339.638
837.555	261.209
838.11	379.793
838.667	348.212
839.222	303.407
839.779	342.597
840.334	381.292
840.891	305.982
841.448	330.173
842.003	267.368
842.56	354.928
843.114	284.254
843.671	306.238
844.226	362.914
844.783	243.995
845.337	329.759
845.892	259.223
846.448	311.329
847.003	314.609
847.56	345.365
848.114	221.043
848.671	330.064
849.225	253.384
849.779	219.13
850.336	292.969
850.89	201.969
851.446	245.661
852.001	189.857
852.555	274.054
853.111	206.352
853.665	229.443
854.219	212.64
854.774	260.039
855.33	188.529
855.884	140.726
856.438	154.923
856.994	244.858
857.548	124.314
858.101	173.011
858.655	114.708
859.211	211.902
859.765	218.499
860.319	188.797
860.872	156.995
861.426	102.693
861.982	172.387
862.535	206.585
863.089	217.783
863.643	181.82
864.196	100.894
864.75	127.378
865.303	177.945
865.858	96.8384
866.412	84.9692
866.965	172.168
867.518	193.703
868.072	146.065
868.625	160.765
869.178	52.4639
869.731	169.977
870.285	167.862
870.838	132.562
871.391	114.261
871.944	149.46
872.497	88.7278
873.05	122.501
873.603	132.06
874.156	169.835
874.708	78.4595
875.261	173.159
875.814	104.359
876.367	170.791
876.92	78.2598
877.472	104.96
878.025	47.6602
878.576	130.865
879.128	175.036
879.681	82.2661
880.233	90.9668
880.786	167.807
881.338	107.08
881.891	66.0698
882.441	90.7754
882.994	176.845
883.546	38.1777
884.098	101.354
884.651	186.056
885.201	140.161
885.753	184.263
886.305	78.5894
886.857	158.231
887.407	126.911
887.96	169.835
888.512	62.368
889.064	147.435
889.614	192.139
890.165	152.789
890.717	122.464
891.267	222.144
891.819	107.82
892.371	224.11
892.921	76.5617
893.472	198.851
894.024	160.026
894.574	173.707
895.125	214.882
895.675	120.062
896.227	79.2388
896.778	202.718
897.328	172.838
897.879	122.271
898.429	143.453
898.98	186.629
899.529	205.957
900.081	72.9863
900.63	124.168
901.181	160.344
901.73	178.653
902.282	63.2026
902.831	204.384
903.382	163.967
903.931	66.4234
904.482	80.6171
905.031	195.509
905.58	146.284
906.131	198.222
906.68	125.644
907.231	66.4234
907.78	172.279
908.329	127.186
908.879	204.363
909.428	165.046
909.977	151.229
910.528	79.9067
911.076	204.089
911.625	171.273
912.176	198.222
912.724	125.134
913.273	143.317
913.823	147.496
914.372	180.679
914.92	97.3623
915.469	184.046
916.019	87.2246
916.567	123.908
917.115	175.918
917.664	69.7759
918.212	54.4595
918.762	95.6387
919.31	178.046
919.859	95.0068
920.407	194.563
920.955	77.875
921.503	202.56
922.051	127.909
922.601	106.424
923.149	173.108
923.697	192.793
924.244	197.478
924.792	114.663
925.34	134.348
925.888	219.533
926.436	138.717
926.983	195.403
927.531	163.088
928.079	141.273
928.626	136.81
929.174	224.582
929.721	127.33
930.269	140.516
930.816	196.194
931.364	141.887
931.911	198.222
932.458	128.258
933.006	141.945
933.553	194.167
934.1	126.817
934.648	126.503
935.195	164.189
935.742	196.194
936.287	107.067
936.834	152.566
937.381	120.94
937.928	113.127
938.475	194.167
939.022	151.927
939.567	155.693
940.114	204.305
940.661	167.067
941.208	97.7539
941.755	148.989
942.3	206.333
942.846	81.3213
943.393	195.509
943.94	111.032
944.484	198.908
945.031	147.433
945.578	74.7642
946.124	124.452
946.669	203.301
947.215	119.333
947.762	104.021
948.306	213.714
948.852	150.403
949.399	207.694
949.943	138.784
950.489	167.828
951.034	102.166
951.58	201.855
952.126	70.0435
952.67	207.694
953.216	102.426
953.76	133.12
954.307	218.903
954.851	129.503
955.397	115.692
955.941	177.221
956.486	130.789
957.03	201.105
957.576	151.96
958.12	114.308
958.666	164.344
959.21	192.318
959.755	118.729
960.299	190.122
960.845	85.1133
961.388	68.3081
961.934	108.499
962.477	141.194
963.021	194.515
963.567	127.079
964.11	82.4885
964.655	136.965
965.199	172.549
965.742	185.729
966.288	108.047
966.831	119.243
967.374	114.438
967.919	61.1294
968.463	172.549
969.006	81.0215
969.549	95.2178
970.094	81.2832
970.637	168.156
971.18	168.527
971.723	132.998
972.268	62.6899
972.811	34.3862
973.354	85.0825
973.897	175.854
974.44	99.4761
974.985	138.168
975.527	168.156
976.07	126.474
976.613	54.2598
977.156	168.156
977.698	111.654
978.243	104.347
978.785	107.544
979.328	168.156
979.87	99.5308
980.413	110.715
980.955	118.026
981.498	73.5322
982.04	170.352
982.583	169.541
983.125	61.126
983.667	79.8242
984.21	178.679
984.752	118.721
985.294	120.919
985.836	176.942
986.378	153.816
986.92	113.515
987.462	139.214
988.005	139.276
988.547	196.611
989.089	175.81
989.63	157.018
990.172	138.001
990.714	129.907
991.256	195.606
991.796	115.442
992.338	90.7671
992.879	163.772
993.421	201.105
993.963	197.743
994.504	122.027
995.044	239.896
995.586	174.656
996.127	103.047
996.669	153.373
997.21	214.698
997.75	145.526
998.291	228.138
998.833	179.677
999.374	142.002
999.913	127.831
1000.45	144.656
1001	209.891
1001.54	156.811
1002.08	178.637
1002.62	199.962
1003.16	230.291
1003.7	146.19
1004.24	230.114
1004.78	211.271
1005.32	220.098
1005.86	160.923
1006.4	213.752
1006.94	215.578
1007.48	131.907
1008.02	258.216
1008.56	116.06
1009.1	265.889
1009.64	237.715
1010.18	155.044
1010.72	257.839
1011.26	236.199
1011.8	143.026
1012.34	277.44
1012.88	257.682
1013.42	179.139
1013.96	271.505
1014.5	219.667
1015.04	213.494
1015.57	217.823
1016.11	175.15
1016.65	275.789
1017.19	176.942
1017.73	244.636
1018.27	282.379
1018.81	212.824
1019.35	262.122
1019.89	291.452
1020.43	226.779
1020.96	243.609
1021.5	216.938
1022.04	299.952
1022.58	189.095
1023.12	304.345
1023.66	280.042
1024.2	230.583
1024.73	272.671
1025.27	319.243
1025.81	320.07
1026.35	295.4
1026.89	243.231
1027.42	337.061
1027.96	306.891
1028.5	302.219
1029.04	267.549
1029.58	346.08
1030.11	348.277
1030.65	293.041
1031.19	349.871
1031.73	247.699
1032.27	368.046
1032.8	331.36
1033.34	289.191
1033.88	258.021
1034.42	338.352
1034.95	307.274
1035.49	365.849
1036.03	273.592
1036.56	267.003
1037.1	359.506
1037.64	369.337
1038.18	293.362
1038.71	417.497
1039.25	341.828
1039.79	352.416
1040.32	362.493
1040.86	295.558
1041.4	433.778
1041.93	409.987
1042.47	308.318
1043.01	382.149
1043.54	410.48
1044.08	350.473
1044.62	416.371
1045.15	392.475
1045.69	386.797
1046.23	314.638
1046.76	318.973
1047.3	436.141
1047.84	298.636
1048.37	350.468
1048.91	288.299
1049.44	436.141
1049.98	354.965
1050.52	438.337
1051.05	371.856
1051.59	445.461
1052.12	356.293
1052.66	398.628
1053.19	430.46
1053.73	466.893
1054.27	407.627
1054.8	383.422
1055.34	381.226
1055.87	485.35
1056.41	427.458
1056.94	482.269
1057.48	414.175
1058.01	445.958
1058.55	464.758
1059.08	473.592
1059.62	494.458
1060.15	391.291
1060.69	498.125
1061.22	386.458
1061.76	464.815
1062.29	447.126
1062.83	442.459
1063.36	493.252
1063.9	411.978
1064.43	488.859
1064.97	453.296
1065.5	461.132
1066.04	471.465
1066.57	390.012
1067.1	470.631
1067.64	392.209
1068.17	434.729
1068.71	495.881
1069.24	386.971
1069.77	483.307
1070.31	348.143
1070.84	411.977
1071.38	450.812
1071.91	513.454
1072.44	431.482
1072.98	415.818
1073.51	426.651
1074.05	451.258
1074.58	523.824
1075.11	392.157
1075.65	487.994
1076.18	421.83
1076.71	458.164
1077.25	489.15
1077.78	462.836
1078.31	515.568
1078.85	474.564
1079.38	409.344
1079.91	479.18
1080.44	467.517
1080.98	505.351
1081.51	523.688
1082.04	418.333
1082.58	447.361
1083.11	496.813
1083.64	487.532
1084.18	384.869
1084.71	431.901
1085.24	507.263
1085.77	530.88
1086.3	444.217
1086.84	436.134
1087.37	429.391
1087.9	515.568
1088.43	423.562
1088.97	379.4
1089.5	513.307
1090.03	521.626
1090.56	454.662
1091.09	447.749
1091.63	478.587
1092.16	490.816
1092.69	418.333
1093.22	526.875
1093.75	529.136
1094.29	389.274
1094.82	547.226
1095.35	473.449
1095.88	485.787
1096.41	427.378
1096.94	556.272
1097.47	420.594
1098.01	452.141
1098.54	501.479
1099.07	486.317
1099.6	521.655
1100.13	457.993
1100.66	430.833
1101.19	512.774
1101.72	384.51
1102.25	413.81
1102.79	491.186
1103.32	407.027
1103.85	516.343
1104.38	449.332
1104.91	538.181
1105.44	499.73
1105.97	453.221
1106.5	382.06
1107.03	531.397
1107.56	411.739
1108.09	456.578
1108.62	538.181
1109.15	437.757
1109.68	529.136
1110.21	422.935
1110.74	482.276
1111.27	535.92
1111.8	454.454
1112.33	415.795
1112.86	502.657
1113.39	456.973
1113.92	529.136
1114.45	503.654
1114.98	550.017
1115.51	451.835
1116.04	480.676
1116.57	459.016
1117.1	513.307
1117.63	422.855
1118.16	515.568
1118.69	394.877
1119.22	524.825
1119.75	497.059
1120.27	469.859
1120.8	481.241
1121.33	439.083
1121.86	431.922
1122.39	513.307
1122.92	404.104
1123.45	493.446
1123.98	417.789
1124.51	358.628
1125.04	410.374
1125.56	497.478
1126.09	473.153
1126.62	445.495
1127.15	516.502
1127.68	466.568
1128.21	411.021
1128.73	459.363
1129.26	465.703
1129.79	496.808
1130.32	395.889
1130.85	421.731
1131.38	492.955
1131.9	402.914
1132.43	487.47
1132.96	491.26
1133.49	441.94
1134.02	388.164
1134.54	387.626
1135.07	445.969
1135.6	479.388
1136.13	426.153
1136.66	347.497
1137.18	417.339
1137.71	341.683
1138.24	482.323
1138.76	470.342
1139.29	349.212
1139.82	407.556
1140.35	406.899
1140.87	429.743
1141.4	470.342
1141.93	338.928
1142.46	458.271
1142.98	344.615
1143.51	386.958
1144.04	438.302
1144.56	348.233
1145.09	435.489
1145.62	449.991
1146.14	428.164
1146.67	321.523
1147.19	379.367
1147.72	314.211
1148.25	412.055
1148.77	438.346
1149.3	326.244
1149.83	342.087
1150.35	427.378
1150.88	338.276
1151.41	281.121
1151.93	321.467
1152.46	407.026
1152.98	303.655
1153.51	407.74
1154.04	324.344
1154.56	323.189
1155.09	204.536
1155.61	254.38
1156.14	343.225
1156.67	293.069
1157.19	270.917
1157.72	318.836
1158.24	262.606
1158.77	212.555
1159.29	328.347
1159.82	300.643
1160.34	196.726
1160.87	282.835
1161.39	239.18
1161.92	190.025
1162.44	268.373
1162.97	209.718
1163.49	274.065
1164.02	322.273
1164.54	225.255
1165.07	250.209
1165.59	248.161
1166.12	269.796
1166.64	204.642
1167.17	196.487
1167.69	290.62
1168.22	272.92
1168.74	226.028
1169.27	187.374
1169.79	273.454
1170.32	172.567
1170.84	201.415
1171.36	167.261
1171.89	234.109
1172.41	237.458
1172.94	256.803
1173.46	256.651
1173.98	188.497
1174.51	169.346
1175.03	251.109
1175.56	278.04
1176.08	175.389
1176.6	226.734
1177.13	273.808
1177.65	108.521
1178.17	166.46
1178.7	229.121
1179.22	196.975
1179.74	176.321
1180.27	236.67
1180.79	198.519
1181.31	226.368
1181.84	203.714
1182.36	170.063
1182.88	257.622
1183.41	252.761
1183.93	107.822
1184.45	163.457
1184.98	223.042
1185.5	133.655
1186.02	122.504
1186.54	219.375
1187.07	239.201
1187.59	205.549
1188.11	244.399
1188.63	208.854
1189.16	146.098
1189.68	214.084
1190.2	194.296
1190.72	194.681
1191.25	199.973
1191.77	102.962
1192.29	201.737
1192.81	144.542
1193.34	217.834
1193.86	177.741
1194.38	40.0913
1194.9	193.177
1195.42	43.791
1195.95	159.243
1196.47	144.414
1196.99	135.303
1197.51	167.846
1198.03	81.6875
1198.55	77.1689
1199.07	115.479
1199.6	155.877
1200.12	150.585
1200.64	147.862
1201.16	84.9595
1201.68	102.325
1202.2	138.722
1202.73	158.65
1203.24	113.299
1203.77	44.4541
1204.29	148.173
1204.81	131.573
1205.33	141.536
1205.85	48.2828
1206.37	132.947
1206.89	127.655
1207.41	48.1426
1207.93	60.9443
1208.45	152.349
1208.97	130.956
1209.5	35.0723
1210.02	113.854
1210.54	21.0269
1211.06	146.92
1211.58	52.8638
1212.1	11.2227
1212.62	36.5283
1213.14	123.551
1213.66	99.7534
1214.18	34.1721
1214.7	98.6372
1215.22	166.869
1215.74	115.818
1216.26	20.0614
1216.78	99.4399
1217.3	21.8252
1217.82	159.405
1218.34	16.5337
1218.86	71.1309
1219.38	181.107
1219.9	34.52
1220.41	153.374
1220.94	83.6279
1221.45	139.18
1221.97	20.0614
1222.49	174.428
1223.01	152.599
1223.53	164.327
1224.05	114.553
1224.54	176.785
1225.07	137.374
1225.6	49.4629
1226.13	113.559
1226.66	195.148
1227.19	119.238
1227.71	187.245
1228.24	120.924
1228.77	132.015
1229.3	153.112
1229.83	205.396
1230.36	164.292
1230.88	121.395
1231.41	88.9081
1231.94	107.077
[truncated: 520 more rows]
