# Supplementary material for: Influence of the magnetic field on bandgap and chemical composition of zinc thin films prepared by sparking discharge process
Source: Sci Rep. 2020 Jan 29;10:1388. doi: 10.1038/s41598-020-58183-4 (PMC6989455; doi:10.1038/s41598-020-58183-4)
Supplement: Supplementary file 4 — Related Manuscript File. [file 41598_2020_58183_MOESM4_ESM.zip › Zn04TCO2-50X-40s-1.txt]

99.9516	2192.38
100.568	2188.05
101.187	2205.39
101.803	2194.55
102.422	2157.69
103.039	2183.71
103.657	2198.89
104.273	2164.2
104.89	2159.86
105.508	2155.53
106.124	2116.5
106.741	2136.01
107.359	2123
107.975	2170.7
108.593	2157.69
109.209	2142.52
109.825	2146.85
110.441	2168.32
111.059	2103.81
111.675	2052.31
112.291	2121.64
112.909	2037.79
113.525	2105.79
114.14	2096.78
114.756	2097.77
115.374	2111.29
115.989	2031.94
116.605	2038.45
117.22	2043.74
117.838	2038.74
118.454	2005.73
119.069	2036.28
119.684	2055.79
120.3	2027.61
120.915	2010.13
121.532	2011.69
122.147	1991.59
122.763	1935.18
123.378	2031.96
123.993	1978.66
124.608	1924.65
125.223	2020.64
125.838	2019.73
126.453	1982.13
127.07	1905.12
127.684	1906.61
128.299	1988.58
128.914	1962.59
129.529	1972.45
130.143	1904.07
130.758	1924.11
131.372	1891.06
131.987	1951.42
132.601	1820.54
133.216	1936.17
133.83	1852.52
134.445	1854.51
135.059	1886
135.673	1871.49
136.288	1834.98
136.9	1822.47
137.514	1847.46
138.128	1878.86
138.742	1777.44
139.356	1840.13
139.97	1799.42
140.584	1854.2
141.198	1837.88
141.812	1835.88
142.424	1784.87
143.037	1788.36
143.651	1790.35
144.265	1808.84
144.879	1819.14
145.492	1787.82
146.104	1758.8
146.717	1802.29
147.331	1830.78
147.944	1735.77
148.556	1802.75
149.169	1809.24
149.782	1713.23
150.396	1814.72
151.007	1807.21
151.62	1780.27
152.233	1719.73
152.844	1811.17
153.458	1724.16
154.071	1824.14
154.682	1700.22
155.295	1789.69
155.908	1755.44
156.518	1694.53
157.131	1726.23
157.744	1648.07
158.355	1710.08
158.968	1728.04
159.58	1732.22
160.191	1657.51
160.803	1667.5
161.414	1715.98
162.026	1691.78
162.637	1621.45
163.249	1676.94
163.86	1726.17
164.472	1637.34
165.082	1740.58
165.695	1669.88
166.305	1618.19
166.917	1679.85
167.527	1693.66
168.139	1699.82
168.749	1648.8
169.361	1691.6
169.971	1688.66
170.583	1649.22
171.193	1697.58
171.805	1679.23
172.415	1620.15
173.025	1648.2
173.636	1591.76
174.246	1657.56
174.856	1617.15
175.467	1548.63
176.077	1622.12
176.688	1560.1
177.298	1612.08
177.907	1559.07
178.519	1523.55
179.128	1579.03
179.737	1572.52
180.347	1567.5
180.958	1584.02
181.567	1542.47
182.176	1496.95
182.785	1514.43
183.396	1510.42
184.005	1446.9
184.614	1501.15
185.223	1459.86
185.834	1455.84
186.443	1469.83
187.052	1455.81
187.661	1412.29
188.269	1485.27
188.88	1429.75
189.489	1431.37
190.097	1418.22
190.706	1433.7
191.315	1415.59
191.923	1447.88
192.531	1417.64
193.14	1434.12
193.75	1412.6
194.359	1434.09
194.967	1428.43
195.575	1377.41
196.183	1405.03
196.792	1404.01
197.4	1383.49
198.008	1362.73
198.616	1424.39
199.224	1367.93
199.832	1381.91
200.44	1426.58
201.048	1373.03
201.655	1379.85
202.263	1401.33
202.871	1350.99
203.479	1358.79
204.086	1303.27
204.694	1363.94
205.302	1312.23
205.907	1284.7
206.515	1309.68
207.122	1321.66
207.73	1306.14
208.337	1281.12
208.944	1313.23
209.552	1301.08
210.159	1312.82
210.764	1253.03
211.371	1286.51
211.979	1292.99
212.586	1306.54
213.193	1290.94
213.798	1217.92
214.405	1248.9
215.012	1227.88
215.619	1201.36
216.223	1188.83
216.83	1178.31
217.437	1189.96
218.044	1153.16
218.649	1177.75
219.255	1124.89
219.862	1166.7
220.466	1147.17
221.073	1142.65
221.68	1140.93
222.286	1095.6
222.89	1148.97
223.497	1132.05
224.101	1128.53
224.707	1118.01
225.314	1080.98
225.918	1097.46
226.524	1064.43
227.128	1042.91
227.734	1082.19
228.34	1069
228.944	1022.84
229.55	1067.37
230.154	1043.79
230.76	1000.26
231.364	1023.74
231.97	971.713
232.574	995.686
233.179	982.662
233.783	956.135
234.389	948.111
234.992	958.584
235.598	923.561
236.201	994.317
236.807	938.51
237.41	949.982
238.016	976.958
238.619	917.431
239.223	942.966
239.828	883.879
240.431	925.868
241.036	843.827
241.64	822.799
242.243	906.771
242.848	837.747
243.451	835.219
244.054	880.276
244.659	825.166
245.262	863.179
245.865	835.185
246.467	768.195
247.072	794.556
247.675	781.528
248.278	725
248.882	828.974
249.485	746.946
250.088	780.917
250.69	799.388
251.295	822.675
251.897	803.834
252.5	751.305
253.102	788.276
253.704	783.747
254.307	797.218
254.911	765.692
255.513	796.339
256.116	776.055
256.718	747.604
257.32	756.575
257.922	786.545
258.524	706.516
259.128	747.99
259.73	790.96
260.332	762.93
260.934	716.4
261.536	726.87
262.137	800.062
262.739	777.295
263.341	736.28
263.943	725.25
264.544	812.22
265.146	766.19
265.747	714.16
266.349	798.59
266.951	728.599
267.552	785.068
268.153	786.538
268.755	795.451
269.356	765.476
269.957	836.165
270.559	734.915
271.16	806.884
271.761	825.853
272.36	825.819
272.961	728.301
273.562	799.591
274.163	805.725
274.764	798.194
275.365	743.499
275.966	784.131
276.567	795.1
277.166	793.565
277.766	744.533
278.367	802.24
278.968	768.47
279.569	772.438
280.167	747.298
280.768	814.371
281.368	807.839
281.969	739.699
282.567	810.772
283.168	815.092
283.768	776.081
284.366	807.672
284.967	749.639
285.567	824.107
286.167	771.949
286.765	762.52
287.365	810.493
287.966	757.973
288.564	788.438
289.164	851.905
289.762	755.368
290.361	844.835
290.961	825.803
291.559	832.266
292.159	864.442
292.759	844.2
293.357	762.664
293.956	867.63
294.554	864.094
295.154	816.164
295.751	811.523
296.351	818.49
296.948	884.075
297.548	801.419
298.145	818.882
298.744	794.848
299.342	889.774
299.941	821.277
300.538	880.048
301.138	859.706
301.735	896.168
302.334	846.135
302.931	926.097
303.528	898.959
304.127	910.525
304.724	865.079
305.323	921.453
305.92	950.564
306.517	867.877
307.116	892.342
307.712	881.804
308.309	979.06
308.908	943.231
309.505	918.27
310.101	938.655
310.7	994.257
311.296	1001.86
311.893	961.543
312.489	942.966
313.088	1016.97
313.684	946.765
314.281	976.392
314.879	1022.85
315.475	1040.82
316.071	959.278
316.668	1065.64
317.264	1022.2
317.862	1039.4
318.458	1081.64
319.054	1075.51
319.65	1056.55
320.246	1075.89
320.842	1121.54
321.438	1129.43
322.036	1090.89
322.631	1093.98
323.227	1141.81
323.823	1097.27
324.419	1099.09
325.014	1110.69
325.61	1159.53
326.205	1112.51
326.801	1166.38
327.396	1145.75
327.992	1104.99
328.587	1149.95
329.183	1136.41
329.778	1172.83
330.373	1120.83
330.969	1132.79
331.564	1156.32
332.159	1122.71
332.754	1140.53
333.349	1113.94
333.944	1046.59
334.539	1114.31
335.134	1111.51
335.729	1032.25
336.324	1038.92
336.919	1096.84
337.514	1024.65
338.107	1107.8
338.701	1032.76
339.296	1057.71
339.891	1058.17
340.485	1006.63
341.08	1081.64
341.673	1026.55
342.267	1080.5
342.862	1041.51
343.456	1033.42
344.05	1030.88
344.643	1053.83
345.237	1011.29
345.831	1003.42
346.426	1018.71
347.018	1017.66
347.612	1043.62
348.206	1000.58
348.798	1028.03
349.392	1022.99
349.986	1034.55
350.58	957.404
351.172	994.358
351.766	1045.82
352.358	943.77
352.952	1028.45
353.546	1024.65
354.137	965.762
354.731	990.095
355.325	1038.55
355.916	1046.01
356.51	954.364
357.101	1026.55
357.695	990.872
358.286	1013.25
358.88	967.661
359.471	1021.74
360.065	1010.19
360.658	995.648
361.249	963.102
361.842	1022.75
362.434	963.011
363.025	1034.96
363.618	1013.42
364.209	991.873
364.802	1011.06
365.393	1034.61
365.986	1011.74
366.577	985.189
367.17	989.645
367.761	1033.65
368.351	1051.55
368.944	1076.51
369.535	1059.96
370.126	964.41
370.718	1090.37
371.309	1057.96
371.899	1068.77
372.492	1049.22
373.082	1076.8
373.673	1096.46
374.265	1034.58
374.856	1059.03
375.446	1087.49
376.036	1017.44
376.629	1026.39
377.219	1035.34
377.809	1065.79
378.399	1076.25
378.991	1098.7
379.581	1100.15
380.171	1075.6
380.761	1111.55
381.351	1127.71
381.943	1124.82
382.533	1104.12
383.123	1040.86
383.713	1146.31
384.303	1062.26
384.892	1064.71
385.482	1095.16
386.074	1136.59
386.663	1099.57
387.253	1138.61
387.842	1056.97
388.432	1110.42
389.021	1138.61
389.611	1134.23
390.2	1147.27
390.789	1116.22
391.379	1058.67
391.968	1089.12
392.557	1130.57
393.146	1072.52
393.736	1150.74
394.325	1128.92
394.914	1071.87
395.503	1080.12
396.092	1095.58
396.681	1150.71
397.27	1077.16
397.859	1124.11
398.447	1105.56
399.034	1126.72
399.623	1151.96
400.212	1143.68
400.8	1165.36
401.389	1115.3
401.978	1170.75
402.566	1142.2
403.153	1165.15
403.741	1191.6
404.33	1203.15
404.918	1132.49
405.507	1160.44
406.093	1153.89
406.681	1235.42
407.27	1173.28
407.858	1241.47
408.444	1234.68
409.032	1260.26
409.62	1219.07
410.208	1254.89
410.794	1233.46
411.382	1259.41
411.97	1221.36
412.556	1287.31
413.144	1202.25
413.732	1322.77
414.318	1205.64
414.906	1284.09
415.493	1297.54
416.079	1309.87
416.667	1331.93
417.252	1274.87
417.84	1316.32
418.425	1299.97
419.013	1320.14
419.6	1298.16
420.186	1340.1
420.773	1342.62
421.359	1325.99
421.946	1382.65
422.531	1332.23
423.118	1417.83
423.704	1354.42
424.291	1381.22
424.876	1429.66
425.463	1459.95
426.048	1413.55
426.635	1514.61
427.22	1473.44
427.805	1546.02
428.392	1516.83
428.977	1562.15
429.564	1611.8
430.148	1588.37
430.733	1616.6
431.32	1639.61
431.905	1655.56
432.489	1634.44
433.076	1673.88
433.66	1645.32
434.245	1697.28
434.831	1666.21
435.416	1628.15
436	1651.09
436.587	1633.54
437.171	1657.1
437.755	1572.42
438.339	1602.98
438.926	1579.31
439.51	1580.16
440.094	1516.69
440.678	1516.64
441.262	1464.58
441.848	1484.6
442.432	1379.96
443.016	1464.9
443.6	1397.35
444.184	1385.7
444.768	1416.94
445.354	1351.07
445.937	1362.63
446.521	1377.94
447.105	1374.37
447.688	1358.8
448.272	1346.24
448.856	1302.67
449.439	1318.61
450.023	1330.54
450.606	1346.47
451.19	1330.41
451.773	1304.34
452.356	1335.27
452.94	1297.21
453.523	1354.49
454.106	1323.83
454.689	1298.01
455.272	1248.94
455.856	1240.88
456.439	1336.31
457.022	1268.74
457.605	1330.68
458.188	1275.61
458.771	1332.54
459.354	1287.48
459.936	1338.91
460.519	1294.84
461.1	1324.27
461.683	1268.21
462.266	1249.64
462.848	1281.07
463.431	1280.01
464.013	1251.94
464.596	1325.87
465.177	1265.8
465.759	1328.8
466.341	1322.17
466.924	1345.1
467.504	1342.03
468.087	1258.97
468.669	1378.32
469.251	1337.83
469.831	1278.76
470.414	1292.7
470.996	1356.63
471.576	1289.06
472.158	1354.99
472.74	1270.93
473.322	1317.36
473.902	1361.79
474.484	1305.72
475.064	1363.12
475.646	1312.59
476.227	1356.02
476.807	1390.95
477.389	1330.38
477.971	1359.39
478.55	1355.75
479.132	1380.68
479.712	1392.61
480.293	1270.54
480.873	1359.08
481.454	1331.4
482.034	1300.33
482.615	1335.27
483.194	1329.43
483.776	1365.63
484.355	1339.77
484.936	1310.49
485.515	1376.2
486.097	1385.86
486.676	1296.29
487.257	1307.72
487.836	1359.15
488.415	1353.08
488.996	1317.01
489.575	1361.44
490.156	1367.3
490.735	1360.3
491.314	1391.09
491.894	1359.08
492.473	1385.06
493.052	1364.53
493.633	1353.46
494.211	1319.39
494.79	1395.21
495.37	1356.75
495.949	1408.18
496.528	1349.11
497.106	1304.54
497.686	1373.2
498.265	1372.9
498.843	1330.33
499.422	1370.76
500.002	1388.01
500.58	1402.12
501.158	1391.74
501.736	1373.48
502.315	1400.27
502.895	1354.84
503.473	1327.77
504.051	1391.7
504.629	1372.63
505.207	1418.36
505.785	1400.49
506.363	1356.42
506.94	1348.35
507.52	1389.28
508.098	1390.96
508.676	1426.56
509.253	1330.57
509.831	1422.5
510.409	1373.93
510.986	1391.36
511.564	1361.29
512.141	1346.72
512.719	1441.14
513.296	1452.47
513.874	1452
514.451	1462.93
515.028	1425.86
515.606	1390.58
516.183	1423.22
516.76	1367.65
517.337	1428
517.913	1438.01
518.49	1429.8
519.067	1457.36
519.644	1386.29
520.221	1438.81
520.798	1459.65
521.375	1446.58
521.952	1474.01
522.526	1509.84
523.103	1436.09
523.68	1439.29
524.257	1508.08
524.833	1466.15
525.408	1481.58
525.985	1474.15
526.561	1511.93
527.138	1459.36
527.712	1509.29
528.289	1462.22
528.865	1447.29
529.442	1535.27
530.016	1497.22
530.592	1489.93
531.169	1501.86
531.743	1520.28
532.319	1520.74
532.895	1550.64
533.47	1534.57
534.046	1499.5
534.622	1534.43
535.196	1527.35
535.772	1587.96
536.346	1508.08
536.922	1590.14
537.498	1531.56
538.072	1558.49
538.647	1614.42
539.221	1605.84
539.797	1539.77
540.371	1565.7
540.946	1608.98
541.52	1608.4
542.096	1562.02
542.669	1536.41
543.245	1525.34
543.818	1583.76
544.394	1538.19
544.967	1609.12
545.542	1609.63
546.116	1631.97
546.689	1541.67
547.264	1627.82
547.838	1588.25
548.413	1633.18
548.986	1564.07
549.559	1625.03
550.134	1647.46
550.707	1619.37
551.28	1654.31
551.855	1584.86
552.428	1575.66
553.001	1620.59
553.576	1623.02
554.149	1661.65
554.722	1651.37
555.296	1605.66
555.869	1645.22
556.442	1664.52
557.015	1602.57
557.589	1650.41
558.162	1606.92
558.734	1568.35
559.307	1671.38
559.879	1688.58
560.452	1626.13
561.026	1675.55
561.599	1662.72
562.171	1651.9
562.743	1638.33
563.315	1616.26
563.888	1693.99
564.46	1604.11
565.034	1652.03
565.606	1679.24
566.178	1592.38
566.75	1659.18
567.322	1667.73
567.894	1578.66
568.466	1627.58
569.038	1640.01
569.61	1666.82
570.182	1596.36
570.753	1592.28
571.325	1605.53
571.897	1636.05
572.469	1525.56
573.04	1525.48
573.612	1596.06
574.183	1586.46
574.755	1542.61
575.327	1575.26
575.898	1499.61
576.467	1554.48
577.039	1460.46
577.61	1475.88
578.182	1519.28
578.753	1441.23
579.324	1476.14
579.895	1330.58
580.464	1392.5
581.036	1448.89
581.607	1401.47
582.178	1360.7
582.749	1319.2
583.318	1389.18
583.889	1354.16
584.46	1369.97
585.031	1355.26
585.599	1257.32
586.17	1251.74
586.741	1322.51
587.312	1274.79
587.88	1204.02
588.451	1247.25
589.022	1220.36
589.59	1157.29
590.161	1107.21
590.731	1190.84
591.3	1114.49
591.87	1127.65
592.441	1086.41
593.009	1076.33
593.58	1097.68
594.148	1020.67
594.718	1057.1
595.288	1026.52
595.857	1069.44
596.427	1048.37
596.995	1004.29
597.565	1022.21
598.133	982.136
598.703	979.06
599.271	1000.98
599.841	972.906
600.409	938.828
600.979	977.752
601.547	942.174
602.117	947.098
602.684	950.02
603.252	965.442
603.822	921.812
604.389	912.787
604.959	915.245
605.527	897.132
606.094	838.554
606.664	929.245
607.231	799.399
607.801	839.323
608.368	879.934
608.935	815.167
609.503	869.588
610.072	910.781
610.639	838.933
611.207	837.854
611.776	727.278
612.343	761.199
612.91	728.621
613.477	768.042
614.046	787.701
614.613	768.887
615.18	754.808
615.747	773.23
616.316	727.674
616.883	702.074
617.45	753.495
618.017	697.417
618.584	703.338
619.15	693.759
619.717	715.681
620.286	682.603
620.852	700.525
621.419	683.446
621.985	674.367
622.552	693.788
623.119	702.135
623.685	648.63
624.251	642.051
624.818	593.972
625.384	651.893
625.95	677.627
626.517	617.235
627.083	658.622
627.649	647.077
628.215	588.498
628.781	632.919
629.348	651.84
629.914	605.76
630.48	595.181
631.046	635.602
631.612	534.522
632.178	553.443
632.744	608.864
633.309	620.784
633.875	570.205
634.439	602.124
635.005	552.045
635.57	529.402
636.136	532.385
636.702	566.306
637.267	552.727
637.833	550.663
638.396	541.307
638.962	511.486
639.527	557.906
640.093	511.827
640.656	530.246
641.222	444.666
641.787	466.086
642.352	518.494
642.916	524.425
643.481	475.345
644.046	491.765
644.609	493.684
645.174	492.104
645.739	498.585
646.302	472.943
646.867	436.363
647.432	469.321
647.995	481.201
648.56	451.121
649.125	476.541
649.688	417.959
650.253	374.879
650.815	426.73
651.38	375.717
651.945	404.137
652.508	432.822
653.072	402.475
653.635	383.393
654.199	415.813
654.762	417.731
655.326	398.151
655.889	388.069
656.453	380.488
657.016	405.241
657.58	373.826
658.142	418.807
658.704	284.662
659.269	362.315
659.831	310.999
660.395	321.918
660.957	355.336
661.519	295.754
662.083	336.173
662.645	367.091
663.209	282.51
663.771	303.428
664.333	266.846
664.897	324.372
665.459	311.393
666.021	306.1
666.583	259.518
667.146	240.437
667.708	269.966
668.27	309.853
668.833	268.479
669.395	259.879
669.957	289.549
670.518	292.289
671.08	315.476
671.643	286.988
672.204	243.008
672.766	306.274
673.327	228.317
673.889	234.456
674.452	306.042
675.013	219.053
675.574	251.242
676.135	243.217
676.697	217.557
677.258	268.885
677.819	263.089
678.38	207.291
678.941	258.836
679.502	190.183
680.063	222.308
680.624	207.828
681.187	259.697
681.747	228.886
682.308	213.152
682.869	237.985
683.43	199.799
683.991	217.294
684.549	244.883
685.11	199.358
685.67	179.58
686.231	191.762
686.792	222.894
687.352	203.414
687.912	165.832
688.473	200.991
689.033	207.124
689.594	198.565
690.154	198.606
690.712	164.114
691.273	186.154
691.833	158.958
692.393	203.137
692.953	192.47
693.513	212.586
694.071	134.583
694.631	187.544
695.191	176.992
695.751	201.633
696.309	165.098
696.869	192.818
697.429	163.52
697.989	152.753
698.511	179.651
699.08	170.086
699.65	134.522
700.22	181.957
700.789	159.892
701.357	156.326
701.927	168.261
702.496	188.415
703.066	119.433
703.635	112.559
704.205	167.501
704.772	151.995
705.341	102.248
705.911	119.433
706.48	156.031
707.047	146.173
707.617	160.321
708.186	159.72
708.755	110.477
709.322	173.335
709.891	101.845
710.46	138.526
711.029	152.715
711.596	93.6554
712.165	163.582
712.734	143.517
713.301	153.45
713.87	121.385
714.439	153.319
715.005	102.752
715.574	113.687
716.141	151.185
716.709	147.554
717.278	127.488
717.845	101.421
718.413	118.324
718.98	90.2881
719.548	117.289
720.115	146.929
720.683	143.492
721.251	90.5236
721.818	92.4563
722.386	129.897
722.952	96.823
723.52	136.618
724.087	95.6896
724.655	113.421
725.221	114.056
725.787	126.307
726.355	128.922
726.921	126.689
727.489	84.7888
728.055	97.7212
728.623	114.655
729.189	61.0873
729.755	121.02
730.322	112.13
730.888	92.8855
731.456	99.8192
732.022	110.84
732.587	98.1836
733.155	66.1595
733.721	123.049
734.286	67.878
734.854	108.432
735.419	100.847
735.985	96.7788
736.55	140.853
737.117	112.644
737.683	67.878
738.248	67.878
738.813	111.94
739.38	79.873
739.946	105.22
740.511	97.7366
741.076	110.668
741.643	126.064
742.208	66.1595
742.773	130.467
743.338	82.3965
743.903	56.828
744.468	97.2596
745.035	81.1926
745.6	95.9752
746.165	110.056
746.729	63.4871
747.294	119.433
747.859	121.151
748.424	115.996
748.988	71.315
749.553	61.0041
750.117	93.6554
750.684	74.752
751.248	128.579
751.813	64.4411
752.377	114.802
752.942	126.733
753.506	136.164
754.07	91.8665
754.635	76.5261
755.199	122.457
755.763	117.388
756.327	78.8192
756.889	117.749
757.453	75.1796
758.018	106.11
758.582	80.3041
759.146	128.816
759.71	127.633
760.273	120.971
760.837	115.996
761.401	120.334
761.965	108.486
762.527	99.1393
763.091	69.6873
763.654	103.735
764.218	63.7831
764.782	128.025
765.345	129.744
765.907	64.4265
766.47	86.4744
767.034	82.5223
767.597	126.307
768.161	71.118
768.722	126.355
769.286	69.415
769.849	141.148
770.412	119.102
770.974	116.357
771.537	86.9049
772.1	97.4528
772.661	149.233
773.224	40.0482
773.787	88.6825
774.348	39.1438
774.911	91.1917
775.474	47.2395
776.035	112.287
776.598	117.335
777.159	126.883
777.722	54.9304
778.285	101.478
778.846	101.526
779.408	112.94
779.969	69.6213
780.532	100.169
781.094	57.217
781.655	97.2693
782.218	82.3124
782.778	79.36
783.341	117.408
783.901	41.9554
784.464	71.0446
785.024	108.051
785.586	111.013
786.147	55.8486
786.709	55.8486
787.269	134.742
787.829	112.485
788.392	100.92
788.952	66.8846
789.514	52.1729
790.074	92.98
790.634	113.528
791.196	98.8864
791.756	116.123
792.318	70.6707
792.878	108.184
793.438	114.445
794	112.001
794.559	82.3611
795.119	64.4087
795.681	68.4564
796.241	95.0039
796.8	94.5515
797.36	110.189
797.921	56.1467
798.481	82.7478
799.041	98.7418
799.6	71.2894
800.161	100.337
800.721	116.345
801.28	66.4321
801.84	91.1774
802.399	86.5272
802.96	68.0748
803.52	31.6224
804.079	52.6699
804.638	103.37
805.197	45.7649
805.756	104.7
806.317	15.8601
806.876	106.024
807.435	86.2476
807.994	105.003
808.553	82.05
809.112	113.579
809.671	29.6451
810.23	86.6926
810.789	104.74
811.347	67.7875
811.906	115.002
812.465	123.285
813.023	57.9299
813.582	87.9774
814.141	95.9456
814.699	28.0723
815.258	106.62
815.816	58.1672
816.375	30.7147
816.933	84.2621
817.492	52.8096
818.05	55.1259
818.608	73.9806
819.167	67.4519
819.725	128.989
820.283	87.5468
820.841	56.0942
821.397	97.6415
821.955	99.1888
822.514	68.7363
823.072	97.7837
823.63	77.3311
824.188	105.978
824.744	64.4258
825.301	131.55
825.859	110.133
826.417	76.568
826.975	106.615
827.531	57.1626
828.088	98.71
828.646	50.2675
829.204	119.305
829.759	100.352
830.317	131.508
830.875	48.9467
831.432	107.494
831.988	103.304
832.545	42.5886
833.102	72.136
833.658	112.596
834.215	58.1866
834.773	59.278
835.328	82.8251
835.885	77.3724
836.44	80.3206
836.998	114.631
837.555	59.5143
838.11	27.0615
838.667	96.9513
839.222	41.1562
839.779	74.657
840.334	87.0593
840.891	92.2205
841.448	31.1914
842.003	72.2
842.56	86.3805
843.114	43.2245
843.671	71.0696
844.226	79.9591
844.783	42.2584
845.337	71.6023
845.892	61.8796
846.448	83.791
847.003	40.1349
847.56	71.4797
848.114	49.8235
848.671	98.1685
849.225	91.0121
849.779	94.5764
850.336	80.2006
850.89	63.5442
851.446	80.389
852.001	52.2325
852.555	101.521
853.111	97.1494
853.665	53.7644
854.219	99.9453
854.774	60.1896
855.33	82.8643
855.884	65.6394
856.438	89.4828
856.994	95.3274
857.548	92.6708
858.101	77.4789
858.655	54.7853
859.211	118.034
859.765	66.8327
860.319	66.8327
860.872	65.3268
861.426	107.493
861.982	101.469
862.535	68.7623
863.089	103.965
863.643	104.449
864.196	96.2917
864.75	60.1348
865.303	97.9779
865.858	103.59
866.412	66.8327
866.965	113.517
867.518	109.576
868.072	66.1941
868.625	89.037
869.178	101.38
869.731	50.2228
870.285	72.5657
870.838	92.9086
871.391	92.7513
871.944	63.5941
872.497	79.5887
873.05	96.2797
873.603	126.122
874.156	91.4651
874.708	112.808
875.261	112.532
875.814	99.4932
876.367	80.777
876.92	127.071
877.472	77.521
878.025	95.3636
878.576	124.405
879.128	87.0475
879.681	100.89
880.233	128.892
880.786	91.575
881.338	110.917
881.891	125.564
882.441	130.082
882.994	104.443
883.546	145.69
884.098	105.628
884.651	129.97
885.201	109.811
885.753	157.154
886.305	92.4336
886.857	90.9276
887.407	136.179
887.96	153.622
888.512	129.864
889.064	105.206
889.614	95.5466
890.165	117.253
890.717	133.653
891.267	114.072
891.819	78.9137
892.371	149.256
892.921	72.0966
893.472	141.189
894.024	98.7805
894.574	142.897
895.125	111.463
895.675	136.804
896.227	97.6456
896.778	127.988
897.328	109.864
897.879	136.17
898.429	145.587
898.98	139.897
899.529	125.193
900.081	115.035
900.63	172.449
901.181	146.717
901.73	129.557
902.282	143.399
902.831	163.094
903.382	149.081
903.931	142.967
904.482	172.248
905.031	173.754
905.58	132.443
906.131	166.785
906.68	170.125
907.231	134.091
907.78	130.307
908.329	174.147
908.879	167.754
909.428	165.829
909.977	182.912
910.528	181.834
911.076	110.35
911.625	173.19
912.176	185.069
912.724	121.372
913.273	196.571
913.823	177.553
914.372	146.647
914.92	185.733
915.469	187.573
916.019	190.414
916.567	144.254
917.115	167.094
917.664	198.281
918.212	158.695
918.762	187.114
919.31	197.454
919.859	160.2
920.407	194.634
920.955	204.973
921.503	171.313
922.051	213.917
922.601	163.493
923.149	197.833
923.697	217.426
924.244	146.012
924.792	195.235
925.34	216.691
925.888	210.702
926.436	203.37
926.983	181.748
927.531	226.049
928.079	183.889
928.626	192.728
929.174	236.568
929.721	251.991
930.269	220.746
930.816	184.586
931.364	244.363
931.911	224.265
932.458	190.319
933.006	235.943
933.553	209.282
934.1	254.547
934.648	203.872
935.195	240.801
935.742	233.639
936.287	242.477
936.834	249.816
937.381	207.655
937.928	241.494
938.475	209.833
939.022	255.074
939.567	249.05
940.114	183.849
940.661	257.3
941.208	250.556
941.755	206.63
942.3	253.568
942.846	211.043
943.393	256.222
943.94	190.72
944.484	265.405
945.031	223.397
945.578	237.546
946.124	226.509
946.669	265.616
947.215	222.251
947.762	228.589
948.306	265.616
948.852	201.765
949.399	224.604
949.943	249.942
950.489	217.274
951.034	236.617
951.58	267.122
952.126	264.11
952.67	233.132
953.216	217.97
953.76	214.308
954.307	262.604
954.851	225.483
955.397	258.814
955.941	240.505
956.486	217.931
957.03	255.175
957.576	206.673
958.12	213.51
958.666	251.909
959.21	232.685
959.755	219.024
960.299	263.839
960.845	261.199
961.388	223.536
961.934	258.374
962.477	241.211
963.021	215.012
963.567	238.289
964.11	211.223
964.655	261.561
965.199	253.568
965.742	240.216
966.288	186.073
966.831	226.321
967.374	206.246
967.919	192.584
968.463	252.062
969.006	223.396
969.549	187.307
970.094	240.015
970.637	254.066
971.18	222.105
971.723	217.942
972.268	260.119
972.811	210.116
973.354	260.953
973.897	209.789
974.44	226.126
974.985	256.936
975.527	199.3
976.07	218.636
976.613	235.403
977.156	241.599
977.698	234.645
978.243	260.534
978.785	225.819
979.328	265.924
979.87	240.908
980.413	242.489
980.955	252.18
981.498	272.149
982.04	192.337
982.583	241.892
983.125	260.009
983.667	265.412
984.21	259.681
984.752	191.017
985.294	221.854
985.836	262.27
986.378	235.526
986.92	238.362
987.462	267.404
988.005	246.939
988.547	241.87
989.089	251.705
989.63	229.541
990.172	266.377
990.714	230.213
991.256	276.549
991.796	263.353
992.338	226.219
992.879	251.055
993.421	251.391
993.963	224.486
994.504	215.062
995.044	258.397
995.586	251.366
996.127	244.068
996.669	211.404
997.21	256.427
997.75	213.074
998.291	260.534
998.833	221.061
999.374	215.141
999.913	199.415
1000.45	253.251
1001	211.586
1001.54	250.831
1002.08	223.879
1002.62	242.207
1003.16	244.926
1003.7	219.261
1004.24	247.866
1004.78	212.43
1005.32	251.266
1005.86	205.096
1006.4	211.043
1006.94	254.77
1007.48	218.484
1008.02	264.195
1008.56	265.103
1009.1	242.109
1009.64	247.057
1010.18	222.936
1010.72	233.342
1011.26	256.447
1011.8	268.782
1012.34	283.378
1012.88	212.451
1013.42	236.285
1013.96	230.261
1014.5	270.508
1015.04	235.789
1015.57	270.122
1016.11	285.707
1016.65	239.291
1017.19	275.625
1017.73	298.06
1018.27	266.293
1018.81	268.128
1019.35	246.962
1019.89	311.295
1020.43	279.13
1020.96	317.602
1021.5	287.297
1022.04	305.632
1022.58	317.646
1023.12	297.299
1023.66	277.132
1024.2	318.967
1024.73	294.8
1025.27	301.133
1025.81	288.968
1026.35	280.301
1026.89	297.135
1027.42	318.468
1027.96	325.303
1028.5	257.636
1029.04	319.969
1029.58	263.302
1030.11	343.784
1030.65	363.581
1031.19	338.769
1031.73	336.136
1032.27	356.144
1032.8	302.302
1033.34	344.54
1033.88	354.968
1034.42	352.301
1034.95	368.634
1035.49	348.795
1036.03	328.8
1036.56	333.133
1037.1	363.966
1037.64	358.799
1038.18	371.633
1038.71	376.466
1039.25	383.49
1039.79	340.632
1040.32	326.463
1040.86	390.195
1041.4	384.129
1041.93	343.462
1042.47	389.356
1043.01	368.627
1043.54	372.96
1044.08	368.793
1044.62	372.625
1045.15	344.458
1045.69	409.197
1046.23	403.123
1046.76	417.454
1047.3	411.287
1047.84	415.037
1048.37	397.952
1048.91	381.784
1049.44	412.117
1049.98	450.131
1050.52	437.069
1051.05	437.113
1051.59	431.945
1052.12	453.308
1052.66	434.109
1053.19	471.441
1053.73	465.688
1054.27	488.547
1054.8	428.437
1055.34	427.769
1055.87	499.101
1056.41	486.432
1056.94	483.165
1057.48	503.597
1058.01	443.928
1058.55	482.65
1059.08	515.278
1059.62	456.423
1060.15	451.755
1060.69	498.586
1061.22	462.418
1061.76	506.206
1062.29	477.581
1062.83	528.823
1063.36	541.076
1063.9	497.963
1064.43	527.063
1064.97	549.995
1065.5	472.069
1066.04	527.401
1066.57	557.019
1067.1	549.274
1067.64	557.507
1068.17	530.225
1068.71	596.308
1069.24	548.888
1069.77	563.218
1070.31	558.049
1070.84	584.38
1071.38	589.711
1071.91	564.542
1072.44	609.373
1072.98	617.186
1073.51	619.025
1074.05	609.122
1074.58	612.046
1075.11	587.027
1075.65	622.857
1076.18	598.188
1076.71	590.519
1077.25	619.849
1077.78	631.18
1078.31	646.627
1078.85	616.894
1079.38	619.867
1079.91	622.84
1080.44	659.332
1080.98	628.787
1081.51	621.354
1082.04	618.381
1082.58	675.973
1083.11	641.983
1083.64	662.282
1084.18	679.391
1084.71	670.883
1085.24	652.573
1085.77	691.226
1086.3	677.846
1086.84	694.706
1087.37	656.624
1087.9	627.954
1088.43	683.792
1088.97	655.614
1089.5	660.444
1090.03	606.274
1090.56	658.104
1091.09	617.933
1091.63	647.263
1092.16	669.746
1092.69	647.209
1093.22	632.252
1093.75	606.487
1094.29	605.001
1094.82	640.241
1095.35	599.054
1095.88	604.9
1096.41	609.728
1096.94	584.558
1097.47	594.887
1098.01	605.217
1098.54	566.546
1099.07	596.876
1099.6	595.705
1100.13	586.947
1100.66	569.863
1101.19	558.692
1101.72	578.521
1102.25	565.851
1102.79	584.18
1103.32	529.008
1103.85	533.838
1104.38	542.412
1104.91	566.996
1105.44	537.825
1105.97	575.202
1106.5	560.403
1107.03	524.311
1107.56	566.639
1108.09	502.968
1108.62	536.297
1109.15	537.567
1109.68	530.454
1110.21	524.783
1110.74	475.111
1111.27	528.132
1111.8	478.269
1112.33	508.097
1112.86	504.426
1113.39	457.755
1113.92	477.027
1114.45	484.602
1114.98	496.731
1115.51	492.068
1116.04	453.895
1116.57	482.67
1117.1	430.552
1117.63	450.194
1118.16	422.208
1118.69	432.037
1119.22	433.364
1119.75	447.693
1120.27	398.02
1120.8	467.135
1121.33	384.676
1121.86	438.505
1122.39	441.832
1122.92	460.868
1123.45	377.488
1123.98	417.083
1124.51	361.436
1125.04	388.471
1125.56	412.299
1126.09	414.04
1126.62	364.914
1127.15	398.781
1127.68	404.441
1128.21	361.436
1128.73	361.436
1129.26	439.212
1129.79	357.959
1130.32	371.247
1130.85	400.074
1131.38	387.768
1131.9	325.729
1132.43	311.556
1132.96	404.054
1133.49	408.756
1134.02	335.356
1134.54	389.512
1135.07	309.192
1135.6	297.519
1136.13	359.347
1136.66	307.174
1137.18	351.458
1137.71	352.427
1138.24	294.154
1138.76	330.531
1139.29	339.304
1139.82	283.634
1140.35	327.147
1140.87	310.288
1141.4	283.116
1141.93	353.6
1142.46	287.992
1142.98	322.142
1143.51	306.422
1144.04	339.249
1144.56	308.954
1145.09	259.402
1145.62	275.228
1146.14	293.055
1146.67	304.88
1147.19	262.331
1147.72	292.402
1148.25	258.854
1148.77	311.186
1149.3	302.283
1149.83	316.037
1150.35	257.165
1150.88	283.991
1151.41	271.818
1151.93	275.643
1152.46	236.251
1152.98	252.795
1153.51	233.621
1154.04	192.948
1154.56	247.274
1155.09	204.345
1155.61	242.75
1156.14	254.751
1156.67	261.45
1157.19	241.902
1157.72	266.228
1158.24	229.653
1158.77	235.245
1159.29	189.205
1159.82	233.031
1160.34	212.857
1160.87	226.682
1161.39	206.395
1161.92	215.165
1162.44	241.159
1162.97	184.484
1163.49	176.809
1164.02	170.635
1164.54	192.961
1165.07	172.285
1165.59	215.611
1166.12	203.416
1166.64	185.218
1167.17	155.087
1167.69	190.529
1168.22	126.237
1168.74	194.491
1169.27	181.388
1169.79	126.712
1170.32	171.538
1170.84	135.362
1171.36	192.188
1171.89	178.512
1172.41	172.336
1172.94	192.662
1173.46	186.52
1173.98	188.812
1174.51	142.136
1175.03	113.461
1175.56	173.845
1176.08	143.843
1176.6	155.935
1177.13	91.2594
1177.65	110.261
1178.17	84.4088
1178.7	131.733
1179.22	84.5571
1179.74	147.234
1180.27	133.706
1180.79	137.453
1181.31	96.3545
1181.84	122.943
1182.36	111.004
1182.88	137.828
1183.41	145.09
1183.93	95.9767
1184.45	93.6784
1184.98	101.625
1185.5	120.448
1186.02	131.93
1186.54	123.236
1187.07	88.421
1187.59	131.745
1188.11	126.713
1188.63	79.7689
1189.16	122.73
1189.68	106.04
1190.2	72.3635
1190.72	96.1884
1191.25	81.0121
1191.77	74.3357
1192.29	111.884
1192.81	80.4829
1193.34	92.3065
1193.86	118.13
1194.38	95.9536
1194.9	115.777
1195.42	109.101
1195.95	116.677
1196.47	73.4312
1196.99	59.5206
1197.51	91.0159
1198.03	62.741
1198.55	76.3701
1199.07	43.8076
1199.6	73.6777
1200.12	91.5393
1200.64	39.6046
1201.16	76.432
1201.68	65.0917
1202.2	43.2017
1202.73	68.6575
1203.24	52.5818
1203.77	-2.64673
1204.29	48.4574
1204.81	48.6935
1205.33	9.36987
1205.85	51.2095
1206.37	16.4691
1206.89	-8.48022
1207.41	45.3262
1207.93	46.9232
1208.45	15.8691
1208.97	42.0541
1209.5	52.2534
1210.02	60.3472
1210.54	35.248
1211.06	49.806
1211.58	32.889
1212.1	24.731
1212.62	28.9008
1213.14	51.7415
1213.66	37.8169
1214.18	39.9963
1214.7	71.2963
1215.22	37.9718
1215.74	75.2778
1216.26	56.1685
1216.78	36.0194
1217.3	36.3386
1217.82	49.9994
1218.34	19.814
1218.86	45.9163
1219.38	55.2034
1219.9	30.2122
1220.41	23.9419
1220.94	24.2651
1221.45	28.792
1221.97	41.5847
1222.49	84.2158
1223.01	79.3529
1223.53	59.6628
1224.05	41.0293
1224.54	60.7659
1225.07	66.2294
1225.6	67.0587
1226.13	50.5333
1226.66	24.0408
1227.19	36.1447
1227.71	62.2482
1228.24	73.8521
1228.77	51.9559
1229.3	87.8615
1229.83	69.1632
1230.36	70.7671
1230.88	77.2939
1231.41	71.2036
1231.94	72.5779
[truncated: 520 more rows]
