# Supplementary material for: Influence of the magnetic field on bandgap and chemical composition of zinc thin films prepared by sparking discharge process
Source: Sci Rep. 2020 Jan 29;10:1388. doi: 10.1038/s41598-020-58183-4 (PMC6989455; doi:10.1038/s41598-020-58183-4)
Supplement: Supplementary file 4 — Related Manuscript File. [file 41598_2020_58183_MOESM4_ESM.zip › Zn04TCO2-quartz-50X-40s-1.txt]

99.9516	2910.98
100.568	2934.36
101.187	2899.29
101.803	2875.91
102.422	2840.84
103.039	2840.84
103.657	2835
104.273	2823.31
104.89	2823.31
105.508	2799.93
106.124	2770.71
106.741	2776.55
107.359	2782.4
107.975	2706.42
108.593	2747.33
109.209	2729.79
109.825	2761.05
110.441	2659.23
111.059	2631.41
111.675	2620.59
112.291	2682.97
112.909	2646.94
113.525	2623.79
114.14	2608.8
114.756	2643.51
115.374	2600.16
115.989	2615.34
116.605	2584.58
117.22	2551.19
117.838	2557.37
118.454	2515.55
119.069	2501.73
119.684	2505.4
120.3	2494.72
120.915	2511.26
121.532	2434.37
122.147	2419.12
122.763	2408.3
123.378	2411.47
123.993	2395.65
124.608	2415.33
125.223	2382.76
125.838	2353.69
126.453	2390.33
127.07	2256.54
127.684	2262.72
128.299	2292.4
128.914	2239.08
129.529	2320.75
130.143	2319.09
130.758	2325.46
131.372	2262.79
131.987	2252.88
132.601	2261.64
133.216	2232.93
133.83	2204
134.445	2204.68
135.059	2173.86
135.673	2164.53
136.288	2183.21
136.9	2120.89
137.514	2191.07
138.128	2053.74
138.742	2118.33
139.356	2106.7
139.97	2130.17
140.584	2062.45
141.198	2072.63
141.812	2062.31
142.424	2079.72
143.037	1972.67
143.651	2026.84
144.265	1994.52
144.879	2032.89
145.492	2031.38
146.104	2002.7
146.717	2008.98
147.331	1977.62
147.944	1933.71
148.556	1958.8
149.169	1983.89
149.782	1965.07
150.396	1968.21
151.007	1924.3
151.62	1927.44
152.233	1902.35
152.844	1870.98
153.458	1867.85
154.071	1905.48
154.682	1896.07
155.295	1874.12
155.908	1883.53
156.518	1892.94
157.131	1861.58
157.744	1842.76
158.355	1861.58
158.968	1889.78
159.58	1811.95
160.191	1869.13
160.803	1836.31
161.414	1804.48
162.026	1834.87
162.637	1796.27
163.249	1831.02
163.86	1830.57
164.472	1740.87
165.082	1779.55
165.695	1744.72
166.305	1761.4
166.917	1760.08
167.527	1690.75
168.139	1743.78
168.749	1741.61
169.361	1755.72
169.971	1691.96
170.583	1676.14
171.193	1689.82
171.805	1742.92
172.415	1689.17
173.025	1721.39
173.636	1671.52
174.246	1698.97
174.856	1670.38
175.467	1725.21
176.077	1607.23
176.688	1616.95
177.298	1648.31
177.907	1629.5
178.519	1526.94
179.128	1485.11
179.737	1551.09
180.347	1502.28
180.958	1457.14
181.567	1457.32
182.176	1433.5
182.785	1377.17
183.396	1345.35
184.005	1374.02
184.614	1342.2
185.223	1379.38
185.834	1377.05
186.443	1293.23
187.052	1327.41
187.661	1380.13
188.269	1336.26
188.88	1357.44
189.489	1361.61
190.097	1296.79
190.706	1345.89
191.315	1218.65
191.923	1260.32
192.531	1271.97
193.14	1237.47
193.75	1234.33
194.359	1193.56
194.967	1196.7
195.575	1202.97
196.183	1184.15
196.792	1131.73
197.4	1216.37
198.008	1124.08
198.616	1191.75
199.224	1148.43
199.832	1160.61
200.44	1156.13
201.048	1112.96
201.655	1116.63
202.263	1156.07
202.871	1166.87
203.479	1117.16
204.086	1167.46
204.694	1131.51
205.302	1113.6
205.907	1087.37
206.515	1102.04
207.122	1121.22
207.73	1094.89
208.337	1120.89
208.944	1107.42
209.552	1098.13
210.159	1078.36
210.764	1064.77
211.371	1087.45
211.979	1038.62
212.586	1093.37
213.193	1050.31
213.798	1062.15
214.405	1050.82
215.012	1045
215.619	1055.68
216.223	1029.99
216.83	1029.53
217.437	1001.2
218.044	989.878
218.649	1031.16
219.255	941.729
219.862	953.405
220.466	924.58
221.073	928.797
221.68	892.931
222.286	906.295
222.89	889.782
223.497	923.957
224.101	908.132
224.707	905.358
225.314	851.483
225.918	864.158
226.524	846.333
227.128	860.009
227.734	862.184
228.34	864.859
228.944	828.703
229.55	870.119
230.154	868.384
230.76	783.06
231.364	833.735
231.97	871.775
232.574	843.585
233.179	799.562
233.783	823.435
234.389	856.478
234.992	853.285
235.598	770.46
236.201	773.635
236.807	772.318
237.41	748.485
238.016	804.018
238.619	747.335
239.223	729.01
239.828	768.5
240.431	747.859
241.036	705.535
241.64	748.709
242.243	694.884
242.848	730.059
243.451	688.234
244.054	686.408
244.659	696.083
245.262	643.758
245.865	679.932
246.467	664.607
247.072	594.782
247.675	666.025
248.278	666.025
248.882	618.541
249.485	656.48
250.088	590.842
250.69	674.829
251.295	604.504
251.897	642.179
252.5	636.348
253.102	632.391
253.704	593.202
254.307	597.376
254.911	634.369
255.513	620.867
256.116	610.867
256.718	561.574
257.32	621.749
257.922	604.423
258.524	620.097
259.128	588.772
259.73	568.446
260.332	593.12
260.934	566.795
261.536	533.969
262.137	567.643
262.739	562.817
263.341	519.616
263.943	585.166
264.544	589.84
265.146	527.53
265.747	554.188
266.349	521.595
266.951	515.659
267.552	515.659
268.153	565.122
268.755	551.272
269.356	535.444
269.957	551.272
270.559	569.079
271.16	513.681
271.761	548.929
272.36	548.103
272.961	502.776
273.562	500.45
274.163	506.125
274.764	533.466
275.365	511.702
275.966	492.807
276.567	479.047
277.166	491.994
277.766	496.457
278.367	513.341
278.968	444.515
279.569	524.015
280.167	450.863
280.768	476.536
281.368	514.412
281.969	470.384
282.567	480.557
283.168	438.231
283.768	461.405
284.366	500.578
284.967	478.752
285.567	510.699
286.167	483.099
286.765	473.272
287.365	429.446
287.966	481.12
288.564	476.793
289.164	517.467
289.762	492.912
290.361	521.962
290.961	477.987
291.559	464.218
292.159	530.273
292.759	445.008
293.357	512.681
293.956	503.354
294.554	471.527
295.154	500.068
295.751	490.374
296.351	521.373
296.948	509.22
297.548	471.394
298.145	449.567
298.744	529.509
299.342	499.413
299.941	517.587
300.538	493.76
301.138	559.894
301.735	482.025
302.334	522.28
302.931	521.952
303.528	555.229
304.127	477.299
304.724	525.971
305.323	573.036
305.92	547.172
306.517	523.99
307.116	587.164
307.712	557.518
308.309	579.258
308.908	574.183
309.505	545.355
310.101	572.528
310.7	588.201
311.296	529.374
311.893	533.547
312.489	601.863
313.088	551.893
313.684	542.565
314.281	544.238
314.879	601.411
315.475	581.584
316.071	602.756
316.668	594.429
317.264	595.638
317.862	548.775
318.458	636.447
319.054	596.62
319.65	650.064
320.246	628.465
320.842	599.137
321.438	591.81
322.036	657.964
322.631	611.655
323.227	609.828
323.823	601.5
324.419	672.065
325.014	669.684
325.61	631.518
326.205	650.19
326.801	629.362
327.396	635.035
327.992	691.746
328.587	652.38
329.183	699.66
329.778	650.197
330.373	677.397
330.969	698.884
331.564	697.681
332.159	661.414
332.754	669.982
333.349	656.133
333.944	701.638
334.539	648.103
335.134	693.775
335.729	659.447
336.324	709.552
336.919	682.792
337.514	674.964
338.107	676.635
338.701	699.808
339.296	664.98
339.891	701.652
340.485	706.077
341.08	668.996
341.673	693.042
342.267	678.34
342.862	704.512
343.456	719.684
344.05	692.356
344.643	684.281
345.237	690.098
345.831	713.509
346.426	656.544
347.018	677.715
347.612	719.859
348.206	699.059
348.798	695.73
349.392	668.402
349.986	715.112
350.58	682.746
351.172	682.418
351.766	650.09
352.358	698.761
352.952	670.933
353.546	686.605
354.137	719.466
354.731	688.448
355.325	689.62
355.916	709.291
356.51	671.463
357.101	678.901
357.695	691.306
358.286	718.977
358.88	718.649
359.471	687.82
360.065	739.125
360.658	673.561
361.249	676.335
361.842	715.488
362.434	652.678
363.025	708.849
363.618	720.521
364.209	715.488
364.802	685.81
365.393	687.789
365.986	751.206
366.577	741.744
367.17	665.049
367.761	756.557
368.351	689.891
368.944	729.15
369.535	759.015
370.126	726.904
370.718	731.576
371.309	743.247
371.899	682.166
372.492	778.346
373.082	765.084
373.673	729.432
374.265	751.603
374.856	685.945
375.446	737.945
376.036	739.615
376.629	756.287
377.219	693.503
377.809	754.129
378.399	773.299
378.991	722.996
379.581	699.142
380.171	781.667
380.761	761.484
381.351	731.654
381.943	678.826
382.533	744.066
383.123	684.167
383.713	738.838
384.303	703.009
384.892	753.622
385.482	691.35
386.074	731.521
386.663	772.473
387.253	704.863
387.842	722.533
388.432	759.15
389.021	705.875
389.611	761.045
390.2	751.216
390.789	686.886
391.379	706.557
391.968	729.227
392.557	698.793
393.146	762.569
393.736	708.739
394.325	691.613
394.914	746.744
395.503	717.751
396.092	753.773
396.681	781.592
397.27	739.262
397.859	753.433
398.447	779.877
399.034	710.773
399.623	774.444
400.212	757.614
400.8	766.784
401.389	751.88
401.978	720.625
402.566	710.296
403.153	739.465
403.741	720.136
404.33	743.806
404.918	697.476
405.507	762.582
406.093	713.317
406.681	698.487
407.27	723.657
407.858	756.828
408.444	715.497
409.032	751.667
409.62	762.338
410.208	718.508
410.794	746.082
411.382	685.848
411.97	757.518
412.556	762.615
413.144	727.858
413.732	695.392
414.318	755.699
414.906	726.368
415.493	736.754
416.079	666.207
416.667	731.878
417.252	753.196
417.84	757.215
418.425	703.387
419.013	689.557
419.6	757.727
420.186	701.896
420.773	743.566
421.359	709.236
421.946	703.406
422.531	741.575
423.118	677.245
423.704	721.915
424.291	738.293
424.876	744.254
425.463	726.424
426.048	706.093
426.635	757.763
427.22	713.433
427.805	741.301
428.392	713.272
428.977	758.941
429.564	794.508
430.148	764.781
430.733	717.45
431.32	773.62
431.905	806.289
432.489	784.458
433.076	801.504
433.66	817.336
434.245	797.753
434.831	781.136
435.416	805.305
436	815.887
436.587	797.644
437.171	767.813
437.755	762.982
438.339	791.952
438.926	783.321
439.51	783.49
440.094	764.45
440.678	725.329
441.262	785.998
441.848	744.167
442.432	679.336
443.016	761.393
443.6	705.452
444.184	721.845
444.768	675.013
445.354	619.812
445.937	686.851
446.521	665.359
447.105	614.144
447.688	663.271
448.272	587.691
448.856	605.805
449.439	636.365
450.023	631.534
450.606	641.137
451.19	589.58
451.773	622.04
452.356	620.805
452.94	558.878
453.523	609.047
454.106	545.716
454.689	589.385
455.272	532.053
455.856	539.722
456.439	587.691
457.022	546.56
457.605	573.229
458.188	508.332
458.771	549.896
459.354	533.235
459.936	498.884
460.519	540.072
461.1	539.74
461.683	524.89
462.266	491.326
462.848	538.747
463.431	547.915
464.013	479.989
464.596	551.236
465.177	497.421
465.759	490.089
466.341	499.758
466.924	473.927
467.504	540.986
468.087	508.763
468.669	441.932
469.251	479.6
469.831	519.268
470.414	450.895
470.996	492.105
471.576	512.773
472.158	466.442
472.74	453.536
473.322	539.781
473.902	529.446
474.484	449.757
475.064	447.868
475.646	505.951
476.227	505.12
476.807	493.288
477.389	504.456
477.971	466.624
478.55	534.748
479.132	528.461
479.712	516.628
480.293	453.797
480.873	494.464
481.454	474.633
482.034	502.801
482.615	530.505
483.194	514.137
483.776	472.305
484.355	484.473
484.936	503.664
485.515	542.255
486.097	529.477
486.676	502.144
487.257	499.313
487.836	509.48
488.415	531.648
488.996	485.316
489.575	496.984
490.156	506.152
490.735	517.319
491.314	501.987
491.894	476.713
492.473	543.823
493.052	514.99
493.633	516.896
494.211	523.826
494.79	537.493
495.37	543.527
495.949	488.216
496.528	485.55
497.106	520.166
497.686	529.537
498.265	513.999
498.843	495.167
499.422	532.202
500.002	480.002
500.58	479.67
501.158	485.837
501.736	528.204
502.315	506.172
502.895	525.538
503.473	493.007
504.051	458.674
504.629	474.342
505.207	526.871
505.785	498.099
506.363	525.67
506.94	442.011
507.52	470.679
508.098	506.346
508.676	484.513
509.253	528.204
509.831	497.348
510.409	511.228
510.986	514.682
511.564	468.349
512.141	541.516
512.719	541.684
513.296	515.351
513.874	473.018
514.451	536.033
515.028	499.852
515.606	501.519
516.183	546.686
516.76	486.854
517.337	523.021
517.913	493.687
518.49	521.854
519.067	535.034
519.644	539.188
520.221	510.355
520.798	504.211
521.375	536.499
521.952	569.191
522.526	554.062
523.103	509.543
523.68	506.877
524.257	516.207
524.833	565.525
525.408	530.857
525.985	553.024
526.561	554.191
527.138	524.858
527.712	577.024
528.289	554.782
528.865	544.644
529.442	506.525
530.016	570.857
530.592	505.544
531.169	563.525
531.743	535.191
532.319	574.358
532.895	567.903
533.47	569.691
534.046	508.357
534.622	588.024
535.196	589.19
535.772	538.867
536.346	611.879
536.922	559.69
537.498	595.857
538.072	538.867
538.647	565.69
539.221	538.867
539.797	601.5
540.371	583.544
540.946	540.2
541.52	591.521
542.096	586.688
542.669	617.684
543.245	573.52
543.818	572.186
544.394	567.353
544.967	622.841
545.542	583.186
546.116	585.852
546.689	556.518
547.264	614.173
547.838	625.85
548.413	640.12
548.986	565.525
549.559	608.348
550.134	644.939
550.707	585.181
551.28	561.347
551.855	633.513
552.428	590.179
553.001	586.345
553.576	607.511
554.149	634.143
554.722	607.843
555.296	618.509
555.869	582.853
556.442	625.841
557.015	643.007
557.589	646.673
558.162	572.339
558.734	644.005
559.307	640.104
559.879	620.836
560.452	586.502
561.026	654.668
561.599	633.333
562.171	593.999
562.743	606.665
563.315	641.501
563.888	611.496
564.46	627.984
565.034	626.828
565.606	588.494
566.178	599.659
566.75	626.325
567.322	581.086
567.894	588.156
568.466	616.322
569.038	588.987
569.61	621.153
570.182	571.818
570.753	584.484
571.325	612.177
571.897	610.844
572.469	581.98
573.04	608.179
573.612	585.519
574.183	535.477
574.755	577.75
575.327	526.808
575.898	508.473
576.467	535.138
577.039	485.303
577.61	483.969
578.182	489.134
578.753	503.474
579.324	472.465
579.895	476.311
580.464	460.295
581.036	449.46
581.607	475.126
582.178	463.574
582.749	416.456
583.318	438.121
583.889	386.286
584.46	399.952
585.031	387.117
585.599	379.282
586.17	382.947
586.741	367.612
587.312	362.668
587.88	345.942
588.451	376.607
589.022	342.272
589.59	321.437
590.161	338.602
590.731	328.342
591.3	321.932
591.87	304.596
592.441	321.847
593.009	302.427
593.58	340.092
594.148	320.256
594.718	312.421
595.288	276.086
595.857	344.251
596.427	291.916
596.995	289.58
597.565	318.745
598.133	270.41
598.703	296.911
599.271	318.239
599.841	280.404
600.409	262.069
600.979	260.734
601.547	264.398
602.117	281.798
602.684	248.727
603.252	215.892
603.822	241.057
604.389	225.221
604.959	186.886
605.527	216.55
606.094	208.378
606.664	168.38
607.231	170.544
607.801	154.209
608.368	178.873
608.935	147.037
609.503	207.201
610.072	197.971
610.639	174.53
611.207	172.695
611.776	182.359
612.343	200.024
612.91	191.688
613.477	149.352
614.046	186.256
614.613	201.681
615.18	187.845
615.747	193.009
616.316	177.174
616.883	170.338
617.45	210.885
618.017	164.666
618.584	169.83
619.15	130.994
619.717	180.97
620.286	224.076
620.852	185.987
621.419	140.151
621.985	167.315
622.552	182.479
623.119	131.643
623.685	122.807
624.251	141.971
624.818	167.635
625.384	167.799
625.95	159.463
626.517	192.419
627.083	168.342
627.649	147.954
628.215	152.618
628.781	182.782
629.348	191.795
629.914	125.11
630.48	160.774
631.046	173.938
631.612	188.602
632.178	123.766
632.744	123.429
633.309	135.593
633.875	165.257
634.439	152.92
635.005	162.584
635.57	123.248
636.136	159.411
636.702	178.6
637.267	143.739
637.833	171.903
638.396	131.066
638.962	185.955
639.527	109.393
640.093	130.057
640.656	180.22
641.222	132.384
641.787	106.547
642.352	107.211
642.916	168.425
643.481	92.5376
644.046	126.201
644.609	124.364
645.174	182.049
645.739	155.691
646.302	108.354
646.867	135.518
647.432	162.622
647.995	124.844
648.56	143.008
649.125	102.672
649.688	89.3345
650.253	159.014
650.815	135.802
651.38	114.824
651.945	131.488
652.508	154.151
653.072	98.3142
653.635	95.4769
654.199	132.641
654.762	85.3033
655.326	99.9667
655.889	123.129
656.453	153.793
657.016	67.9556
657.58	126.619
658.142	110.282
658.704	128.945
659.269	96.608
659.831	116.271
660.395	81.4341
660.957	117.597
661.519	121.76
662.083	102.923
662.645	81.0854
663.209	111.249
663.771	135.911
664.333	123.574
664.897	105.737
665.459	94.9
666.021	121.063
666.583	122.225
667.146	121.388
667.708	112.888
668.27	72.9233
668.833	140.505
669.395	99.7683
669.957	86.5844
670.518	138.36
671.08	107.474
671.643	124.212
672.204	82.3667
672.766	84.4688
673.327	98.2156
673.889	107.176
674.452	132.686
675.013	114.3
675.574	133.802
676.135	104.328
676.697	96.3367
677.258	125.531
677.819	152.105
678.38	122.17
678.941	90.7651
679.502	100.007
680.063	126.61
680.624	127.732
681.187	134.942
681.747	145.027
682.308	128.243
682.869	110.315
683.43	147.239
683.991	159.572
684.549	171.133
685.11	129.175
685.67	197.162
686.231	168.358
686.792	197.405
687.352	153.441
687.912	198.007
688.473	221.355
689.033	218.958
689.594	217.895
690.154	221.456
690.712	231.348
691.273	186.801
691.833	202.853
692.393	220.481
692.953	202.177
693.513	233.493
694.071	172.823
694.631	225.625
695.191	194.832
695.751	189.111
696.309	213.984
696.869	224.173
697.429	188.779
697.989	210.905
698.511	230.217
699.08	202.183
699.65	197.829
700.22	225.474
700.789	188.62
701.357	232.734
701.927	216.411
702.496	200.557
703.066	216.854
703.635	179.848
704.205	200.994
704.772	215.833
705.341	154.784
705.911	163.43
706.48	176.575
707.047	142.22
707.617	172.595
708.186	204.331
708.755	178.657
709.322	142.302
709.891	138.947
710.46	180.569
711.029	181.738
711.596	138.689
712.165	133.029
712.734	133.174
713.301	135.194
713.87	158.774
714.439	116.11
715.005	140.255
715.574	131.4
716.141	137.045
716.709	92.1907
717.278	118.836
717.845	106.481
718.413	143.873
718.98	108.771
719.548	101.917
720.115	139.235
720.683	109.444
721.251	124.478
721.818	106.497
722.386	86.1421
722.952	99.028
723.52	117.432
724.087	53.0769
724.655	64.2223
725.221	100.867
725.787	116.046
726.355	98.1571
726.921	100.162
727.489	94.4469
728.055	75.8515
728.623	123.776
729.189	90.3816
729.755	91.5262
730.322	59.1714
730.888	126.868
731.456	109.461
732.022	77.6058
732.587	106.75
733.155	143.873
733.721	103.04
734.286	85.1271
734.854	145.83
735.419	117.474
735.985	98.119
736.55	150.294
737.117	93.4088
737.683	137.981
738.248	82.0353
738.813	137.342
739.38	85.1271
739.946	131.632
740.511	132.232
741.076	54.9209
741.643	88.066
742.208	141.918
742.773	93.3549
743.338	55.9994
743.903	102.144
744.468	123.288
745.035	91.4331
745.6	99.5776
746.165	79.2219
746.729	69.3665
747.294	93.6625
747.859	104.301
748.424	82.876
748.988	84.944
749.553	119.138
750.117	85.7327
750.684	62.8776
751.248	107.022
751.813	85.6661
752.377	97.3104
752.942	113.455
753.506	60.5991
754.07	109.243
754.635	58.8877
755.199	101.532
755.763	91.6763
756.327	101.82
756.889	49.9642
757.453	109.243
758.018	90.7527
758.582	104.983
759.146	105.966
759.71	49.1853
760.273	74.3295
760.837	86.4736
761.401	74.1178
761.965	24.7618
762.527	62.9056
763.091	75.0822
763.654	91.6938
764.218	69.8381
764.782	47.9822
765.345	91.2094
765.907	112.27
766.47	76.9139
767.034	115.513
767.597	35.7021
768.161	90.8461
768.722	105.305
769.286	90.1338
769.849	86.7778
770.412	31.0193
770.974	73.5653
771.537	77.2092
772.1	80.3533
772.661	81.9969
773.224	63.1409
773.787	105.785
774.348	80.9283
774.911	32.5652
775.474	84.2648
776.035	72.1714
776.598	40.2949
777.159	84.1469
777.722	101.791
778.285	54.9347
778.846	43.0781
779.408	64.2219
779.969	77.8652
780.532	64.7662
781.094	75.8515
781.655	57.2964
782.218	71.6306
782.778	67.0836
783.341	97.552
783.901	30.3707
784.464	84.5145
785.024	42.6578
785.586	94.8274
786.147	94.0303
786.709	44.9327
787.269	41.8408
787.829	86.6731
788.392	85.1271
788.952	80.4893
789.514	41.3058
790.074	48.0246
790.634	94.4028
791.196	74.736
791.756	81.8792
792.318	78.0227
792.878	95.0568
793.438	37.203
794	100.617
794.559	99.8427
795.119	61.739
795.681	64.8827
796.241	107.522
796.8	78.1689
797.36	79.312
797.921	48.9556
798.481	60.5986
799.041	80.2417
799.6	116.044
800.161	78.5283
800.721	89.765
801.28	61.9381
801.84	94.4028
802.399	88.3087
802.96	76.7773
803.52	85.746
804.079	87.2146
804.638	68.6833
805.197	82.652
805.756	66.1207
806.317	114.589
806.876	72.1622
807.435	98.0266
807.994	90.9952
808.553	74.464
809.112	69.4327
809.671	109.856
810.23	102.061
810.789	75.3386
811.347	50.3074
811.906	117.299
812.465	112.245
813.023	110.839
813.582	66.1823
814.141	124.151
814.699	53.6196
815.258	50.5884
815.816	65.557
816.375	125.558
816.933	118.252
817.492	45.463
818.05	99.0406
818.608	86.9006
819.167	59.3694
819.725	100.587
820.283	44.3068
820.841	105.224
821.397	103.678
821.955	58.8462
822.514	102.132
823.072	85.1504
823.63	57.3002
824.188	127.088
824.744	131.008
825.301	92.5255
825.859	92.4944
826.417	106.956
826.975	131.646
827.531	70.7634
828.088	130.429
828.646	70.7634
829.204	73.307
829.759	109.776
830.317	127.245
830.875	123.513
831.432	144.741
831.988	104.151
832.545	73.1987
833.102	99.5886
833.658	121.853
834.215	86.593
834.773	112.995
835.328	130.62
835.885	73.9325
836.44	119.034
836.998	121.776
837.555	94.839
838.11	79.308
838.667	70.7766
839.222	93.7456
839.779	115.817
840.334	112.164
840.891	68.1521
841.448	57.621
842.003	79.5898
842.56	113.382
843.114	67.0276
843.671	99.941
844.226	94.9652
844.783	76.4341
845.337	101.903
845.892	84.3719
846.448	61.8408
847.003	49.3097
847.56	67.7784
848.114	85.3753
848.671	69.1431
849.225	19.6852
849.779	78.1542
850.336	40.6229
850.89	9.09192
851.446	58.869
852.001	79.5297
852.555	79.0603
853.111	45.4674
853.665	83.9363
854.219	34.4053
854.774	51.3741
855.33	25.7099
855.884	49.812
856.438	28.1452
856.994	76.7499
857.548	63.938
858.101	7.68787
858.655	92.2251
859.211	38.6256
859.765	92.8362
860.319	96.5636
860.872	39.5326
861.426	37.5016
861.982	59.9703
862.535	97.9473
863.089	103.408
863.643	84.8774
864.196	56.3464
864.75	105.364
865.303	85.7843
865.858	32.7533
866.412	74.9548
866.965	115.112
867.518	64.1603
868.072	99.6293
868.625	36.0981
869.178	75.0673
869.731	50.5363
870.285	106.076
870.838	90.4742
871.391	69.4432
871.944	68.9124
872.497	76.8812
873.05	45.8503
873.603	46.3192
874.156	109.729
874.708	74.5272
875.261	113.382
875.814	114.599
876.367	66.6643
876.92	55.6335
877.472	67.1025
878.025	107.8
878.576	73.5408
879.128	87.5096
879.681	75.4788
880.233	32.4478
880.786	110.946
881.338	75.3857
881.891	114.855
882.441	42.7571
882.994	108.511
883.546	62.2397
884.098	106.076
884.651	42.7571
885.201	61.0221
885.753	109.729
886.305	98.7696
886.857	51.2808
887.407	98.7696
887.96	95.1166
888.512	73.1987
889.064	85.3753
889.614	50.0631
890.165	70.7634
890.717	94.3604
891.267	73.8296
891.819	42.7987
892.371	99.7678
892.921	50.2369
893.472	84.7061
894.024	90.175
894.574	89.4791
895.125	26.6134
895.675	44.8789
896.227	12.0518
896.778	75.0209
897.328	57.49
897.879	63.9591
898.429	57.9283
898.98	64.7988
899.529	88.7616
900.081	51.1023
900.63	59.3051
901.181	55.7742
901.73	59.7433
902.282	42.7124
902.831	68.2765
903.382	55.6508
903.931	75.62
904.482	79.0891
905.031	82.0585
905.58	54.7686
906.131	62.9968
906.68	73.1428
907.231	70.4351
907.78	38.4044
908.329	77.8737
908.879	66.8428
909.428	83.3121
909.977	72.7812
910.528	75.033
911.076	83.8141
911.625	40.1888
912.176	104.152
912.724	92.6273
913.273	74.5966
913.823	76.0657
914.372	61.0352
914.92	65.5044
915.469	85.9736
916.019	59.4427
916.567	70.9521
917.115	27.3813
917.664	62.2057
918.212	55.3198
918.762	52.2891
919.31	83.2584
919.859	80.7278
920.407	72.1969
920.955	65.6483
921.503	49.1356
922.051	67.1049
922.601	57.574
923.149	34.5432
923.697	66.5126
924.244	67.7987
924.792	98.8093
925.34	100.336
925.888	84.3899
926.436	95.3591
926.983	92.8285
927.531	84.5375
928.079	67.267
928.626	57.2363
929.174	79.7057
929.721	86.675
930.269	47.1443
930.816	61.6136
931.364	91.083
931.911	72.0524
932.458	71.5217
933.006	90.1851
933.553	61.0319
934.1	52.4297
934.648	98.1388
935.195	84.8684
935.742	68.3376
936.287	92.4414
936.834	50.2765
937.381	98.2458
937.928	63.2152
938.475	91.7173
939.022	67.6539
939.567	76.6234
940.114	51.5927
940.661	65.5621
941.208	85.5315
941.755	77.5009
942.3	56.9702
942.846	27.4397
943.393	82.6713
943.94	62.4045
944.484	55.8479
945.031	68.8171
945.578	92.9558
946.124	111.367
946.669	34.2255
947.215	99.1949
947.762	35.1643
948.306	59.1338
948.852	44.6031
949.399	25.5726
949.943	93.542
950.489	73.0114
951.034	95.5941
951.58	100.45
952.126	85.9197
952.67	87.3893
953.216	79.3588
953.76	43.3281
954.307	62.7976
954.851	66.267
955.397	87.7365
955.941	103.206
956.486	45.6753
957.03	54.1449
957.576	99.6143
958.12	88.0839
958.666	71.0533
959.21	92.2563
959.755	81.4923
960.299	90.4619
960.845	78.9313
961.388	103.22
961.934	88.8701
962.477	93.8398
963.021	84.8093
963.567	79.2788
964.11	52.2482
964.655	68.7178
965.199	68.1873
965.742	59.1567
966.288	68.6263
966.831	63.0958
967.374	75.5653
967.919	105.769
968.463	105.495
969.006	90.974
969.549	107.051
970.094	100.417
970.637	67.3826
971.18	81.6232
971.723	102.793
972.268	84.7911
972.811	95.2607
973.354	70.2303
973.897	101.417
974.44	81.1696
974.985	85.639
975.527	48.6085
976.07	49.5781
976.613	80.0477
977.156	104.017
977.698	66.9869
978.243	98.7697
978.785	40.426
979.328	72.2972
979.87	91.4531
980.413	27.8348
980.955	74.8044
981.498	61.7742
982.04	40.7437
982.583	65.2133
983.125	84.6829
983.667	92.4886
984.21	104.622
984.752	79.9095
985.294	70.1248
985.836	101.047
986.378	105.848
986.92	53.9702
987.462	72.4398
988.005	130.93
988.547	75.379
989.089	57.8488
989.63	71.8184
990.172	80.788
990.714	120.538
991.256	76.7273
991.796	104.697
992.338	67.6667
992.879	106.636
993.421	80.606
993.963	90.1838
994.504	75.5453
995.044	120.015
995.586	111.485
996.127	91.9545
996.669	92.9241
997.21	76.3937
997.75	94.8987
998.291	85.4308
998.833	114.762
999.374	72.2838
999.913	51.5275
1000.45	102.06
1001	51.0919
1001.54	65.624
1002.08	116.156
1002.62	60.6884
1003.16	84.1613
1003.7	64.2528
1004.24	86.785
1004.78	80.8171
1005.32	92.8492
1005.86	98.9771
1006.4	88.6678
1006.94	54.9459
1007.48	88.478
1008.02	62.51
1008.56	97.0424
1009.1	49.5745
1009.64	87.1066
1010.18	78.1385
1010.72	84.6708
1011.26	98.7029
1011.8	70.7351
1012.34	96.2672
1012.88	70.7993
1013.42	107.699
1013.96	102.235
1014.5	108.896
1015.04	75.4279
1015.57	119.46
1016.11	76.9921
1016.65	79.5242
1017.19	102.056
1017.73	97.5883
1018.27	115.62
1018.81	94.6525
1019.35	86.1846
1019.89	114.217
1020.43	94.7488
1020.96	89.2809
1021.5	108.313
1022.04	128.845
1022.58	111.377
1023.12	95.9091
1023.66	105.441
1024.2	121.973
1024.73	98.9399
1025.27	108.537
1025.81	125.57
1026.35	109.601
1026.89	142.633
1027.42	139.166
1027.96	112.698
1028.5	152.635
1029.04	151.762
1029.58	149.018
1030.11	126.826
1030.65	123.858
1031.19	129.89
1031.73	171.208
1032.27	124.954
1032.8	134.986
1033.34	152.018
1033.88	173.401
1034.42	189.082
1034.95	163.114
1035.49	156.646
1036.03	194.498
1036.56	128.71
1037.1	207.742
1037.64	190.774
1038.18	200.806
1038.71	164.338
1039.25	196.659
1039.79	180.902
1040.32	215.433
1040.86	186.466
1041.4	206.498
1041.93	217.016
1042.47	140.061
1043.01	208.594
1043.54	228.125
1044.08	225.157
1044.62	231.689
1045.15	259.593
1045.69	225.253
1046.23	213.785
1046.76	270.817
1047.3	274.349
1047.84	263.381
1048.37	228.913
1048.91	291.514
1049.44	322.477
1049.98	319.095
1050.52	320.04
1051.05	241.072
1051.59	309.104
1052.12	294.636
1052.66	273.168
1053.19	365.821
1053.73	345.232
1054.27	343.264
1054.8	362.296
1055.34	391.416
1055.87	396.859
1056.41	387.391
1056.94	405.923
1057.48	368.455
1058.01	450.965
1058.55	438.519
1059.08	432.551
1059.62	430.582
1060.15	514.224
1060.69	476.146
1061.22	494.164
1061.76	465.21
1062.29	520.242
1062.83	490.774
1063.36	547.492
1063.9	568.337
1064.43	565.369
1064.97	591.401
1065.5	618.809
1066.04	607.965
1066.57	684.496
1067.1	628.528
1067.64	689.56
1068.17	715.051
1068.71	746.47
1069.24	773.102
1069.77	746.473
1070.31	780.219
1070.84	846.973
1071.38	796.282
1071.91	815.814
1072.44	860.263
1072.98	839.878
1073.51	899.01
1074.05	838.942
1074.58	894.973
1075.11	909.005
1075.65	959.877
1076.18	905.337
1076.71	973.1
1077.25	913.665
1077.78	974.664
1078.31	991.696
1078.85	963.637
1079.38	990.289
1079.91	1050.48
1080.44	996.952
1080.98	1069.85
1081.51	1063.89
1082.04	1005.42
1082.58	1090.95
1083.11	1079.98
1083.64	1026.01
1084.18	1118.7
1084.71	1084.58
1085.24	1088.45
1085.77	1116.88
1086.3	1116.88
1086.84	1093.7
1087.37	1108.56
1087.9	1080
1088.43	1098.56
1088.97	1038.6
1089.5	1084.1
1090.03	1013.64
1090.56	1041.95
1091.09	988.957
1091.63	1016.49
1092.16	1000.02
1092.69	1000.05
1093.22	951.808
1093.75	950.311
1094.29	875.647
1094.82	865.678
1095.35	888.21
1095.88	859.721
1096.41	822.273
1096.94	849.809
1097.47	777.336
1098.01	719.368
1098.54	722.9
1099.07	742.788
1099.6	670.463
1100.13	670.995
1100.66	649.026
1101.19	649.155
1101.72	603.59
1102.25	597.049
1102.79	563.355
1103.32	524.184
1103.85	505.216
1104.38	533.248
1104.91	499.779
1105.44	471.311
1105.97	471.484
1106.5	402.874
1107.03	399.616
1107.56	397.437
1108.09	407.969
1108.62	330
1109.15	368.032
1109.68	362.563
1110.21	319.095
1110.74	298.626
1111.27	320.865
1111.8	295.69
1112.33	265.883
1112.86	257.253
1113.39	237.284
1113.92	279.316
1114.45	268.867
1114.98	226.353
1115.51	203.41
1116.04	202.437
1116.57	247.974
1117.1	225.743
1117.63	158.037
1118.16	202.068
1118.69	177.1
1119.22	157.631
1119.75	183.163
1120.27	215.698
1120.8	144.226
1121.33	153.257
1121.86	199.643
1122.39	175.32
1122.92	198.168
1123.45	131.883
1123.98	158.915
1124.51	185.446
1125.04	158.978
1125.56	144.509
1126.09	134.041
1126.62	165.089
1127.15	173.194
1127.68	121.635
1128.21	141.666
1128.73	132.198
1129.26	157.243
1129.79	136.761
1130.32	143.792
1130.85	152.324
1131.38	145.855
1131.9	127.716
1132.43	118.418
1132.96	150.657
1133.49	128.31
1134.02	155.742
1134.54	127.544
1135.07	143.705
1135.6	126.106
1136.13	130.638
1136.66	112.67
1137.18	139.981
1137.71	104.732
1138.24	132.764
1138.76	102.795
1139.29	88.8264
1139.82	144.712
1140.35	114.389
1140.87	129.967
1141.4	111.452
1141.93	121.983
1142.46	101.515
1142.98	139.87
1143.51	110.845
1144.04	98.6089
1144.56	131.64
1145.09	74.1716
1145.62	127.203
1146.14	101.234
1146.67	105.252
1147.19	98.797
1147.72	124.971
1148.25	98.8597
1148.77	97.3911
1149.3	117.304
1149.83	55.4539
1150.35	79.4852
1150.88	125.607
1151.41	109.211
1151.93	64.1804
1152.46	106.209
1152.98	55.1744
1153.51	59.6774
1154.04	100.704
1154.56	59.6774
1155.09	115.215
1155.61	58.7983
1156.14	58.9269
1156.67	105.458
1157.19	95.7015
1157.72	88.947
1158.24	51.4219
1158.77	97.1783
1159.29	79.5175
1159.82	98.7035
1160.34	69.08
1160.87	104.708
1161.39	62.6426
1161.92	32.1738
1162.44	99.454
1162.97	30.2363
1163.49	92.6995
1164.02	77.3267
1164.54	64.8301
1165.07	70.8613
1165.59	41.3926
1166.12	72.9237
1166.64	52.9551
1167.17	85.8237
1167.69	51.0175
1168.22	73.0488
1168.74	31.1584
1169.27	56.1113
1169.79	49.6425
1170.32	83.6935
1170.84	32.6594
1171.36	71.2361
1171.89	70.7673
1172.41	62.7985
1172.94	24.8297
1173.46	44.3608
1173.98	68.8922
1174.51	52.9232
1175.03	60.9546
1175.56	62.9856
1176.08	26.0167
1176.6	82.0481
1177.13	63.5792
1177.65	60.1105
1178.17	27.4059
1178.7	26.6554
1179.22	64.2039
1179.74	64.7352
1180.27	74.2662
1180.79	25.1544
1181.31	47.8286
1181.84	63.8599
1182.36	43.8909
1182.88	61.4703
1183.41	44.7352
1183.93	75.4844
1184.45	19.9009
1184.98	16.8988
1185.5	75.5776
1186.02	58.1089
1186.54	58.8054
1187.07	58.8676
1187.59	24.4039
1188.11	50.6714
1188.63	18.3999
1189.16	65.0968
1189.68	51.8267
1190.2	64.1804
1190.72	63.4299
1191.25	47.42
1191.77	40.4512
1192.29	29.4822
1192.81	18.0133
1193.34	45.5444
1193.86	54.1492
1194.38	42.6066
1194.9	15.3978
1195.42	65.1687
1195.95	43.8646
1196.47	19.9009
1196.99	29.3514
1197.51	61.6516
1198.03	67.5764
1198.55	52.5275
1199.07	15.9851
1199.6	56.1866
1200.12	37.2278
1200.64	33.3979
1201.16	27.2156
1201.68	37.2537
1202.2	62.3881
1202.73	41.9368
1203.24	71.3315
1203.77	17.2909
1204.29	47.2616
1204.81	32.4652
1205.33	55.1854
1205.85	25.4354
1206.37	57.9772
1206.89	18.9812
1207.41	45.9353
1207.93	44.1174
1208.45	47.0486
1208.97	35.08
1209.5	56.3568
1210.02	17.6149
1210.54	52.8746
1211.06	44.5846
1211.58	32.5157
1212.1	40.3994
1212.62	57.7632
1213.14	48.261
1213.66	48.5128
1214.18	57.6904
1214.7	70.204
1215.22	52.2446
1215.74	47.2156
1216.26	65.5968
1216.78	66.5841
1217.3	65.2902
1217.82	73.7474
1218.34	67.2782
1218.86	45.5876
1219.38	59.2593
1219.9	69.2897
1220.41	64.51
1220.94	47.0988
1221.45	66.0786
1221.97	77.192
1222.49	57.6183
1223.01	51.4708
1223.53	79.8733
1224.05	51.7386
1224.54	52.8297
1225.07	81.8214
1225.6	53.9207
1226.13	64.1111
1226.66	62.7371
1227.19	79.3752
1227.71	43.0148
1228.24	85.653
1228.77	79.1869
1229.3	68.1045
1229.83	88.5691
1230.36	66.2073
1230.88	58.8469
1231.41	68.4854
1231.94	72.6249
[truncated: 520 more rows]
