# Supplementary material for: Influence of the magnetic field on bandgap and chemical composition of zinc thin films prepared by sparking discharge process
Source: Sci Rep. 2020 Jan 29;10:1388. doi: 10.1038/s41598-020-58183-4 (PMC6989455; doi:10.1038/s41598-020-58183-4)
Supplement: Supplementary file 4 — Related Manuscript File. [file 41598_2020_58183_MOESM4_ESM.zip › Zn04TN2-50X-40s-1.txt]

99.9516	850.821
100.568	861.771
101.187	871.718
101.803	794.885
102.422	860.263
103.039	808.565
103.657	650.512
104.273	690.962
104.89	750.913
105.508	587.36
106.124	564.311
106.741	721.261
107.359	643.208
107.975	654.886
108.593	606.606
109.209	626.058
109.825	488.509
110.441	609.46
111.059	542.408
111.675	519.946
112.291	590.4
112.909	489.415
113.525	598.992
114.14	545.661
114.756	515.113
115.374	612.561
115.989	494.884
116.605	538.464
117.22	605.301
117.838	485.419
118.454	502.816
119.069	516.269
119.684	598.992
120.3	475.955
120.915	541.125
121.532	592.682
122.147	457.026
122.763	479.11
123.378	604.061
123.993	578.284
124.608	611.564
125.223	530.79
125.838	497.243
126.453	538.696
127.07	453.146
127.684	559.599
128.299	469.052
128.914	501.005
129.529	527.878
130.143	500.911
130.758	434.365
131.372	510.552
131.987	432.772
132.601	473.226
133.216	490.68
133.83	442.633
134.445	380.087
135.059	420.041
135.673	352.495
136.288	485.419
136.9	454.907
137.514	481.361
138.128	363.815
138.742	366.77
139.356	424.724
139.97	480.25
140.584	410.633
141.198	413.587
141.812	425.542
142.424	460.181
143.037	341.456
143.651	338.91
144.265	410.865
144.879	390.32
145.492	438.098
146.104	357.234
146.717	391.689
147.331	436.145
147.944	351.1
148.556	450.059
149.169	411.015
149.782	345.47
150.396	425.478
151.007	406.55
151.62	393.931
152.233	304.797
152.844	339.498
153.458	303.712
154.071	316.168
154.682	363.627
155.295	331.452
155.908	321.041
156.518	248.5
157.131	343.454
157.744	286.913
158.355	207.874
158.968	232.83
159.58	306.287
160.191	249.747
160.803	318.204
161.414	282.664
162.026	185.621
162.637	283.582
163.249	207.039
163.86	237.5
164.472	291.957
165.082	225.918
165.695	167.875
166.305	290.836
166.917	274.293
167.527	184.113
168.139	265.212
168.749	313.673
169.361	258.631
169.971	163.631
170.583	317.594
171.193	320.512
171.805	157.321
172.415	275.15
173.025	258.394
173.636	227.852
174.246	254.814
174.856	138.393
175.467	243.734
176.077	122.619
176.688	249.155
177.298	184.617
177.907	231.58
178.519	229.039
179.128	168.5
179.737	81.6066
180.347	125.926
180.958	198.385
181.567	150.348
182.176	153.021
182.785	75.297
183.396	176.25
184.005	169.941
184.614	8.65869
185.223	65.8326
185.834	152.733
186.443	43.7491
187.052	77.5083
187.661	105.472
188.269	-13.0649
188.88	-6.10547
189.489	137.859
190.097	138.322
190.706	43.7491
191.315	146.25
191.923	144.922
192.531	171.177
193.14	26.6416
193.75	96.6025
194.359	196.566
194.967	72.1422
195.575	168.775
196.183	143.063
196.792	168.789
197.4	164.016
198.008	136.743
198.616	98.6177
199.224	78.4518
199.832	194.422
200.44	161.149
201.048	103.69
201.655	206.104
202.263	183.349
202.871	185.057
203.479	211.284
204.086	118.512
204.694	122.739
205.302	98.9653
205.907	188.869
206.515	124.923
207.122	174.15
207.73	213.878
208.337	171.606
208.944	124.469
209.552	203.618
210.159	146.288
210.764	223.572
211.371	152.246
211.979	170.474
212.586	182.702
213.193	214.053
213.798	168.66
214.405	151.888
215.012	242.117
215.619	214.345
216.223	203.575
216.83	188.304
217.437	167.032
218.044	261.429
218.649	212.991
219.255	264.584
219.862	207.448
220.466	177.179
221.073	267.739
221.68	157.636
222.286	194.365
222.89	280.597
223.497	206.825
224.101	295.556
224.707	322.142
225.314	203.514
225.918	278.246
226.524	239.975
227.128	190.207
227.734	304.113
228.34	290.165
228.944	265.397
229.55	325.626
230.154	223.572
230.76	333.587
231.364	254.319
231.97	276.049
232.574	196.281
233.179	331.511
233.783	371.411
234.389	277.972
234.992	272.205
235.598	214.435
236.201	286.667
236.807	337.397
237.41	374.129
238.016	273.36
238.619	364.092
239.223	375.179
239.828	293.555
240.431	231.788
241.036	357.018
241.64	288.251
242.243	311.484
242.848	263.714
243.451	401.947
244.054	361.68
244.659	341.411
245.262	293.644
245.865	304.378
246.467	228.611
247.072	274.842
247.675	384.575
248.278	394.308
248.882	367.54
249.485	348.773
250.088	395.213
250.69	480.811
251.295	392.471
251.897	348.705
252.5	474.439
253.102	452.672
253.704	404.407
254.307	477.141
254.911	428.372
255.513	551.305
256.116	444.84
256.718	531.574
257.32	485.309
257.922	588.543
258.524	542.277
259.128	649.509
259.73	624.243
260.332	629.978
260.934	633.712
261.536	753.447
262.137	823.182
262.739	916.916
263.341	895.151
263.943	937.761
264.544	1144.12
265.146	1185.86
265.747	1306.59
266.349	1444.33
266.951	1403.56
267.552	1593.3
268.153	1634.35
268.755	1696.05
269.356	1777.56
269.957	1796.96
270.559	1749.92
271.16	1694.16
271.761	1539.16
272.36	1505.6
272.961	1444.42
273.562	1364.15
274.163	1284.39
274.764	1257.12
275.365	1081.36
275.966	929.594
276.567	960.83
277.166	833.068
277.766	813.304
278.367	685.541
278.968	500.276
279.569	466.012
280.167	476.751
280.768	456.487
281.368	285.223
281.969	409.96
282.567	231.198
283.168	325.935
283.768	272.171
284.366	355.999
284.967	234.147
285.567	263.383
286.167	191.62
286.765	281.859
287.365	141.096
287.966	233.333
288.564	204.073
289.164	238.809
289.762	160.049
290.361	178.786
290.961	259.969
291.559	279.375
292.159	230.5
292.759	213.737
293.357	314.307
293.956	222.214
294.554	302.663
295.154	263.691
295.751	318.188
296.351	316.232
296.948	298.409
297.548	342.146
298.145	276.386
298.744	336.795
299.342	234.364
299.941	269.103
300.538	248.325
301.138	356.081
301.735	270.321
302.334	356.059
302.931	329.799
303.528	267.732
304.127	392.257
304.724	404.019
305.323	419.416
305.92	328.498
306.517	404.739
307.116	298.782
307.712	407.218
308.309	389.459
308.908	379.198
309.505	349.439
310.101	446.952
310.7	451.919
311.296	368.16
311.893	437.741
312.489	468.444
313.088	435.882
313.684	493.624
314.281	480.865
314.879	463.104
315.475	550.024
316.071	548.273
316.668	500.329
317.264	493.071
317.862	513.31
318.458	596.052
319.054	499.148
319.65	591.258
320.246	496.278
320.842	591.258
321.438	626.762
322.036	581.002
322.631	653.745
323.227	660.487
323.823	631.172
324.419	691.103
325.014	656.214
325.61	681.457
326.205	640.383
326.801	660.442
327.396	679.983
327.992	634.243
328.587	576.17
329.183	625.66
329.778	612.75
330.373	563.398
330.969	582.141
331.564	544.884
332.159	575.906
332.754	516.87
333.349	560.554
333.944	496.077
334.539	532.315
335.134	539.721
335.729	489.936
336.324	456.163
336.919	499.148
337.514	419.816
338.107	499.148
338.701	422.807
339.296	423.05
339.891	477.655
340.485	438.038
341.08	382.474
341.673	470.527
342.267	450.771
342.862	407.516
343.456	373.263
344.05	415.503
344.643	339.75
345.237	424.995
345.831	330.279
346.426	409.982
347.018	383.729
347.612	450.474
348.206	327.208
348.798	400.896
349.392	330.279
349.986	327.208
350.58	418.199
351.172	324.138
351.766	371.69
352.358	290.364
352.952	386.683
353.546	339.927
354.137	293.434
354.731	363.92
355.325	351.165
355.916	342.413
356.51	340.158
357.101	290.364
357.695	354.841
358.286	394.756
358.88	379.404
359.471	290.364
360.065	348.701
360.658	355.382
361.249	383.13
361.842	288.375
362.434	423.749
363.025	403.967
363.618	413.178
364.209	333.349
364.802	336.419
365.393	347.86
365.986	413.178
366.577	324.138
367.17	425.459
367.761	324.138
368.351	400.598
368.944	391.844
369.535	425.592
370.126	363.918
370.718	360.692
371.309	347.787
371.899	471.198
372.492	494.831
373.082	454.08
373.673	392.952
374.265	389.726
374.856	504.325
375.446	415.534
376.036	405.856
376.629	484.69
377.219	461.062
377.809	492.566
378.399	413.807
378.991	516.194
379.581	398.055
380.171	497.817
380.761	392.814
381.351	459.564
381.943	512.316
382.533	487.561
383.123	392.952
383.713	563.933
384.303	524.311
384.892	491.561
385.482	425.213
386.074	474.558
386.663	558.308
387.253	457.473
387.842	555.808
388.432	558.559
389.021	467.151
389.611	598.06
390.2	599.81
390.789	536.565
391.379	505.864
391.968	589.288
392.557	633.116
393.146	515.542
393.736	584.427
394.325	467.735
394.914	654.262
395.503	559.458
396.092	609.821
396.681	514.683
397.27	647.81
397.859	596.193
398.447	667.166
399.034	638.132
399.623	634.996
400.212	571.358
400.8	613.72
401.389	704.091
401.978	658.945
402.566	728.808
403.153	737.172
403.741	691.535
404.33	725.897
404.918	790.26
405.507	772.122
406.093	758.987
406.681	721.85
407.27	838.212
407.858	719.575
408.444	779.94
409.032	811.303
409.62	747.666
410.208	883.029
410.794	889.764
411.382	818.105
411.97	890.621
412.556	834.985
413.144	976.867
413.732	886.712
414.318	1017.79
414.906	971.441
415.493	1046.19
416.079	1060.17
416.667	961.533
417.252	1028.4
417.84	1098.76
418.425	1037.35
419.013	1141.4
419.6	1134.94
420.186	1089.78
420.773	1168.08
421.359	1088.95
421.946	1191.81
422.531	1230.18
423.118	1286.54
423.704	1159.91
424.291	1334.77
424.876	1372.14
425.463	1275
426.048	1321.87
426.635	1383.23
427.22	1328.1
427.805	1440.97
428.392	1504.33
428.977	1411.2
429.564	1527.56
430.148	1570.43
430.733	1567.14
431.32	1638.21
431.905	1593.04
432.489	1593.04
433.076	1586.59
433.66	1560.78
434.245	1522.07
434.831	1505.94
435.416	1506.72
436	1459.11
436.587	1407.95
437.171	1423.32
437.755	1419.19
438.339	1354.56
438.926	1409.52
439.51	1286.29
440.094	1373.06
440.678	1245.02
441.262	1347.46
441.848	1347.99
442.432	1231.12
443.016	1281.99
443.6	1163.36
444.184	1191.72
444.768	1302.7
445.354	1296.25
445.937	1242.83
446.521	1144.62
447.105	1219.56
447.688	1206.93
448.272	1273.66
448.856	1144.62
449.439	1252.03
450.023	1238.9
450.606	1262.11
451.19	1154.3
451.773	1151.07
452.356	1138.17
452.94	1268.74
453.523	1215.61
454.106	1130.98
454.689	1248.34
455.272	1200.21
455.856	1279.22
456.439	1113.95
457.022	1222.82
457.605	1248.19
458.188	1208.55
458.771	1263.92
459.354	1227.29
459.936	1274.66
460.519	1257.53
461.1	1214.4
461.683	1281.88
462.266	1148.14
462.848	1273.01
463.431	1300.38
464.013	1137.24
464.596	1249.91
465.177	1264.48
465.759	1169.35
466.341	1231.22
466.924	1322.59
467.504	1175.46
468.087	1239.4
468.669	1280.75
469.251	1280.07
469.831	1205.44
470.414	1310.81
470.996	1338.68
471.576	1334.55
472.158	1253.42
472.74	1329.29
473.322	1261.66
473.902	1318.36
474.484	1221.4
475.064	1257.27
475.646	1216.14
476.227	1203.51
476.807	1329.21
477.389	1262.25
477.971	1312.12
478.55	1348
479.132	1323.37
479.712	1263.74
480.293	1368.59
480.873	1335.65
481.454	1283.35
482.034	1252.22
482.615	1386.72
483.194	1404.66
483.776	1275.34
484.355	1349.71
484.936	1320.58
485.515	1427.45
486.097	1379.28
486.676	1310.19
487.257	1437.45
487.836	1313.94
488.415	1343.31
488.996	1471.27
489.575	1379.55
490.156	1530.33
490.735	1522.52
491.314	1364.67
491.894	1446.04
492.473	1510.91
493.052	1404.29
493.633	1536.66
494.211	1479.53
494.79	1466.91
495.37	1590.28
495.949	1520.65
496.528	1488.02
497.106	1526.1
497.686	1602.77
498.265	1542.14
498.843	1467.01
499.422	1625.89
500.002	1512.27
500.58	1590.63
501.158	1610.28
501.736	1554.38
502.315	1624.25
502.895	1527.64
503.473	1635.25
504.051	1566.87
504.629	1536.75
505.207	1614.12
505.785	1536.5
506.363	1631.37
506.94	1628.59
507.52	1545.11
508.098	1628.49
508.676	1508.36
509.253	1551.24
509.831	1630.13
510.409	1523.49
510.986	1544.86
511.564	1634.07
512.141	1576.61
512.719	1542.48
513.296	1638.86
513.874	1654.73
514.451	1534.9
515.028	1549.48
515.606	1552.86
516.183	1645.5
516.76	1567.61
517.337	1665.48
517.913	1535.36
518.49	1668.97
519.067	1601.11
519.644	1652.48
520.221	1560.36
520.798	1519.23
521.375	1604.61
521.952	1687.48
522.526	1614.36
523.103	1558.39
523.68	1632.61
524.257	1618.48
524.833	1686.5
525.408	1590.74
525.985	1683.93
526.561	1599.99
527.138	1627.28
527.712	1593.74
528.289	1663.12
528.865	1698.99
529.442	1595.37
530.016	1576.32
530.592	1646.12
531.169	1724.93
531.743	1698.38
532.319	1612.19
532.895	1707.13
533.47	1643.5
534.046	1726.88
534.622	1620.26
535.196	1771.05
535.772	1803.99
536.346	1804.56
536.922	1691.62
537.498	1789.14
538.072	1731.52
538.647	1844.4
539.221	1797.77
539.797	1812.65
540.371	1886.03
540.946	1807.96
541.52	1919.65
542.096	1887.66
542.669	1841.39
543.245	1944.92
543.818	1799.79
544.394	1951.67
544.967	1868.41
545.542	1905.93
546.116	1986.27
546.689	1976.69
547.264	2106.06
547.838	1970.44
548.413	2106.32
548.986	2100.2
549.559	2072.58
550.134	2181.6
550.707	2239.64
551.28	2200.71
551.855	2165.09
552.428	2198.47
553.001	2190.35
553.576	2299.02
554.149	2252.6
554.722	2270.48
555.296	2398.36
555.869	2383.74
556.442	2449.62
557.015	2412
557.589	2497.93
558.162	2504.47
558.734	2611.14
559.307	2670.02
559.879	2627.9
560.452	2725.28
561.026	2768.5
561.599	2707.37
562.171	2825.91
562.743	2746.29
563.315	2861.17
563.888	2864.55
564.46	2902.43
565.034	2975.42
565.606	2988.6
566.178	2937.57
566.75	3019.36
567.322	3057.14
567.894	3006.18
568.466	3098.45
569.038	3050.12
569.61	3112.62
570.182	3116.2
570.753	3018.82
571.325	3052
571.897	2995.38
572.469	3016.76
573.04	2926.14
573.612	2958.52
574.183	2889.4
574.755	2865.57
575.327	2861.17
575.898	2773.8
576.467	2695.43
577.039	2613.31
577.61	2645.19
578.182	2556.57
578.753	2492.95
579.324	2479.33
579.895	2358.71
580.464	2397.1
581.036	2294.98
581.607	2287.51
582.178	2168.38
582.749	2143.62
583.318	2021.51
583.889	2003.89
584.46	2068.92
585.031	1892.15
585.599	1885.03
586.17	1886.92
586.741	1677.8
587.312	1708.18
587.88	1699.06
588.451	1553.95
589.022	1510.83
589.59	1578.21
590.161	1551.09
590.731	1448.98
591.3	1373.86
591.87	1427
592.441	1315.12
593.009	1356.01
593.58	1312.39
594.148	1399.77
594.718	1328.16
595.288	1241.54
595.857	1311.92
596.427	1191.81
596.995	1162.69
597.565	1215.57
598.133	1177.96
598.703	1107.34
599.271	1203.22
599.841	1125.61
600.409	1055.49
600.979	1152.87
601.547	1040.18
602.117	1105.14
602.684	1086.53
603.252	1020.27
603.822	1116.79
604.389	1064.68
604.959	986.063
605.527	1039.45
606.094	943.833
606.664	918.216
607.231	1015.03
607.801	950.485
608.368	985.945
608.935	921.755
609.503	878.141
610.072	979.024
610.639	863.41
611.207	932.748
611.776	946.679
612.343	914.064
612.91	985.45
613.477	863.228
614.046	964.719
614.613	885.105
615.18	917.49
615.747	907.876
616.316	952.513
616.883	896.146
617.45	825.626
618.017	947.918
618.584	905.804
619.15	798.69
619.717	886.076
620.286	895.96
620.852	760.847
621.419	840.673
621.985	837.119
622.552	915.505
623.119	775.392
623.685	752.278
624.251	857.164
624.818	909.677
625.384	883.938
625.95	838.824
626.517	923.861
627.083	785.808
627.649	809.251
628.215	897.813
628.781	788.413
629.348	900.656
629.914	929.347
630.48	910.417
631.046	816.804
631.612	932.691
632.178	912.578
632.744	885.465
633.309	890.352
633.875	830.239
634.439	846.129
635.005	855.67
635.57	735.403
636.136	795.79
636.702	836.177
637.267	764.157
637.833	694.452
638.396	772.084
638.962	738.229
639.527	753.616
640.093	644.504
640.656	697.894
641.222	765.281
641.787	762.526
642.352	682.057
642.916	657.946
643.481	694.834
644.046	734.722
644.609	556.112
645.174	656.636
645.739	628.977
646.302	549.277
646.867	489.666
647.432	631.554
647.995	559.714
648.56	654.416
649.125	579.72
649.688	529.61
650.253	533.499
650.815	608.685
651.38	470.633
651.945	584.665
652.508	499.555
653.072	574.944
653.635	588.562
654.199	575.042
654.762	503.114
655.326	498.502
655.889	526.893
656.453	421.281
657.016	423.672
657.58	535.752
658.142	381.452
658.704	527.938
659.269	517.519
659.831	465.123
660.395	429.011
660.957	534.394
661.519	435.293
662.083	364.683
662.645	462.074
663.209	470.857
663.771	499.285
664.333	369.047
664.897	473.238
665.459	475.842
666.021	348.209
666.583	455.004
667.146	380.698
667.708	323.545
668.27	441.981
668.833	390.034
669.395	405.101
669.957	462.57
670.518	319.047
671.08	407.176
671.643	390.04
672.204	327.959
672.766	385.07
673.327	346.252
673.889	316.02
674.452	394.505
675.013	333.138
675.574	306.357
676.135	371.627
676.697	395.675
677.258	368.996
677.819	337.629
678.38	303.659
678.941	312.635
679.502	255.953
680.063	384.515
680.624	320.439
681.187	329.897
681.747	330.893
682.308	275.359
682.869	298.052
683.43	301.634
683.991	311.364
684.549	251.833
685.11	299.339
685.67	314.3
686.231	311.481
686.792	289.504
687.352	260.903
687.912	241.209
688.473	303.437
689.033	266.124
689.594	260.463
690.154	289.989
690.712	253.797
691.273	254.698
691.833	290.472
692.393	217.974
692.953	237.199
693.513	303.827
694.071	307.107
694.631	324.447
695.191	250.13
695.751	292.428
696.309	248.04
696.869	267.563
697.429	237.373
697.989	325.251
698.511	290.329
699.08	214.814
699.65	301.3
700.22	261.285
700.789	326.771
701.357	243.258
701.927	164.744
702.496	309.73
703.066	255.216
703.635	300.202
704.205	300.688
704.772	203.675
705.341	252.161
705.911	267.986
706.48	219.633
707.047	256.621
707.617	293.972
708.186	282.093
708.755	240.079
709.322	273.173
709.891	263.053
710.46	305.54
711.029	230.525
711.596	203.514
712.165	178
712.734	280.986
713.301	210.975
713.87	282.711
714.439	235.947
715.005	242.436
715.574	197.422
716.141	286.517
716.709	204.897
717.278	222.883
717.845	233.872
718.413	284.534
718.98	178.347
719.548	141.334
720.115	216.322
720.683	259.875
721.251	201.999
721.818	232.312
722.386	203.771
722.952	244.76
723.52	170.747
724.087	228.736
724.655	206.223
725.221	230.712
725.787	145.696
726.355	252.425
726.921	219.177
727.489	181.164
728.055	240.153
728.623	208.622
729.189	219.56
729.755	130.472
730.322	201.105
730.888	170.095
731.456	231.33
732.022	138.084
732.587	169.561
733.155	189.048
733.721	207.495
734.286	205.027
734.854	122.86
735.419	109.539
735.985	200.993
736.55	169.483
737.117	111.442
737.683	225.621
738.248	130.45
738.813	98.939
739.38	204.927
739.946	193.917
740.511	187.406
741.076	122.86
741.643	206.591
742.208	219.912
742.773	182.864
743.338	118.854
743.903	209.344
744.468	197.333
745.035	176.932
745.6	122.312
746.165	162.302
746.729	120.792
747.294	214.203
747.859	204.688
748.424	101.927
748.988	117.252
749.553	208.494
750.117	93.2329
750.684	153.221
751.248	193.27
751.813	193.27
752.377	196.283
752.942	140.976
753.506	179.673
754.07	111.664
754.635	83.1543
755.199	178.145
755.763	232.807
756.327	114.626
756.889	143.118
757.453	169.109
758.018	140.1
758.582	219.878
759.146	117.081
759.71	96.218
760.273	98.1209
760.837	190.054
761.401	142.044
761.965	98.1209
762.527	191.062
763.091	186.875
763.654	156.51
764.218	169.001
764.782	98.1209
765.345	119.483
765.907	175.635
766.47	146.967
767.034	113.345
767.597	188.95
768.161	165.008
768.722	168.934
769.286	120.957
769.849	190.18
770.412	192.762
770.974	160.902
771.537	199.893
772.1	202.385
772.661	120.957
773.224	196.37
773.787	119.361
774.348	118.354
774.911	137.846
775.474	190.422
776.035	137.331
776.598	132.823
777.159	189.316
777.722	95.4741
778.285	204.162
778.846	178.794
779.408	179.786
779.969	215.279
780.532	207.771
781.094	72.1699
781.655	202.785
782.218	118.75
782.778	222.243
783.341	120.735
783.901	154.729
784.464	119.722
785.024	194.215
785.586	127.708
786.147	222.279
786.709	189.326
787.269	155.877
787.829	124.928
788.392	157.976
788.952	111.442
789.514	203.068
790.074	227.125
790.634	94.315
791.196	155.725
791.756	184.776
792.318	119.374
792.878	123.875
793.438	123.927
794	197.198
794.559	164.027
795.119	142.079
795.681	72.627
796.241	101.679
796.8	149.23
797.36	107.636
797.921	167.331
798.481	180.383
799.041	179.936
799.6	83.9873
800.161	170.036
800.721	106.089
801.28	115.641
801.84	164.693
802.399	129.246
802.96	91.7949
803.52	154.848
804.079	189.464
804.638	115.876
805.197	128.506
805.756	189.464
806.317	116.655
806.876	197.202
807.435	163.714
807.994	105.767
808.553	119.32
809.112	100.873
809.671	172.426
810.23	105.733
810.789	169.533
811.347	195.086
811.906	135.64
812.465	107.693
813.023	197.247
813.582	144.3
814.141	157.354
814.699	69.9082
815.258	193.462
815.816	179.949
816.375	86.5698
816.933	160.124
817.492	111.742
818.05	166.732
818.608	116.786
819.167	103.84
819.725	89.3945
820.283	193.458
820.841	144.407
821.397	171.061
821.955	114.615
822.514	88.1699
823.072	146.725
823.63	193.458
824.188	131.334
824.744	193.458
825.301	151.405
825.859	122.86
826.417	73.3821
826.975	199.92
827.531	143.793
828.088	79.7256
828.646	48.7808
829.204	201.535
829.759	95.8945
830.317	109.45
830.875	86.5054
831.432	160.061
831.988	196.414
832.545	140.676
833.102	143.731
833.658	77.2905
834.215	201.346
834.773	167.688
835.328	188.82
835.885	195.517
836.44	167.077
836.998	118.633
837.555	117.689
838.11	100.749
838.667	205.305
839.222	168.271
839.779	84.4204
840.334	111.98
840.891	133.537
841.448	119.093
842.003	188.612
842.56	62.6051
843.114	65.8361
843.671	122.159
844.226	105.887
844.783	45.4438
845.337	157.504
845.892	139.565
846.448	181.122
847.003	199.026
847.56	44.835
848.114	155.8
848.671	171.357
849.225	52.9123
849.779	139.479
850.336	109.537
850.89	82.5972
851.446	124.155
852.001	130.216
852.555	60.2769
853.111	79.335
853.665	133.396
854.219	152.408
854.774	77.0186
855.33	92.5767
855.884	52.6377
856.438	138.699
856.994	137.064
857.548	120.319
858.101	142.381
858.655	50.4424
859.211	59.501
859.765	157.918
860.319	170.134
860.872	156.302
861.426	21.2485
861.982	46.8071
862.535	52.8691
863.089	154.687
863.643	92.4937
864.196	45.0557
864.75	178.953
865.303	67.6807
865.858	4.73975
866.412	154.687
866.965	76.3647
867.518	43.9272
868.072	157.918
868.625	71.5527
869.178	60.6157
869.731	93.1616
870.285	181.899
870.838	154.687
871.391	36.8672
871.944	98.9307
872.497	69.9937
873.05	72.0571
873.603	92.6533
874.156	162.764
874.708	51.2969
875.261	25.4494
875.814	146.609
876.367	89.2729
876.92	28.6803
877.472	156.302
878.025	62.6284
878.576	52.1953
879.128	162.632
879.681	88.3232
880.233	92.8872
880.786	28.6803
881.338	87.5151
881.891	160.177
882.441	177.147
882.994	52.9123
883.546	141.275
884.098	182.053
884.651	59.3742
885.201	141.972
885.753	120.036
886.305	88.1011
886.857	188.666
887.407	110.233
887.96	158.467
888.512	113.363
889.064	78.9282
889.614	142.996
890.165	174.061
890.717	57.7587
891.267	131.695
891.819	134.76
892.371	135.325
892.921	73.9134
893.472	71.959
894.024	87.0244
894.574	160.16
895.125	170.841
895.675	93.7275
896.227	54.5278
896.778	137.604
897.328	182.15
897.879	172.457
898.429	157.918
898.98	56.1433
899.529	132.194
900.081	143.66
900.63	184.386
901.181	80.3753
901.73	139.579
902.282	177.424
902.831	197.568
903.382	173.616
903.931	86.8372
904.482	171.809
905.031	73.1567
905.58	196.689
906.131	112.85
906.68	126.698
907.231	206.382
907.78	136.391
908.329	106.239
908.879	175.084
909.428	216.075
909.977	200.704
910.528	105.126
911.076	235.671
911.625	198.126
912.176	155.168
912.724	97.5161
913.273	198.364
913.823	162.728
914.372	153.729
914.92	106.907
915.469	151.755
916.019	216.102
916.567	209.461
917.115	212.798
917.664	125.608
918.212	214.384
918.762	180.842
919.31	187.19
919.859	255.039
920.407	150.388
920.955	214.988
921.503	240.085
922.051	121.935
922.601	197.281
923.149	255.63
923.697	220.979
924.244	282.828
924.792	154.687
925.34	206.026
925.888	224.375
926.436	240.618
926.983	241.074
927.531	198.992
928.079	275.248
928.626	219.622
929.174	189.971
929.721	147.32
930.269	241.17
930.816	286.52
931.364	207.369
931.911	237.719
932.458	275.068
933.006	285.918
933.553	188.768
934.1	222.617
934.648	240.467
935.195	279.371
935.742	273.187
936.287	205.019
936.834	237.369
937.381	287.29
937.928	252.069
938.475	234.419
939.022	139.769
939.567	251.432
940.114	194.472
940.661	264.822
941.208	182.485
941.755	257.522
942.3	185.375
942.846	298.726
943.393	302.576
943.94	283.361
944.484	218.279
945.031	209.283
945.578	277.98
946.124	209.283
946.669	295.184
947.215	284.535
947.762	242.885
948.306	298.738
948.852	261.089
949.399	323.486
949.943	225.775
950.489	329.645
951.034	313.498
951.58	317.042
952.126	231.959
952.67	259.053
953.216	293.404
953.76	347.222
954.307	337.609
954.851	295.462
955.397	283.814
955.941	225.775
956.486	297.519
957.03	330.41
957.576	329.724
958.12	327.578
958.666	270.929
959.21	321.161
959.755	315.135
960.299	208.989
960.845	315.34
961.388	282.194
961.934	347.046
962.477	288.66
963.021	340.754
963.567	314.106
964.11	235.46
964.655	313.255
965.199	311.667
965.742	311.021
966.288	255.874
966.831	220.728
967.374	363.774
967.919	243.435
968.463	348.268
969.006	351.144
969.549	320.998
970.094	272.351
970.637	378.319
971.18	286.06
971.723	301.915
972.268	386.708
972.811	256.696
973.354	346.566
973.897	383.205
974.44	329.187
974.985	363.54
975.527	304.895
976.07	284.25
976.613	390.292
977.156	348.46
977.698	274.315
978.243	409.24
978.785	314.523
979.328	381.879
979.87	314.415
980.413	384.09
980.955	401.319
981.498	359.801
982.04	424.925
982.583	456.271
983.125	332.368
983.667	445.723
984.21	415.079
984.752	441.987
985.294	345.291
985.836	365.146
986.378	398.502
986.92	368.358
987.462	438.148
988.005	385.07
988.547	451.792
989.089	390.282
989.63	390.138
990.172	444.494
990.714	498.454
991.256	372.707
991.796	320.065
992.338	424.421
992.879	476.03
993.421	386.634
993.963	452.49
994.504	485.847
995.044	391.206
995.586	366.562
996.127	418.418
996.669	381.775
997.21	421.632
997.75	483.451
998.291	343.847
998.833	416.204
999.374	495.819
999.913	445.92
1000.45	453.777
1001	384.503
1001.54	414.519
1002.08	508.188
1002.62	413.207
1003.16	394.566
1003.7	366.423
1004.24	514.372
1004.78	484.3
1005.32	375.997
1005.86	424.854
1006.4	409.214
1006.94	502.571
1007.48	486.931
1008.02	406.289
1008.56	421.646
1009.1	404.006
1009.64	549.253
1010.18	511.223
1010.72	451.081
1011.26	426.941
1011.8	584.203
1012.34	528.322
1012.88	468.516
1013.42	561.876
1013.96	569.234
1014.5	445.594
1015.04	550.952
1015.57	459.312
1016.11	396.17
1016.65	472.031
1017.19	598.391
1017.73	442.249
1018.27	568.11
1018.81	596.292
1019.35	587.329
1019.89	449.189
1020.43	592.547
1020.96	483.408
1021.5	582.458
1022.04	538.127
1022.58	633.934
1023.12	631.872
1023.66	646.302
1024.2	551.568
1024.73	604.929
1025.27	540.29
1025.81	608.03
1026.35	653.509
1026.89	580.371
1027.42	671.231
1027.96	641.093
1028.5	602.452
1029.04	562.313
1029.58	673.174
1030.11	561.784
1030.65	557.661
1031.19	659.258
1031.73	650.117
1032.27	670.942
1032.8	592.34
1033.34	636.702
1033.88	707.64
1034.42	741.425
1034.95	574.787
1035.49	654.148
1036.03	678.707
1036.56	734.372
1037.1	677.233
1037.64	684.802
1038.18	769.987
1038.71	757.618
1039.25	652.179
1039.79	720.018
1040.32	769.987
1040.86	737.267
1041.4	701.96
1041.93	742.491
1042.47	760.165
1043.01	771.216
1043.54	775.578
1044.08	671.039
1044.62	822.803
1045.15	824.165
1045.69	716.39
1046.23	838.39
1046.76	749.255
1047.3	809.617
1047.84	798.48
1048.37	776.342
1048.91	753.705
1049.44	846.568
1049.98	765.933
1050.52	771.295
1051.05	788.658
1051.59	867.021
1052.12	837.384
1052.66	857.023
1053.19	826.386
1053.73	833.475
1054.27	831.84
1054.8	885.245
1055.34	855.067
1055.87	807.93
1056.41	815.795
1056.94	892.635
1057.48	826.522
1058.01	933.813
1058.55	894.488
1059.08	907.536
1059.62	883.48
1060.15	919.742
1060.69	948.29
1061.22	915.072
1061.76	968.387
1062.29	878.802
1062.83	884.666
1063.36	868.616
1063.9	932.396
1064.43	971.761
1064.97	970.971
1065.5	971.491
1066.04	914.806
1066.57	985.474
1067.1	974.585
1067.64	922.197
1068.17	996.315
1068.71	967.682
1069.24	1021.97
1069.77	985.913
1070.31	1063.28
1070.84	1024.25
1071.38	997.216
1071.91	1046.87
1072.44	1092.18
1072.98	1048.11
1073.51	1055.97
1074.05	1099.57
1074.58	1055.21
1075.11	1130.57
1075.65	1015.44
1076.18	1111.3
1076.71	1021.67
1077.25	1122.99
1077.78	1145.4
1078.31	1048.77
1078.85	1139.97
1079.38	1119.5
1079.91	1059.27
1080.44	1105.24
1080.98	1079.1
1081.51	1063.97
1082.04	1166.08
1082.58	1098.7
1083.11	1115.57
1083.64	1142.93
1084.18	1122.3
1084.71	1130.17
1085.24	1077.4
1085.77	1182.71
1086.3	1106.77
1086.84	1073.64
1087.37	1107.51
1087.9	1123.11
1088.43	1195.64
1088.97	1048.11
1089.5	1138.8
1090.03	1090.34
1090.56	1172.21
1091.09	1206.73
1091.63	1147.49
1092.16	1114.32
1092.69	1210.69
1093.22	1111.05
1093.75	1204.88
1094.29	1210.42
1094.82	1118.66
1095.35	1082.52
1095.88	1188.25
1096.41	1144.76
1096.94	1212.27
1097.47	1051.5
1098.01	1146.37
1098.54	1208.57
1099.07	1102.61
1099.6	1171.97
1100.13	1192.16
1100.66	1039.71
1101.19	1092.58
1101.72	1109.95
1102.25	1175.32
1102.79	1068.69
1103.32	1157.06
1103.85	1085.93
1104.38	1175.32
1104.91	1059.67
1105.44	1124.07
1105.97	1166.08
1106.5	1131.72
1107.03	1031.15
1107.56	1158.69
1108.09	1079.39
1108.62	1080.85
1109.15	1140.21
1109.68	1070.5
1110.21	1020.87
1110.74	1147.42
1111.27	1094.07
1111.8	1014.48
1112.33	1021.85
1112.86	1097.72
1113.39	1009.59
1113.92	1035.96
1114.45	1081.77
1114.98	1066.5
1115.51	1090.07
1116.04	1040.94
1116.57	940.811
1117.1	1068.18
1117.63	1031.05
1118.16	944.368
1118.69	963.295
1119.22	1014.06
1119.75	982.037
1120.27	972.91
1120.8	1009.98
1121.33	895.152
1121.86	977.282
1122.39	923.895
1122.92	989.265
1123.45	916.637
1123.98	964.51
1124.51	844.38
1125.04	899.252
1125.56	940.125
1126.09	972.767
1126.62	898.369
1127.15	915.241
1127.68	896.815
1128.21	825.985
1128.73	931.435
1129.26	868.229
1129.79	818.731
1130.32	924.974
1130.85	901.347
1131.38	868.718
1131.9	792.591
1132.43	887.464
1132.96	780.337
1133.49	874.708
1134.02	807.053
1134.54	805.455
1135.07	814.829
1135.6	869.615
1136.13	775.573
1136.66	744.446
1137.18	768.32
1137.71	723.193
1138.24	847.81
1138.76	731.44
1139.29	768.959
1139.82	820.062
1140.35	821.754
1140.87	789.936
1141.4	682.807
1141.93	729.03
1142.46	782.125
1142.98	706.929
1143.51	692.303
1144.04	779.176
1144.56	695.551
1145.09	630.425
1145.62	720.808
1146.14	624.928
1146.67	667.851
1147.19	693.423
1147.72	638.798
1148.25	642.172
1148.77	683.164
1149.3	592.921
1149.83	609.295
1150.35	550.026
1150.88	635.801
1151.41	671.887
1151.93	596.295
1152.46	613.247
1152.98	552.544
1153.51	517.919
1154.04	606.48
1154.56	471.168
1155.09	592.156
1155.61	556.92
1156.14	518.295
1156.67	537.67
1157.19	461.547
1157.72	462.922
1158.24	558.797
1158.77	545.672
1159.29	451.549
1159.82	456.424
1160.34	525.285
1160.87	412.514
1161.39	426.046
1161.92	365.428
1162.44	460.805
1162.97	444.181
1163.49	400.13
1164.02	420.434
1164.54	370.809
1165.07	354.687
1165.59	435.068
1166.12	380.94
1166.64	375.315
1167.17	305.191
1167.69	398.476
1168.22	388.945
1168.74	399.844
1169.27	352.699
1169.79	341.077
1170.32	258.452
1170.84	352.331
1171.36	372.207
1171.89	342.362
1172.41	375.463
1172.94	272.678
1173.46	354.717
1173.98	365.593
1174.51	313.472
1175.03	261.401
1175.56	304.254
1176.08	261.401
1176.6	347.107
1177.13	268.167
1177.65	263.656
1178.17	318.115
1178.7	264.993
1179.22	237.372
1179.74	255.749
1180.27	262.627
1180.79	295.506
1181.31	227.885
1181.84	261.762
1182.36	291.806
1182.88	245.52
1183.41	205.898
1183.93	285.775
1184.45	261.155
1184.98	241.534
1185.5	312.358
1186.02	223.292
1186.54	198.169
1187.07	206.048
1187.59	310.928
1188.11	306.807
1188.63	241.687
1189.16	206.566
1189.68	293.445
1190.2	298.825
1190.72	273.202
1191.25	223.082
1191.77	319.819
1192.29	278.841
1192.81	311.261
1193.34	255.1
1193.86	292.01
1194.38	234.36
1194.9	212.24
1195.42	286.21
1195.95	221.441
1196.47	214.636
1196.99	255.093
1197.51	177.194
1198.03	187.454
1198.55	170.002
1199.07	220.149
1199.6	217.933
1200.12	78.3306
1200.64	179.664
1201.16	151.222
1201.68	182.006
1202.2	108.032
1202.73	208.263
1203.24	162.471
1203.77	133.417
1204.29	197.65
1204.81	201.291
1205.33	155.158
1205.85	176.726
1206.37	79.0161
1206.89	93.2388
1207.41	164.631
1207.93	140.446
1208.45	101.389
1208.97	157.153
1209.5	150.213
1210.02	156.137
1210.54	77.0425
1211.06	136.1
1211.58	165.629
1212.1	123.405
1212.62	101.388
1213.14	78.5527
1213.66	54.7285
1214.18	150.885
1214.7	84.0088
1215.22	111.852
1215.74	158.057
1216.26	154.769
1216.78	125.238
1217.3	97.7583
1217.82	70.937
1218.34	132.842
1218.86	53.6025
1219.38	109.336
1219.9	82.5142
1220.41	77.5444
1220.94	63.0356
1221.45	156.915
1221.97	73.8955
1222.49	123.712
1223.01	76.7812
1223.53	110.049
1224.05	90.4673
1224.54	116.98
1225.07	165.407
1225.6	78.4126
1226.13	152.751
1226.66	41.8472
1227.19	107.716
1227.71	94.738
1228.24	173.522
1228.77	144.714
1229.3	114.719
1229.83	172.165
1230.36	111.616
1230.88	91.0845
1231.41	177.75
1231.94	178.52
[truncated: 520 more rows]
