# Supplementary material for: Influence of the magnetic field on bandgap and chemical composition of zinc thin films prepared by sparking discharge process
Source: Sci Rep. 2020 Jan 29;10:1388. doi: 10.1038/s41598-020-58183-4 (PMC6989455; doi:10.1038/s41598-020-58183-4)
Supplement: Supplementary file 4 — Related Manuscript File. [file 41598_2020_58183_MOESM4_ESM.zip › ZnCO2-50X-40s-1.txt]

99.9516	650.208
100.568	704.674
101.187	668.373
101.803	628.441
102.422	584.879
103.039	646.606
103.657	664.765
104.273	661.14
104.89	635.731
105.508	664.782
106.124	632.112
106.741	595.811
107.359	617.601
107.975	661.174
108.593	621.243
109.209	581.311
109.825	570.425
110.441	617.629
111.059	690.248
111.675	614.01
112.291	581.34
112.909	548.669
113.525	526.891
114.14	664.862
114.756	523.272
115.374	581.368
115.989	624.942
116.605	603.163
117.22	657.629
117.838	516.039
118.454	516.388
119.069	507.819
119.684	468.018
120.3	571.322
120.915	643.14
121.532	628.623
122.147	493.309
122.763	558.008
123.378	497.207
123.993	608.405
124.608	653.38
125.223	526.303
125.838	510.002
126.453	433.201
127.07	589.897
127.684	481.596
128.299	530.408
128.914	643.214
129.529	470.194
130.143	467.894
130.758	549.593
131.372	562.292
131.987	646.873
132.601	465.19
133.216	542.891
133.83	558.591
134.445	625.112
135.059	533.49
135.673	551.19
136.288	526.89
136.9	594.08
137.514	510.317
138.128	429.091
138.742	509.991
139.356	561.393
139.97	588.657
140.584	471.293
141.198	479.493
141.812	595.117
142.424	520.397
143.037	588.885
143.651	414.798
144.265	467.998
144.879	491.699
145.492	414.399
146.104	551.048
146.717	581.303
147.331	587.066
147.944	423.705
148.556	381.989
149.169	389.256
149.782	570.794
150.396	563.538
151.007	403.795
151.62	482.417
152.233	595.333
152.844	584.823
153.458	572.86
154.071	567.225
154.682	425.613
155.295	568.631
155.908	601.332
156.518	475.036
157.131	485.238
157.744	392.477
158.355	578.134
158.968	464.846
159.58	501.548
160.191	494.253
160.803	490.954
161.414	438.159
162.026	578.959
162.637	570.566
163.249	453.269
163.86	489.473
164.472	509.176
165.082	520.381
165.695	464.083
166.305	578.208
166.917	380.151
167.527	381.772
168.139	512.398
168.749	563.708
169.361	416.307
169.971	475.012
170.583	552.833
171.193	460.921
171.805	406.822
172.415	434.829
173.025	539.535
173.636	408.238
174.246	480.069
174.856	376.15
175.467	507.853
176.077	505.559
176.688	416.262
177.298	455.969
177.907	488.175
178.519	349.878
179.128	441.731
179.737	435.291
180.347	509.355
180.958	361.201
181.567	373.907
182.176	373.17
182.785	509.378
183.396	366.024
184.005	491.236
184.614	357.938
185.223	300.645
185.834	476.349
186.443	431.056
187.052	385.763
187.661	247.969
188.269	397.677
188.88	370.381
189.489	435.124
190.097	415.795
190.706	325.503
191.315	349.21
191.923	416.917
192.531	293.125
193.14	406.332
193.75	224.537
194.359	423.811
194.967	335.952
195.575	314.66
196.183	439.867
196.792	321.575
197.4	373.002
198.008	406.491
198.616	233.594
199.224	384.907
199.832	328.115
200.44	294.823
201.048	382.351
201.655	222.73
202.263	388.948
202.871	351.156
203.479	308.364
204.086	422.439
204.694	222.758
205.302	344.49
205.907	327.701
206.515	414.838
207.122	322.618
207.73	397.058
208.337	246.036
208.944	378.495
209.552	258.453
210.159	304.162
210.764	389.824
211.371	265.583
211.979	352.792
212.586	163.001
213.193	252.71
213.798	365.846
214.405	326.132
215.012	208.331
215.619	326.551
216.223	177.263
216.83	351.472
217.437	255.182
218.044	397.949
218.649	283.604
219.255	413.314
219.862	274.023
220.466	296.236
221.073	238.945
221.68	338.156
222.286	344.305
222.89	310.078
223.497	206.288
224.101	256.002
224.707	270.421
225.314	375.956
225.918	263.134
226.524	324.845
227.128	316.862
227.734	386.744
228.34	297.979
228.944	230.272
229.55	180.903
230.154	327.116
230.76	282.585
231.364	357.948
231.97	333.251
232.574	223.965
233.179	178.872
233.783	234.889
234.389	317.17
234.992	230.314
235.598	194.025
236.201	219.739
236.807	205.95
237.41	254.476
238.016	304.291
238.619	195.59
239.223	159.304
239.828	200.015
240.431	298.862
241.036	279.905
241.64	289.655
242.243	195.369
242.848	159.581
243.451	211.713
244.054	273.458
244.659	112.743
245.262	213.65
245.865	188.652
246.467	282.565
247.072	153.079
247.675	205.925
248.278	169.761
248.882	231.22
249.485	282.593
250.088	175.65
250.69	209.366
251.295	250.578
251.897	271.713
252.5	136.008
253.102	203.724
253.704	137.27
254.307	255.382
254.911	130.014
255.513	189.082
256.116	251.765
256.718	246.319
257.32	183.229
257.922	99.1521
258.524	171.568
259.128	260.374
259.73	234.583
260.332	274.716
260.934	186.022
261.536	139.561
262.137	270.509
262.739	186.095
263.341	127.801
263.943	279.506
264.544	152.26
265.146	293.769
265.747	242.124
266.349	196.83
266.951	246.036
267.552	145.952
268.153	343.949
268.755	143.851
269.356	345.863
269.957	339.071
270.559	245.779
271.16	308.608
271.761	212.91
272.36	268.912
272.961	372.62
273.562	228.328
274.163	372.037
274.764	213.602
275.365	279.455
275.966	374.664
276.567	226.873
277.166	232.592
277.766	233.802
278.367	383.012
278.968	271.722
279.569	317.31
280.167	182.652
280.768	372.056
281.368	234.574
281.969	311.129
282.567	206.505
283.168	379.217
283.768	307.524
284.366	357.649
284.967	263.361
285.567	319.573
286.167	372.106
286.765	276.508
287.365	202.72
287.966	362.433
288.564	256.403
289.164	378.868
289.762	321.591
290.361	420.305
290.961	195.019
291.559	299.242
292.159	372.956
292.759	247.67
293.357	354.395
293.956	428.484
294.554	405.975
295.154	371.085
295.751	256.036
296.351	327.988
296.948	317.214
297.548	412.339
298.145	255.155
298.744	282.371
299.342	406.097
299.941	388.594
300.538	232.039
301.138	350.256
301.735	324.482
302.334	345.2
302.931	435.62
303.528	306.653
304.127	287.871
304.724	450.42
305.323	303.317
305.92	432.031
306.517	288.773
307.116	398.491
307.712	416.64
308.309	484.245
308.908	289.167
309.505	463.367
310.101	519.229
310.7	403.953
311.296	417.074
311.893	332.216
312.489	522.299
313.088	393.906
313.684	415.984
314.281	524.428
314.879	435.007
315.475	491.6
316.071	433.345
316.668	419.589
317.264	532.833
317.862	512.07
318.458	361.815
319.054	478.033
319.65	481.305
320.246	533.051
320.842	456.796
321.438	526.042
322.036	472.779
322.631	556.025
323.227	488.511
323.823	581.539
324.419	579.433
325.014	446.51
325.61	450.613
326.205	537.504
326.801	600.363
327.396	549.997
327.992	481.244
328.587	611.151
329.183	412.239
329.778	598.49
330.373	450.735
330.969	558.764
331.564	623.851
332.159	613.479
332.754	490.227
333.349	552.975
333.944	647.104
334.539	512.473
335.134	617.222
335.729	661.905
336.324	472.72
336.919	583.969
337.514	577.219
338.107	666.15
338.701	674.226
339.296	570.976
339.891	602.226
340.485	670.976
341.08	591.226
341.673	662.985
342.267	625.924
342.862	699.986
343.456	646.237
344.05	664.988
344.643	596.516
345.237	723.24
345.831	695.25
346.426	580.501
347.018	735.928
347.612	642.513
348.206	673.766
348.798	748.616
349.392	691.028
349.986	636.531
350.58	774.783
351.172	599.044
351.766	762.297
352.358	788.057
352.952	640.311
353.546	677.564
354.137	786.326
354.731	698.079
355.325	680.333
355.916	785.095
356.51	771.849
357.101	643.111
357.695	804.078
358.286	692.128
358.88	708.883
359.471	810.145
360.065	709.4
360.658	751.655
361.249	758.419
361.842	818.432
362.434	764.438
363.025	702.701
363.618	850.771
364.209	842.914
364.802	723.527
365.393	850.145
365.986	725.543
366.577	850.156
367.17	723.442
367.761	676.783
368.351	733.048
368.944	819.858
369.535	855.475
370.126	691.368
370.718	751.313
371.309	855.492
371.899	835.169
372.492	747.382
373.082	743.217
373.673	844.016
374.265	706.878
374.856	807.439
375.446	869.206
376.036	773.972
376.629	729.231
377.219	832.378
377.809	850.624
378.399	806.032
378.991	688.792
379.581	870.35
380.171	717.608
380.761	873.646
381.351	873.651
381.943	724.999
382.533	816.892
383.123	704.496
383.713	880.243
384.303	722.698
384.892	815.467
385.482	743.236
386.074	879.262
386.663	797.082
387.253	878.044
387.842	765.305
388.432	757.075
389.021	871.844
389.611	764.615
390.2	783.885
390.789	879.796
391.379	851.426
391.968	735.406
392.557	878.682
393.146	765.237
393.736	754.508
394.325	854.423
394.914	881.989
395.503	831.223
396.092	719.094
396.681	880.71
397.27	749.138
397.859	847.909
398.447	772.808
399.034	881.962
399.623	877.105
400.212	834.006
400.8	823.779
401.389	882.472
401.978	728.325
402.566	707.599
403.153	896.847
403.741	867.653
404.33	783.926
404.918	814.7
405.507	887.667
406.093	846.256
406.681	887.025
407.27	787.304
407.858	811.579
408.444	868.861
409.032	750.136
409.62	823.41
410.208	851.685
410.794	897.161
411.382	724.466
411.97	877.413
412.556	884.802
413.144	877.423
413.732	719.56
414.318	762.859
414.906	873.961
415.493	853.19
416.079	769.974
416.667	861.544
417.252	757.535
417.84	728.812
418.425	875.636
419.013	731.358
419.6	880.062
420.186	829.936
420.773	753.214
421.359	894.402
421.946	752.277
422.531	744.283
423.118	881.813
423.704	785.627
424.291	832.405
424.876	878.981
425.463	737.47
426.048	815.757
426.635	888.852
427.22	763.323
427.805	887.22
428.392	890.51
428.977	747.677
429.564	932.98
430.148	830.743
430.733	951.319
431.32	914.811
431.905	891.6
432.489	993.489
433.076	939.827
433.66	1026.49
434.245	980.676
434.831	1085.15
435.416	1088.82
436	1070.5
436.587	1030.18
437.171	1030.19
437.755	961.464
438.339	1017.37
438.926	947.729
439.51	832.268
440.094	951.405
440.678	900.092
441.262	753.196
441.848	907.979
442.432	892.769
443.016	721.06
443.6	787.85
444.184	882.444
444.768	734.629
445.354	837.547
445.937	882.46
446.521	702.799
447.105	692.939
447.688	707.882
448.272	869.342
448.856	724.402
449.439	682.646
450.023	751.551
450.606	851.297
451.19	798.636
451.773	760.133
452.356	823.391
452.94	720.515
453.523	707.308
454.106	833.262
454.689	752.395
455.272	680.189
455.856	712.982
456.439	836.568
457.022	768.07
457.605	696.865
458.188	714.659
458.771	834.23
459.354	632.748
459.936	657.043
460.519	816.897
461.1	644.641
461.683	704.941
462.266	831.695
462.848	747.05
463.431	692.855
464.013	797.16
464.596	760.465
465.177	728.779
465.759	831.727
466.341	681.39
466.924	800.695
467.504	724.509
468.087	826.821
468.669	785.807
469.251	833.402
469.831	695.242
470.414	736.048
470.996	737.355
471.576	815.357
472.158	684.976
472.74	660.284
473.322	713.091
473.902	848.906
474.484	707.214
475.064	814.029
475.646	652.498
476.227	809.576
476.807	648.455
477.389	801.48
477.971	751.078
478.55	841.094
479.132	800.202
479.712	638.348
480.293	728.328
480.873	802.526
481.454	703.454
482.034	626.271
482.615	637.08
483.194	808.627
483.776	627.239
484.355	805.598
484.936	761.336
485.515	808.649
486.097	624.964
486.676	807.646
487.257	664.008
487.836	753.911
488.415	724.229
488.996	821.855
489.575	782.86
490.156	632.364
490.735	813.764
491.314	701.78
491.894	688.621
492.473	799.593
493.052	627.324
493.633	625.303
494.211	802.649
494.79	678.091
495.37	596.026
495.949	698.721
496.528	805.71
497.106	700.487
497.686	755.582
498.265	810.793
498.843	735.442
499.422	811.817
500.002	636.077
500.58	618.398
501.158	802.504
501.736	714.042
502.315	749.864
502.895	780.679
503.473	629.501
504.051	703.823
504.629	686.27
505.207	810.468
505.785	746.791
506.363	691.114
506.94	809.92
507.52	714.752
508.098	665.576
508.676	784.899
509.253	806.223
509.831	775.546
510.409	854.37
510.986	812.694
511.564	727.518
512.141	629.843
512.719	674.667
513.296	817.433
513.874	824.068
514.451	825.861
515.028	656.966
515.606	782.791
516.183	713.616
516.76	835.441
517.337	729.144
517.913	814.6
518.49	773.426
519.067	823.419
519.644	673.172
520.221	688.405
520.798	752.731
521.375	847.057
521.952	849.117
522.526	698.218
523.103	792.545
523.68	706.372
524.257	800.199
524.833	856.641
525.408	749.861
525.985	707.189
526.561	783.017
527.138	855.29
527.712	791.18
528.289	865.793
528.865	703.658
529.442	779.665
530.016	840.501
530.592	828.83
531.169	870.886
531.743	766.495
532.319	811.824
532.895	848.654
533.47	885.991
534.046	805.32
534.622	788.649
535.196	881.487
535.772	736.318
536.346	868.655
536.922	916.985
537.498	865.315
538.072	885.153
538.647	915.484
539.221	852.822
539.797	779.653
540.371	875.492
540.946	939.622
541.52	892.662
542.096	898.994
542.669	851.832
543.245	905.164
543.818	953.504
544.394	818.835
544.967	774.094
545.542	906.864
546.116	956.92
546.689	808.687
547.264	788.52
547.838	921.36
548.413	954.193
548.986	901.034
549.559	833.899
550.134	992.49
550.707	970.049
551.28	935.891
551.855	847.72
552.428	1001.83
553.001	963.407
553.576	873.741
554.149	1003
554.722	940.426
555.296	896.76
555.869	836.826
556.442	1016.82
557.015	1000.29
557.589	887.623
558.162	1029.48
558.734	915.635
559.307	1044.49
559.879	1023.49
560.452	935.338
561.026	1043.31
561.599	930.517
562.171	1049.07
562.743	926.023
563.315	916.828
563.888	1052.54
564.46	1015.06
565.034	976.574
565.606	1056.79
566.178	958.264
566.75	946.109
567.322	1050.27
567.894	920.32
568.466	928.376
569.038	1046.83
569.61	1043.65
570.182	900.681
570.753	1024.03
571.325	882.373
571.897	1005.05
572.469	1038.82
573.04	984.529
573.612	1027.33
574.183	887.105
574.755	1022.74
575.327	1022.74
575.898	881.646
576.467	835.5
577.039	1005.51
577.61	996.312
578.182	994.017
578.753	912.391
579.324	865.738
579.895	990.583
580.464	848.941
581.036	840.291
581.607	979.098
582.178	867.487
582.749	975.836
583.318	878.193
583.889	958.419
584.46	876.24
585.031	860.217
585.599	881.597
586.17	926.446
586.741	883.295
587.312	930.145
587.88	819.503
588.451	929.71
589.022	799.203
589.59	795.167
590.161	888.411
590.731	911.762
591.3	793.62
591.87	832.471
592.441	907.476
593.009	764.554
593.58	896.39
594.148	807.891
594.718	764.623
595.288	839.094
595.857	858.453
596.427	826.305
596.995	864.517
597.565	831.517
598.133	700.377
598.703	782.471
599.271	854.828
599.841	750.444
600.409	824.322
600.979	711.155
601.547	749.017
602.117	832.661
602.684	740.29
603.252	810.477
603.822	611.874
604.389	737.898
604.959	821.59
605.527	726.442
606.094	650.256
606.664	802.186
607.231	669.012
607.801	645.031
608.368	794.556
608.935	682.082
609.503	748.607
610.072	664.233
610.639	717.653
611.207	784.195
611.776	629.699
612.343	676.224
612.91	722.25
613.477	766.183
614.046	764.802
614.613	631.324
615.18	707.35
615.747	746.785
616.316	630.897
616.883	553.924
617.45	717.671
618.017	563.705
618.584	572.003
619.15	552.031
619.717	719.079
620.286	671.888
620.852	639.107
621.419	644.397
621.985	714.661
622.552	558.198
623.119	584.379
623.685	615.744
624.251	712.271
624.818	620.299
625.384	650.327
625.95	694.821
626.517	538.815
627.083	571.911
627.649	643.939
628.215	695.576
628.781	551.497
629.348	691.425
629.914	649.554
630.48	593.083
631.046	648.112
631.612	684.51
632.178	575.669
632.744	519.883
633.309	621.227
633.875	678.983
634.439	607.791
635.005	659.821
635.57	572.85
636.136	533.38
636.702	578.66
637.267	681.788
637.833	549.469
638.396	660.992
638.962	580.035
639.527	528.065
640.093	649.91
640.656	480.131
641.222	572.162
641.787	679.11
642.352	666.898
642.916	559.759
643.481	597.289
644.046	487.653
644.609	490.432
645.174	648.57
645.739	565.076
646.302	485.955
646.867	615.987
647.432	621.018
647.995	556.555
648.56	610.586
649.125	659.618
649.688	628.491
650.253	556.187
650.815	527.724
651.38	475.757
651.945	551.289
652.508	623.153
653.072	557.143
653.635	493.396
654.199	618.137
654.762	632.013
655.326	626.47
655.889	472.038
656.453	584.57
657.016	551.563
657.58	517.142
658.142	460.18
658.704	615.404
659.269	510.753
659.831	495.291
660.395	530.825
660.957	597.392
661.519	558.903
662.083	498.436
662.645	590.472
663.209	415.01
663.771	515.549
664.333	443.088
664.897	561.622
665.459	541.662
666.021	466.276
666.583	589.121
667.146	400.276
667.708	523.61
668.27	578.04
668.833	474.962
669.395	462
669.957	571.443
670.518	460.094
671.08	435.624
671.643	487.355
672.204	573.915
672.766	552.1
673.327	447.393
673.889	482.008
674.452	572.549
675.013	440.92
675.574	502.963
676.135	576.725
676.697	546.152
677.258	583.672
677.819	453.287
678.38	585.069
678.941	490.355
679.502	483.877
680.063	497.248
680.624	522.182
681.187	599.923
681.747	503.311
682.308	478.717
682.869	453.333
683.43	589.277
683.991	559.14
684.549	521.203
685.11	494.325
685.67	597.447
686.231	461.687
686.792	535.468
687.352	520.311
687.912	594.867
688.473	523.387
689.033	457.912
689.594	593.495
690.154	529.746
690.712	441.36
691.273	543.399
691.833	608.005
692.393	457.583
692.953	584.395
693.513	509.853
694.071	543.788
694.631	575.509
695.191	517.933
695.751	477.304
696.309	567.3
696.869	502.896
697.429	576.668
697.989	511.909
698.511	518.148
699.08	532.204
699.65	463.481
700.22	510.018
700.789	550.142
701.357	535.27
701.927	453.333
702.496	448.819
703.066	536.955
703.635	467.766
704.205	509.89
704.772	526.019
705.341	430.767
705.911	503.942
706.48	496.716
707.047	455.522
707.617	406.147
708.186	484.558
708.755	468.896
709.322	432.526
709.891	392.651
710.46	446.276
711.029	464.901
711.596	453.031
712.165	453.657
712.734	460.782
713.301	407.913
713.87	448.708
714.439	464.5
715.005	447.443
715.574	404.92
716.141	413.051
716.709	382.177
717.278	408.803
717.845	448.96
718.413	380.561
718.98	384.192
719.548	414.318
720.115	374.45
720.683	356.077
721.251	380.703
721.818	408.571
722.386	407.462
722.952	345.094
723.52	322.721
724.087	343.853
724.655	369.913
725.221	384.675
725.787	423.091
726.355	342.872
726.921	344.504
727.489	347.132
728.055	380.264
728.623	320.893
729.189	339.525
729.755	366.524
730.322	313.786
730.888	306.919
731.456	383.048
732.022	299.181
732.587	355.314
733.155	292.047
733.721	316.076
734.286	390.448
734.854	388.838
735.419	341.84
735.985	346.106
736.55	317.74
737.117	366.869
737.683	332.503
738.248	359.137
738.813	380.771
739.38	286.401
739.946	344.535
740.511	382.67
741.076	296.304
741.643	364.025
742.208	323.069
742.773	273.704
743.338	297.8
743.903	363.33
744.468	317.608
745.035	276.339
745.6	360.375
746.165	316.01
746.729	274.645
747.294	342.09
747.859	324.916
748.424	241.052
748.988	324.188
749.553	310.823
750.117	270.459
750.684	340.59
751.248	244.759
751.813	297.363
752.377	293.877
752.942	296.635
753.506	336.301
754.07	255.908
754.635	277.539
755.199	229.182
755.763	325.023
756.327	284.455
756.889	328.423
757.453	269.234
758.018	244.822
758.582	302.008
759.146	320.535
759.71	234.668
760.273	317.155
760.837	279.558
761.401	286.911
761.965	323.162
762.527	232.434
763.091	336.211
763.654	312.252
764.218	286.39
764.782	271.528
765.345	295.666
765.907	296.809
766.47	215.948
767.034	304.171
767.597	304.225
768.161	246.364
768.722	316.435
769.286	291.646
769.849	254.785
770.412	222.338
770.974	306.068
771.537	311.032
772.1	268.346
772.661	300.321
773.224	209.936
773.787	201.769
774.348	291.226
774.911	267.736
775.474	264.193
776.035	276.838
776.598	213.978
777.159	298.433
777.722	207.263
778.285	199.403
778.846	252.048
779.408	292.188
779.969	224.833
780.532	249.377
781.094	291.36
781.655	195.325
782.218	197.59
782.778	274.546
783.341	236.687
783.901	265.833
784.464	230.474
785.024	284.12
785.586	190.842
786.147	267.908
786.709	188.592
787.269	292.695
787.829	293.842
788.392	197.484
788.952	283.63
789.514	286.772
790.074	215.919
790.634	301.413
791.196	254.208
791.756	239.355
792.318	224.997
792.878	288.079
793.438	200.291
794	261.434
794.559	189.581
795.119	271.24
795.681	238.372
796.241	246.52
796.8	198.667
797.36	223.315
797.921	252.958
798.481	252.08
799.041	208.754
799.6	171.763
800.161	230.046
800.721	263.054
801.28	268.232
801.84	174.043
802.399	154.14
802.96	255.406
803.52	232.492
804.079	226.195
804.638	200.23
805.197	167.879
805.756	228.029
806.317	247.673
806.876	167.322
807.435	190.077
807.994	230.595
808.553	191.863
809.112	152.643
809.671	218.298
810.23	205.188
810.789	185.826
811.347	160.465
811.906	167.104
812.465	214.818
813.023	133.471
813.582	223.867
814.141	119.16
814.699	206.929
815.258	125.938
815.816	161.078
816.375	214.854
816.933	119.948
817.492	203.565
818.05	137.636
818.608	141.254
819.167	144.915
819.725	190.258
820.283	149.411
820.841	201.336
821.397	104.48
821.955	183.62
822.514	148.407
823.072	122.901
823.63	197.972
824.188	113.182
824.744	143.327
825.301	162.968
825.859	197.993
826.417	146.75
826.975	86.891
827.531	197.297
828.088	123.178
828.646	137.32
829.204	150.461
829.759	196.899
830.317	125.249
830.875	170.89
831.432	111.458
831.988	140.179
832.545	134.82
833.102	186.106
833.658	169.609
834.215	161.751
834.773	109.893
835.328	109.04
835.885	160.183
836.44	189.169
836.998	153.473
837.555	139.115
838.11	104.042
838.667	182.175
839.222	129.893
839.779	143.696
840.334	93.3335
840.891	162.487
841.448	130.345
842.003	171.683
842.56	96.4217
843.114	161.171
843.671	118.72
844.226	73.4936
844.783	172.878
845.337	125.654
845.892	168.212
846.448	137.265
847.003	97.0956
847.56	136.263
848.114	164.725
848.671	126.033
849.225	106.682
849.779	86.3314
850.336	97.976
850.89	167.089
851.446	143.27
852.001	94.9196
852.555	116.358
853.111	167.109
853.665	88.8641
854.219	164.781
854.774	122.164
855.33	126.309
855.884	163.46
856.438	83.11
856.994	119.049
857.548	163.643
858.101	104.556
858.655	77.2069
859.211	100.353
859.765	155.003
860.319	159.154
860.872	107.305
861.426	136.956
861.982	37.6026
862.535	139.709
863.089	73.905
863.643	75.0561
864.196	98.7077
864.75	153.315
865.303	97.0107
865.858	49.6577
866.412	153.31
866.965	108.795
867.518	94.1132
868.072	133.265
868.625	172.361
869.178	81.0694
869.731	82.2218
870.285	136.874
870.838	161.427
871.391	70.2371
871.944	96.3316
872.497	102.484
873.05	148.555
873.603	51.7897
874.156	163.796
874.708	101.096
875.261	84.7487
875.814	62.902
876.367	162.647
876.92	127.709
877.472	140.362
878.025	47.1951
878.576	117.885
879.128	168.52
879.681	121.76
880.233	82.4479
880.786	165.026
881.338	65.6523
881.891	121.011
882.441	173.201
882.994	122.889
883.546	69.1802
884.098	184.765
884.651	177.67
885.201	206.143
885.753	76.2155
886.305	177.02
886.857	197.036
887.407	192.799
887.96	68.5872
888.512	184.158
889.064	205.464
889.614	82.1549
890.165	132.843
890.717	72.0318
891.267	179.223
891.819	142.912
892.371	98.6006
892.921	131.292
893.472	185.019
894.024	96.6695
894.574	125.147
895.125	186.204
895.675	118.242
896.227	104.931
896.778	161.213
897.328	106.312
897.879	186.229
898.429	187.404
898.98	139.382
899.529	125.356
900.081	156.264
900.63	100.456
901.181	114.645
901.73	178.081
902.282	163.497
902.831	89.2341
903.382	182.763
903.931	124.602
904.482	176.853
905.031	143.484
905.58	91.5979
906.131	165.867
906.68	148.56
907.231	173.75
907.78	116.443
908.329	189.657
908.879	89.29
909.428	183.519
909.977	151.212
910.528	159.902
911.076	109.595
911.625	90.2884
912.176	164.979
912.724	182.774
913.273	191.996
913.823	112.056
914.372	177.75
914.92	93.4431
915.469	176.137
916.019	138.828
916.567	178.021
917.115	196.715
917.664	115.909
918.212	136.102
918.762	190.294
919.31	196.817
919.859	188.182
920.407	104.876
920.955	205.396
921.503	165.764
922.051	195.953
922.601	195.782
923.149	151.844
923.697	205.281
924.244	138.732
924.792	218.045
925.34	223.896
925.888	138.316
926.436	223.75
926.983	165.205
927.531	147.921
928.079	190.094
928.626	194.275
929.174	228.608
929.721	225.106
930.269	153.792
930.816	203.001
931.364	235.764
931.911	170.959
932.458	236.58
933.006	177.349
933.553	157.33
934.1	167.24
934.648	257.837
935.195	186.13
935.742	240.967
936.287	228.024
936.834	208.72
937.381	222.279
937.928	261.444
938.475	186.306
939.022	213.002
939.567	276.64
940.114	240.397
940.661	185.592
941.208	283.67
941.755	233.984
942.3	261.073
942.846	201.844
943.393	268.075
943.94	295.771
944.484	207.971
945.031	235.168
945.578	216.363
946.124	224.059
946.669	286.059
947.215	259.158
947.762	258.488
948.306	206.571
948.852	295.433
949.399	251.687
949.943	240.444
950.489	298.955
951.034	211.84
951.58	221.037
952.126	301.309
952.67	216.934
953.216	252.704
953.76	306.001
954.307	272.528
954.851	280.728
955.397	210.144
955.941	277.625
956.486	316.548
957.03	200.023
957.576	285.657
958.12	256.42
958.666	217.618
959.21	209.818
959.755	314.24
960.299	275.716
960.845	278.914
961.388	233.614
961.934	311.305
962.477	249.013
963.021	249.14
963.567	262.911
964.11	293.612
964.655	332.568
965.199	322.511
965.742	280.212
966.288	224.41
966.831	241.111
967.374	315.813
967.919	242.011
968.463	303.712
969.006	320.413
969.549	245.35
970.094	346.614
970.637	287.515
971.18	269.797
971.723	228.917
972.268	343.009
972.811	312.318
973.354	325.91
973.897	287.221
974.44	228.923
974.985	311.122
975.527	289.324
976.07	332.411
976.613	245.415
977.156	290.43
977.698	318.632
978.243	296.964
978.785	346.033
979.328	309.235
979.87	233.937
980.413	316.64
980.955	273.342
981.498	362.412
982.04	286.747
982.583	330.949
983.125	354.831
983.667	323.65
984.21	308.557
984.752	273.957
985.294	356.363
985.836	336.165
986.378	285.868
986.92	359.071
987.462	299.774
988.005	360.924
988.547	326.18
989.089	270.217
989.63	297.586
990.172	366.236
990.714	360.949
991.256	307.696
991.796	306.402
992.338	370.888
992.879	333.308
993.421	326.512
993.963	309.215
994.504	362.419
995.044	366.625
995.586	292.829
996.127	318.732
996.669	342.237
997.21	343.94
997.75	376.647
998.291	314.351
998.833	312.055
999.374	359.759
999.913	323.466
1000.45	283.929
1001	387.163
1001.54	358.081
1002.08	363.785
1002.62	343.489
1003.16	351.223
1003.7	275.401
1004.24	315.605
1004.78	380.257
1005.32	337.017
1005.86	382.222
1006.4	273.429
1006.94	302.298
1007.48	349.567
1008.02	362.046
1008.56	299.88
1009.1	378.506
1009.64	337.163
1010.18	349.371
1010.72	385.325
1011.26	279.784
1011.8	373.021
1012.34	344.697
1012.88	391.392
1013.42	365.935
1013.96	295.316
1014.5	318.524
1015.04	382.729
1015.57	360.438
1016.11	394.476
1016.65	371.257
1017.19	311.458
1017.73	351.766
1018.27	398.959
1018.81	323.68
1019.35	321.388
1019.89	426.483
1020.43	380.303
1020.96	363.511
1021.5	393.72
1022.04	419.167
1022.58	435.678
1023.12	374.844
1023.66	351.553
1024.2	417.259
1024.73	381.747
1025.27	429.92
1025.81	463.217
1026.35	418.993
1026.89	424.302
1027.42	420.012
1027.96	470.572
1028.5	481.581
1029.04	398.637
1029.58	420.847
1030.11	451.056
1030.65	489.905
1031.19	416.475
1031.73	482.182
1032.27	474.571
1032.8	491.602
1033.34	500.312
1033.88	417.443
1034.42	417.448
1034.95	519.441
1035.49	451.152
1036.03	427.362
1036.56	532.012
1037.1	482.782
1037.64	527.492
1038.18	563.716
1038.71	525.91
1039.25	573.897
1039.79	526.831
1040.32	558.544
1040.86	580.755
1041.4	506.965
1041.93	616.833
1042.47	515.886
1043.01	592.597
1043.54	540.346
1044.08	530.019
1044.62	583.73
1045.15	588.44
1045.69	638.151
1046.23	523.863
1046.76	583.076
1047.3	599.706
1047.84	662.465
1048.37	609.71
1048.91	595.921
1049.44	689.554
1049.98	708.051
1050.52	637.558
1051.05	610.769
1051.59	621.981
1052.12	690.51
1052.66	712.208
1053.19	682.118
1053.73	651.83
1054.27	649.044
1054.8	719.952
1055.34	668.89
1055.87	740.68
1056.41	683.571
1056.94	757.107
1057.48	683.581
1058.01	738.033
1058.55	743.245
1059.08	791.834
1059.62	749.173
1060.15	733.122
1060.69	814.1
1061.22	762.474
1061.76	846.84
1062.29	870.686
1062.83	738.648
1063.36	889.035
1063.9	889.04
1064.43	789.096
1064.97	857.808
1065.5	856.524
1066.04	852.918
1066.57	916.732
1067.1	804.665
1067.64	901.381
1068.17	859.094
1068.71	962.442
1069.24	921.281
1069.77	916.739
1070.31	982.63
1070.84	868.168
1071.38	931.206
1071.91	993.648
1072.44	1000.99
1072.98	944.088
1073.51	893.243
1074.05	1017.37
1074.58	1023.02
1075.11	955.165
1075.65	988.181
1076.18	1039.19
1076.71	940.509
1077.25	990.752
1077.78	1045.29
1078.31	955.185
1078.85	1022.9
1079.38	940.116
1079.91	1076.27
1080.44	1037.05
1080.98	1060.26
1081.51	997.981
1082.04	986.406
1082.58	1056.37
1083.11	995.586
1083.64	1080.35
1084.18	1006.6
1084.71	1092.28
1085.24	1026.5
1085.77	1072.22
1086.3	1001.93
1086.84	1108.15
1087.37	1094.87
1087.9	1022.08
1088.43	1080.8
1088.97	1113.52
1089.5	1058.23
1090.03	1062.73
1090.56	1118.67
1091.09	1045.11
1091.63	1045.11
1092.16	1043.65
1092.69	1125.94
1093.22	1117.12
1093.75	1056.89
1094.29	1058.36
1094.82	1125.95
1095.35	1130.37
1095.88	990.85
1096.41	1120.09
1096.94	1041.79
1097.47	1071.51
1098.01	1016.23
1098.54	1087.79
1099.07	1090.01
1099.6	1008.88
1100.13	1087.8
1100.66	1002.32
1101.19	1092.22
1101.72	1009.17
1102.25	1026.98
1102.79	1062.85
1103.32	984.919
1103.85	1002.64
1104.38	1040.82
1104.91	988.076
1105.44	939.45
1105.97	990.684
1106.5	1027.62
1107.03	983.455
1107.56	905.676
1108.09	1023.23
1108.62	908.624
1109.15	1004.13
1109.68	944.79
1110.21	934.535
1110.74	914.426
1111.27	998.276
1111.8	894.438
1112.33	982.124
1112.86	870.881
1113.39	876.1
1113.92	974.792
1114.45	914.543
1114.98	968.925
1115.51	867.986
1116.04	926.708
1116.57	958.654
1117.1	883.651
1117.63	860.166
1118.16	952.791
1118.69	945.45
1119.22	909.939
1119.75	875.758
1120.27	917.224
1120.8	875.701
1121.33	836.925
1121.86	851.645
1122.39	924.914
1122.92	846.041
1123.45	795.624
1123.98	896.212
1124.51	805.257
1125.04	874.981
1125.56	794.704
1126.09	886.619
1126.62	757.649
1127.15	886.166
1127.68	838.594
1128.21	771.318
1128.73	853.041
1129.26	866.64
1129.79	875.987
1130.32	772.178
1130.85	849.935
1131.38	754.556
1131.9	847.265
1132.43	835.605
1132.96	842.73
1133.49	745.76
1134.02	769.775
1134.54	770.999
1135.07	814.087
1135.6	769.948
1136.13	824.07
1136.66	728.895
1137.18	803.59
1137.71	820.641
1138.24	806.569
1138.76	681.293
1139.29	813.018
1139.82	765.243
1140.35	725.421
1140.87	810.696
1141.4	733.415
1141.93	792.856
1142.46	687.07
1142.98	789.591
1143.51	776.708
1144.04	779.652
1144.56	773.447
1145.09	698.992
1145.62	685.63
1146.14	753.443
1146.67	774.478
1147.19	672.421
1147.72	746.122
1148.25	743.348
1148.77	738.493
1149.3	681.799
1149.83	759.782
1150.35	656.251
1150.88	739.477
1151.41	751.691
1151.93	723.891
1152.46	659.157
1152.98	686.883
1153.51	643.109
1154.04	713.625
1154.56	693.059
1155.09	590.291
1155.61	681.314
1156.14	639.015
1156.67	612.47
1157.19	669.575
1157.72	580.426
1158.24	565.652
1158.77	578.379
1159.29	643.146
1159.82	607.558
1160.34	584.061
1160.87	546.791
1161.39	575.518
1161.92	554.744
1162.44	581.474
1162.97	487.201
1163.49	502.931
1164.02	533.158
1164.54	534.385
1165.07	481.115
1165.59	512.36
1166.12	434.072
1166.64	474.183
1167.17	445.026
1167.69	399.256
1168.22	465.984
1168.74	438.714
1169.27	388.442
1169.79	367.172
1170.32	431.667
1170.84	368.13
1171.36	393.857
1171.89	391.615
1172.41	364.318
1172.94	358.497
1173.46	376.777
1173.98	301.505
1174.51	276.736
1175.03	328.964
1175.56	352.247
1176.08	252.425
1176.6	290.653
1177.13	234.884
1177.65	277.842
1178.17	256.843
1178.7	302.574
1179.22	248.806
1179.74	265.303
1180.27	244.265
1180.79	277.871
1181.31	223.262
1181.84	282.456
1182.36	224.188
1182.88	265.752
1183.41	195.651
1183.93	209.88
1184.45	250.611
1184.98	190.843
1185.5	223.074
1186.02	159.306
1186.54	208.925
1187.07	137.767
1187.59	200.499
1188.11	152.731
1188.63	150.463
1189.16	200.474
1189.68	197.826
1190.2	118.159
1190.72	134.388
1191.25	182.216
1191.77	121.353
1192.29	168.585
1192.81	131.422
1193.34	105.506
1193.86	180.318
1194.38	134.798
1194.9	142.747
1195.42	105.479
1195.95	159.019
1196.47	136.348
1196.99	96.85
1197.51	165.453
1198.03	132.693
1198.55	134.138
1199.07	121.47
1199.6	151.985
1200.12	64.7039
1200.64	81.924
1201.16	130.794
1201.68	93.543
1202.2	80.885
1202.73	50.071
1203.24	131.631
1203.77	60.3727
1204.29	71.465
1204.81	60.4999
1205.33	107.866
1205.85	44.8451
1206.37	32.941
1206.89	47.7363
1207.41	115.279
1207.93	29.9366
1208.45	100.832
1208.97	76.5598
1209.5	4.98395
1210.02	48.0944
1210.54	100.175
1211.06	11.5583
1211.58	97.5542
1212.1	60.7419
1212.62	16.7331
1213.14	73.2616
1213.66	64.3321
1214.18	98.1081
1214.7	21.5612
1215.22	10.4334
1215.74	101.228
1216.26	64.5628
1216.78	56.9277
1217.3	11.4968
1217.82	97.1911
1218.34	57.009
1218.86	86.8298
1219.38	108.063
1219.9	104.68
1220.41	55.5974
1220.94	69.079
1221.45	78.1634
1221.97	112.379
1222.49	23.8282
1223.01	83.4129
1223.53	81.5506
1224.05	121.404
1224.54	80.0112
1225.07	40.389
1225.6	120.557
1226.13	115.838
1226.66	101.956
1227.19	38.7476
1227.71	147.4
1228.24	63.6754
1228.77	97.247
1229.3	123.252
1229.83	36.3615
1230.36	85.9671
1230.88	123.695
1231.41	121.887
1231.94	50.6932
[truncated: 520 more rows]
