# Supplementary material for: Influence of the magnetic field on bandgap and chemical composition of zinc thin films prepared by sparking discharge process
Source: Sci Rep. 2020 Jan 29;10:1388. doi: 10.1038/s41598-020-58183-4 (PMC6989455; doi:10.1038/s41598-020-58183-4)
Supplement: Supplementary file 4 — Related Manuscript File. [file 41598_2020_58183_MOESM4_ESM.zip › ZnN2 04-50X-40s-1.txt]

99.9516	1840.12
100.568	1893.35
101.187	1893.35
101.803	1801.09
102.422	1868.51
103.039	1872.06
103.657	1793.99
104.273	1843.67
104.89	1744.31
105.508	1758.51
106.124	1804.64
106.741	1723.02
107.359	1786.9
107.975	1779.8
108.593	1708.83
109.209	1765.6
109.825	1688.17
110.441	1699.6
111.059	1614.52
111.675	1721.94
112.291	1699.36
112.909	1674.79
113.525	1647.52
114.14	1639.13
114.756	1562.55
115.374	1684.66
115.989	1603.9
116.605	1648.32
117.22	1601.75
117.838	1493.17
118.454	1562.09
119.069	1547.87
119.684	1539.43
120.3	1556.85
120.915	1446.25
121.532	1511.01
122.147	1542.62
122.763	1525.54
123.378	1405.96
123.993	1537.88
124.608	1402.8
125.223	1533.73
125.838	1515.65
126.453	1355.57
127.07	1447.39
127.684	1438.63
128.299	1339.83
128.914	1373.47
129.529	1398.17
130.143	1453.34
130.758	1362.01
131.372	1339.79
131.987	1439.23
132.601	1385.77
133.216	1375.28
133.83	1305.11
134.445	1272.53
135.059	1371.73
135.673	1302.87
136.288	1248.29
136.9	1336.24
137.514	1292.63
138.128	1238.05
138.742	1197.86
139.356	1235.89
139.97	1251.89
140.584	1271.72
141.198	1198.14
141.812	1282.76
142.424	1130.44
143.037	1212.4
143.651	1151.82
144.265	1162.23
144.879	1157.65
145.492	1215.6
146.104	1064.49
146.717	1152.21
147.331	1158.33
147.944	1115.24
148.556	1197.25
149.169	1119.08
149.782	1139.36
150.396	1164.91
151.007	1048.83
151.62	1108.75
152.233	1144.63
152.844	1096.08
153.458	1137.53
154.071	1071.92
154.682	1068.83
155.295	1036.25
155.908	1129.67
156.518	1049.58
157.131	1042
157.744	989.416
158.355	957.831
158.968	1078.25
159.58	988.165
160.191	980.079
160.803	1089.84
161.414	894.41
162.026	1094.95
162.637	941.371
163.249	1086.98
163.86	1000.57
164.472	908.989
165.082	1039.4
165.695	942.819
166.305	1066.23
166.917	941.649
167.527	987.063
168.139	1095.55
168.749	978.488
169.361	1085.31
169.971	1039.22
170.583	1009.64
171.193	1043.05
171.805	1104.97
172.415	984.199
173.025	1050.29
173.636	1057.21
174.246	1023.62
174.856	1128.53
175.467	1015.95
176.077	1071.86
176.688	1123.34
177.298	1015.69
177.907	1055.54
178.519	1052.47
179.128	1087.85
179.737	979.344
180.347	1101.26
180.958	998.171
181.567	1068.52
182.176	956.495
182.785	1002.41
183.396	967.321
184.005	1091.4
184.614	1098.5
185.223	990.557
185.834	1119.79
186.443	1158.82
187.052	1022.79
187.661	1149.8
188.269	1088.62
188.88	1194.31
189.489	1135.44
190.097	1113.35
190.706	1246.87
191.315	1216.68
191.923	1165.09
192.531	1215.5
193.14	1275.42
193.75	1246.32
194.359	1189.77
194.967	1313.15
195.575	1286.06
196.183	1299.47
196.792	1212.05
197.4	1317.29
198.008	1311.7
198.616	1240.11
199.224	1316.02
199.832	1305.43
200.44	1327.84
201.048	1185.75
201.655	1270.66
202.263	1263.57
202.871	1329.15
203.479	1265.39
204.086	1332.7
204.694	1280.21
205.302	1250.62
205.907	1325.6
206.515	1223.21
207.122	1199.84
207.73	1318.5
208.337	1175.16
208.944	1314.95
209.552	1237.98
210.159	1304.31
210.764	1173.3
211.371	1203.7
211.979	1212.61
212.586	1283.02
213.193	1141.93
213.798	1194.34
214.405	1268.82
215.012	1116.16
215.619	1260.91
216.223	1276.3
216.83	1144.63
217.437	1289.72
218.044	1227.19
218.649	1244.6
219.255	1130.51
219.862	1230.42
220.466	1214.32
221.073	1266.73
221.68	1205.64
222.286	1151.73
222.89	1219.95
223.497	1247.86
224.101	1163.76
224.707	1287.67
225.314	1296.58
225.918	1231.98
226.524	1236.39
227.128	1282.51
227.734	1282.2
228.34	1208.11
228.944	1201.4
229.55	1274.42
230.154	1306.33
230.76	1325.23
231.364	1226.89
231.97	1326.04
232.574	1308.45
233.179	1351.85
233.783	1212.05
234.389	1278.17
234.992	1363.93
235.598	1308.98
236.201	1364.63
236.807	1400.12
237.41	1226.69
238.016	1407.21
238.619	1320
239.223	1417.86
239.828	1327.31
240.431	1281.21
241.036	1309.62
241.64	1396.57
242.243	1289.42
242.848	1316.33
243.451	1424.96
244.054	1332.64
244.659	1360.54
245.262	1432.05
245.865	1367.35
246.467	1434.25
247.072	1334.66
247.675	1369.5
248.278	1445.14
248.882	1445.87
249.485	1416.27
250.088	1364.54
250.69	1484.07
251.295	1432.05
251.897	1526.68
252.5	1394.28
253.102	1526.68
253.704	1517.58
254.307	1517.49
254.911	1592.89
255.513	1618.79
256.116	1689.19
256.718	1705.1
257.32	1741.5
257.922	1819.98
258.524	1812.8
259.128	1926.71
259.73	1992.61
260.332	2050.51
260.934	2008.41
261.536	2170.81
262.137	2305.21
262.739	2321.61
263.341	2363.51
263.943	2517.94
264.544	2581.7
265.146	2652.72
265.747	2692.12
266.349	2745.29
266.951	2781.59
267.552	2820.68
268.153	2862.29
268.755	2836.49
269.356	2826.58
269.957	2742.84
270.559	2704.17
271.16	2541.72
271.761	2499.48
272.36	2344.52
272.961	2281.92
273.562	2162.82
274.163	2068.22
274.764	1921.61
275.365	1719.51
275.966	1717.91
276.567	1593.31
277.166	1596.71
277.766	1561.61
278.367	1452.51
278.968	1350.91
279.569	1341.81
280.167	1196.7
280.768	1244.1
281.368	1140.5
281.969	1159.9
282.567	1147.8
283.168	1143.2
283.768	1091.59
284.366	1144.99
284.967	1150.89
285.567	1132.79
286.167	1102.19
286.765	1038.08
287.365	1051.98
287.966	1146.47
288.564	1126.65
289.164	1091.17
289.762	1124.07
290.361	1129.97
290.961	1206.86
291.559	1188.76
292.159	1176.21
292.759	1126.56
293.357	1218.45
293.956	1266.35
294.554	1226.74
295.154	1286.14
295.751	1225.04
296.351	1288.93
296.948	1260.83
297.548	1279.23
298.145	1265.62
298.744	1332.02
299.342	1384.91
299.941	1341.81
300.538	1467.2
301.138	1432.1
301.735	1454.99
302.334	1396.39
302.931	1482.79
303.528	1552.18
304.127	1533.58
304.724	1619.47
305.323	1616.87
305.92	1570.76
306.517	1587.15
307.116	1704.55
307.712	1692.44
308.309	1712.84
308.908	1749.73
309.505	1813.82
310.101	1861.14
310.7	1889.88
311.296	1832.81
311.893	1912.2
312.489	1945.6
313.088	1924.49
313.684	2041.89
314.281	2045.33
314.879	2040.67
315.475	2105.57
316.071	2142.96
316.668	2147.35
317.264	2206.78
317.862	2193.14
318.458	2226.53
319.054	2272.42
319.65	2254.32
320.246	2263.37
320.842	2311.15
321.438	2301.24
322.036	2296.28
322.631	2236.28
323.227	2256.63
323.823	2207.07
324.419	2232.46
325.014	2173.85
325.61	2174.19
326.205	2139.13
326.801	2017.52
327.396	2084.41
327.992	2009.81
328.587	2033.61
329.183	2013.78
329.778	1896.48
330.373	1970.87
330.969	1917.26
331.564	1731.15
332.159	1826.04
332.754	1736.94
333.349	1751.83
333.944	1681.22
334.539	1671.61
335.134	1618
335.729	1606.39
336.324	1625.92
336.919	1506.67
337.514	1502.56
338.107	1470.95
338.701	1403.84
339.296	1448.79
339.891	1348.12
340.485	1401.51
341.08	1338.9
341.673	1378.79
342.267	1297.18
342.862	1303.57
343.456	1311.96
344.05	1296.85
344.643	1314.98
345.237	1264.13
345.831	1255.52
346.426	1270.37
347.018	1191.79
347.612	1230.18
348.206	1194.07
348.798	1178.96
349.392	1171.85
349.986	1234.24
350.58	1147.43
351.172	1171.25
351.766	1122.9
352.358	1118.41
352.952	1147.18
353.546	1082.04
354.137	1102.45
354.731	1074.84
355.325	1042.73
355.916	1098.11
356.51	1049.5
357.101	1025.89
357.695	1127.78
358.286	1104.66
358.88	1131.25
359.471	1092.94
360.065	1157.31
360.658	1122.71
361.249	1105.1
361.842	1163.09
362.434	1072.87
363.025	1072.76
363.618	1082.64
364.209	1055.53
364.802	1156.42
365.393	1078.3
365.986	1149.19
366.577	1148.07
367.17	1167.24
367.761	1200.84
368.351	1124.57
368.944	1150.12
369.535	1096.5
370.126	1144.39
370.718	1143.77
371.309	1139.16
371.899	1091.54
372.492	1214.43
373.082	1172.81
373.673	1105.7
374.265	1145.59
374.856	1207.97
375.446	1196.85
376.036	1127.24
376.629	1234.42
377.219	1213.51
377.809	1205.89
378.399	1178.27
378.991	1130.66
379.581	1234.04
380.171	1286.85
380.761	1248.31
381.351	1187.19
381.943	1261.48
382.533	1286.96
383.123	1215.35
383.713	1215.23
384.303	1229.11
384.892	1248
385.482	1277.38
386.074	1236.76
386.663	1226.65
387.253	1277.03
387.842	1296.41
388.432	1352.29
389.021	1292.18
389.611	1361.06
390.2	1408.94
390.789	1367.82
391.379	1391.21
391.968	1323.09
392.557	1402.47
393.146	1398.85
393.736	1393.74
394.325	1440.12
394.914	1419.5
395.503	1342.38
396.092	1446.26
396.681	1483.65
397.27	1538.03
397.859	1550.91
398.447	1524.19
399.034	1512.17
399.623	1605.05
400.212	1546.93
400.8	1648.72
401.389	1639.69
401.978	1648.58
402.566	1715.46
403.153	1726.33
403.741	1686.72
404.33	1804.63
404.918	1753.98
405.507	1779.94
406.093	1804.74
406.681	1798.62
407.27	1768.5
407.858	1888.88
408.444	1890.76
409.032	1938.14
409.62	1950.52
410.208	1934.9
410.794	2032.5
411.382	2010.66
411.97	2026.54
412.556	2095.91
413.144	2108.29
413.732	2141.67
414.318	2239.77
414.906	2227.43
415.493	2306.81
416.079	2349.19
416.667	2406.07
417.252	2421.16
417.84	2438.82
418.425	2595.2
419.013	2639.08
419.6	2671.46
420.186	2703.34
420.773	2728.22
421.359	2756.59
421.946	2847.97
422.531	2824.35
423.118	2975.06
423.704	2997.86
424.291	3072.98
424.876	3072.86
425.463	3117.03
426.048	3135.11
426.635	3218.74
427.22	3247.17
427.805	3256.81
428.392	3237.53
428.977	3198.97
429.564	3189.33
430.148	3121.85
430.733	3124.29
431.32	3042.01
431.905	3012.27
432.489	2955.26
433.076	2916.44
433.66	2815.01
434.245	2743.38
434.831	2702.5
435.416	2646.14
436	2630.2
436.587	2615.74
437.171	2582
437.755	2544.63
438.339	2498.01
438.926	2375.39
439.51	2370.77
440.094	2305.64
440.678	2235.02
441.262	2183.89
441.848	2249.41
442.432	2220.49
443.016	2154.52
443.6	2184.89
444.184	2151.27
444.768	2072.64
445.354	2141.52
445.937	2125.89
446.521	1996.76
447.105	2126.14
447.688	1985.51
448.272	1988.39
448.856	2071.26
449.439	1932.13
450.023	1948.51
450.606	2032.88
451.19	1989.7
451.773	1990.13
452.356	2032.5
452.94	2032.5
453.523	1950.25
454.106	1929.12
454.689	2073.48
455.272	1911.87
455.856	1982.24
456.439	1852.11
457.022	1912.49
457.605	2011.67
458.188	1913.23
458.771	1954.1
459.354	1923.98
459.936	1929.85
460.519	1889.72
461.1	1903.59
461.683	1988.32
462.266	1856.84
462.848	1958.21
463.431	1884.08
464.013	1867.45
464.596	1980.49
465.177	1880.7
465.759	1872.07
466.341	1870.44
466.924	1872.81
467.504	1943.18
468.087	1956.55
468.669	1981.92
469.251	1908.8
469.831	1960.16
470.414	1950.04
470.996	1959.41
471.576	2007.3
472.158	1888.15
472.74	1969.52
473.322	1917.39
473.902	1936.26
474.484	2028.13
475.064	1902.5
475.646	2022.87
476.227	1985.74
476.807	2059.61
477.389	2029.98
477.971	1994.35
478.55	2041.22
479.132	1988.59
479.712	1962.46
480.293	2082.83
480.873	2055.7
481.454	2130.07
482.034	2075.43
482.615	2099.3
483.194	2055.17
483.776	2155.23
484.355	2126.91
484.936	2168.28
485.515	2118.08
486.097	2221.02
486.676	2241.88
487.257	2204.75
487.836	2269.19
488.415	2250.99
488.996	2193.86
489.575	2363.72
490.156	2318.59
490.735	2388.76
491.314	2333.83
491.894	2469.52
492.473	2406
493.052	2474.93
493.633	2413.8
494.211	2503.17
494.79	2511.53
495.37	2454.9
495.949	2528.27
496.528	2474.13
497.106	2538.5
497.686	2569.87
498.265	2496.23
498.843	2527.6
499.422	2600.1
500.002	2599.83
500.58	2591.7
501.158	2602.07
501.736	2625.93
502.315	2573.18
502.895	2644.39
503.473	2613.03
504.051	2723.47
504.629	2692.23
505.207	2570.63
505.785	2681.99
506.363	2710.54
506.94	2640.72
507.52	2693.09
508.098	2723.46
508.676	2636.32
509.253	2648.28
509.831	2640.55
510.409	2731.85
510.986	2671.78
511.564	2688.99
512.141	2677.01
512.719	2745.87
513.296	2729.74
513.874	2672.25
514.451	2740.97
515.028	2745.83
515.606	2621.7
516.183	2785.56
516.76	2736.93
517.337	2752.29
517.913	2720.15
518.49	2634.01
519.067	2805.88
519.644	2765.74
520.221	2761.61
520.798	2606.97
521.375	2816.83
521.952	2769.8
522.526	2808.06
523.103	2773.42
523.68	2709.28
524.257	2853.15
524.833	2784.51
525.408	2755.37
525.985	2762.74
526.561	2822.1
527.138	2863.96
527.712	2900.55
528.289	2797.19
528.865	2900.05
529.442	2865.41
530.016	2811.27
530.592	2893.63
531.169	2931.5
531.743	2895.36
532.319	2880.22
532.895	2893.58
533.47	3007.44
534.046	2892.06
534.622	2994.81
535.196	2999.03
535.772	2947.79
536.346	3014.75
536.922	3041.11
537.498	2942.97
538.072	2945.33
538.647	3053.05
539.221	3028.28
539.797	3108.78
540.371	3185.9
540.946	3127.35
541.52	3157.99
542.096	3173.36
542.669	3248.1
543.245	3254.08
543.818	3308.44
544.394	3288.3
544.967	3393.6
545.542	3320.02
546.116	3397.37
546.689	3362.73
547.264	3453.22
547.838	3484.78
548.413	3477.76
548.986	3503.17
549.559	3497.03
550.134	3542.39
550.707	3603.25
551.28	3642.61
551.855	3722.97
552.428	3738.13
553.001	3751.12
553.576	3720.04
554.149	3822.4
554.722	3862.26
555.296	3856.48
555.869	3898.56
556.442	3951.16
557.015	4047.69
557.589	4057.05
558.162	4044.41
558.734	4120.27
559.307	4161.62
559.879	4182.6
560.452	4214.16
561.026	4172.2
561.599	4276.38
562.171	4243.91
562.743	4326.37
563.315	4305.33
563.888	4393
564.46	4407.02
565.034	4396.5
565.606	4364.94
566.178	4291.3
566.75	4322.86
567.322	4287.8
567.894	4228.19
568.466	4275.84
569.038	4163.69
569.61	4204.1
570.182	4089.91
570.753	4058.76
571.325	4068.62
571.897	3965.47
572.469	3990.33
573.04	3940.04
573.612	3713.54
574.183	3786.9
574.755	3730.25
575.327	3521.61
575.898	3547.96
576.467	3477.32
577.039	3478.67
577.61	3419.53
578.182	3393.88
578.753	3273.24
579.324	3277.78
579.895	3245.95
580.464	3175.34
581.036	3066.66
581.607	2987.51
582.178	2937.37
582.749	2823.72
583.318	2741.07
583.889	2828.17
584.46	2720.82
585.031	2614.14
585.599	2556.49
586.17	2545.34
586.741	2384.7
587.312	2469.55
587.88	2445.48
588.451	2417.76
589.022	2357.61
589.59	2218.46
590.161	2147.32
590.731	2213.67
591.3	2172.28
591.87	2110.88
592.441	2042.23
593.009	2064.58
593.58	2046.44
594.148	1971.29
594.718	1975.64
595.288	1848.5
595.857	1872.85
596.427	1871.7
596.995	1888.05
597.565	1770.4
598.133	1762.75
598.703	1802.61
599.271	1761.96
599.841	1757.31
600.409	1745.66
600.979	1671.51
601.547	1642.86
602.117	1627.22
602.684	1590.57
603.252	1571.92
603.822	1605.77
604.389	1481.62
604.959	1566.97
605.527	1485.32
606.094	1550.17
606.664	1495.03
607.231	1412.88
607.801	1468.23
608.368	1543.58
608.935	1483.43
609.503	1404.28
610.072	1470.63
610.639	1362.48
611.207	1508.17
611.776	1352.68
612.343	1410.03
612.91	1391.38
613.477	1469.92
614.046	1331.08
614.613	1452.71
615.18	1439.33
615.747	1323.13
616.316	1375.98
616.883	1418.29
617.45	1307.38
618.017	1303.56
618.584	1339.89
619.15	1357.1
619.717	1290.17
620.286	1311.21
620.852	1299.74
621.419	1315.62
621.985	1315.03
622.552	1251.81
623.119	1341.79
623.685	1322.51
624.251	1270.36
624.818	1249.71
625.384	1287.9
625.95	1261.98
626.517	1199.25
627.083	1268.6
627.649	1255.6
628.215	1224.79
628.781	1288.14
629.348	1216.49
629.914	1191.84
630.48	1236.68
631.046	1144.53
631.612	1191.5
632.178	1167.22
632.744	1138.07
633.309	1158.92
633.875	1124.77
634.439	1197.48
635.005	1073.96
635.57	1099.8
636.136	1153.7
636.702	1028
637.267	1108.84
637.833	1032.19
638.396	1075.76
638.962	1005.38
639.527	1049.73
640.093	925.075
640.656	1044.55
641.222	948.765
641.787	918.611
642.352	924.458
642.916	959.801
643.481	985.146
644.046	898.994
644.609	915.836
645.174	921.683
645.739	916.029
646.302	964.872
646.867	840.717
647.432	795.063
647.995	833.906
648.56	831.703
649.125	802.598
649.688	800.94
650.253	839.286
650.815	782.128
651.38	810.974
651.945	807.012
652.508	729.662
653.072	731.507
653.635	725.35
654.199	735.695
654.762	760.537
655.326	728.382
655.889	709.224
656.453	712.569
657.016	681.661
657.58	701.756
658.142	652.598
658.704	609.44
659.269	611.285
659.831	653.126
660.395	605.471
660.957	545.812
661.519	588.154
662.083	548.999
662.645	582.34
663.209	620.128
663.771	525.026
664.333	515.867
664.897	568.211
665.459	543.052
666.021	559.394
666.583	537.734
667.146	629.078
667.708	569.458
668.27	475.13
668.833	513.229
669.395	472.917
669.957	486.249
670.518	450.311
671.08	510.116
671.643	512.972
672.204	413.417
672.766	491.477
673.327	454.439
673.889	396.443
674.452	452.121
675.013	461.135
675.574	455.178
676.135	411.152
676.697	393.865
677.258	421.458
677.819	422.373
678.38	351.835
678.941	369.188
679.502	416.11
680.063	384.406
680.624	393.454
681.187	423.445
681.747	417.336
682.308	403.752
682.869	374.343
683.43	368.901
683.991	386.346
684.549	378.494
685.11	374.623
685.67	365.704
686.231	412.797
686.792	378.449
687.352	377.25
687.912	411.232
688.473	390.038
689.033	387.464
689.594	404.77
690.154	358.688
690.712	374.794
691.273	391.143
691.833	375.455
692.393	365.07
692.953	330.878
693.513	338.898
694.071	375.754
694.631	366.621
695.191	320.815
695.751	313.355
696.309	316.157
696.869	316.261
697.429	345.047
697.989	353.897
698.511	325.031
699.08	362.538
699.65	371.303
700.22	318.658
700.789	360.657
701.357	317.466
701.927	288.823
702.496	334.181
703.066	224.539
703.635	328.396
704.205	313.253
704.772	305.108
705.341	294.965
705.911	237.322
706.48	340.016
707.047	274.249
707.617	225.39
708.186	266.747
708.755	219.604
709.322	262.458
709.891	233.814
710.46	237.671
711.029	220.528
711.596	206.382
712.165	171.738
712.734	159.095
713.301	213.448
713.87	203.991
714.439	160.161
715.005	195.853
715.574	216.058
716.141	151.724
716.709	186.08
717.278	187.436
717.845	153.789
718.413	212.015
718.98	136.998
719.548	133.854
720.115	134.707
720.683	172.262
721.251	207.029
721.818	131.771
722.386	118.626
722.952	151.979
723.52	99.8345
724.087	170.687
724.655	134.542
725.221	145.375
725.787	182.687
726.355	84.6023
726.921	118.955
727.489	127.57
728.055	167.162
728.623	182.683
729.189	141.99
729.755	102.721
730.322	152.157
730.888	164.781
731.456	72.782
732.022	119.634
732.587	118.486
733.155	99.8401
733.721	146.659
734.286	137.043
734.854	157.702
735.419	61.2488
735.985	184.532
736.55	155.452
737.117	123.806
737.683	155.157
738.248	186.181
738.813	150.808
739.38	176.713
739.946	177.564
740.511	100.678
741.076	174.327
741.643	144.619
742.208	177.273
742.773	188.844
743.338	124.172
743.903	87.4217
744.468	87.4217
745.035	165.489
745.6	159.597
746.165	103.427
746.729	71.7773
747.294	119.628
747.859	86.9778
748.424	134.557
748.988	131.611
749.553	75.5281
750.117	56.8782
750.684	112.462
751.248	90.5811
751.813	96.9309
752.377	98.2805
752.942	75.0669
753.506	57.8408
754.07	102.615
754.635	81.0703
755.199	78.1628
755.763	93.4365
756.327	39.2104
756.889	108.981
757.453	37.3407
758.018	103.529
758.582	64.3027
759.146	115.076
759.71	67.8496
760.273	91.6233
760.837	64.2708
761.401	59.1699
761.965	39.9436
762.527	116.255
763.091	53.2874
763.654	68.7605
764.218	49.5334
764.782	85.3066
765.345	46.5798
765.907	122.941
766.47	56.6309
767.034	19.8958
767.597	58.1687
768.161	84.3691
768.722	72.7117
769.286	86.4841
769.849	43.7571
770.412	66.5295
770.974	47.2996
771.537	80.0718
772.1	104.844
772.661	82.614
773.224	51.8188
773.787	66.1587
774.348	85.4285
774.911	66.322
775.474	57.9727
776.035	26.7422
776.598	65.0142
777.159	18.7837
777.722	90.8423
778.285	10.8274
778.846	72.0967
779.408	44.0317
779.969	74.1375
780.532	83.4094
781.094	29.1812
781.655	83.1162
782.218	36.7217
782.778	41.4905
783.341	43.3828
783.901	53.5308
784.464	55.9558
785.024	24.5708
785.586	84.842
786.147	105.623
786.709	30.3818
787.269	42.6504
787.829	70.9187
788.392	96.1899
788.952	61.9583
789.514	-17.271
790.074	37.7705
790.634	5.76538
791.196	3.03638
791.756	89.0894
792.318	68.0754
792.878	56.3433
793.438	88.1111
794	21.8816
794.559	64.1494
795.119	111.917
795.681	56.5764
796.241	116.265
796.8	49.7231
797.36	31.9907
797.921	83.5537
798.481	70.5283
799.041	85.7959
799.6	93.0632
800.161	56.8335
800.721	13.6006
801.28	20.8679
801.84	52.6353
802.399	110.902
802.96	11.1721
803.52	138.899
804.079	13.7063
804.638	67.0208
805.197	113.74
805.756	105.649
806.317	106.125
806.876	48.5432
807.435	72.3103
807.994	99.8604
808.553	91.8435
809.112	115.875
809.671	34.8765
810.23	52.1433
810.789	52.4097
811.347	77.6758
811.906	77.8103
812.465	117.209
813.023	108.18
813.582	81.741
814.141	33.5073
814.699	110.773
815.258	84.0393
815.816	99.3054
816.375	87.5715
816.933	63.3374
817.492	84.6033
818.05	114.869
818.608	93.6348
819.167	114.9
819.725	142.666
820.283	96.5435
820.841	90.1975
821.397	120.46
821.955	126.226
822.514	51.4915
823.072	132.757
823.63	88.5222
824.188	110.287
824.744	77.05
825.301	44.8152
825.859	144.08
826.417	62.3812
826.975	86.1106
827.531	118.373
828.088	66.8001
828.646	165.605
829.204	168.029
829.759	155.43
830.317	114.695
830.875	72.692
831.432	174.762
831.988	195.001
832.545	143.25
833.102	77.1109
833.658	166.777
834.215	175.255
834.773	119.306
835.328	135.567
835.885	104.832
836.44	173.947
836.998	176.661
837.555	149.122
838.11	80.3831
838.667	105.647
839.222	142.909
839.779	122.172
840.334	145.434
840.891	87.5039
841.448	153.263
842.003	73.2224
842.56	151.972
843.114	95.2473
843.671	138.511
844.226	152.73
844.783	87.5354
845.337	71.2961
845.892	137.503
846.448	78.8203
847.003	67.5811
847.56	39.3445
848.114	137.503
848.671	53.3684
849.225	73.6289
849.779	86.8892
850.336	133.084
850.89	76.9124
851.446	75.1755
852.001	125.719
852.555	144.242
853.111	78.9587
853.665	89.219
854.219	86.0361
854.774	120.739
855.33	74.5017
855.884	80.7615
856.438	71.5212
856.994	136.03
857.548	59.0437
858.101	63.2224
858.655	41.5632
859.211	97.1646
859.765	103.728
860.319	76.3447
860.872	89.104
861.426	35.3635
861.982	63.6255
862.535	-0.11499
863.089	69.6445
863.643	57.9036
864.196	40.1628
864.75	89.9219
865.303	85.6812
865.858	88.804
866.412	39.2019
866.965	49.4609
867.518	61.2197
868.072	55.4788
868.625	109.238
869.178	90.4963
869.731	36.2549
870.285	79.5139
870.838	39.7725
871.391	66.4875
871.944	109.79
872.497	33.4292
873.05	134.204
873.603	6.49829
874.156	75.147
874.708	84.2957
875.261	60.9443
875.814	125.913
876.367	67.7417
876.92	29.3906
877.472	131.272
878.025	55.1882
878.576	44.3381
879.128	44.9871
879.681	93.636
880.233	124.785
880.786	107.434
881.338	49.0992
881.891	141.99
882.441	65.1765
882.994	136.631
883.546	118.767
884.098	106.708
884.651	59.8174
885.201	148.561
885.753	111.278
886.305	142.7
886.857	144.076
887.407	63.3901
887.96	45.5265
888.512	90.0247
889.064	123.674
889.614	49.0992
890.165	76.9736
890.717	116.981
891.267	68.7492
891.819	111.622
892.371	94.979
892.921	147.349
893.472	91.3723
894.024	102.87
894.574	52.6719
895.125	138.417
895.675	76.4727
896.227	70.6223
896.778	121.772
897.328	70.9224
897.879	76.572
898.429	67.7229
898.98	138.417
899.529	104.692
900.081	89.6731
900.63	46.324
901.181	95.4739
901.73	133.058
902.282	95.2744
902.831	52.9253
903.382	88.0752
903.931	131.726
904.482	92.3762
905.031	31.5273
905.58	106.678
906.131	40.3284
906.68	48.4795
907.231	100.341
907.78	122.947
908.329	98.9319
908.879	91.082
909.428	33.2332
909.977	80.3845
910.528	19.0347
911.076	136.631
911.625	49.3372
912.176	63.9875
912.724	128.207
913.273	70.2903
913.823	146.779
914.372	79.0918
914.92	91.2434
915.469	127.699
916.019	93.5452
916.567	11.1965
917.115	138.417
917.664	53
918.212	109.152
918.762	42.802
919.31	84.4536
919.859	107.767
920.407	104.757
920.955	77.8528
921.503	77.5603
922.051	59.8174
922.601	97.8628
923.149	66.0146
923.697	108.167
924.244	140.318
924.792	50.8856
925.34	119.091
925.888	109.774
926.436	125.426
926.983	124.078
927.531	133.804
928.079	38.8818
928.626	99.6006
929.174	36.1858
929.721	147.041
930.269	97.2383
930.816	109.395
931.364	77.7944
931.911	84.9465
932.458	59.8174
933.006	117.043
933.553	132.088
934.1	119.133
934.648	66.9629
935.195	113.723
935.742	149.136
936.287	59.8127
936.834	72.8574
937.381	115.903
937.928	154.495
938.475	133.3
939.022	87.3586
939.567	107.493
940.114	64.127
940.661	64.6721
941.208	137.665
941.755	117.262
942.3	93.3066
942.846	164.142
943.393	95.3965
943.94	120.941
944.484	178.663
945.031	66.9629
945.578	139.576
946.124	184.863
946.669	95.1655
947.215	158.394
947.762	203.131
948.306	113.3
948.852	150.345
949.399	152.89
949.943	188.436
950.489	143.676
951.034	146.024
951.58	165.972
952.126	120.114
952.67	183.786
953.216	119.703
953.76	105.248
954.307	148.293
954.851	136.338
955.397	116.383
955.941	184.427
956.486	197.972
957.03	125.913
957.576	177.562
958.12	125.913
958.666	193.651
959.21	201.391
959.755	171.241
960.299	133.285
960.845	208.94
961.388	145.375
961.934	162.95
962.477	158.964
963.021	191.268
963.567	150.545
964.11	164.624
964.655	206.299
965.199	151.727
965.742	160.733
966.288	206.299
966.831	120.554
967.374	192.867
967.919	202.579
968.463	147.456
969.006	163.001
969.549	164.545
970.094	165.09
970.637	173.135
971.18	208.179
971.723	223.519
972.268	243.769
972.811	187.313
973.354	229.858
973.897	212.903
974.44	233.947
974.985	246.492
975.527	248.037
976.07	191.581
976.613	213.126
977.156	238.158
977.698	234.715
978.243	234.013
978.785	217.304
979.328	249.049
979.87	253.092
980.413	195.938
980.955	214.464
981.498	265.068
982.04	245.911
982.583	272.814
983.125	232.161
983.667	235.705
984.21	262.75
984.752	203.294
985.294	222.339
985.836	301.892
986.378	264.428
986.92	280.927
987.462	242.517
988.005	279.062
988.547	179.106
989.089	297.151
989.63	256.695
990.172	321.993
990.714	298.79
991.256	260.329
991.796	236.373
992.338	296.917
992.879	297.462
993.421	269.507
993.963	298.051
994.504	276.596
995.044	285.14
995.586	265.126
996.127	337.229
996.669	353.773
997.21	272.752
997.75	242.362
998.291	345.125
998.833	312.451
999.374	330.496
999.913	359.04
1000.45	338.085
1001	337.129
1001.54	324.173
1002.08	376.218
1002.62	399.262
1003.16	367.306
1003.7	361.614
1004.24	362.895
1004.78	395.94
1005.32	458.063
1005.86	411.593
1006.4	367.073
1006.94	342.117
1007.48	369.162
1008.02	388.206
1008.56	423.25
1009.1	452.295
1009.64	455.308
1010.18	388.884
1010.72	433.928
1011.26	394.972
1011.8	443.017
1012.34	440.561
1012.88	394.605
1013.42	470.649
1013.96	493.694
1014.5	476.738
1015.04	527.282
1015.57	480.827
1016.11	537.001
1016.65	424.415
1017.19	510.459
1017.73	507.12
1018.27	541.048
1018.81	529.593
1019.35	549.637
1019.89	494.681
1020.43	548.225
1020.96	605.711
1021.5	546.814
1022.04	580.358
1022.58	596.494
1023.12	581.413
1023.66	499.491
1024.2	595.535
1024.73	641.471
1025.27	575.623
1025.81	597.168
1026.35	610.555
1026.89	593.756
1027.42	568.801
1027.96	627.844
1028.5	655.657
1029.04	622.933
1029.58	700.009
1030.11	581.021
1030.65	616.566
1031.19	696.11
1031.73	680.654
1032.27	620.698
1032.8	666.742
1033.34	652.787
1033.88	705.331
1034.42	733.236
1034.95	728.419
1035.49	744.35
1036.03	723.507
1036.56	777.002
1037.1	673.595
1037.64	667.64
1038.18	748.684
1038.71	796.747
1039.25	790.269
1039.79	808.816
1040.32	761.304
1040.86	729.404
1041.4	793.948
1041.93	786.993
1042.47	783.537
1043.01	842.581
1043.54	836.393
1044.08	783.669
1044.62	877.623
1045.15	895.757
1045.69	790.801
1046.23	853.845
1046.76	921.304
1047.3	844.674
1047.84	923.314
1048.37	914.577
1048.91	902.565
1049.44	926.11
1049.98	880.17
1050.52	885.198
1051.05	918.742
1051.59	890.286
1052.12	958.266
1052.66	944.716
1053.19	952.44
1053.73	908.462
1054.27	920.382
1054.8	973.768
1055.34	944.094
1055.87	910.138
1056.41	929.182
1056.94	969.726
1057.48	976.685
1058.01	937.814
1058.55	1002.36
1059.08	962.401
1059.62	947.446
1060.15	933.989
1060.69	1012.33
1061.22	1008.69
1061.76	991.121
1062.29	1030.67
1062.83	949.709
1063.36	1051.25
1063.9	949.297
1064.43	1051.47
1064.97	972.385
1065.5	1074.93
1066.04	1044.65
1066.57	1109.72
1067.1	1026.06
1067.64	984.604
1068.17	1100.92
1068.71	1091.19
1069.24	1023.74
1069.77	1095.43
1070.31	1039.82
1070.84	1122.37
1071.38	1109.41
1071.91	1099.47
1072.44	1133.5
1072.98	1120.04
1073.51	1070.09
1074.05	1151.29
1074.58	1110.17
1075.11	1135.22
1075.65	1101.76
1076.18	1073.81
1076.71	1124.85
1077.25	1162.89
1077.78	1156.32
1078.31	1076.98
1078.85	1145.53
1079.38	1147.57
1079.91	1149.39
1080.44	1157.16
1080.98	1182.54
1081.51	1118.46
1082.04	1185.45
1082.58	1137.83
1083.11	1161.38
1083.64	1196.12
1084.18	1160.24
1084.71	1167.51
1085.24	1202.92
1085.77	1184.49
1086.3	1151.64
1086.84	1185.68
1087.37	1209.73
1087.9	1199.42
1088.43	1189.29
1088.97	1186.86
1089.5	1232.4
1090.03	1221.83
1090.56	1233.49
1091.09	1187.03
1091.63	1217.08
1092.16	1197.12
1092.69	1236.7
1093.22	1244.71
1093.75	1229.14
1094.29	1273.79
1094.82	1254.34
1095.35	1235.88
1095.88	1269.92
1096.41	1211.66
1096.94	1292.39
1097.47	1292.41
1098.01	1273.1
1098.54	1279.49
1099.07	1265.01
1099.6	1227.73
1100.13	1293.77
1100.66	1293.32
1101.19	1279.86
1101.72	1290.08
1102.25	1311.95
1102.79	1271.49
1103.32	1253.54
1103.85	1332.89
1104.38	1327.5
1104.91	1272.83
1105.44	1316.21
1105.97	1303.25
1106.5	1288.99
1107.03	1341.07
1107.56	1273.88
1108.09	1274.93
1108.62	1339.47
1109.15	1355.45
1109.68	1352.25
1110.21	1339.44
1110.74	1273.65
1111.27	1354.78
1111.8	1316.23
1112.33	1360.36
1112.86	1335.82
1113.39	1283.36
1113.92	1289.41
1114.45	1337.95
1114.98	1260.49
1115.51	1347.05
1116.04	1362.08
1116.57	1318.62
1117.1	1288.17
1117.63	1358.36
1118.16	1259.25
1118.69	1309.19
1119.22	1252.44
1119.75	1277.89
1120.27	1311.68
1120.8	1236.97
1121.33	1289.52
1121.86	1286.74
1122.39	1219.6
1122.92	1166.65
1123.45	1264.09
1123.98	1180.73
1124.51	1188.28
1125.04	1227.24
1125.56	1223.36
1126.09	1153.41
1126.62	1210.65
1127.15	1138.85
1127.68	1206.04
1128.21	1145.58
1128.73	1183.87
1129.26	1166.17
1129.79	1141.21
1130.32	1157.72
1130.85	1189.6
1131.38	1103.9
1131.9	1154.38
1132.43	1107.93
1132.96	1109.72
1133.49	1079.51
1134.02	1057.06
1134.54	999.042
1135.07	1046.64
1135.6	1062.64
1136.13	1020.73
1136.66	958.266
1137.18	1041.82
1137.71	1003.86
1138.24	994.905
1138.76	1002.95
1139.29	981.991
1139.82	900.013
1140.35	998.578
1140.87	941.722
1141.4	841.761
1141.93	940.208
1142.46	944.501
1142.98	869.294
1143.51	864.838
1144.04	816.381
1144.56	843.47
1145.09	875.791
1145.62	771.011
1146.14	820.721
1146.67	799.097
1147.19	796.641
1147.72	725.257
1148.25	779.227
1148.77	757.271
1149.3	739.813
1149.83	677.877
1150.35	756.266
1150.88	659.943
1151.41	691.987
1151.93	647.03
1152.46	693.447
1152.98	631.213
1153.51	636.845
1154.04	594.203
1154.56	575.746
1155.09	569.789
1155.61	604.332
1156.14	603.375
1156.67	607.919
1157.19	545.962
1157.72	529.727
1158.24	516.548
1158.77	517.092
1159.29	534.635
1159.82	493.178
1160.34	503.721
1160.87	487.764
1161.39	457.307
1161.92	480.43
1162.44	359.894
1162.97	424.937
1163.49	399.98
1164.02	443.483
1164.54	400.019
1165.07	400.395
1165.59	375.652
1166.12	310.695
1166.64	379.886
1167.17	355.282
1167.69	396.325
1168.22	370.935
1168.74	322.411
1169.27	413.675
1169.79	256.997
1170.32	346.782
1170.84	273.083
1171.36	273.626
1171.89	289.169
1172.41	263.712
1172.94	227.256
1173.46	271.799
1173.98	298.215
1174.51	219.885
1175.03	253.428
1175.56	289.471
1176.08	199.014
1176.6	263.166
1177.13	181.6
1177.65	270.143
1178.17	226.14
1178.7	196.229
1179.22	186.772
1179.74	162.315
1180.27	215.858
1180.79	214.901
1181.31	184.444
1181.84	199.987
1182.36	209.03
1182.88	135.573
1183.41	175.694
1183.93	166.159
1184.45	173.202
1184.98	113.745
1185.5	159.646
1186.02	185.478
1186.54	196.677
1187.07	133.533
1187.59	135.459
1188.11	145.502
1188.63	115.545
1189.16	168.088
1189.68	126.131
1190.2	148.174
1190.72	135.717
1191.25	143.76
1191.77	58.3027
1192.29	113.846
1192.81	137.182
1193.34	63.4316
1193.86	122.03
1194.38	45.0173
1194.9	103.867
1195.42	69.603
1195.95	119.059
1196.47	43.8318
1196.99	38.8467
1197.51	92.1091
1198.03	40.9304
1198.55	80.4595
1199.07	64.5508
1199.6	109.368
1200.12	61.7463
1200.64	36.1127
1201.16	76.5137
1201.68	100.713
1202.2	68.5923
1202.73	76.5928
1203.24	69.6802
1203.77	41.5296
1204.29	70.8127
1204.81	79.7075
1205.33	16.6255
1205.85	79.3826
1206.37	82.7834
1206.89	56.7744
1207.41	108.338
1207.93	67.937
1208.45	22.4526
1208.97	63.584
1209.5	93.522
1210.02	49.7966
1210.54	68.4651
1211.06	106.865
1211.58	87.0476
1212.1	81.3579
1212.62	81.1345
1213.14	40.8623
1213.66	109.918
1214.18	58.7559
1214.7	101.324
1215.22	34.3071
1215.74	87.082
1216.26	105.544
1216.78	84.1609
1217.3	36.1127
1217.82	106.697
1218.34	87.8472
1218.86	81.2222
1219.38	99.7776
1219.9	56.417
1220.41	79.8401
1220.94	133.991
1221.45	50.9529
1221.97	77.011
1222.49	120.978
1223.01	93.2021
1223.53	99.1042
1224.05	113.616
1224.54	126.177
1225.07	62.4978
1225.6	79.8137
1226.13	118.41
1226.66	73.949
1227.19	110.37
1227.71	126.084
1228.24	62.1521
1228.77	118.72
1229.3	58.2871
1229.83	94.855
1230.36	139.618
1230.88	101.661
1231.41	74.5579
1231.94	76.1252
[truncated: 520 more rows]
