# Supplementary material for: Influence of the magnetic field on bandgap and chemical composition of zinc thin films prepared by sparking discharge process
Source: Sci Rep. 2020 Jan 29;10:1388. doi: 10.1038/s41598-020-58183-4 (PMC6989455; doi:10.1038/s41598-020-58183-4)
Supplement: Supplementary file 4 — Related Manuscript File. [file 41598_2020_58183_MOESM4_ESM.zip › ZnN2-50X-40s-1.txt]

99.9516	889.158
100.568	818.979
101.187	913.965
101.803	928.337
102.422	862.82
103.039	913.622
103.657	845.818
104.273	849.912
104.89	881.234
105.508	813.556
106.124	861.378
106.741	879.699
107.359	811.814
107.975	889.337
108.593	831.245
109.209	819.987
109.825	846.808
110.441	795.629
111.059	757.452
111.675	826.387
112.291	712.594
112.909	719.416
113.525	814.243
114.14	736.059
114.756	735.38
115.374	775.702
115.989	763.523
116.605	793.344
117.22	735.165
117.838	759.487
118.454	694.808
119.069	757.401
119.684	717.813
120.3	726.771
120.915	749.592
121.532	722.414
122.147	734.735
122.763	691.806
123.378	758.377
123.993	733.698
124.608	752.247
125.223	709.839
125.838	686.437
126.453	725.48
127.07	666.802
127.684	745.623
128.299	649.08
128.914	702.764
129.529	701.147
130.143	700.115
130.758	639.726
131.372	692.547
131.987	661.322
132.601	673.143
133.216	598.508
133.83	650.329
134.445	592.649
135.059	568.845
135.673	629.649
136.288	560.11
136.9	516.429
137.514	573.75
138.128	602.932
138.742	517.922
139.356	565.711
139.97	591.928
140.584	486.851
141.198	487.672
141.812	577.499
142.424	478.311
143.037	484.631
143.651	531.868
144.265	466.271
144.879	551.926
145.492	472.911
146.104	542.21
146.717	476.55
147.331	488.775
147.944	522.779
148.556	474.509
149.169	423.329
149.782	496.649
150.396	399.469
151.007	461.788
151.62	423.108
152.233	454.927
152.844	453.746
153.458	474.347
154.071	395.886
154.682	467.704
155.295	344.524
155.908	382.844
156.518	429.138
157.131	365.982
157.744	397.802
158.355	356.12
158.968	411.94
159.58	346.759
160.191	401.74
160.803	361.417
161.414	323.716
162.026	317.535
162.637	407.091
163.249	357.673
163.86	334.991
164.472	394.05
165.082	315.629
165.695	362.534
166.305	350.767
166.917	376.202
167.527	266.404
168.139	321.224
168.749	366.853
169.361	314.861
169.971	259.679
170.583	330.499
171.193	359.898
171.805	378.636
172.415	253.176
173.025	361.772
173.636	342.591
174.246	360.909
174.856	250.747
175.467	330.899
176.077	270.178
176.688	307.683
177.298	326.501
177.907	231.316
178.519	280.637
179.128	272.956
179.737	277.773
180.347	285.463
180.958	218.41
181.567	229.228
182.176	266.045
182.785	267.39
183.396	244.934
184.005	237.999
184.614	166.817
185.223	204.635
185.834	250.417
186.443	237.771
187.052	224.68
187.661	197.906
188.269	166.723
188.88	222.042
189.489	248.239
190.097	243.677
190.706	133.494
191.315	214.812
191.923	185.629
192.531	189.947
193.14	139.019
193.75	182.582
194.359	186.899
194.967	201.717
195.575	129.304
196.183	218.351
196.792	206.168
197.4	122.017
198.008	174.303
198.616	158.62
199.224	180.937
199.832	194.254
200.44	114.071
201.048	173.388
201.655	182.739
202.263	125.522
202.871	166.339
203.479	151.656
204.086	141.473
204.694	174.29
205.302	142.607
205.907	186.423
206.515	174.24
207.122	96.5569
207.73	142.374
208.337	178.19
208.944	152.007
209.552	197.135
210.159	153.641
210.764	141.457
211.371	131.273
211.979	177.816
212.586	96.4065
213.193	181.224
213.798	156.539
214.405	120.7
215.012	171.172
215.619	169.989
216.223	147.804
216.83	157.12
217.437	164.437
218.044	107.444
218.649	155.662
219.255	98.8853
219.862	159.522
220.466	134.517
221.073	151.833
221.68	125.15
222.286	122.017
222.89	164.781
223.497	165.229
224.101	112.301
224.707	160.729
225.314	124.045
225.918	161.36
226.524	175.452
227.128	124.492
227.734	114.308
228.34	182.739
228.944	126.875
229.55	160.755
230.154	190.025
230.76	136.59
231.364	201.201
231.97	136.59
232.574	197.312
233.179	136.648
233.783	161.963
234.389	218.235
234.992	161.094
235.598	205.409
236.201	178.397
236.807	146.04
237.41	199.741
238.016	134.671
238.619	153.667
239.223	162.3
239.828	190.025
240.431	133.93
241.036	136.746
241.64	184.999
242.243	110.875
242.848	185.191
243.451	138.683
244.054	156.05
244.659	196.793
245.262	137.45
245.865	186.764
246.467	159.579
247.072	186.51
247.675	122.059
248.278	116.023
248.882	196.339
249.485	150.653
250.088	157.467
250.69	149.781
251.295	192.126
251.897	135.911
252.5	160.725
253.102	173.039
253.704	194.106
254.307	190.668
254.911	157.718
255.513	160.297
256.116	215.302
256.718	174.425
257.32	201.74
257.922	233.553
258.524	165.945
259.128	237.682
259.73	242.497
260.332	181.31
260.934	228.624
261.536	270.48
262.137	255.252
262.739	232.066
263.341	223.88
263.943	332.194
264.544	330.008
265.146	378.321
265.747	384.135
266.349	425.449
266.951	431.263
267.552	503.076
268.153	554.39
268.755	598.704
269.356	695.534
269.957	721.113
270.559	764.145
271.16	797.328
271.761	788.418
272.36	838.443
272.961	842.556
273.562	846.669
274.163	795.255
274.764	766.338
275.365	758.005
275.966	643.423
276.567	592.778
277.166	521.591
277.766	450.282
278.367	379.217
278.968	321.531
279.569	253.344
280.167	261.156
280.768	257.469
281.368	221.283
281.969	212.596
282.567	140.908
283.168	185.221
283.768	103.034
284.366	101.346
284.967	166.159
285.567	162.973
286.167	182.086
286.765	126.598
287.365	125.911
287.966	186.224
288.564	133.036
289.164	146.349
289.762	91.1604
290.361	175.632
290.961	122.547
291.559	168.554
292.159	142.411
292.759	126.388
293.357	180.94
293.956	118.848
294.554	122.66
295.154	189.788
295.751	122.547
296.351	189.788
296.948	126.909
297.548	132.221
298.145	196.866
298.744	139.845
299.342	210.661
299.941	155.47
300.538	191.71
301.138	215.529
301.735	169.906
302.334	216.331
302.931	185.53
303.528	230.487
304.127	174.154
304.724	224.465
305.323	188.277
305.92	246.589
306.517	191.558
307.116	217.712
307.712	233.946
308.309	257.029
308.908	202.147
309.505	242.458
310.101	266.5
310.7	197.582
311.296	269.416
311.893	222.704
312.489	288.88
313.088	253.327
313.684	310.761
314.281	244.949
314.879	274.261
315.475	266.191
316.071	316.884
316.668	282.694
317.264	326.04
317.862	300.817
318.458	288.128
319.054	333.939
319.65	255.75
320.246	320.732
320.842	245.372
321.438	340.196
322.036	287.994
322.631	338.935
323.227	284.116
323.823	320.246
324.419	356.122
325.014	319.548
325.61	301.58
326.205	354.064
326.801	314.48
327.396	374.79
327.992	357.101
328.587	311.912
329.183	387.722
329.778	367.532
330.373	327.343
330.969	382.154
331.564	369.964
332.159	343.735
332.754	400.36
333.349	358.895
333.944	316.706
334.539	388.516
335.134	391.826
335.729	341.966
336.324	390.447
336.919	346.257
337.514	377.356
338.107	357.891
338.701	403.899
339.296	403.899
339.891	345.505
340.485	403.899
341.08	353.928
341.673	338.237
342.267	407.438
342.862	332.857
343.456	398.59
344.05	346.477
344.643	387.973
345.237	369.178
345.831	313.406
346.426	380.895
347.018	322.75
347.612	286.834
348.206	385.915
348.798	307.453
349.392	264.763
349.986	316.073
350.58	347.883
351.172	304.191
351.766	353.109
352.358	289.31
352.952	331.12
353.546	282.769
354.137	368.508
354.731	308.048
355.325	323.357
355.916	375.586
356.51	375.586
357.101	315.423
357.695	368.594
358.286	380.895
358.88	319.212
359.471	359.02
360.065	403.417
360.658	331.349
361.249	402.129
361.842	363.757
362.434	346.565
363.025	395.051
363.618	325.683
364.209	345.491
364.802	414.516
365.393	395.051
365.986	365.918
366.577	373.726
367.17	422.036
367.761	353.344
368.351	432.152
368.944	358.961
369.535	426.902
370.126	372.577
370.718	439.289
371.309	401.695
371.899	419.003
372.492	462.812
373.082	370.278
373.673	437.928
374.265	377.356
374.856	429.545
375.446	443.853
376.036	414.16
376.629	456.969
377.219	443.777
377.809	436.085
378.399	389.393
378.991	474.688
379.581	478.51
380.171	416.285
380.761	482.625
381.351	430.441
381.943	495.913
382.533	416.864
383.123	469.37
383.713	516.042
384.303	417.972
384.892	507.28
385.482	473.087
386.074	475.896
386.663	542.703
387.253	494.511
387.842	537.318
388.432	554.792
389.021	534.933
389.611	583.741
390.2	507.548
390.789	511.355
391.379	576.163
391.968	503.862
392.557	508.778
393.146	572.085
393.736	581.968
394.325	538.661
394.914	521.262
395.503	613.872
396.092	619.669
396.681	595.841
397.27	551.735
397.859	644.048
398.447	627.85
399.034	612.156
399.623	600.463
400.212	681.339
400.8	575.577
401.389	584.384
401.978	672.639
402.566	638.998
403.153	622.804
403.741	711.947
404.33	672.116
404.918	693.518
405.507	625.66
406.093	714.398
406.681	712.658
407.27	682.451
407.858	633.758
408.444	722.92
409.032	687.378
409.62	643.677
410.208	743.817
410.794	652.29
411.382	733.388
411.97	703.903
412.556	709.709
413.144	757.897
413.732	715.322
414.318	764.857
414.906	702.434
415.493	727.078
416.079	770.077
416.667	734.853
417.252	717.658
417.84	708.465
418.425	777.037
419.013	696.576
419.6	719.618
420.186	774.188
420.773	769.995
421.359	743.208
421.946	731.621
422.531	744.912
423.118	795.718
423.704	730.523
424.291	773.329
424.876	812.892
425.463	739.941
426.048	827.496
426.635	750.552
427.22	821.47
427.805	843.662
428.392	814.969
428.977	852.717
429.564	894.471
430.148	852.748
430.733	879.69
431.32	918.032
431.905	867.801
432.489	901.105
433.076	943.631
433.66	914.716
434.245	985.733
434.831	999.827
435.416	933.632
436	951.437
436.587	1034.55
437.171	1039.77
437.755	955.852
438.339	1027.59
438.926	962.463
439.51	999.108
440.094	1011.31
440.678	908.877
441.262	989.181
441.848	914.487
442.432	951.292
443.016	831.096
443.6	911.901
444.184	824.205
444.768	833.51
445.354	873.315
445.937	898.8
446.521	815.424
447.105	822.729
447.688	874.475
448.272	799.656
448.856	796.142
449.439	853.271
450.023	819.251
450.606	757.055
451.19	837.936
451.773	794.664
452.356	768.908
452.94	795.772
453.523	821.576
454.106	829.475
454.689	749.197
455.272	820.621
455.856	795.924
456.439	741.097
457.022	814.901
457.605	836.689
458.188	758.51
458.771	786.313
459.354	810.118
459.936	771.422
460.519	760.726
461.1	793.029
461.683	764.833
462.266	817.636
462.848	782.94
463.431	740.744
464.013	804.048
464.596	815.369
465.177	748.155
465.759	752.262
466.341	812.844
466.924	798.834
467.504	790.369
468.087	765.673
468.669	703.977
469.251	789.28
469.831	804.395
470.414	784.886
470.996	728.318
471.576	775.993
472.158	813.433
472.74	790.794
473.322	722.904
473.902	828.706
474.484	776.469
475.064	804.312
475.646	740.498
476.227	811.919
476.807	820.721
477.389	742.237
477.971	808.828
478.55	829.348
479.132	794.434
479.712	758.736
480.293	781.54
480.873	822.92
481.454	744.145
482.034	809.118
482.615	758.75
483.194	761.053
483.776	789.181
484.355	748.658
484.936	784.461
485.515	791.763
486.097	726.066
486.676	818.906
487.257	738.672
487.836	786.474
488.415	734.276
488.996	789.579
489.575	753.881
490.156	819.684
490.735	763.986
491.314	832.826
491.894	809.591
492.473	822.893
493.052	797.194
493.633	759.497
494.211	798.799
494.79	838.256
495.37	795.532
495.949	841.323
496.528	829.055
497.106	783.074
497.686	784.112
498.265	804.517
498.843	851.425
499.422	865.861
500.002	801.819
500.58	811.621
501.158	888.869
501.736	838.256
502.315	890.026
502.895	912.141
503.473	852.13
504.051	919.931
504.629	862.233
505.207	951.028
505.785	931.928
506.363	960.137
506.94	910.335
507.52	974.741
508.098	933.489
508.676	959.844
509.253	984.645
509.831	930.271
510.409	983.947
510.986	909.549
511.564	991.615
512.141	933.866
512.719	977.813
513.296	900.254
513.874	967.078
514.451	897.356
515.028	964.772
515.606	910.958
516.183	968.611
516.76	889.56
517.337	925.361
517.913	964.01
518.49	939.962
519.067	902.667
519.644	960.943
520.221	884.365
520.798	959.41
521.375	889.467
521.952	945.418
522.526	951.695
523.103	974.23
523.68	917.17
524.257	951.742
524.833	871.271
525.408	945.071
525.985	959.41
526.561	909.672
527.138	913.473
527.712	946.498
528.289	956.073
528.865	898.066
529.442	954.675
530.016	932.474
530.592	947.001
531.169	904.2
531.743	902.667
532.319	968.676
532.895	978.976
533.47	939.473
534.046	1010.02
534.622	951.742
535.196	1017.69
535.772	988.477
536.346	982.776
536.922	1023.08
537.498	1037.59
538.072	985.176
538.647	1069.76
539.221	1005.78
539.797	1039.08
540.371	1054.08
540.946	1019.68
541.52	1063.47
542.096	1083.91
542.669	1052.12
543.245	1023.82
543.818	1047.17
544.394	1097.43
544.967	1060.27
545.542	1122.57
546.116	1063.69
546.689	1125.67
547.264	1146.27
547.838	1151.77
548.413	1083.63
548.986	1132.37
549.559	1134.99
550.134	1174.97
550.707	1106.63
551.28	1171.86
551.855	1110.87
552.428	1142.66
553.001	1215.27
553.576	1207.26
554.149	1121.06
554.722	1159.74
555.296	1256.93
555.869	1195.96
556.442	1266.13
557.015	1276.86
557.589	1192.52
558.162	1199.15
558.734	1298.33
559.307	1267.75
559.879	1298.55
560.452	1293.35
561.026	1356.15
561.599	1322.45
562.171	1323.25
562.743	1380.54
563.315	1344.34
563.888	1412.14
564.46	1340.44
565.034	1458.64
565.606	1456.42
566.178	1406.34
566.75	1502.13
567.322	1458.48
567.894	1511.23
568.466	1496.53
569.038	1580.51
569.61	1508.12
570.182	1605.33
570.753	1553.62
571.325	1619.81
571.897	1629.1
572.469	1574.62
573.04	1656.42
573.612	1675.65
574.183	1699.74
574.755	1659.1
575.327	1705.4
575.898	1735.63
576.467	1731.49
577.039	1731.49
577.61	1667.38
578.182	1690.13
578.753	1679.79
579.324	1640.19
579.895	1575.99
580.464	1568.1
581.036	1540.75
581.607	1483.88
582.178	1497.31
582.749	1444.98
583.318	1415.78
583.889	1363.07
584.46	1338.87
585.031	1243.67
585.599	1273.61
586.17	1212.76
586.741	1180.06
587.312	1156.86
587.88	1116.92
588.451	1002.95
589.022	997.751
589.59	998.548
590.161	1005.35
590.731	973.643
591.3	925.939
591.87	852.737
592.441	879.034
593.009	837.331
593.58	849.128
594.148	861.099
594.718	794.222
595.288	785.681
595.857	794.816
596.427	785.614
596.995	741.41
597.565	752.707
598.133	756.503
598.703	750.086
599.271	632.597
599.841	698.894
600.409	710.69
600.979	605.488
601.547	602.284
602.117	656.081
602.684	597.877
603.252	650.173
603.822	630.97
604.389	583.267
604.959	642.04
605.527	573.36
606.094	608.156
606.664	566.453
607.231	604.129
607.801	546.91
608.368	570.842
608.935	545.138
609.503	507.434
610.072	572.231
610.639	556.527
611.207	533.322
611.776	563.464
612.343	518.415
612.91	514.711
613.477	477.507
614.046	531.453
614.613	537.599
615.18	487.333
615.747	555.691
616.316	483.488
616.883	543.283
617.45	511.579
618.017	521.375
618.584	448.17
619.15	475.466
619.717	510.154
620.286	448.558
620.852	505.59
621.419	440.171
621.985	491.897
622.552	482.769
623.119	443.214
623.685	466.034
624.251	459.949
624.818	487.333
625.384	437.128
625.95	435.607
626.517	468.808
627.083	484.29
627.649	449.899
628.215	442.694
628.781	479.726
629.348	427.487
629.914	429.58
630.48	475.162
631.046	439.17
631.612	412.965
632.178	460.26
632.744	406.701
633.309	469.077
633.875	467.646
634.439	419.875
635.005	476.146
635.57	437.421
636.136	449.325
636.702	467.555
637.267	411.915
637.833	431.853
638.396	473.504
638.962	425.299
639.527	418.586
640.093	456.906
640.656	438.683
641.222	414.978
641.787	431.043
642.352	361.068
642.916	411.265
643.481	367.656
644.046	376.273
644.609	309.245
645.174	326.039
645.739	342.809
646.302	356.496
646.867	311.423
647.432	272.217
647.995	326.068
648.56	249.305
649.125	283.6
649.688	262.894
650.253	299.145
650.815	239.482
651.38	289.208
651.945	258.071
652.508	224.365
653.072	231.159
653.635	286.452
654.199	224.247
654.762	279.04
655.326	226.835
655.889	223.628
656.453	275.905
657.016	206.216
657.58	207.01
658.142	254.102
658.704	190.597
659.269	230.073
659.831	213.184
660.395	201.085
660.957	217.772
661.519	199.065
662.083	167.846
662.645	184.152
663.209	176.975
663.771	169.368
664.333	181.539
664.897	140.462
665.459	173.62
666.021	153.913
666.583	131.706
667.146	154
667.708	162.906
668.27	144.579
668.833	177.522
669.395	149.187
669.957	169.592
670.518	174.85
671.08	109.86
671.643	145.671
672.204	155.168
672.766	152.567
673.327	129.933
673.889	110.697
674.452	110.8
675.013	153.204
675.574	144.212
676.135	144.842
676.697	112.73
677.258	106.474
677.819	144.772
678.38	126.104
678.941	111.334
679.502	152.027
680.063	102.227
680.624	127.047
681.187	103.441
681.747	114.021
682.308	147.077
682.869	118.242
683.43	110.394
683.991	128.797
684.549	144.602
685.11	124.104
685.67	92.631
686.231	133.374
686.792	90.1562
687.352	138.415
687.912	134.889
688.473	132.319
689.033	90.1562
689.594	110.065
690.154	123.936
690.712	84.491
691.273	91.28
691.833	128.503
692.393	59.9224
692.953	87.8369
693.513	119.729
694.071	87.2302
694.631	102.345
695.191	131.047
695.751	127.203
696.309	83.6794
696.869	127.011
697.429	126.791
697.989	140.945
698.511	84.7119
699.08	87.0032
699.65	123.566
700.22	119.854
700.789	146.877
701.357	80.2569
701.927	92.958
702.496	138.749
703.066	82.5403
703.635	87.3313
704.205	135.122
704.772	87.4124
705.341	91.7034
705.911	107.42
706.48	139.652
707.047	113.575
707.617	100.866
708.186	137.178
708.755	85.2065
709.322	122.738
709.891	139.029
710.46	79.8198
711.029	113.009
711.596	80.2569
712.165	135.691
712.734	76.5447
713.301	83.9691
713.87	109.562
714.439	118.353
715.005	128.643
715.574	73.6558
716.141	124.804
716.709	76.5142
717.278	136.682
717.845	64.5942
718.413	48.385
718.98	125.24
719.548	106.465
720.115	57.9836
720.683	56.7462
721.251	111.192
721.818	81.1252
722.386	103.616
722.952	72.8325
723.52	107.996
724.087	86.7849
724.655	79.5754
725.221	109.865
725.787	66.6541
726.355	119.854
726.921	53.7336
727.489	90.0242
728.055	94.8135
728.623	111.192
729.189	74.8928
729.755	105.682
730.322	60.4584
730.888	61.6958
731.456	113.667
732.022	119.341
732.587	64.1706
733.155	121.476
733.721	80.7092
734.286	70.9983
734.854	103.288
735.419	49.3217
735.985	49.3217
736.55	111.192
737.117	70.9827
737.683	86.6367
738.248	49.3217
738.813	96.4451
739.38	97.5999
739.946	50.5591
740.511	73.4082
741.076	109.955
741.643	49.3217
742.208	99.3711
742.773	70.5254
743.338	102.678
743.903	109.955
744.468	68.9875
745.035	50.5591
745.6	85.2964
746.165	54.2713
746.729	119.249
747.294	54.2713
747.859	60.4584
748.424	101.879
748.988	53.0339
749.553	92.8745
750.117	35.5286
750.684	109.955
751.248	38.3369
751.813	32.491
752.377	108.717
752.942	38.2988
753.506	105.005
754.07	66.6454
754.635	106.242
755.199	77.9146
755.763	61.6958
756.327	116.722
756.889	83.3757
757.453	94.5295
758.018	51.1833
758.582	57.9836
759.146	105.991
759.71	129.645
760.273	67.8828
760.837	65.9526
761.401	102.606
761.965	67.26
762.527	107.854
763.091	50.5671
763.654	128.939
764.218	52.8748
764.782	104.528
765.345	59.1821
765.907	63.8352
766.47	119.269
767.034	120.643
767.597	63.7964
768.161	120.805
768.722	99.6033
769.286	73.7568
769.849	100.411
770.412	126.064
770.974	69.1202
771.537	117.379
772.1	104.025
772.661	121.091
773.224	72.8325
773.787	71.595
774.348	132.228
774.911	112.429
775.474	74.0699
776.035	135.94
776.598	104.251
777.159	60.9045
777.722	139.058
778.285	77.7821
778.846	80.2569
779.408	146.302
779.969	120.448
780.532	72.8325
781.094	72.8325
781.655	133.465
782.218	89.7842
782.778	130.991
783.341	91.0906
783.901	110.743
784.464	99.457
785.024	133.951
785.586	103.203
786.147	135.455
786.709	100.666
787.269	80.6621
787.829	138.464
788.392	64.9683
788.952	101.744
789.514	89.7744
790.074	142.021
790.634	123.42
791.196	72.7332
791.756	54.386
792.318	87.9102
792.878	123.686
793.438	63.8447
794	121.308
794.559	72.1697
795.119	47.8032
795.681	95.9565
796.241	55.1091
796.8	120.412
797.36	71.4146
797.921	120.412
798.481	80.2202
799.041	105.615
799.6	123.42
800.161	81.6787
800.721	48.2042
801.28	88.3767
801.84	52.7172
802.399	121.916
802.96	60.4421
803.52	100.856
804.079	105.368
804.638	81.4124
805.197	91.5522
805.756	55.7258
806.317	102.609
806.876	110.596
807.435	61.6626
807.994	55.7258
808.553	98.4675
809.112	102.62
809.671	46.6999
810.23	104.425
810.789	125.595
811.347	61.1062
811.906	40.6826
812.465	126.535
813.023	95.687
813.582	37.6739
814.141	109.881
814.699	66.144
815.258	97.8469
815.816	98.781
816.375	28.6011
816.933	101.149
817.492	29.9058
818.05	12.0581
818.608	100.777
819.167	31.6566
819.725	67.0149
820.283	102.36
820.841	103.864
821.397	41.9709
821.955	78.6233
822.514	74.7754
823.072	106.873
823.63	19.5798
824.188	49.7322
824.744	110.361
825.301	55.0359
825.859	79.188
826.417	27.1437
826.975	94.4924
827.531	91.0232
828.088	40.6826
828.646	90.0754
829.204	106.873
829.759	31.6566
830.317	102.36
830.875	69.5562
831.432	111.386
831.988	33.161
832.545	77.5117
833.102	87.3166
833.658	100.856
834.215	46.9673
834.773	93.6194
835.328	40.6826
835.885	67.4229
836.44	104.333
836.998	40.6826
837.555	46.6999
838.11	36.1696
838.667	98.1816
839.222	72.333
839.779	13.4849
840.334	97.1362
840.891	27.2881
841.448	82.2292
842.003	81.0913
842.56	40.6826
843.114	67.8945
843.671	109.881
844.226	76.1978
844.783	35.8496
845.337	94.3545
845.892	30.1523
846.448	50.6187
847.003	122.179
847.56	56.6072
848.114	94.7583
848.671	113.41
849.225	86.0615
849.779	39.2126
850.336	45.1955
850.89	68.5156
851.446	108.167
852.001	84.8186
852.555	83.4697
853.111	55.7258
853.665	105.368
854.219	92.9236
854.774	106.873
855.33	38.7266
855.884	72.8777
856.438	66.3101
856.994	111.68
857.548	37.3315
858.101	44.4827
858.655	105.368
859.211	44.2852
859.765	83.4363
860.319	105.368
860.872	56.7383
861.426	47.3894
861.982	49.541
862.535	102.36
863.089	76.343
863.643	79.0828
864.196	96.145
864.75	62.2959
865.303	114.128
865.858	106.098
866.412	45.2493
866.965	102.4
867.518	109.051
868.072	83.2029
868.625	46.353
869.178	85.0039
869.731	60.6548
870.285	65.8057
870.838	102.36
871.391	86.1074
871.944	59.8389
872.497	57.9092
873.05	102.969
873.603	48.2042
874.156	112.862
874.708	36.5125
875.261	106.873
875.814	48.2042
876.367	97.0181
876.92	92.0823
877.472	36.1696
878.025	106.873
878.576	45.1955
879.128	85.718
879.681	82.3687
880.233	27.1437
880.786	76.6702
881.338	74.3208
881.891	67.9714
882.441	117.122
882.994	106.772
883.546	107.923
884.098	42.7283
884.651	41.3744
885.201	110.923
885.753	138.697
886.305	128.676
886.857	131.499
887.407	44.0821
887.96	120.127
888.512	123.777
889.064	44.0821
889.614	105.542
890.165	129.113
890.717	128.37
891.267	42.7283
891.819	112.828
892.371	46.3967
892.921	77.4673
893.472	137.264
894.024	125.609
894.574	109.18
895.125	55.7505
895.675	112.821
896.227	134.892
896.778	109.463
897.328	64.5334
897.879	77.6045
898.429	136.141
898.98	96.7458
899.529	118.401
900.081	81.8872
900.63	153.458
901.181	92.0288
901.73	127.099
902.282	96.1702
902.831	153.241
903.382	105.812
903.931	149.382
904.482	91.4529
905.031	113.383
905.58	118.094
906.131	159.156
906.68	92.2354
907.231	168.306
907.78	140.876
908.329	107.447
908.879	148.518
909.428	122.088
909.977	186.233
910.528	110.419
911.076	145.8
911.625	182.171
912.176	117.188
912.724	145.512
913.273	183.525
913.823	121.653
914.372	186.233
914.92	194.294
915.469	187.586
916.019	119.935
916.567	194.006
917.115	119.076
917.664	161.146
918.212	172.217
918.762	201.124
919.31	148.358
919.859	187.928
920.407	175.259
920.955	140.203
921.503	178.14
922.051	209.247
922.601	207.894
923.149	144.264
923.697	167.922
924.244	216.992
924.792	151.033
925.34	184.633
925.888	158.703
926.436	222.916
926.983	234.344
927.531	233.414
928.079	177.985
928.626	231.62
929.174	169.987
929.721	163.218
930.269	208.266
930.816	244.337
931.364	185.407
931.911	192.977
932.458	239.775
933.006	164.618
933.553	237.761
934.1	247.759
934.648	193.829
935.195	184.899
935.742	220.046
936.287	258.688
936.834	177.61
937.381	206.18
937.928	259.338
938.475	183.321
939.022	262.046
939.567	250.71
940.114	243.531
940.661	202.602
941.208	213.454
941.755	272.877
942.3	220.296
942.846	266.028
943.393	221.953
943.94	229.023
944.484	269.306
945.031	193.163
945.578	220.233
946.124	283.707
946.669	206.874
947.215	261.444
947.762	281.466
948.306	280.597
948.852	223.154
949.399	257.724
949.943	289.122
950.489	239.583
951.034	283.707
951.58	232.004
952.126	280.999
952.67	280.999
953.216	228.215
953.76	207.894
954.307	274.517
954.851	244.371
955.397	280.999
955.941	202.565
956.486	283.707
957.03	216.705
957.576	283.707
958.12	255.845
958.666	212.415
959.21	218.485
959.755	261.848
960.299	199.125
960.845	282.797
961.388	195.709
961.934	232.835
962.477	218.405
963.021	276.938
963.567	204.045
964.11	239.115
964.655	278.292
965.199	220.078
965.742	278.292
966.288	247.394
966.831	226.031
967.374	225.034
967.919	280.999
968.463	280.999
969.006	235.744
969.549	282.353
970.094	282.353
970.637	208.953
971.18	283.707
971.723	246.593
972.268	227.163
972.811	263.91
973.354	291.693
973.897	235.956
974.44	296.388
974.985	245.012
975.527	255.082
976.07	292.401
976.613	232.221
977.156	236.791
977.698	284.861
978.243	294.93
978.785	291
979.328	244.57
979.87	248.14
980.413	311.709
980.955	279.779
981.498	270.849
982.04	278.418
982.583	308.076
983.125	245.558
983.667	268.127
984.21	290.197
984.752	269.767
985.294	299.578
985.836	282.959
986.378	253.476
986.92	255.045
987.462	287.754
988.005	302.234
988.547	288.254
989.089	300.325
989.63	226.894
990.172	271.963
990.714	281.366
991.256	293.203
991.796	243.352
992.338	282.741
992.879	259.811
993.421	257.381
993.963	309.325
994.504	302.02
995.044	272.589
995.586	234.45
996.127	298.729
996.669	235.798
997.21	297.368
997.75	306.937
998.291	289.507
998.833	261.576
999.374	263.146
999.913	279.215
1000.45	256.784
1001	282.854
1001.54	282.544
1002.08	298.544
1002.62	253.562
1003.16	267.132
1003.7	309.227
1004.24	309.227
1004.78	243.352
1005.32	274.175
1005.86	279.979
1006.4	283.048
1006.94	318.129
1007.48	295.187
1008.02	286.757
1008.56	246.913
1009.1	295.395
1009.64	313.965
1010.18	250.474
1010.72	329.103
1011.26	296.173
1011.8	259.375
1012.34	262.936
1012.88	330.591
1013.42	324.45
1013.96	268.277
1014.5	333.589
1015.04	277.179
1015.57	303.227
1016.11	280.74
1016.65	280.74
1017.19	333.935
1017.73	319.004
1018.27	267.573
1018.81	333.347
1019.35	357.297
1019.89	336.781
1020.43	310.851
1020.96	339.42
1021.5	344.93
1022.04	357.058
1022.58	301.627
1023.12	364.419
1023.66	356.766
1024.2	316.335
1024.73	366.904
1025.27	324.973
1025.81	310.542
1026.35	368.631
1026.89	385.894
1027.42	383.917
1027.96	347.319
1028.5	381.591
1029.04	381.728
1029.58	355.526
1030.11	398.246
1030.65	420.665
1031.19	344.835
1031.73	339.493
1032.27	423.172
1032.8	355.517
1033.34	426.733
1033.88	367.98
1034.42	421.392
1034.95	432.717
1035.49	376.786
1036.03	431.266
1036.56	424.424
1037.1	454.365
1037.64	399.062
1038.18	401.807
1038.71	453.536
1039.25	451.621
1039.79	443.839
1040.32	410.709
1040.86	476.584
1041.4	473.023
1041.93	426.733
1042.47	471.183
1043.01	447.752
1043.54	425.821
1044.08	515.983
1044.62	497.959
1045.15	513.685
1045.69	453.597
1046.23	479.824
1046.76	505.257
1047.3	464.303
1047.84	531.776
1048.37	538.898
1048.91	480.01
1049.44	512.579
1049.98	490.587
1050.52	540.678
1051.05	521.639
1051.59	499.855
1052.12	560.424
1052.66	507.176
1053.19	555.205
1053.73	517.533
1054.27	521.595
1054.8	553.141
1055.34	519.314
1055.87	574.506
1056.41	537.117
1056.94	562.043
1057.48	557.112
1058.01	578.488
1058.55	538.749
1059.08	533.818
1059.62	602.992
1060.15	562.043
1060.69	560.263
1061.22	622.577
1061.76	583.161
1062.29	629.698
1062.83	602.799
1063.36	570.945
1063.9	652.843
1064.43	656.404
1064.97	615.574
1065.5	670.647
1066.04	675.988
1066.57	628.28
1067.1	683.11
1067.64	696.949
1068.17	684.486
1068.71	642.161
1069.24	665.123
1069.77	696.572
1070.31	629.76
1070.84	640.777
1071.38	697.353
1071.91	726.714
1072.44	661.534
1072.98	680.089
1073.51	731.78
1074.05	715.157
1074.58	681.809
1075.11	731.181
1075.65	674.208
1076.18	704.168
1076.71	739.379
1077.25	692.152
1077.78	689.72
1078.31	752.546
1078.85	698.357
1079.38	731.821
1079.91	755.618
1080.44	706.562
1080.98	741.631
1081.51	713.699
1082.04	722.768
1082.58	770.201
1083.11	702.652
1083.64	691.254
1084.18	753.542
1084.71	751.844
1085.24	736.179
1085.77	772.306
1086.3	724.723
1086.84	705.884
1087.37	772.306
1087.9	773.572
1088.43	715.316
1088.97	769.773
1089.5	740.655
1090.03	673.794
1090.56	751.363
1091.09	769.773
1091.63	708.743
1092.16	763.441
1092.69	714.136
1093.22	750.777
1093.75	715.773
1094.29	752.043
1094.82	673.409
1095.35	662.978
1095.88	743.178
1096.41	711.614
1096.94	665.182
1097.47	638.75
1098.01	739.379
1098.54	700.887
1099.07	642.456
1099.6	726.714
1100.13	695.592
1100.66	715.66
1101.19	702.728
1101.72	666.673
1102.25	714.23
1102.79	675.933
1103.32	712.544
1103.85	645.662
1104.38	684.638
1104.91	677.706
1105.44	646.774
1105.97	646.842
1106.5	688.721
1107.03	624.979
1107.56	643.047
1108.09	677.323
1108.62	598.804
1109.15	612.335
1109.68	655.794
1110.21	623.136
1110.74	607.955
1111.27	603.023
1111.8	655.794
1112.33	624.66
1112.86	619.566
1113.39	591.296
1113.92	629.199
1114.45	559.932
1114.98	611.469
1115.51	611.469
1116.04	597.538
1116.57	530.417
1117.1	593.739
1117.63	541.376
1118.16	575.408
1118.69	561.976
1119.22	513.544
1119.75	559.545
1120.27	480.68
1120.8	490.748
1121.33	544.316
1121.86	470.384
1122.39	529.452
1122.92	536.749
1123.45	484.088
1123.98	459.497
1124.51	507.068
1125.04	509.292
1125.56	441.766
1126.09	494.428
1126.62	478.254
1127.15	480.742
1127.68	426.569
1128.21	451.699
1128.73	483.559
1129.26	452.335
1129.79	427.836
1130.32	458.471
1130.85	470.894
1131.38	447.894
1131.9	401.241
1132.43	442.242
1132.96	464.72
1133.49	439.378
1134.02	399.974
1134.54	431.307
1135.07	380.582
1135.6	434.649
1136.13	362.717
1136.66	402.785
1137.18	391.343
1137.71	440.575
1138.24	397.988
1138.76	391.056
1139.29	419.624
1139.82	388.191
1140.35	362.759
1140.87	424.752
1141.4	379.395
1141.93	395.463
1142.46	393.53
1142.98	373.598
1143.51	349.317
1144.04	399.733
1144.56	357.801
1145.09	323.988
1145.62	379.711
1146.14	354.504
1146.67	350.572
1147.19	322.722
1147.72	332.707
1148.25	366.775
1148.77	340.842
1149.3	297.393
1149.83	348.356
1150.35	326.1
1150.88	320.113
1151.41	280.181
1151.93	279.748
1152.46	321.811
1152.98	292.883
1153.51	319.198
1154.04	289.019
1154.56	266.086
1155.09	243.154
1155.61	241.721
1156.14	304.289
1156.67	303.722
1157.19	246.924
1157.72	264.991
1158.24	297.559
1158.77	259.626
1159.29	272.194
1159.82	283.261
1160.34	225.829
1160.87	240.896
1161.39	296.998
1161.92	241.031
1162.44	294.804
1162.97	212.218
1163.49	248.733
1164.02	241.801
1164.54	221.869
1165.07	198.066
1165.59	197.003
1166.12	259.362
1166.64	189.638
1167.17	194.72
1167.69	187.273
1168.22	210.841
1168.74	177.408
1169.27	189.475
1169.79	203.042
1170.32	216.11
1170.84	162.177
1171.36	141.245
1171.89	201.855
1172.41	185.879
1172.94	209.267
1173.46	205.014
1173.98	178.582
1174.51	200.521
1175.03	174.716
1175.56	197.783
1176.08	159.792
1176.6	149.918
1177.13	187.53
1177.65	172.966
1178.17	147.12
1178.7	166.67
1179.22	173.897
1179.74	134.822
1180.27	158.9
1180.79	119.456
1181.31	110.023
1181.84	137.591
1182.36	108.658
1182.88	162.733
1183.41	110.644
1183.93	165.359
1184.45	156.927
1184.98	87.4937
1185.5	139.561
1186.02	140.628
1186.54	128.195
1187.07	97.7625
1187.59	138.549
1188.11	137.279
1188.63	132.197
1189.16	87.531
1189.68	119.098
1190.2	128.165
1190.72	46.7324
1191.25	93.2996
1191.77	55.3667
1192.29	126.342
1192.81	104.501
1193.34	96.0679
1193.86	83.135
1194.38	32.2021
1194.9	101.539
1195.42	122.836
1195.95	99.7173
1196.47	57.5112
1196.99	107.906
1197.51	70.7146
1198.03	40.2002
1198.55	58.4202
1199.07	90.1326
1199.6	116.719
1200.12	95.0901
1200.64	33.7546
1201.16	43.5491
1201.68	97.8983
1202.2	59.8992
1202.73	74.0044
1203.24	46.9104
1203.77	91.0515
1204.29	65.3774
1204.81	83.9245
1205.33	28.4558
1205.85	45.4751
1206.37	59.4175
1206.89	71.2358
1207.41	7.72974
1207.93	81.3838
1208.45	44.7578
1208.97	2.65259
1209.5	55.8145
1210.02	85.1949
1210.54	6.25977
1211.06	26.3398
1211.58	69.9508
1212.1	7.67456
1212.62	20.5759
1213.14	66.1397
1213.66	17.8174
1214.18	29.2778
1214.7	24.4587
1215.22	70.0562
1215.74	12.2173
1216.26	49.8467
1216.78	41.0071
1217.3	21.7048
1217.82	59.788
1218.34	15.189
1218.86	36.4114
1219.38	2.61572
1219.9	8.50635
1220.41	56.2437
1220.94	21.9673
1221.45	44.4358
1221.97	41.7053
1222.49	61.1082
1223.01	7.1377
1223.53	45.3037
1224.05	32.5144
1224.54	19.0774
1225.07	61.1455
1225.6	56.2134
1226.13	14.0558
1226.66	56.8494
1227.19	42.8008
1227.71	33.8462
1228.24	73.5532
1228.77	25.1211
1229.3	46.189
1229.83	8.97443
1230.36	6.43375
1230.88	76.3928
1231.41	45.2075
1231.94	81.5757
[truncated: 520 more rows]
