# Supplementary material for: Influence of the magnetic field on bandgap and chemical composition of zinc thin films prepared by sparking discharge process
Source: Sci Rep. 2020 Jan 29;10:1388. doi: 10.1038/s41598-020-58183-4 (PMC6989455; doi:10.1038/s41598-020-58183-4)
Supplement: Supplementary file 5 — Related Manuscript File. [file 41598_2020_58183_MOESM5_ESM.zip]

Archive with 119 entries (105 files):
- XPS_7-3-2019_Stefan/
- XPS_7-3-2019_Stefan/read first.txt
- XPS_7-3-2019_Stefan/XPS_7-3-2019/
- XPS_7-3-2019_Stefan/XPS_7-3-2019/1_ZnN2-0.2T_ITO/
- XPS_7-3-2019_Stefan/XPS_7-3-2019/1_ZnN2-0.2T_ITO/C 1s
- XPS_7-3-2019_Stefan/XPS_7-3-2019/1_ZnN2-0.2T_ITO/component.pdf
- XPS_7-3-2019_Stefan/XPS_7-3-2019/1_ZnN2-0.2T_ITO/N 1s
- XPS_7-3-2019_Stefan/XPS_7-3-2019/1_ZnN2-0.2T_ITO/Ni 2p
- XPS_7-3-2019_Stefan/XPS_7-3-2019/1_ZnN2-0.2T_ITO/O 1s
- XPS_7-3-2019_Stefan/XPS_7-3-2019/1_ZnN2-0.2T_ITO/report.pdf
- XPS_7-3-2019_Stefan/XPS_7-3-2019/1_ZnN2-0.2T_ITO/survey
- XPS_7-3-2019_Stefan/XPS_7-3-2019/1_ZnN2-0.2T_ITO/survey.pdf
- XPS_7-3-2019_Stefan/XPS_7-3-2019/1_ZnN2-0.2T_ITO/Zn 2p
- XPS_7-3-2019_Stefan/XPS_7-3-2019/1_ZnN2-0.2T_ITO/╩╥├║╤¡ OneNote.onetoc2
- XPS_7-3-2019_Stefan/XPS_7-3-2019/2_ZnCO2-0.2T_ITO/
- XPS_7-3-2019_Stefan/XPS_7-3-2019/2_ZnCO2-0.2T_ITO/C 1s
- XPS_7-3-2019_Stefan/XPS_7-3-2019/2_ZnCO2-0.2T_ITO/component.pdf
- XPS_7-3-2019_Stefan/XPS_7-3-2019/2_ZnCO2-0.2T_ITO/N 1s
- XPS_7-3-2019_Stefan/XPS_7-3-2019/2_ZnCO2-0.2T_ITO/Ni 2p
- XPS_7-3-2019_Stefan/XPS_7-3-2019/2_ZnCO2-0.2T_ITO/O 1s
- XPS_7-3-2019_Stefan/XPS_7-3-2019/2_ZnCO2-0.2T_ITO/report.pdf
- XPS_7-3-2019_Stefan/XPS_7-3-2019/2_ZnCO2-0.2T_ITO/survey
- XPS_7-3-2019_Stefan/XPS_7-3-2019/2_ZnCO2-0.2T_ITO/survey.pdf
- XPS_7-3-2019_Stefan/XPS_7-3-2019/2_ZnCO2-0.2T_ITO/Zn 2p
- XPS_7-3-2019_Stefan/XPS_7-3-2019/2_ZnCO2-0.2T_ITO/╩╥├║╤¡ OneNote.onetoc2
- XPS_7-3-2019_Stefan/XPS_7-3-2019/3_ZnCO2-0.4T_ITO/
- XPS_7-3-2019_Stefan/XPS_7-3-2019/3_ZnCO2-0.4T_ITO/C 1s
- XPS_7-3-2019_Stefan/XPS_7-3-2019/3_ZnCO2-0.4T_ITO/component.pdf
- XPS_7-3-2019_Stefan/XPS_7-3-2019/3_ZnCO2-0.4T_ITO/N 1s
- XPS_7-3-2019_Stefan/XPS_7-3-2019/3_ZnCO2-0.4T_ITO/Ni 2p
- XPS_7-3-2019_Stefan/XPS_7-3-2019/3_ZnCO2-0.4T_ITO/O 1s
- XPS_7-3-2019_Stefan/XPS_7-3-2019/3_ZnCO2-0.4T_ITO/report.pdf
- XPS_7-3-2019_Stefan/XPS_7-3-2019/3_ZnCO2-0.4T_ITO/survey
- XPS_7-3-2019_Stefan/XPS_7-3-2019/3_ZnCO2-0.4T_ITO/survey.pdf
- XPS_7-3-2019_Stefan/XPS_7-3-2019/3_ZnCO2-0.4T_ITO/Zn 2p
- XPS_7-3-2019_Stefan/XPS_7-3-2019/3_ZnCO2-0.4T_ITO/╩╥├║╤¡ OneNote.onetoc2
- XPS_7-3-2019_Stefan/XPS_7-3-2019/4_ZnN2-0.4T_ITO/
- XPS_7-3-2019_Stefan/XPS_7-3-2019/4_ZnN2-0.4T_ITO/C 1s
- XPS_7-3-2019_Stefan/XPS_7-3-2019/4_ZnN2-0.4T_ITO/component.pdf
- XPS_7-3-2019_Stefan/XPS_7-3-2019/4_ZnN2-0.4T_ITO/N 1s
- XPS_7-3-2019_Stefan/XPS_7-3-2019/4_ZnN2-0.4T_ITO/Ni 2p
- XPS_7-3-2019_Stefan/XPS_7-3-2019/4_ZnN2-0.4T_ITO/O 1s
- XPS_7-3-2019_Stefan/XPS_7-3-2019/4_ZnN2-0.4T_ITO/report.pdf
- XPS_7-3-2019_Stefan/XPS_7-3-2019/4_ZnN2-0.4T_ITO/survey
- XPS_7-3-2019_Stefan/XPS_7-3-2019/4_ZnN2-0.4T_ITO/survey.pdf
- XPS_7-3-2019_Stefan/XPS_7-3-2019/4_ZnN2-0.4T_ITO/Zn 2p
- XPS_7-3-2019_Stefan/XPS_7-3-2019/4_ZnN2-0.4T_ITO/╩╥├║╤¡ OneNote.onetoc2
- XPS_7-3-2019_Stefan/XPS_7-3-2019/5_ZnN2-0.4_Quartz/
- XPS_7-3-2019_Stefan/XPS_7-3-2019/5_ZnN2-0.4_Quartz/C 1s
- XPS_7-3-2019_Stefan/XPS_7-3-2019/5_ZnN2-0.4_Quartz/component.pdf
- XPS_7-3-2019_Stefan/XPS_7-3-2019/5_ZnN2-0.4_Quartz/N 1s
- XPS_7-3-2019_Stefan/XPS_7-3-2019/5_ZnN2-0.4_Quartz/Ni 2p
- XPS_7-3-2019_Stefan/XPS_7-3-2019/5_ZnN2-0.4_Quartz/O 1s
- XPS_7-3-2019_Stefan/XPS_7-3-2019/5_ZnN2-0.4_Quartz/report.pdf
- XPS_7-3-2019_Stefan/XPS_7-3-2019/5_ZnN2-0.4_Quartz/survey
- XPS_7-3-2019_Stefan/XPS_7-3-2019/5_ZnN2-0.4_Quartz/survey.pdf
- XPS_7-3-2019_Stefan/XPS_7-3-2019/5_ZnN2-0.4_Quartz/Zn 2p
- XPS_7-3-2019_Stefan/XPS_7-3-2019/5_ZnN2-0.4_Quartz/╩╥├║╤¡ OneNote.onetoc2
- XPS_7-3-2019_Stefan/XPS_7-3-2019/6_ZnCO2-0.4_Quartz/
- XPS_7-3-2019_Stefan/XPS_7-3-2019/6_ZnCO2-0.4_Quartz/C 1s
- XPS_7-3-2019_Stefan/XPS_7-3-2019/6_ZnCO2-0.4_Quartz/component.pdf
- XPS_7-3-2019_Stefan/XPS_7-3-2019/6_ZnCO2-0.4_Quartz/N 1s
- XPS_7-3-2019_Stefan/XPS_7-3-2019/6_ZnCO2-0.4_Quartz/Ni 2p
- XPS_7-3-2019_Stefan/XPS_7-3-2019/6_ZnCO2-0.4_Quartz/O 1s
- XPS_7-3-2019_Stefan/XPS_7-3-2019/6_ZnCO2-0.4_Quartz/report.pdf
- XPS_7-3-2019_Stefan/XPS_7-3-2019/6_ZnCO2-0.4_Quartz/survey
- XPS_7-3-2019_Stefan/XPS_7-3-2019/6_ZnCO2-0.4_Quartz/survey.pdf
- XPS_7-3-2019_Stefan/XPS_7-3-2019/6_ZnCO2-0.4_Quartz/Zn 2p
- XPS_7-3-2019_Stefan/XPS_7-3-2019/6_ZnCO2-0.4_Quartz/╩╥├║╤¡ OneNote.onetoc2
- XPS_7-3-2019_Stefan/XPS_7-3-2019/7_ZnN2-0.2_Quartz/
- XPS_7-3-2019_Stefan/XPS_7-3-2019/7_ZnN2-0.2_Quartz/C 1s
- XPS_7-3-2019_Stefan/XPS_7-3-2019/7_ZnN2-0.2_Quartz/component.pdf
- XPS_7-3-2019_Stefan/XPS_7-3-2019/7_ZnN2-0.2_Quartz/N 1s
- XPS_7-3-2019_Stefan/XPS_7-3-2019/7_ZnN2-0.2_Quartz/Ni 2p
- XPS_7-3-2019_Stefan/XPS_7-3-2019/7_ZnN2-0.2_Quartz/O 1s
- XPS_7-3-2019_Stefan/XPS_7-3-2019/7_ZnN2-0.2_Quartz/report.pdf
- XPS_7-3-2019_Stefan/XPS_7-3-2019/7_ZnN2-0.2_Quartz/survey
- XPS_7-3-2019_Stefan/XPS_7-3-2019/7_ZnN2-0.2_Quartz/survey.pdf
- XPS_7-3-2019_Stefan/XPS_7-3-2019/7_ZnN2-0.2_Quartz/Zn 2p
- XPS_7-3-2019_Stefan/XPS_7-3-2019/7_ZnN2-0.2_Quartz/╩╥├║╤¡ OneNote.onetoc2
- XPS_7-3-2019_Stefan/XPS_7-3-2019/8_ZnCO2-0.2_Quartz/
- XPS_7-3-2019_Stefan/XPS_7-3-2019/8_ZnCO2-0.2_Quartz/C 1s
- XPS_7-3-2019_Stefan/XPS_7-3-2019/8_ZnCO2-0.2_Quartz/component.pdf
- XPS_7-3-2019_Stefan/XPS_7-3-2019/8_ZnCO2-0.2_Quartz/N 1s
- XPS_7-3-2019_Stefan/XPS_7-3-2019/8_ZnCO2-0.2_Quartz/Ni 2p
- XPS_7-3-2019_Stefan/XPS_7-3-2019/8_ZnCO2-0.2_Quartz/O 1s
- XPS_7-3-2019_Stefan/XPS_7-3-2019/8_ZnCO2-0.2_Quartz/report.pdf
- XPS_7-3-2019_Stefan/XPS_7-3-2019/8_ZnCO2-0.2_Quartz/survey
- XPS_7-3-2019_Stefan/XPS_7-3-2019/8_ZnCO2-0.2_Quartz/survey.pdf
- XPS_7-3-2019_Stefan/XPS_7-3-2019/8_ZnCO2-0.2_Quartz/Zn 2p
- XPS_7-3-2019_Stefan/XPS_7-3-2019/8_ZnCO2-0.2_Quartz/╩╥├║╤¡ OneNote.onetoc2
- XPS_7-3-2019_Stefan/XPS_7-3-2019/╩╥├║╤¡ OneNote.onetoc2
- XPS_7-3-2019_Stefan/XPS_7-3-2019_E4/
- XPS_7-3-2019_Stefan/XPS_7-3-2019_E4/4_ZnN2-0.4T_ITO_Etch/
- XPS_7-3-2019_Stefan/XPS_7-3-2019_E4/4_ZnN2-0.4T_ITO_Etch/C 1s
- XPS_7-3-2019_Stefan/XPS_7-3-2019_E4/4_ZnN2-0.4T_ITO_Etch/component.pdf
- XPS_7-3-2019_Stefan/XPS_7-3-2019_E4/4_ZnN2-0.4T_ITO_Etch/N 1s
- XPS_7-3-2019_Stefan/XPS_7-3-2019_E4/4_ZnN2-0.4T_ITO_Etch/Ni 2p
- XPS_7-3-2019_Stefan/XPS_7-3-2019_E4/4_ZnN2-0.4T_ITO_Etch/O 1s
- XPS_7-3-2019_Stefan/XPS_7-3-2019_E4/4_ZnN2-0.4T_ITO_Etch/report.pdf
- XPS_7-3-2019_Stefan/XPS_7-3-2019_E4/4_ZnN2-0.4T_ITO_Etch/survey
- XPS_7-3-2019_Stefan/XPS_7-3-2019_E4/4_ZnN2-0.4T_ITO_Etch/survey.pdf
- XPS_7-3-2019_Stefan/XPS_7-3-2019_E4/4_ZnN2-0.4T_ITO_Etch/Zn 2p
- XPS_7-3-2019_Stefan/XPS_7-3-2019_E4/4_ZnN2-0.4T_ITO_Etch/╩╥├║╤¡ OneNote.onetoc2
- XPS_7-3-2019_Stefan/XPS_7-3-2019_E4/╩╥├║╤¡ OneNote.onetoc2
- XPS_7-3-2019_Stefan/XPS_7-3-2019_E7/
- XPS_7-3-2019_Stefan/XPS_7-3-2019_E7/7_ZnN2-0.2_Quartz_Etch/
- XPS_7-3-2019_Stefan/XPS_7-3-2019_E7/7_ZnN2-0.2_Quartz_Etch/C 1s
- XPS_7-3-2019_Stefan/XPS_7-3-2019_E7/7_ZnN2-0.2_Quartz_Etch/component.pdf
- XPS_7-3-2019_Stefan/XPS_7-3-2019_E7/7_ZnN2-0.2_Quartz_Etch/N 1s
- XPS_7-3-2019_Stefan/XPS_7-3-2019_E7/7_ZnN2-0.2_Quartz_Etch/Ni 2p
- XPS_7-3-2019_Stefan/XPS_7-3-2019_E7/7_ZnN2-0.2_Quartz_Etch/O 1s
- XPS_7-3-2019_Stefan/XPS_7-3-2019_E7/7_ZnN2-0.2_Quartz_Etch/report.pdf
- XPS_7-3-2019_Stefan/XPS_7-3-2019_E7/7_ZnN2-0.2_Quartz_Etch/survey
- XPS_7-3-2019_Stefan/XPS_7-3-2019_E7/7_ZnN2-0.2_Quartz_Etch/survey.pdf
- XPS_7-3-2019_Stefan/XPS_7-3-2019_E7/7_ZnN2-0.2_Quartz_Etch/Zn 2p
- XPS_7-3-2019_Stefan/XPS_7-3-2019_E7/7_ZnN2-0.2_Quartz_Etch/╩╥├║╤¡ OneNote.onetoc2
- XPS_7-3-2019_Stefan/XPS_7-3-2019_E7/╩╥├║╤¡ OneNote.onetoc2
- XPS_7-3-2019_Stefan/╩╥├║╤¡ OneNote.onetoc2
