# Supplementary material for: Influence of the magnetic field on bandgap and chemical composition of zinc thin films prepared by sparking discharge process
Source: Sci Rep. 2020 Jan 29;10:1388. doi: 10.1038/s41598-020-58183-4 (PMC6989455; doi:10.1038/s41598-020-58183-4)
Supplement: Supplementary file 5 — Related Manuscript File. [file 41598_2020_58183_MOESM5_ESM.zip › XPS_7-3-2019_Stefan/read first.txt]

ä¿Åì·ÕèäÁèÁÕ¹ÒÁÊ¡ØÅ ¤×Íä¿Åì Raw data ãËé·Ó¡ÒÃ Edit â´ÂàµÔÁ¹ÒÁÊ¡ØÅ .xls µèÍ·éÒÂ ¨Ò¡¹Ñé¹¨Ö§¨Ðà»Ô´ä¿Åìä´éµÒÁ»Ã¡µÔ
áÅÐ ¸ÒµØ·ÕèäÁèä´é·Ó¡ÒÃ fit peak ãËé ¹Ñè¹à¡Ô´¨Ò¡ intensity ÁÕ¤èÒ¹éÍÂáÅÐäÁèÊÒÁÒÃ¶µÑ´ background ä´é ¨Ö§äÁèÊÒÁÒÃ¶ãÊè component ã´æÅ§ä»ä´é¤ÃÑº

Raw data is file with no file extension. To use it you have to edit the extension by put . xls to the end (for example C1s.xls) and then be open as usual.
And some elements that can not fit peak. Because too low intensity and can not be cut background off to do peak fitting.
