# Supplementary material for: Influence of the magnetic field on bandgap and chemical composition of zinc thin films prepared by sparking discharge process
Source: Sci Rep. 2020 Jan 29;10:1388. doi: 10.1038/s41598-020-58183-4 (PMC6989455; doi:10.1038/s41598-020-58183-4)
Supplement: Supplementary file 5 — Related Manuscript File. [file 41598_2020_58183_MOESM5_ESM.zip › XPS_7-3-2019_Stefan/XPS_7-3-2019/1_ZnN2-0.2T_ITO/C 1s]

Dataset C 1s:7(7-3-2019)
Dwell Time (s)	0.250000
Number of sweeps	3
Kinetic Energy(eV)	Binding Energy(eV)	Intensity(cps)	Transmission Value	Background(cps)	C 1s(cps)	C 1s(cps)	C 1s(cps)	Envelope(cps)
1183.690000	303.000000	2116.000000	0.567284	2152.256022	0.000000	0.000000	0.000000	0.000000
1183.790000	302.900000	2168.000000	0.567264	2159.344076	0.000000	0.000000	0.000000	0.000000
1183.890000	302.800000	2268.000000	0.567243	2168.149414	0.000000	0.000000	0.000000	0.000000
1183.990000	302.700000	2172.000000	0.567223	2178.074707	0.000000	0.000000	0.000000	0.000000
1184.090000	302.600000	2221.333333	0.567203	2185.274740	0.000000	0.000000	0.000000	0.000000
1184.190000	302.500000	2232.000000	0.567183	2190.384115	0.000000	0.000000	0.000000	0.000000
1184.290000	302.400000	2241.333333	0.567162	2192.048014	0.000000	0.000000	0.000000	0.000000
1184.390000	302.300000	2229.333333	0.567142	2191.791992	0.000000	0.000000	0.000000	0.000000
1184.490000	302.200000	2108.000000	0.567122	2188.698730	0.000000	0.000000	0.000000	0.000000
1184.590000	302.100000	2252.000000	0.567101	2184.832031	0.000000	0.000000	0.000000	0.000000
1184.690000	302.000000	2233.333333	0.567081	2178.362630	0.000000	0.000000	0.000000	0.000000
1184.790000	301.900000	2237.333333	0.567061	2169.968099	0.000000	0.000000	0.000000	0.000000
1184.890000	301.800000	2181.333333	0.567041	2159.509440	0.000000	0.000000	0.000000	0.000000
1184.990000	301.700000	2114.666667	0.567020	2150.058757	0.000000	0.000000	0.000000	0.000000
1185.090000	301.600000	2093.333333	0.567000	2141.525391	0.000000	0.000000	0.000000	0.000000
1185.190000	301.500000	2212.000000	0.566980	2135.578776	0.000000	0.000000	0.000000	0.000000
1185.290000	301.400000	2157.333333	0.566960	2133.173340	0.000000	0.000000	0.000000	0.000000
1185.390000	301.300000	2109.333333	0.566939	2132.698730	0.000000	0.000000	0.000000	0.000000
1185.490000	301.200000	2174.666667	0.566919	2132.383952	0.000000	0.000000	0.000000	0.000000
1185.590000	301.100000	2129.333333	0.566899	2132.021322	0.000000	0.000000	0.000000	0.000000
1185.690000	301.000000	2122.666667	0.566878	2131.440104	0.000000	0.000000	0.000000	0.000000
1185.790000	300.900000	2133.333333	0.566858	2129.493327	0.000000	0.000000	0.000000	0.000000
1185.890000	300.800000	2217.333333	0.566838	2128.080078	0.000000	0.000000	0.000000	0.000000
1185.990000	300.700000	2086.666667	0.566818	2127.061361	0.000000	0.000000	0.000000	0.000000
1186.090000	300.600000	2138.666667	0.566797	2125.594727	0.000000	0.000000	0.000000	0.000000
1186.190000	300.500000	2150.666667	0.566777	2123.680013	0.000000	0.000000	0.000000	0.000000
1186.290000	300.400000	2144.000000	0.566757	2122.208008	0.000000	0.000000	0.000000	0.000000
1186.390000	300.300000	2108.000000	0.566737	2120.901367	0.000000	0.000000	0.000000	0.000000
1186.490000	300.200000	2088.000000	0.566716	2120.261230	0.000000	0.000000	0.000000	0.000000
1186.590000	300.100000	2104.000000	0.566696	2121.759928	0.000000	0.000000	0.000000	0.000000
1186.690000	300.000000	2090.666667	0.566676	2124.096029	0.000000	0.000000	0.000000	0.000000
1186.790000	299.900000	2189.333333	0.566655	2126.335938	0.000000	0.000000	0.000000	0.000000
1186.890000	299.800000	2146.666667	0.566635	2127.306641	0.000000	0.000000	0.000000	0.000000
1186.990000	299.700000	2144.000000	0.566615	2127.114258	0.000000	0.000000	0.000000	0.000000
1187.090000	299.600000	2088.000000	0.566595	2124.610189	0.000000	0.000000	0.000000	0.000000
1187.190000	299.500000	2126.666667	0.566574	2121.757161	0.000000	0.000000	0.000000	0.000000
1187.290000	299.400000	2106.666667	0.566554	2118.693685	0.000000	0.000000	0.000000	0.000000
1187.390000	299.300000	2132.000000	0.566534	2116.177246	0.000000	0.000000	0.000000	0.000000
1187.490000	299.200000	2108.000000	0.566514	2113.728841	0.000000	0.000000	0.000000	0.000000
1187.590000	299.100000	2182.666667	0.566493	2111.178548	0.000000	0.000000	0.000000	0.000000
1187.690000	299.000000	2216.000000	0.566473	2106.819661	0.000000	0.000000	0.000000	0.000000
1187.790000	298.900000	2141.333333	0.566453	2101.601400	0.000000	0.000000	0.000000	0.000000
1187.890000	298.800000	2081.333333	0.566432	2095.892741	0.000000	0.000000	0.000000	0.000000
1187.990000	298.700000	2074.666667	0.566412	2089.882487	0.000000	0.000000	0.000000	0.000000
1188.090000	298.600000	2092.000000	0.566392	2084.786458	0.000000	0.000000	0.000000	0.000000
1188.190000	298.500000	2034.666667	0.566372	2081.777507	0.000000	0.000000	0.000000	0.000000
1188.290000	298.400000	2080.000000	0.566351	2079.960124	0.000000	0.000000	0.000000	0.000000
1188.390000	298.300000	2113.333333	0.566331	2078.600911	0.000000	0.000000	0.000000	0.000000
1188.490000	298.200000	2178.666667	0.566311	2078.335124	0.000000	0.000000	0.000000	0.000000
1188.590000	298.100000	2161.333333	0.566291	2078.273763	0.000000	0.000000	0.000000	0.000000
1188.690000	298.000000	2037.333333	0.566270	2078.363932	0.000000	0.000000	0.000000	0.000000
1188.790000	297.900000	2069.333333	0.566250	2077.581217	0.000000	0.000000	0.000000	0.000000
1188.890000	297.800000	2116.000000	0.566230	2076.521159	0.000000	0.000000	0.000000	0.000000
1188.990000	297.700000	2062.666667	0.566209	2072.970052	0.000000	0.000000	0.000000	0.000000
1189.090000	297.600000	2134.666667	0.566189	2068.144206	0.000000	0.000000	0.000000	0.000000
1189.190000	297.500000	2108.000000	0.566169	2060.784831	0.000000	0.000000	0.000000	0.000000
1189.290000	297.400000	2102.666667	0.566149	2053.803874	0.000000	0.000000	0.000000	0.000000
1189.390000	297.300000	1961.333333	0.566128	2047.118164	0.000000	0.000000	0.000000	0.000000
1189.490000	297.200000	2162.666667	0.566108	2043.534993	0.000000	0.000000	0.000000	0.000000
1189.590000	297.100000	2088.000000	0.566088	2041.155599	0.000000	0.000000	0.000000	0.000000
1189.690000	297.000000	2110.666667	0.566067	2042.198568	0.000000	0.000000	0.000000	0.000000
1189.790000	296.900000	2022.666667	0.566047	2044.850586	0.000000	0.000000	0.000000	0.000000
1189.890000	296.800000	2013.333333	0.566027	2048.815430	0.000000	0.000000	0.000000	0.000000
1189.990000	296.700000	2092.000000	0.566033	2053.399740	0.000000	0.000000	0.000000	0.000000
1190.090000	296.600000	1998.666667	0.566045	2059.638184	0.000000	0.000000	0.000000	0.000000
1190.190000	296.500000	2096.000000	0.566057	2064.543945	0.000000	0.000000	0.000000	0.000000
1190.290000	296.400000	2106.666667	0.566070	2067.989258	0.000000	0.000000	0.000000	0.000000
1190.390000	296.300000	2045.333333	0.566082	2069.599935	0.000000	0.000000	0.000000	0.000000
1190.490000	296.200000	2101.333333	0.566095	2068.234701	0.000000	0.000000	0.000000	0.000000
1190.590000	296.100000	2068.000000	0.566107	2062.944010	0.000000	0.000000	0.000000	0.000000
1190.690000	296.000000	2097.333333	0.566119	2056.256022	0.000000	0.000000	0.000000	0.000000
1190.790000	295.900000	1981.333333	0.566132	2048.448079	0.000000	0.000000	0.000000	0.000000
1190.890000	295.800000	2041.333333	0.566144	2040.144043	0.000000	0.000000	0.000000	0.000000
1190.990000	295.700000	2048.000000	0.566156	2031.525391	0.000000	0.000000	0.000000	0.000000
1191.090000	295.600000	2057.333333	0.566169	2024.714681	0.000000	0.000000	0.000000	0.000000
1191.190000	295.500000	1996.000000	0.566181	2019.456055	0.000000	0.000000	0.000000	0.000000
1191.290000	295.400000	1962.666667	0.566193	2015.909342	0.000000	0.000000	0.000000	0.000000
1191.390000	295.300000	2036.000000	0.566206	2014.221354	0.000000	0.000000	0.000000	0.000000
1191.490000	295.200000	2092.000000	0.566218	2015.832031	0.000000	0.000000	0.000000	0.000000
1191.590000	295.100000	1989.333333	0.566231	2018.554688	0.000000	0.000000	0.000000	0.000000
1191.690000	295.000000	2057.333333	0.566243	2021.141276	0.000000	0.000000	0.000000	0.000000
1191.790000	294.900000	2018.666667	0.566255	2022.599935	0.000000	0.000000	0.000000	0.000000
1191.890000	294.800000	2049.333333	0.566268	2021.669271	0.000000	0.000000	0.000000	0.000000
1191.990000	294.700000	2082.666667	0.566280	2016.546712	0.000000	0.000000	0.000000	0.000000
1192.090000	294.600000	2044.000000	0.566292	2008.202637	0.000000	0.000000	0.000000	0.000000
1192.190000	294.500000	2008.000000	0.566305	1997.522624	0.000000	0.000000	0.000000	0.000000
1192.290000	294.400000	1993.333333	0.566317	1986.360026	0.000000	0.000000	0.000000	0.000000
1192.390000	294.300000	1957.333333	0.566329	1977.289714	0.000000	0.000000	0.000000	0.000000
1192.490000	294.200000	1877.333333	0.566342	1971.197266	0.000000	0.000000	0.000000	0.000000
1192.590000	294.100000	1996.000000	0.566354	1967.837240	0.000000	0.000000	0.000000	0.000000
1192.690000	294.000000	1969.333333	0.566366	1966.612467	0.000000	0.000000	0.000000	0.000000
1192.790000	293.900000	1997.333333	0.566379	1966.079915	0.000000	0.000000	0.000000	0.000000
1192.890000	293.800000	2078.666667	0.566391	1963.757324	0.000000	0.000000	0.000000	0.000000
1192.990000	293.700000	2037.333333	0.566404	1960.316406	0.000000	0.000000	0.000000	0.000000
1193.090000	293.600000	1956.000000	0.566416	1957.058594	0.000000	0.000000	0.000000	0.000000
1193.190000	293.500000	1910.666667	0.566428	1954.474609	0.000000	0.000000	0.000000	0.000000
1193.290000	293.400000	1956.000000	0.566441	1953.801107	0.000000	0.000000	0.000001	0.000001
1193.390000	293.300000	1972.000000	0.566453	1956.920573	0.000000	0.000000	0.000001	0.000001
1193.490000	293.200000	1904.000000	0.566465	1962.777018	0.000000	0.000000	0.000003	0.000003
1193.590000	293.100000	2008.000000	0.566478	1969.589355	0.000000	0.000000	0.000007	0.000007
1193.690000	293.000000	1994.666667	0.566490	1978.274740	0.000000	0.000000	0.000016	0.000016
1193.790000	292.900000	1930.666667	0.566502	1987.096517	0.000000	0.000000	0.000035	0.000035
1193.890000	292.800000	2128.000000	0.566515	1994.783854	0.000000	0.000000	0.000076	0.000076
1193.990000	292.700000	1984.000000	0.566527	2001.443197	0.000000	0.000000	0.000163	0.000163
1194.090000	292.600000	2020.000000	0.566539	2007.394694	0.000000	0.000000	0.000339	0.000339
1194.190000	292.500000	1998.666667	0.566552	2010.463867	0.000000	0.000000	0.000692	0.000692
1194.290000	292.400000	2036.000000	0.566564	2011.344727	0.000000	0.000000	0.001395	0.001395
1194.390000	292.300000	2017.333333	0.566577	2009.109049	0.000000	0.000000	0.002770	0.002770
1194.490000	292.200000	2028.000000	0.566589	2003.575846	0.000000	0.000000	0.005389	0.005389
1194.590000	292.100000	2005.333333	0.566601	1995.352702	0.000000	0.000000	0.010270	0.010270
1194.690000	292.000000	1962.666667	0.566614	1985.235026	0.000000	0.000000	0.019328	0.019328
1194.790000	291.900000	2085.333333	0.566626	1974.591309	0.000000	0.000000	0.035812	0.035812
1194.890000	291.800000	2117.333333	0.566638	1966.127116	0.000000	0.000000	0.065057	0.065057
1194.990000	291.700000	1920.000000	0.566651	1960.812988	0.000000	0.000000	0.115871	0.115871
1195.090000	291.600000	1941.333333	0.566663	1958.339681	0.000000	0.000000	0.203735	0.203735
1195.190000	291.500000	1962.666667	0.566675	1962.666667	0.000000	0.000000	0.352474	0.352474
1195.290000	291.400000	1922.666667	0.566688	1962.591797	0.000000	0.000000	0.598274	0.598274
1195.390000	291.300000	2028.000000	0.566700	1962.516927	0.000000	0.000000	0.996400	0.996400
1195.490000	291.200000	2085.333333	0.566712	1962.441895	0.000000	0.000000	1.637364	1.637364
1195.590000	291.100000	1949.333333	0.566725	1962.367025	0.000000	0.000000	2.646286	2.646286
1195.690000	291.000000	1960.000000	0.566737	1962.292155	0.000000	0.000000	4.198361	4.198361
1195.790000	290.900000	1961.333333	0.566750	1962.217285	0.000000	0.000000	6.539330	6.539330
1195.890000	290.800000	1982.666667	0.566762	1962.142253	0.000000	0.000001	10.042374	10.042374
1195.990000	290.700000	2009.333333	0.566774	1962.067383	0.000000	0.000002	15.160875	15.160877
1196.090000	290.600000	1964.000000	0.566787	1961.992513	0.000000	0.000005	22.473155	22.473160
1196.190000	290.500000	2024.000000	0.566799	1961.917643	0.000000	0.000011	32.710378	32.710388
1196.290000	290.400000	2016.000000	0.566811	1961.842773	0.000000	0.000025	46.884272	46.884298
1196.390000	290.300000	2121.333333	0.566824	1961.767741	0.000000	0.000055	66.007970	66.008026
1196.490000	290.200000	2094.666667	0.566836	1961.692871	0.000000	0.000118	91.203766	91.203888
1196.590000	290.100000	2097.333333	0.566848	1961.618001	0.000000	0.000248	123.653625	123.653870
1196.690000	290.000000	2208.000000	0.566861	1961.543132	0.000000	0.000513	164.723033	164.723541
1196.790000	289.900000	2176.000000	0.566873	1961.468099	0.000000	0.001053	215.140462	215.141520
1196.890000	289.800000	2217.333333	0.566885	1961.393229	0.000000	0.002118	275.249349	275.251465
1196.990000	289.700000	2270.666667	0.566898	1961.318359	0.000000	0.004174	344.750895	344.755086
1197.090000	289.600000	2393.333333	0.566910	1961.243490	0.000000	0.008060	422.570231	422.578288
1197.190000	289.500000	2413.333333	0.566923	1961.168620	0.000000	0.015341	505.990885	506.006226
1197.290000	289.400000	2553.333333	0.566935	1961.093587	0.000000	0.028785	591.253540	591.282308
1197.390000	289.300000	2616.000000	0.566947	1961.018717	0.000000	0.052955	673.537638	673.590576
1197.490000	289.200000	2717.333333	0.566960	1960.943848	0.000000	0.095530	746.790690	746.886230
1197.590000	289.100000	2793.333333	0.566972	1960.868978	0.000000	0.169035	805.274170	805.443197
1197.690000	289.000000	2809.333333	0.566984	1960.793945	0.000000	0.295904	843.940186	844.236084
1197.790000	288.900000	2825.333333	0.566997	1960.719076	0.000000	0.508213	859.184326	859.692546
1197.890000	288.800000	2772.000000	0.567009	1960.644206	0.000001	0.856409	848.744710	849.601156
1197.990000	288.700000	2772.000000	0.567021	1960.569336	0.000003	1.416332	814.342122	815.758464
1198.090000	288.600000	2744.000000	0.567034	1960.494303	0.000009	2.306355	759.305745	761.612142
1198.190000	288.500000	2697.333333	0.567046	1960.419434	0.000026	3.697590	688.467122	692.164714
1198.290000	288.400000	2541.333333	0.567058	1960.344564	0.000070	5.818999	607.449178	613.268229
1198.390000	288.300000	2480.000000	0.567071	1960.269694	0.000184	8.990073	522.378743	531.369019
1198.490000	288.200000	2432.000000	0.567083	1960.194824	0.000470	13.637651	438.300863	451.938965
1198.590000	288.100000	2312.000000	0.567096	1960.119792	0.001180	20.395821	359.172282	379.569295
1198.690000	288.000000	2297.333333	0.567108	1960.044922	0.002867	29.942459	287.971008	317.916341
1198.790000	287.900000	2288.000000	0.567120	1959.970052	0.006804	43.146205	226.015767	269.168783
1198.890000	287.800000	2205.333333	0.567133	1959.895182	0.015785	61.023875	173.746745	234.786418
1198.990000	287.700000	2112.000000	0.567145	1959.820150	0.035534	84.807429	130.919403	215.762370
1199.090000	287.600000	2172.000000	0.567157	1959.745280	0.078138	115.737874	96.909302	212.725301
1199.190000	287.500000	2230.666667	0.567170	1959.670410	0.167298	154.850881	70.402135	225.420308
1199.290000	287.400000	2209.333333	0.567182	1959.595540	0.348807	203.028748	50.191717	253.569275
1199.390000	287.300000	2306.666667	0.567194	1959.520671	0.710971	260.723043	35.138631	296.572652
1199.490000	287.200000	2352.000000	0.567207	1959.445638	1.408378	327.932882	24.220650	353.561930
1199.590000	287.100000	2456.000000	0.567219	1959.370768	2.721677	403.144287	16.400485	422.266439
1199.690000	287.000000	2468.000000	0.567232	1959.295898	5.137303	483.932861	10.903498	499.973633
1199.790000	286.900000	2541.333333	0.567244	1959.221029	9.431653	566.646281	7.123731	583.201660
1199.890000	286.800000	2680.000000	0.567256	1959.145996	16.905378	646.365560	4.587976	667.858927
1199.990000	286.700000	2682.666667	0.567269	1959.071126	29.522001	717.226807	2.902938	749.651693
1200.090000	286.600000	2696.000000	0.567281	1958.996257	50.226868	773.518880	1.802953	825.548747
1200.190000	286.500000	2816.000000	0.567293	1958.921387	83.451218	810.198730	1.100795	894.750814
1200.290000	286.400000	2934.666667	0.567306	1958.846517	134.908447	823.726481	0.663011	959.297933
1200.390000	286.300000	3010.666667	0.567318	1958.771484	212.540751	812.043294	0.392191	1024.976237
1200.490000	286.200000	2989.333333	0.567330	1958.696615	326.386027	776.999837	0.227586	1103.613525
1200.590000	286.100000	3206.666667	0.567343	1958.621745	487.396077	722.021403	0.129863	1209.547363
1200.690000	286.000000	3310.666667	0.567355	1958.546875	708.430420	652.066569	0.073140	1360.570150
1200.790000	285.900000	3604.000000	0.567367	1958.471842	1000.409993	572.813070	0.040435	1573.263346
1200.890000	285.800000	3840.000000	0.567380	1958.396973	1370.909505	490.152791	0.021913	1861.084310
1200.990000	285.700000	4285.333333	0.567392	1958.322103	1821.982747	409.088175	0.011682	2231.082682
1201.090000	285.600000	4698.666667	0.567405	1958.247233	2341.909831	333.366882	0.006149	2675.282878
1201.190000	285.500000	5198.666667	0.567417	1958.172363	2906.733724	265.494080	0.003176	3172.231120
1201.290000	285.400000	5473.333333	0.567429	1958.097331	3476.359701	207.076396	0.001606	3683.437826
1201.390000	285.300000	6014.666667	0.567442	1958.022461	3997.191732	158.190959	0.000800	4155.383464
1201.490000	285.200000	6342.666667	0.567454	1957.947591	4409.081706	118.420186	0.000393	4527.502279
1201.590000	285.100000	6725.333333	0.567466	1957.872721	4659.291016	86.904297	0.000190	4746.195638
1201.690000	285.000000	6732.000000	0.567479	1957.797689	4712.561198	62.621455	0.000089	4775.182617
1201.790000	284.900000	6512.000000	0.567491	1957.722819	4557.739909	44.338725	0.000042	4602.078776
1201.890000	284.800000	6342.666667	0.567503	1957.647949	4221.509440	30.815847	0.000019	4252.325195
1201.990000	284.700000	5770.666667	0.567516	1957.573079	3747.847656	21.022177	0.000009	3768.869792
1202.090000	284.600000	5217.333333	0.567528	1957.498047	3194.903646	14.076047	0.000004	3208.979818
1202.190000	284.500000	4526.666667	0.567540	1957.423177	2621.302409	9.290692	0.000002	2630.593099
1202.290000	284.400000	4061.333333	0.567553	1957.348307	2074.439128	6.022593	0.000001	2080.461751
1202.390000	284.300000	3556.000000	0.567565	1957.273438	1586.565592	3.832790	0.000000	1590.398438
1202.490000	284.200000	3145.333333	0.567578	1957.198568	1174.768392	2.394207	0.000000	1177.162598
1202.590000	284.100000	2797.333333	0.567590	1957.123535	844.362630	1.472190	0.000000	845.834798
1202.690000	284.000000	2610.666667	0.567602	1957.048665	588.981283	0.891405	0.000000	589.872681
1202.790000	283.900000	2356.000000	0.567615	1956.973796	399.525716	0.529823	0.000000	400.055542
1202.890000	283.800000	2176.000000	0.567627	1956.898926	263.816589	0.308988	0.000000	264.125570
1202.990000	283.700000	2138.666667	0.567639	1956.823893	169.405151	0.176769	0.000000	169.581919
1203.090000	283.600000	2116.000000	0.567652	1956.749023	106.146301	0.100011	0.000000	106.246307
1203.190000	283.500000	2048.000000	0.567664	1956.674154	64.739299	0.055532	0.000000	64.794830
1203.290000	283.400000	1980.000000	0.567676	1956.599284	38.442355	0.030238	0.000000	38.472593
1203.390000	283.300000	1985.333333	0.567689	1956.524414	22.315236	0.016142	0.000000	22.331378
1203.490000	283.200000	1966.666667	0.567701	1956.449382	12.594236	0.008492	0.000000	12.602727
1203.590000	283.100000	2005.333333	0.567713	1956.374512	6.936392	0.004404	0.000000	6.940797
1203.690000	283.000000	1984.000000	0.567726	1956.299642	3.726963	0.002239	0.000000	3.729202
1203.790000	282.900000	1930.666667	0.567738	1956.224772	1.945826	0.001115	0.000000	1.946941
1203.890000	282.800000	1986.666667	0.567751	1956.149740	0.995167	0.000544	0.000000	0.995711
1203.990000	282.700000	1918.666667	0.567763	1956.074870	0.494684	0.000263	0.000000	0.494947
1204.090000	282.600000	1956.000000	0.567775	1956.000000	0.239256	0.000125	0.000000	0.239381
1204.190000	282.500000	1917.333333	0.567788	1926.613444	0.113384	0.000058	0.000000	0.113442
1204.290000	282.400000	1996.000000	0.567800	1917.610677	0.052088	0.000026	0.000000	0.052114
1204.390000	282.300000	1937.333333	0.567812	1909.493327	0.023386	0.000012	0.000000	0.023398
1204.490000	282.200000	1886.666667	0.567825	1903.656901	0.010237	0.000005	0.000000	0.010242
1204.590000	282.100000	1852.000000	0.567837	1899.877279	0.004339	0.000002	0.000000	0.004341
1204.690000	282.000000	1889.333333	0.567849	1897.333333	0.001810	0.000001	0.000000	0.001811
1204.790000	281.900000	1902.666667	0.567862	1895.246257	0.000731	0.000000	0.000000	0.000732
1204.890000	281.800000	1928.000000	0.567874	1892.421224	0.000287	0.000000	0.000000	0.000287
1204.990000	281.700000	1929.333333	0.567886	1888.287923	0.000111	0.000000	0.000000	0.000111
1205.090000	281.600000	1944.000000	0.567899	1883.223633	0.000041	0.000000	0.000000	0.000041
1205.190000	281.500000	1872.000000	0.567911	1879.308268	0.000015	0.000000	0.000000	0.000015
1205.290000	281.400000	1804.000000	0.567924	1877.235189	0.000005	0.000000	0.000000	0.000005
1205.390000	281.300000	1861.333333	0.567936	1877.815267	0.000002	0.000000	0.000000	0.000002
1205.490000	281.200000	1897.333333	0.567948	1879.325521	0.000001	0.000000	0.000000	0.000001
1205.590000	281.100000	1932.000000	0.567961	1880.868490	0.000000	0.000000	0.000000	0.000000
1205.690000	281.000000	2009.333333	0.567973	1880.204102	0.000000	0.000000	0.000000	0.000000
1205.790000	280.900000	1874.666667	0.567985	1877.993815	0.000000	0.000000	0.000000	0.000000
1205.890000	280.800000	1824.000000	0.567998	1874.024251	0.000000	0.000000	0.000000	0.000000
1205.990000	280.700000	1892.000000	0.568010	1870.974447	0.000000	0.000000	0.000000	0.000000
1206.090000	280.600000	1909.333333	0.568022	1869.421875	0.000000	0.000000	0.000000	0.000000
1206.190000	280.500000	1898.666667	0.568035	1871.372233	0.000000	0.000000	0.000000	0.000000
1206.290000	280.400000	1834.666667	0.568047	1875.065430	0.000000	0.000000	0.000000	0.000000
1206.390000	280.300000	1898.666667	0.568059	1880.746582	0.000000	0.000000	0.000000	0.000000
1206.490000	280.200000	1886.666667	0.568072	1886.015951	0.000000	0.000000	0.000000	0.000000
1206.590000	280.100000	1894.666667	0.568084	1890.570638	0.000000	0.000000	0.000000	0.000000
1206.690000	280.000000	1902.666667	0.568097	1892.319987	0.000000	0.000000	0.000000	0.000000
1206.790000	279.900000	1934.666667	0.568109	1892.725423	0.000000	0.000000	0.000000	0.000000
1206.890000	279.800000	1942.666667	0.568121	1890.869303	0.000000	0.000000	0.000000	0.000000
1206.990000	279.700000	1912.000000	0.568134	1888.757324	0.000000	0.000000	0.000000	0.000000
1207.090000	279.600000	1828.000000	0.568146	1886.997396	0.000000	0.000000	0.000000	0.000000
1207.190000	279.500000	1886.666667	0.568158	1886.837402	0.000000	0.000000	0.000000	0.000000
1207.290000	279.400000	1913.333333	0.568171	1887.509277	0.000000	0.000000	0.000000	0.000000
1207.390000	279.300000	1906.666667	0.568183	1890.154622	0.000000	0.000000	0.000000	0.000000
1207.490000	279.200000	1853.333333	0.568195	1893.408040	0.000000	0.000000	0.000000	0.000000
1207.590000	279.100000	1880.000000	0.568208	1896.234701	0.000000	0.000000	0.000000	0.000000
1207.690000	279.000000	1926.666667	0.568220	1898.357259	0.000000	0.000000	0.000000	0.000000
