# Supplementary material for: Influence of the magnetic field on bandgap and chemical composition of zinc thin films prepared by sparking discharge process
Source: Sci Rep. 2020 Jan 29;10:1388. doi: 10.1038/s41598-020-58183-4 (PMC6989455; doi:10.1038/s41598-020-58183-4)
Supplement: Supplementary file 5 — Related Manuscript File. [file 41598_2020_58183_MOESM5_ESM.zip › XPS_7-3-2019_Stefan/XPS_7-3-2019/1_ZnN2-0.2T_ITO/N 1s]

Dataset N 1s:6(7-3-2019)
Dwell Time (s)	0.285714
Number of sweeps	3
Kinetic Energy(eV)	Binding Energy(eV)	Intensity(cps)	Transmission Value	Background(cps)
1073.690000	413.000000	2009.000000	0.586458	2019.867289
1073.790000	412.900000	2061.500000	0.586450	2022.197774
1073.890000	412.800000	2059.166667	0.586441	2026.174296
1073.990000	412.700000	1985.666667	0.586433	2031.119100
1074.090000	412.600000	2076.666667	0.586425	2036.044678
1074.190000	412.500000	2052.166667	0.586416	2041.665670
1074.290000	412.400000	2143.166667	0.586408	2046.387878
1074.390000	412.300000	2086.000000	0.586400	2050.061910
1074.490000	412.200000	2021.833333	0.586391	2053.796753
1074.590000	412.100000	2137.333333	0.586383	2057.978495
1074.690000	412.000000	2125.666667	0.586375	2062.040324
1074.790000	411.900000	2135.000000	0.586366	2066.592631
1074.890000	411.800000	2138.500000	0.586358	2070.020854
1074.990000	411.700000	2098.833333	0.586350	2071.514648
1075.090000	411.600000	2096.500000	0.586341	2070.771667
1075.190000	411.500000	2079.000000	0.586333	2067.740214
1075.290000	411.400000	2079.000000	0.586325	2063.751160
1075.390000	411.300000	2007.833333	0.586316	2061.118754
1075.490000	411.200000	2014.833333	0.586308	2059.811523
1075.590000	411.100000	2086.000000	0.586299	2060.284485
1075.690000	411.000000	2073.166667	0.586291	2062.266479
1075.790000	410.900000	2079.000000	0.586283	2063.664714
1075.890000	410.800000	2083.666667	0.586274	2063.332316
1075.990000	410.700000	2118.666667	0.586266	2062.591187
1076.090000	410.600000	2024.166667	0.586258	2060.806437
1076.190000	410.500000	2098.833333	0.586249	2059.018982
1076.290000	410.400000	2098.833333	0.586241	2059.263367
1076.390000	410.300000	2030.000000	0.586233	2061.352030
1076.490000	410.200000	2088.333333	0.586224	2064.296468
1076.590000	410.100000	2188.666667	0.586216	2068.534892
1076.690000	410.000000	2076.666667	0.586208	2073.313354
1076.790000	409.900000	2053.333333	0.586199	2076.979980
1076.890000	409.800000	2101.166667	0.586191	2079.926839
1076.990000	409.700000	2079.000000	0.586183	2081.742493
1077.090000	409.600000	2118.666667	0.586174	2082.811747
1077.190000	409.500000	2158.333333	0.586166	2083.165222
1077.290000	409.400000	2135.000000	0.586158	2083.605855
1077.390000	409.300000	2090.666667	0.586149	2084.198730
1077.490000	409.200000	2080.166667	0.586141	2085.367391
1077.590000	409.100000	2100.000000	0.586133	2085.812154
1077.690000	409.000000	2101.166667	0.586124	2085.460246
1077.790000	408.900000	2061.500000	0.586116	2083.645304
1077.890000	408.800000	2098.833333	0.586108	2079.668783
1077.990000	408.700000	2100.000000	0.586099	2073.521281
1078.090000	408.600000	2073.166667	0.586091	2066.902384
1078.190000	408.500000	2033.500000	0.586082	2060.143921
1078.290000	408.400000	2038.166667	0.586074	2054.482483
1078.390000	408.300000	2103.500000	0.586066	2050.930644
1078.490000	408.200000	2122.166667	0.586057	2049.469747
1078.590000	408.100000	2037.000000	0.586049	2048.634481
1078.690000	408.000000	2070.833333	0.586041	2047.884379
1078.790000	407.900000	2105.833333	0.586032	2045.829183
1078.890000	407.800000	2164.166667	0.586024	2041.045736
1078.990000	407.700000	2117.500000	0.586016	2033.412842
1079.090000	407.600000	1989.166667	0.586007	2023.546448
1079.190000	407.500000	2030.000000	0.585999	2012.257467
1079.290000	407.400000	1984.500000	0.585991	2000.473307
1079.390000	407.300000	2025.333333	0.585982	1990.796041
1079.490000	407.200000	2047.500000	0.585974	1985.064392
1079.590000	407.100000	1914.500000	0.585966	1983.902283
1079.690000	407.000000	1988.000000	0.585957	1987.222839
1079.790000	406.900000	1988.000000	0.585949	1995.218180
1079.890000	406.800000	2070.833333	0.585941	2005.685710
1079.990000	406.700000	2044.000000	0.585932	2015.676147
1080.090000	406.600000	2042.833333	0.585924	2024.587077
1080.190000	406.500000	2080.166667	0.585916	2031.685628
1080.290000	406.400000	2034.666667	0.585907	2036.563782
1080.390000	406.300000	2104.666667	0.585899	2039.678833
1080.490000	406.200000	2068.500000	0.585891	2042.988993
1080.590000	406.100000	2005.500000	0.585882	2046.219401
1080.690000	406.000000	2059.166667	0.585874	2049.860107
1080.790000	405.900000	2110.500000	0.585865	2053.315531
1080.890000	405.800000	2087.166667	0.585857	2056.426595
1080.990000	405.700000	2080.166667	0.585849	2058.153666
1081.090000	405.600000	2105.833333	0.585840	2058.572510
1081.190000	405.500000	2062.666667	0.585832	2057.930501
1081.290000	405.400000	2044.000000	0.585824	2056.970052
1081.390000	405.300000	2060.333333	0.585815	2056.325623
1081.490000	405.200000	2059.166667	0.585807	2056.458781
1081.590000	405.100000	2038.166667	0.585799	2057.668030
1081.690000	405.000000	2042.833333	0.585790	2058.725037
1081.790000	404.900000	2098.833333	0.585782	2059.200419
1081.890000	404.800000	2056.833333	0.585774	2057.999715
1081.990000	404.700000	2084.833333	0.585765	2055.156677
1082.090000	404.600000	2035.833333	0.585757	2050.568624
1082.190000	404.500000	2037.000000	0.585749	2045.013855
1082.290000	404.400000	2121.000000	0.585740	2039.491130
1082.390000	404.300000	2023.000000	0.585732	2035.469177
1082.490000	404.200000	2079.000000	0.585724	2032.706177
1082.590000	404.100000	2139.666667	0.585715	2031.463603
1082.690000	404.000000	2032.333333	0.585707	2032.586975
1082.790000	403.900000	1976.333333	0.585699	2034.144430
1082.890000	403.800000	2083.666667	0.585690	2034.841838
1082.990000	403.700000	2168.833333	0.585682	2034.840413
1083.090000	403.600000	2096.500000	0.585674	2033.318705
1083.190000	403.500000	2061.500000	0.585665	2029.260579
1083.290000	403.400000	2002.000000	0.585657	2025.083394
1083.390000	403.300000	1997.333333	0.585648	2021.889872
1083.490000	403.200000	2010.166667	0.585640	2019.717041
1083.590000	403.100000	2024.166667	0.585632	2019.563660
1083.690000	403.000000	2021.833333	0.585623	2022.067037
1083.790000	402.900000	1993.833333	0.585615	2025.167704
1083.890000	402.800000	2066.166667	0.585607	2028.094198
1083.990000	402.700000	2040.500000	0.585598	2030.832275
1084.090000	402.600000	2077.833333	0.585590	2032.715719
1084.190000	402.500000	2038.166667	0.585582	2033.288371
1084.290000	402.400000	2096.500000	0.585573	2033.455709
1084.390000	402.300000	2090.666667	0.585565	2033.283244
1084.490000	402.200000	2044.000000	0.585557	2032.642232
1084.590000	402.100000	2019.500000	0.585548	2031.263082
1084.690000	402.000000	2086.000000	0.585540	2028.958089
1084.790000	401.900000	2058.000000	0.585532	2025.652059
1084.890000	401.800000	2010.166667	0.585523	2021.522583
1084.990000	401.700000	2028.833333	0.585515	2017.069824
1085.090000	401.600000	2006.666667	0.585507	2014.135498
1085.190000	401.500000	1955.333333	0.585498	2012.707784
1085.290000	401.400000	2049.833333	0.585490	2013.266195
1085.390000	401.300000	1989.166667	0.585482	2016.239827
1085.490000	401.200000	2017.166667	0.585473	2021.199585
1085.590000	401.100000	2044.000000	0.585465	2026.185404
1085.690000	401.000000	2110.500000	0.585457	2031.878601
1085.790000	400.900000	2005.500000	0.585448	2037.886108
1085.890000	400.800000	2103.500000	0.585440	2043.278381
1085.990000	400.700000	2062.666667	0.585431	2047.669332
1086.090000	400.600000	2077.833333	0.585423	2051.510559
1086.190000	400.500000	2074.333333	0.585415	2054.858032
1086.290000	400.400000	2010.166667	0.585406	2057.124858
1086.390000	400.300000	2082.500000	0.585398	2059.017985
1086.490000	400.200000	2110.500000	0.585390	2060.809001
1086.590000	400.100000	2137.333333	0.585381	2062.549744
1086.690000	400.000000	2076.666667	0.585373	2063.465474
1086.790000	399.900000	2070.833333	0.585365	2063.990133
1086.890000	399.800000	2074.333333	0.585356	2063.836324
1086.990000	399.700000	2065.000000	0.585348	2063.824646
1087.090000	399.600000	2024.166667	0.585340	2063.955098
1087.190000	399.500000	2066.166667	0.585331	2063.966207
1087.290000	399.400000	2090.666667	0.585323	2063.937154
1087.390000	399.300000	2117.500000	0.585315	2063.966777
1087.490000	399.200000	2074.333333	0.585306	2062.836711
1087.590000	399.100000	2073.166667	0.585298	2060.892029
1087.690000	399.000000	2042.833333	0.585290	2059.635783
1087.790000	398.900000	2037.000000	0.585281	2059.343119
1087.890000	398.800000	2047.500000	0.585273	2059.911641
1087.990000	398.700000	2089.500000	0.585265	2062.150838
1088.090000	398.600000	2116.333333	0.585256	2065.482076
1088.190000	398.500000	2049.833333	0.585248	2068.148804
1088.290000	398.400000	2097.666667	0.585239	2069.339254
1088.390000	398.300000	2073.166667	0.585231	2068.702372
1088.490000	398.200000	2097.666667	0.585223	2065.738424
1088.590000	398.100000	2069.666667	0.585214	2061.385640
1088.690000	398.000000	2014.833333	0.585206	2057.189514
1088.790000	397.900000	2117.500000	0.585198	2054.031169
1088.890000	397.800000	2091.833333	0.585189	2052.660563
1088.990000	397.700000	2146.666667	0.585181	2053.622009
1089.090000	397.600000	2138.500000	0.585173	2055.893107
1089.190000	397.500000	2115.166667	0.585164	2057.993449
1089.290000	397.400000	2096.500000	0.585156	2059.266073
1089.390000	397.300000	2042.833333	0.585148	2059.464457
1089.490000	397.200000	2139.666667	0.585139	2058.108948
1089.590000	397.100000	2081.333333	0.585131	2056.119263
1089.690000	397.000000	2042.833333	0.585123	2054.748088
1089.790000	396.900000	2042.833333	0.585114	2054.796224
1089.890000	396.800000	2014.833333	0.585106	2056.255981
1089.990000	396.700000	2067.333333	0.585098	2059.144023
1090.090000	396.600000	2086.000000	0.585089	2062.307638
1090.190000	396.500000	2093.000000	0.585081	2064.962687
1090.290000	396.400000	2048.666667	0.585073	2065.746684
1090.390000	396.300000	2051.000000	0.585064	2064.253316
1090.490000	396.200000	2090.666667	0.585056	2060.734660
1090.590000	396.100000	2072.000000	0.585048	2056.102600
1090.690000	396.000000	2061.500000	0.585039	2051.066508
1090.790000	395.900000	2016.000000	0.585031	2047.520935
1090.890000	395.800000	1981.000000	0.585022	2045.484680
1090.990000	395.700000	2074.333333	0.585014	2044.537618
1091.090000	395.600000	2070.833333	0.585006	2043.983480
1091.190000	395.500000	2122.166667	0.584997	2043.177979
1091.290000	395.400000	2033.500000	0.584989	2040.077454
1091.390000	395.300000	2041.666667	0.584981	2035.092346
1091.490000	395.200000	2020.666667	0.584972	2028.227356
1091.590000	395.100000	2030.000000	0.584964	2019.665629
1091.690000	395.000000	2080.166667	0.584956	2009.612386
1091.790000	394.900000	2020.666667	0.584947	1999.477254
1091.890000	394.800000	1977.500000	0.584939	1989.670675
1091.990000	394.700000	1981.000000	0.584931	1981.657104
1092.090000	394.600000	2030.000000	0.584922	1977.086568
1092.190000	394.500000	1922.666667	0.584914	1976.612467
1092.290000	394.400000	2003.166667	0.584906	1980.398010
1092.390000	394.300000	2103.500000	0.584897	1987.948730
1092.490000	394.200000	2083.666667	0.584889	1997.913818
1092.590000	394.100000	2072.000000	0.584881	2008.521484
1092.690000	394.000000	2011.333333	0.584872	2018.184652
1092.790000	393.900000	2062.666667	0.584864	2025.676412
1092.890000	393.800000	2089.500000	0.584856	2030.917013
1092.990000	393.700000	2035.833333	0.584847	2033.619202
1093.090000	393.600000	2053.333333	0.584839	2033.905599
1093.190000	393.500000	2118.666667	0.584831	2033.680868
1093.290000	393.400000	2000.833333	0.584822	2034.592468
1093.390000	393.300000	2000.833333	0.584814	2036.355855
1093.490000	393.200000	2130.333333	0.584805	2039.998413
1093.590000	393.100000	2119.833333	0.584797	2045.817647
1093.690000	393.000000	2062.666667	0.584789	2052.280314
1093.790000	392.900000	2130.333333	0.584780	2057.468221
1093.890000	392.800000	2102.333333	0.584772	2061.857463
1093.990000	392.700000	2039.333333	0.584764	2064.229960
1094.090000	392.600000	2077.833333	0.584755	2063.525289
1094.190000	392.500000	2077.833333	0.584747	2059.942261
1094.290000	392.400000	2035.833333	0.584739	2053.536845
1094.390000	392.300000	2088.333333	0.584730	2044.182861
1094.490000	392.200000	2107.000000	0.584722	2032.865397
1094.590000	392.100000	2039.333333	0.584714	2023.037313
1094.690000	392.000000	1965.833333	0.584705	2015.099365
