# Supplementary material for: Influence of the magnetic field on bandgap and chemical composition of zinc thin films prepared by sparking discharge process
Source: Sci Rep. 2020 Jan 29;10:1388. doi: 10.1038/s41598-020-58183-4 (PMC6989455; doi:10.1038/s41598-020-58183-4)
Supplement: Supplementary file 5 — Related Manuscript File. [file 41598_2020_58183_MOESM5_ESM.zip › XPS_7-3-2019_Stefan/XPS_7-3-2019/1_ZnN2-0.2T_ITO/O 1s]

Dataset O 1s:5(7-3-2019)
Dwell Time (s)	0.260870
Number of sweeps	3
Kinetic Energy(eV)	Binding Energy(eV)	Intensity(cps)	Transmission Value	Background(cps)	O 1s(cps)	O 1s(cps)	O 1s(cps)	O 1s(cps)	Envelope(cps)
940.690000	546.000000	10099.555556	0.557523	10059.816542	0.000000	0.000000	0.000000	0.000000	0.000000
940.790000	545.900000	10145.555556	0.557532	10040.864502	0.000000	0.000000	0.000000	0.000000	0.000000
940.890000	545.800000	10063.777778	0.557542	10017.092719	0.000000	0.000000	0.000000	0.000000	0.000000
940.990000	545.700000	9831.222222	0.557552	9988.531765	0.000000	0.000000	0.000000	0.000000	0.000000
941.090000	545.600000	9994.777778	0.557562	9960.732612	0.000000	0.000000	0.000000	0.000000	0.000000
941.190000	545.500000	9879.777778	0.557571	9937.277778	0.000000	0.000000	0.000000	0.000000	0.000000
941.290000	545.400000	10062.500000	0.557581	9918.831733	0.000000	0.000000	0.000000	0.000000	0.000000
941.390000	545.300000	9947.500000	0.557591	9900.089328	0.000000	0.000000	0.000000	0.000000	0.000000
941.490000	545.200000	9906.611111	0.557601	9880.796631	0.000000	0.000000	0.000000	0.000000	0.000000
941.590000	545.100000	9893.833333	0.557610	9861.643690	0.000000	0.000000	0.000000	0.000000	0.000000
941.690000	545.000000	9760.944444	0.557620	9840.089925	0.000000	0.000000	0.000000	0.000000	0.000000
941.790000	544.900000	9882.333333	0.557630	9816.381158	0.000000	0.000000	0.000000	0.000000	0.000000
941.890000	544.800000	9798.000000	0.557640	9795.750787	0.000000	0.000000	0.000000	0.000000	0.000000
941.990000	544.700000	9662.555556	0.557650	9779.379883	0.000000	0.000000	0.000000	0.000000	0.000000
942.090000	544.600000	9932.166667	0.557659	9764.717882	0.000000	0.000000	0.000000	0.000000	0.000000
942.190000	544.500000	10003.722222	0.557669	9753.640272	0.000000	0.000000	0.000000	0.000000	0.000000
942.290000	544.400000	9749.444444	0.557679	9747.793566	0.000000	0.000000	0.000000	0.000000	0.000000
942.390000	544.300000	9645.944444	0.557689	9744.386366	0.000000	0.000000	0.000000	0.000000	0.000000
942.490000	544.200000	9753.277778	0.557698	9742.125298	0.000000	0.000000	0.000000	0.000000	0.000000
942.590000	544.100000	9755.833333	0.557708	9742.498400	0.000000	0.000000	0.000000	0.000000	0.000000
942.690000	544.000000	9766.055556	0.557718	9744.554823	0.000000	0.000000	0.000000	0.000000	0.000000
942.790000	543.900000	9744.333333	0.557728	9745.805773	0.000000	0.000000	0.000000	0.000000	0.000000
942.890000	543.800000	9697.055556	0.557737	9743.295763	0.000000	0.000000	0.000000	0.000000	0.000000
942.990000	543.700000	9829.944444	0.557747	9737.422852	0.000000	0.000000	0.000000	0.000000	0.000000
943.090000	543.600000	9704.722222	0.557757	9727.342258	0.000000	0.000000	0.000000	0.000000	0.000000
943.190000	543.500000	9757.111111	0.557767	9712.654677	0.000000	0.000000	0.000000	0.000000	0.000000
943.290000	543.400000	9748.166667	0.557776	9695.491401	0.000000	0.000000	0.000000	0.000000	0.000000
943.390000	543.300000	9833.777778	0.557786	9682.773519	0.000000	0.000000	0.000000	0.000000	0.000000
943.490000	543.200000	9523.277778	0.557796	9674.582140	0.000000	0.000000	0.000000	0.000000	0.000000
943.590000	543.100000	9661.277778	0.557806	9671.965441	0.000000	0.000000	0.000000	0.000000	0.000000
943.690000	543.000000	9855.500000	0.557815	9674.830458	0.000000	0.000000	0.000000	0.000000	0.000000
943.790000	542.900000	9711.111111	0.557825	9681.384684	0.000000	0.000000	0.000000	0.000000	0.000000
943.890000	542.800000	9741.777778	0.557835	9686.342312	0.000000	0.000000	0.000000	0.000000	0.000000
943.990000	542.700000	9698.333333	0.557845	9689.857449	0.000000	0.000000	0.000000	0.000000	0.000000
944.090000	542.600000	9635.722222	0.557854	9690.594916	0.000000	0.000000	0.000000	0.000000	0.000000
944.190000	542.500000	9716.222222	0.557864	9690.538764	0.000000	0.000000	0.000000	0.000000	0.000000
944.290000	542.400000	9621.666667	0.557874	9688.500434	0.000000	0.000000	0.000000	0.000000	0.000000
944.390000	542.300000	9777.555556	0.557884	9685.910563	0.000000	0.000000	0.000000	0.000000	0.000000
944.490000	542.200000	9694.500000	0.557894	9682.207004	0.000000	0.000000	0.000000	0.000000	0.000000
944.590000	542.100000	9647.222222	0.557903	9678.475993	0.000000	0.000000	0.000000	0.000000	0.000000
944.690000	542.000000	9648.500000	0.557913	9670.003228	0.000000	0.000000	0.000000	0.000000	0.000000
944.790000	541.900000	9727.722222	0.557923	9660.064887	0.000000	0.000000	0.000000	0.000000	0.000000
944.890000	541.800000	9792.888889	0.557933	9647.481147	0.000000	0.000000	0.000000	0.000000	0.000000
944.990000	541.700000	9690.666667	0.557942	9632.006809	0.000000	0.000000	0.000000	0.000000	0.000000
945.090000	541.600000	9625.500000	0.557952	9612.385308	0.000000	0.000000	0.000000	0.000000	0.000000
945.190000	541.500000	9629.333333	0.557962	9595.086643	0.000000	0.000000	0.000000	0.000000	0.000000
945.290000	541.400000	9440.222222	0.557972	9577.399902	0.000000	0.000000	0.000000	0.000000	0.000000
945.390000	541.300000	9615.277778	0.557981	9561.141303	0.000000	0.000000	0.000000	0.000000	0.000000
945.490000	541.200000	9762.222222	0.557991	9546.423774	0.000000	0.000000	0.000000	0.000000	0.000000
945.590000	541.100000	9539.888889	0.558001	9535.905192	0.000000	0.000000	0.000000	0.000000	0.000000
945.690000	541.000000	9501.555556	0.558011	9524.239855	0.000000	0.000000	0.000000	0.000000	0.000000
945.790000	540.900000	9568.000000	0.558020	9512.895833	0.000000	0.000000	0.000000	0.000000	0.000000
945.890000	540.800000	9487.500000	0.558030	9501.667860	0.000000	0.000000	0.000000	0.000000	0.000000
945.990000	540.700000	9468.333333	0.558040	9493.561334	0.000000	0.000000	0.000000	0.000000	0.000000
946.090000	540.600000	9404.444444	0.558050	9485.652588	0.000000	0.000000	0.000000	0.000000	0.000000
946.190000	540.500000	9597.388889	0.558059	9481.079291	0.000000	0.000000	0.000000	0.000000	0.000000
946.290000	540.400000	9442.777778	0.558069	9480.812256	0.000000	0.000000	0.000000	0.000000	0.000000
946.390000	540.300000	9399.333333	0.558079	9483.692247	0.000000	0.000000	0.000000	0.000000	0.000000
946.490000	540.200000	9602.500000	0.558089	9484.269368	0.000000	0.000000	0.000000	0.000000	0.000000
946.590000	540.100000	9594.833333	0.558098	9482.126221	0.000000	0.000000	0.000000	0.000000	0.000000
946.690000	540.000000	9551.388889	0.558108	9476.035563	0.000000	0.000000	0.000000	0.000000	0.000000
946.790000	539.900000	9620.388889	0.558118	9463.800591	0.000000	0.000000	0.000000	0.000000	0.000000
946.890000	539.800000	9472.166667	0.558128	9447.953776	0.000000	0.000000	0.000000	0.000000	0.000000
946.990000	539.700000	9343.111111	0.558137	9431.946615	0.000000	0.000000	0.000000	0.000000	0.000000
947.090000	539.600000	9430.000000	0.558147	9419.815837	0.000000	0.000000	0.000000	0.000000	0.000000
947.190000	539.500000	9311.166667	0.558157	9411.234511	0.000000	0.000000	0.000000	0.000000	0.000000
947.290000	539.400000	9456.833333	0.558167	9405.403402	0.000000	0.000000	0.000000	0.000000	0.000000
947.390000	539.300000	9608.888889	0.558177	9397.819092	0.000000	0.000000	0.000000	0.000000	0.000000
947.490000	539.200000	9460.666667	0.558186	9387.317356	0.000000	0.000000	0.000000	0.000000	0.000000
947.590000	539.100000	9500.277778	0.558196	9370.107286	0.000000	0.000000	0.000000	0.000000	0.000000
947.690000	539.000000	9381.444444	0.558206	9345.729058	0.000000	0.000000	0.000000	0.000000	0.000000
947.790000	538.900000	9401.888889	0.558216	9318.639920	0.000000	0.000000	0.000000	0.000000	0.000000
947.890000	538.800000	9177.000000	0.558225	9293.911675	0.000000	0.000000	0.000000	0.000000	0.000000
947.990000	538.700000	9240.888889	0.558235	9273.165880	0.000000	0.000000	0.000000	0.000000	0.000000
948.090000	538.600000	9183.388889	0.558245	9258.314833	0.000000	0.000000	0.000000	0.000000	0.000000
948.190000	538.500000	9288.166667	0.558255	9252.261610	0.000000	0.000000	0.000000	0.000000	0.000000
948.290000	538.400000	9234.500000	0.558264	9252.000190	0.000000	0.000000	0.000000	0.000000	0.000000
948.390000	538.300000	9266.444444	0.558274	9254.474013	0.000000	0.000000	0.000000	0.000000	0.000000
948.490000	538.200000	9317.555556	0.558284	9259.084120	0.000000	0.000000	0.000000	0.000000	0.000000
948.590000	538.100000	9159.111111	0.558294	9265.411865	0.000000	0.000000	0.000000	0.000000	0.000000
948.690000	538.000000	9270.277778	0.558303	9269.868490	0.000000	0.000000	0.000000	0.000000	0.000000
948.790000	537.900000	9317.555556	0.558313	9272.189453	0.000000	0.000000	0.000000	0.000000	0.000000
948.890000	537.800000	9323.944444	0.558323	9272.157010	0.000000	0.000000	0.000000	0.000000	0.000000
948.990000	537.700000	9308.611111	0.558333	9268.882704	0.000000	0.000000	0.000000	0.000000	0.000000
949.090000	537.600000	9193.611111	0.558342	9261.118707	0.000000	0.000000	0.000000	0.000000	0.000000
949.190000	537.500000	9275.388889	0.558352	9251.124837	0.000000	0.000000	0.000000	0.000000	0.000000
949.290000	537.400000	9202.555556	0.558362	9238.001411	0.000000	0.000000	0.000000	0.000000	0.000000
949.390000	537.300000	9316.277778	0.558372	9224.002007	0.000000	0.000000	0.000000	0.000001	0.000001
949.490000	537.200000	9344.388889	0.558381	9209.270128	0.000000	0.000000	0.000000	0.000002	0.000002
949.590000	537.100000	9175.722222	0.558391	9196.371311	0.000000	0.000000	0.000000	0.000006	0.000006
949.690000	537.000000	9147.611111	0.558401	9183.731418	0.000000	0.000000	0.000000	0.000016	0.000016
949.790000	536.900000	9171.888889	0.558411	9175.112033	0.000000	0.000000	0.000000	0.000039	0.000039
949.890000	536.800000	9131.000000	0.558421	9167.202040	0.000000	0.000000	0.000000	0.000093	0.000093
949.990000	536.700000	9234.500000	0.558430	9160.071940	0.000000	0.000000	0.000000	0.000217	0.000217
950.090000	536.600000	9123.333333	0.558440	9151.994737	0.000000	0.000000	0.000000	0.000495	0.000495
950.190000	536.500000	9207.666667	0.558450	9145.965224	0.000000	0.000000	0.000000	0.001103	0.001103
950.290000	536.400000	9028.777778	0.558460	9138.156928	0.000000	0.000000	0.000001	0.002412	0.002413
950.390000	536.300000	9238.333333	0.558469	9133.432644	0.000000	0.000000	0.000001	0.005155	0.005156
950.490000	536.200000	9189.777778	0.558479	9133.611708	0.000000	0.000000	0.000004	0.010750	0.010754
950.590000	536.100000	9045.388889	0.558489	9138.203098	0.000000	0.000000	0.000011	0.021888	0.021899
950.690000	536.000000	9239.611111	0.558499	9144.089735	0.000000	0.000000	0.000028	0.043533	0.043561
950.790000	535.900000	9147.611111	0.558508	9153.356120	0.000000	0.000000	0.000072	0.084725	0.084798
950.890000	535.800000	9391.666667	0.558518	9160.967882	0.000000	0.000000	0.000181	0.161690	0.161871
950.990000	535.700000	9202.555556	0.558528	9164.084337	0.000000	0.000000	0.000443	0.301648	0.302091
951.090000	535.600000	9169.333333	0.558538	9169.333333	0.000000	0.000001	0.001054	0.549693	0.550748
951.190000	535.500000	9182.111111	0.558547	9168.021864	0.000000	0.000002	0.002449	0.978755	0.981205
951.290000	535.400000	9138.666667	0.558557	9166.710395	0.000000	0.000005	0.005551	1.703210	1.708766
951.390000	535.300000	9156.555556	0.558567	9165.398926	0.000000	0.000014	0.012331	2.899236	2.911581
951.490000	535.200000	9101.611111	0.558577	9164.087457	0.000000	0.000036	0.026882	4.834950	4.861868
951.590000	535.100000	9139.944444	0.558586	9162.776611	0.000000	0.000093	0.057178	7.883995	7.941267
951.690000	535.000000	9256.222222	0.558596	9161.465142	0.000000	0.000233	0.118699	12.560674	12.679605
951.790000	534.900000	9104.166667	0.558606	9160.153673	0.000000	0.000568	0.240597	19.552568	19.793733
951.890000	534.800000	9143.777778	0.558616	9158.842204	0.000000	0.001351	0.476339	29.736241	30.213931
951.990000	534.700000	9239.611111	0.558625	9157.530735	0.000000	0.003135	0.923215	44.184412	45.110765
952.090000	534.600000	9423.611111	0.558635	9156.219265	0.000000	0.007105	1.755100	64.172595	65.934799
952.190000	534.500000	9366.111111	0.558645	9154.907796	0.000000	0.015777	3.258509	90.962576	94.236862
952.290000	534.400000	9325.222222	0.558655	9153.596327	0.000001	0.034380	5.909258	125.690636	131.634274
952.390000	534.300000	9405.722222	0.558664	9152.284858	0.000002	0.073092	10.470604	169.165058	179.708752
952.490000	534.200000	9437.666667	0.558674	9150.973389	0.000004	0.151659	18.131681	221.526553	239.809892
952.590000	534.100000	9564.166667	0.558684	9149.662543	0.000012	0.307251	30.718135	281.897985	312.923383
952.690000	534.000000	9603.777778	0.558694	9148.351074	0.000033	0.607994	51.001044	348.054493	399.663566
952.790000	533.900000	9628.055556	0.558704	9147.039605	0.000087	1.177836	82.730116	416.141042	500.049099
952.890000	533.800000	9539.888889	0.558713	9145.728136	0.000221	2.238189	131.109201	480.919985	614.267607
952.990000	533.700000	9837.611111	0.558723	9144.416667	0.000548	4.153152	202.997215	536.333574	743.484484
953.090000	533.600000	10070.166667	0.558733	9143.105197	0.001342	7.527557	307.036551	576.380451	890.945919
953.190000	533.500000	10180.055556	0.558743	9141.793728	0.003202	13.330697	453.690894	596.262163	1063.286899
953.290000	533.400000	10472.666667	0.558752	9140.482259	0.007442	23.071526	655.321014	593.209425	1271.609443
953.390000	533.300000	10765.277778	0.558762	9139.170790	0.016852	39.065814	923.176975	567.721330	1529.981038
953.490000	533.200000	10997.833333	0.558772	9137.859945	0.037308	64.827481	1267.428901	523.149004	1855.442830
953.590000	533.100000	11531.944444	0.558782	9136.548475	0.081129	105.094619	1694.263923	464.716134	2264.155775
953.690000	533.000000	11975.333333	0.558791	9135.237006	0.172067	166.449351	2202.745076	398.539973	2767.906562
953.790000	532.900000	12618.055556	0.558801	9133.925537	0.355760	257.552142	2781.531304	330.521157	3369.960449
953.890000	532.800000	13216.055556	0.558811	9132.614068	0.717504	389.299559	3405.948174	265.592962	4061.558295
953.990000	532.700000	13987.833333	0.558821	9131.302599	1.416073	574.866872	4035.521077	207.164402	4818.968560
954.090000	532.600000	14795.388889	0.558830	9129.991130	2.739318	829.805064	4618.556790	157.082311	5608.183512
954.190000	532.500000	15426.611111	0.558840	9128.679660	5.172134	1168.111393	5097.389662	115.926972	6386.600369
954.290000	532.400000	15907.055556	0.558850	9127.368191	9.529146	1602.446106	5417.857639	83.352773	7113.185493
954.390000	532.300000	16837.277778	0.558860	9126.056722	17.139217	2140.330343	5540.285346	58.434342	7756.189724
954.490000	532.200000	17618.000000	0.558869	9124.745877	30.175353	2780.217027	5445.448405	40.005710	8295.846191
954.590000	532.100000	18066.500000	0.558879	9123.434408	51.999819	3507.383328	5148.849230	26.768110	8735.000570
954.690000	532.000000	18480.500000	0.558889	9122.122938	87.500404	4290.288628	4687.790134	17.499187	9083.077718
954.790000	531.900000	18536.722222	0.558899	9120.811469	143.747709	5077.513916	4115.158515	11.177192	9347.597683
954.890000	531.800000	18760.333333	0.558908	9119.500000	230.600772	5803.873183	3488.717665	6.975640	9530.167046
954.990000	531.700000	18768.000000	0.558918	9118.188531	361.878654	6396.984809	2861.247667	4.253535	9624.364475
955.090000	531.600000	18670.888889	0.558928	9116.877062	554.993115	6789.346815	2274.990838	2.538153	9621.868815
955.190000	531.500000	18300.333333	0.558938	9115.565592	830.605781	6932.135986	1756.562920	1.483231	9520.787733
955.290000	531.400000	18302.888889	0.558948	9114.254123	1212.533044	6802.382894	1318.894708	0.847654	9334.658936
955.390000	531.300000	18287.555556	0.558957	9112.943278	1725.896722	6421.298774	964.105404	0.473434	9111.774061
955.490000	531.200000	18092.055556	0.558967	9111.631809	2395.855170	5836.585042	686.766405	0.258356	8919.464762
955.590000	531.100000	18028.166667	0.558977	9110.320340	3238.180569	5115.141290	477.053311	0.137708	8830.513211
955.690000	531.000000	17908.055556	0.558987	9109.008870	4254.398234	4329.395928	323.873071	0.071834	8907.738905
955.790000	530.900000	18437.055556	0.558996	9107.697401	5426.075222	3545.048136	214.826896	0.036727	9185.986871
955.890000	530.800000	18960.944444	0.559006	9106.385932	6707.938395	2814.352037	139.205764	0.018366	9661.514865
955.990000	530.700000	19612.611111	0.559016	9105.074463	8023.172906	2169.765713	88.129222	0.008971	10281.076742
956.090000	530.600000	20090.500000	0.559026	9103.762994	9265.689507	1626.763034	54.510648	0.004278	10946.966797
956.190000	530.500000	20608.000000	0.559035	9102.451525	10314.335775	1187.449480	32.938475	0.001991	11534.727105
956.290000	530.400000	20892.944444	0.559045	9101.140055	11051.562391	844.662584	19.500548	0.000906	11915.726997
956.390000	530.300000	21069.277778	0.559055	9099.829210	11386.212891	585.905253	11.297680	0.000405	11983.415527
956.490000	530.200000	20786.888889	0.559065	9098.517741	11267.662815	397.254591	6.397757	0.000177	11671.314562
956.590000	530.100000	20183.777778	0.559074	9097.206272	10716.441461	263.141484	3.540148	0.000075	10983.122667
956.690000	530.000000	19414.555556	0.559084	9095.894803	9805.297309	170.274846	1.913583	0.000031	9977.485975
956.790000	529.900000	18196.833333	0.559094	9094.583333	8641.901232	107.645622	1.010080	0.000013	8750.557265
956.890000	529.800000	16706.944444	0.559104	9093.271864	7348.031440	66.485715	0.522739	0.000005	7415.039903
956.990000	529.700000	15283.500000	0.559113	9091.960395	6039.299995	40.114891	0.264926	0.000002	6079.679769
957.090000	529.600000	13765.500000	0.559123	9090.648926	4807.339722	23.718294	0.131187	0.000001	4831.189494
957.190000	529.500000	12689.611111	0.559133	9089.337457	3712.315362	13.721477	0.063435	0.000000	3726.100138
957.290000	529.400000	11737.666667	0.559143	9088.026611	2784.888590	7.758366	0.029940	0.000000	2792.676921
957.390000	529.300000	10916.055556	0.559152	9086.715142	2032.429247	4.286222	0.013787	0.000000	2036.729268
957.490000	529.200000	10426.666667	0.559162	9085.403673	1445.803216	2.313070	0.006226	0.000000	1448.122464
957.590000	529.100000	9901.500000	0.559172	9084.092204	1002.910651	1.218878	0.002756	0.000000	1004.132277
957.690000	529.000000	9753.277778	0.559182	9082.780735	678.499844	0.629917	0.001191	0.000000	679.130934
957.790000	528.900000	9419.777778	0.559192	9081.469265	447.815058	0.318745	0.000503	0.000000	448.134308
957.890000	528.800000	9323.944444	0.559201	9080.157796	288.646015	0.157559	0.000207	0.000000	288.803787
957.990000	528.700000	9210.222222	0.559211	9078.846327	181.976098	0.076048	0.000083	0.000000	182.052216
958.090000	528.600000	9069.666667	0.559221	9077.534858	112.117552	0.035826	0.000033	0.000000	112.153408
958.190000	528.500000	9053.055556	0.559231	9076.223389	67.450502	0.016465	0.000013	0.000000	67.466983
958.290000	528.400000	9141.222222	0.559240	9074.912543	39.613309	0.007424	0.000005	0.000000	39.620738
958.390000	528.300000	9200.000000	0.559250	9073.601074	22.748280	0.003281	0.000002	0.000000	22.751562
958.490000	528.200000	9016.000000	0.559260	9072.289605	12.790897	0.001415	0.000001	0.000000	12.792314
958.590000	528.100000	8977.666667	0.559270	9070.978136	7.029905	0.000596	0.000000	0.000000	7.030501
958.690000	528.000000	9069.666667	0.559279	9069.666667	3.771262	0.000245	0.000000	0.000000	3.771506
958.790000	527.900000	9110.555556	0.559289	9032.038357	1.973779	0.000098	0.000000	0.000000	1.973877
958.890000	527.800000	9014.722222	0.559299	9021.157281	1.010791	0.000038	0.000000	0.000000	1.010829
958.990000	527.700000	8977.666667	0.559309	9003.544162	0.507075	0.000015	0.000000	0.000000	0.507090
959.090000	527.600000	9065.833333	0.559318	8978.888292	0.248524	0.000006	0.000000	0.000000	0.248530
959.190000	527.500000	9017.277778	0.559328	8949.949246	0.118791	0.000002	0.000000	0.000000	0.118793
959.290000	527.400000	8908.666667	0.559338	8922.558757	0.055338	0.000001	0.000000	0.000000	0.055339
959.390000	527.300000	8723.388889	0.559348	8899.742811	0.025247	0.000000	0.000000	0.000000	0.025247
959.490000	527.200000	8832.000000	0.559357	8883.545980	0.011289	0.000000	0.000000	0.000000	0.011289
959.590000	527.100000	8931.666667	0.559367	8877.182671	0.004927	0.000000	0.000000	0.000000	0.004928
959.690000	527.000000	9074.777778	0.559377	8879.589735	0.002095	0.000000	0.000000	0.000000	0.002095
959.790000	526.900000	8880.555556	0.559387	8885.472629	0.000867	0.000000	0.000000	0.000000	0.000867
959.890000	526.800000	8889.500000	0.559396	8890.486410	0.000352	0.000000	0.000000	0.000000	0.000352
959.990000	526.700000	8957.222222	0.559406	8895.837728	0.000140	0.000000	0.000000	0.000000	0.000140
960.090000	526.600000	8830.722222	0.559416	8897.841119	0.000054	0.000000	0.000000	0.000000	0.000054
960.190000	526.500000	8990.444444	0.559426	8896.640082	0.000021	0.000000	0.000000	0.000000	0.000021
960.290000	526.400000	8893.333333	0.559435	8895.341715	0.000008	0.000000	0.000000	0.000000	0.000008
960.390000	526.300000	8851.166667	0.559445	8899.098307	0.000003	0.000000	0.000000	0.000000	0.000003
960.490000	526.200000	8810.277778	0.559455	8905.885254	0.000001	0.000000	0.000000	0.000000	0.000001
960.590000	526.100000	8913.777778	0.559465	8917.067057	0.000000	0.000000	0.000000	0.000000	0.000000
960.690000	526.000000	8957.222222	0.559475	8931.722819	0.000000	0.000000	0.000000	0.000000	0.000000
960.790000	525.900000	8964.888889	0.559484	8947.369982	0.000000	0.000000	0.000000	0.000000	0.000000
960.890000	525.800000	8996.833333	0.559494	8959.213135	0.000000	0.000000	0.000000	0.000000	0.000000
960.990000	525.700000	9035.166667	0.559504	8967.684652	0.000000	0.000000	0.000000	0.000000	0.000000
961.090000	525.600000	9110.555556	0.559514	8972.846300	0.000000	0.000000	0.000000	0.000000	0.000000
961.190000	525.500000	8927.833333	0.559523	8974.411079	0.000000	0.000000	0.000000	0.000000	0.000000
961.290000	525.400000	8980.222222	0.559533	8972.226128	0.000000	0.000000	0.000000	0.000000	0.000000
961.390000	525.300000	9016.000000	0.559543	8968.304823	0.000000	0.000000	0.000000	0.000000	0.000000
961.490000	525.200000	9032.611111	0.559553	8963.566813	0.000000	0.000000	0.000000	0.000000	0.000000
961.590000	525.100000	8926.555556	0.559562	8959.862006	0.000000	0.000000	0.000000	0.000000	0.000000
961.690000	525.000000	8909.944444	0.559572	8959.572510	0.000000	0.000000	0.000000	0.000000	0.000000
961.790000	524.900000	8903.555556	0.559582	8965.795437	0.000000	0.000000	0.000000	0.000000	0.000000
961.890000	524.800000	8889.500000	0.559592	8977.794569	0.000000	0.000000	0.000000	0.000000	0.000000
961.990000	524.700000	9054.333333	0.559601	8994.972819	0.000000	0.000000	0.000000	0.000000	0.000000
962.090000	524.600000	9194.888889	0.559611	9013.323405	0.000000	0.000000	0.000000	0.000000	0.000000
962.190000	524.500000	9134.833333	0.559621	9029.799750	0.000000	0.000000	0.000000	0.000000	0.000000
962.290000	524.400000	9032.611111	0.559631	9041.928657	0.000000	0.000000	0.000000	0.000000	0.000000
962.390000	524.300000	9004.500000	0.559640	9050.471300	0.000000	0.000000	0.000000	0.000000	0.000000
962.490000	524.200000	9008.333333	0.559650	9052.988797	0.000000	0.000000	0.000000	0.000000	0.000000
962.590000	524.100000	9148.888889	0.559660	9052.283773	0.000000	0.000000	0.000000	0.000000	0.000000
962.690000	524.000000	9101.611111	0.559670	9051.442112	0.000000	0.000000	0.000000	0.000000	0.000000
962.790000	523.900000	8986.611111	0.559679	9051.578125	0.000000	0.000000	0.000000	0.000000	0.000000
962.890000	523.800000	9051.777778	0.559689	9053.556559	0.000000	0.000000	0.000000	0.000000	0.000000
962.990000	523.700000	9211.500000	0.559699	9061.851508	0.000000	0.000000	0.000000	0.000000	0.000000
963.090000	523.600000	8993.000000	0.559709	9073.868110	0.000000	0.000000	0.000000	0.000000	0.000000
963.190000	523.500000	9160.388889	0.559719	9085.281386	0.000000	0.000000	0.000000	0.000000	0.000000
963.290000	523.400000	9151.444444	0.559728	9093.095920	0.000000	0.000000	0.000000	0.000000	0.000000
963.390000	523.300000	9170.611111	0.559738	9095.293972	0.000000	0.000000	0.000000	0.000000	0.000000
963.490000	523.200000	9106.722222	0.559748	9088.644287	0.000000	0.000000	0.000000	0.000000	0.000000
963.590000	523.100000	9116.944444	0.559758	9079.188856	0.000000	0.000000	0.000000	0.000000	0.000000
963.690000	523.000000	8986.611111	0.559767	9069.564345	0.000000	0.000000	0.000000	0.000000	0.000000
