# Supplementary material for: Influence of the magnetic field on bandgap and chemical composition of zinc thin films prepared by sparking discharge process
Source: Sci Rep. 2020 Jan 29;10:1388. doi: 10.1038/s41598-020-58183-4 (PMC6989455; doi:10.1038/s41598-020-58183-4)
Supplement: Supplementary file 5 — Related Manuscript File. [file 41598_2020_58183_MOESM5_ESM.zip › XPS_7-3-2019_Stefan/XPS_7-3-2019/1_ZnN2-0.2T_ITO/survey]

Dataset wide:2(7-3-2019)
Dwell Time (s)	0.100000
Number of sweeps	1
Kinetic Energy(eV)	Binding Energy(eV)	Intensity(cps)	Transmission Value	Background(cps)
283.690000	1203.000000	190550.000000	4.361546	190480.507812
284.690000	1202.000000	190510.000000	4.360870	190490.976562
285.690000	1201.000000	192870.000000	4.360194	190451.992188
286.690000	1200.000000	191050.000000	4.359518	190335.742188
287.690000	1199.000000	189620.000000	4.358842	190038.007812
288.690000	1198.000000	192310.000000	4.358166	189493.437500
289.690000	1197.000000	195100.000000	4.357490	188653.750000
290.690000	1196.000000	194110.000000	4.356814	187506.093750
291.690000	1195.000000	191650.000000	4.356138	186022.187500
292.690000	1194.000000	189230.000000	4.355462	184313.515625
293.690000	1193.000000	185340.000000	4.354786	182479.843750
294.690000	1192.000000	181140.000000	4.354110	180639.511719
295.690000	1191.000000	178420.000000	4.353434	178935.703125
296.690000	1190.000000	174730.000000	4.352758	177530.527344
297.690000	1189.000000	173820.000000	4.352082	176471.875000
298.690000	1188.000000	174650.000000	4.351406	175762.968750
299.690000	1187.000000	176080.000000	4.350730	175363.906250
300.690000	1186.000000	175510.000000	4.350054	175197.050781
301.690000	1185.000000	174200.000000	4.349378	175140.156250
302.690000	1184.000000	175680.000000	4.348702	175118.808594
303.690000	1183.000000	175150.000000	4.348026	175120.312500
304.690000	1182.000000	175330.000000	4.347350	175167.753906
305.690000	1181.000000	174490.000000	4.346674	175269.355469
306.690000	1180.000000	175020.000000	4.345998	175451.093750
307.690000	1179.000000	175520.000000	4.345322	175751.113281
308.690000	1178.000000	174560.000000	4.344646	176134.472656
309.690000	1177.000000	177310.000000	4.343970	176527.246094
310.690000	1176.000000	178240.000000	4.342086	176874.726562
311.690000	1175.000000	178220.000000	4.339862	177165.429688
312.690000	1174.000000	179480.000000	4.337639	177348.125000
313.690000	1173.000000	177650.000000	4.335415	177452.480469
314.690000	1172.000000	177650.000000	4.333191	177539.042969
315.690000	1171.000000	177520.000000	4.330967	177675.820312
316.690000	1170.000000	176960.000000	4.328743	177867.285156
317.690000	1169.000000	177450.000000	4.326520	178140.390625
318.690000	1168.000000	178010.000000	4.324296	178460.683594
319.690000	1167.000000	180060.000000	4.322072	178783.125000
320.690000	1166.000000	179900.000000	4.319848	179046.796875
321.690000	1165.000000	179740.000000	4.317624	179245.195312
322.690000	1164.000000	178670.000000	4.315401	179353.125000
323.690000	1163.000000	179010.000000	4.313177	179380.722656
324.690000	1162.000000	180230.000000	4.310953	179330.156250
325.690000	1161.000000	179750.000000	4.308729	179216.484375
326.690000	1160.000000	178950.000000	4.306505	179030.878906
327.690000	1159.000000	179430.000000	4.304281	178801.523438
328.690000	1158.000000	181590.000000	4.302058	178524.160156
329.690000	1157.000000	179430.000000	4.299834	178216.796875
330.690000	1156.000000	177340.000000	4.297610	177895.527344
331.690000	1155.000000	176470.000000	4.295386	177542.089844
332.690000	1154.000000	178630.000000	4.293162	177123.593750
333.690000	1153.000000	177000.000000	4.290939	176662.968750
334.690000	1152.000000	177130.000000	4.288715	176173.925781
335.690000	1151.000000	174920.000000	4.286491	175668.964844
336.690000	1150.000000	174310.000000	4.284267	175230.878906
337.690000	1149.000000	173990.000000	4.282043	174942.070312
338.690000	1148.000000	173400.000000	4.279820	174808.710938
339.690000	1147.000000	176190.000000	4.277596	174844.160156
340.690000	1146.000000	174210.000000	4.275372	175055.917969
341.690000	1145.000000	174030.000000	4.273148	175393.925781
342.690000	1144.000000	175860.000000	4.270924	175784.472656
343.690000	1143.000000	177000.000000	4.268700	176205.605469
344.690000	1142.000000	177380.000000	4.266477	176620.957031
345.690000	1141.000000	176880.000000	4.264253	176991.835938
346.690000	1140.000000	176570.000000	4.262029	177315.039062
347.690000	1139.000000	177980.000000	4.259805	177590.527344
348.690000	1138.000000	178590.000000	4.257581	177837.656250
349.690000	1137.000000	177950.000000	4.255358	178043.164062
350.690000	1136.000000	178390.000000	4.253134	178242.851562
351.690000	1135.000000	177090.000000	4.250910	178426.054688
352.690000	1134.000000	179950.000000	4.248686	178631.464844
353.690000	1133.000000	181480.000000	4.246462	178813.027344
354.690000	1132.000000	180320.000000	4.244239	179014.023438
355.690000	1131.000000	177080.000000	4.242015	179191.582031
356.690000	1130.000000	180070.000000	4.239791	179326.953125
357.690000	1129.000000	180430.000000	4.237567	179346.914062
358.690000	1128.000000	180570.000000	4.235343	179282.460938
359.690000	1127.000000	178730.000000	4.233120	179099.511719
360.690000	1126.000000	178360.000000	4.231518	178798.984375
361.690000	1125.000000	180150.000000	4.230093	178453.808594
362.690000	1124.000000	177080.000000	4.228667	178148.027344
363.690000	1123.000000	176650.000000	4.227242	177889.980469
364.690000	1122.000000	177050.000000	4.225816	177692.597656
365.690000	1121.000000	180960.000000	4.224390	177597.226562
366.690000	1120.000000	180320.000000	4.222965	177547.382812
367.690000	1119.000000	179020.000000	4.221539	177509.199219
368.690000	1118.000000	176910.000000	4.220114	177505.664062
369.690000	1117.000000	176320.000000	4.218688	177557.402344
370.690000	1116.000000	177540.000000	4.217263	177653.046875
371.690000	1115.000000	177110.000000	4.215837	177809.746094
372.690000	1114.000000	179190.000000	4.214411	178048.574219
373.690000	1113.000000	177120.000000	4.212986	178309.921875
374.690000	1112.000000	179410.000000	4.211560	178552.011719
375.690000	1111.000000	179640.000000	4.210135	178784.570312
376.690000	1110.000000	177730.000000	4.208709	179008.242188
377.690000	1109.000000	179740.000000	4.207283	179183.691406
378.690000	1108.000000	179910.000000	4.205858	179362.812500
379.690000	1107.000000	178870.000000	4.204432	179578.554688
380.690000	1106.000000	179050.000000	4.203007	179779.433594
381.690000	1105.000000	180520.000000	4.201581	179944.804688
382.690000	1104.000000	180750.000000	4.200156	180089.355469
383.690000	1103.000000	180360.000000	4.198730	180157.031250
384.690000	1102.000000	181190.000000	4.197304	180118.632812
385.690000	1101.000000	179890.000000	4.195879	180035.351562
386.690000	1100.000000	179040.000000	4.194453	179943.925781
387.690000	1099.000000	179640.000000	4.193028	179850.156250
388.690000	1098.000000	180310.000000	4.191602	179806.875000
389.690000	1097.000000	179360.000000	4.190177	179872.558594
390.690000	1096.000000	178510.000000	4.188751	180003.203125
391.690000	1095.000000	180940.000000	4.187325	180176.484375
392.690000	1094.000000	181000.000000	4.185900	180404.238281
393.690000	1093.000000	180490.000000	4.184474	180668.398438
394.690000	1092.000000	179980.000000	4.183049	180889.199219
395.690000	1091.000000	182220.000000	4.181623	181080.566406
396.690000	1090.000000	180720.000000	4.180197	181221.601562
397.690000	1089.000000	182040.000000	4.178772	181274.804688
398.690000	1088.000000	182380.000000	4.177346	181238.613281
399.690000	1087.000000	180790.000000	4.175921	181166.816406
400.690000	1086.000000	181050.000000	4.174495	181082.851562
401.690000	1085.000000	180120.000000	4.173070	181045.058594
402.690000	1084.000000	180150.000000	4.171644	181079.082031
403.690000	1083.000000	181290.000000	4.170218	181166.875000
404.690000	1082.000000	184590.000000	4.168793	181286.035156
405.690000	1081.000000	184460.000000	4.167367	181397.558594
406.690000	1080.000000	182070.000000	4.165942	181450.078125
407.690000	1079.000000	182620.000000	4.164516	181447.910156
408.690000	1078.000000	180430.000000	4.163091	181444.023438
409.690000	1077.000000	180140.000000	4.161665	181453.281250
410.690000	1076.000000	181440.000000	4.160433	181493.339844
411.690000	1075.000000	184750.000000	4.159256	181553.007812
412.690000	1074.000000	183030.000000	4.158079	181637.265625
413.690000	1073.000000	180340.000000	4.156902	181662.089844
414.690000	1072.000000	183040.000000	4.155725	181603.652344
415.690000	1071.000000	182060.000000	4.154548	181457.832031
416.690000	1070.000000	181200.000000	4.153371	181272.167969
417.690000	1069.000000	184750.000000	4.152194	181000.292969
418.690000	1068.000000	184570.000000	4.151017	180702.656250
419.690000	1067.000000	183800.000000	4.149840	180381.992188
420.690000	1066.000000	184100.000000	4.148663	180026.562500
421.690000	1065.000000	184790.000000	4.147486	179599.218750
422.690000	1064.000000	183910.000000	4.146309	179126.113281
423.690000	1063.000000	184380.000000	4.145132	178574.394531
424.690000	1062.000000	182880.000000	4.143954	177956.250000
425.690000	1061.000000	180720.000000	4.142777	177277.148438
426.690000	1060.000000	180390.000000	4.141600	176534.003906
427.690000	1059.000000	179740.000000	4.140423	175718.242188
428.690000	1058.000000	177900.000000	4.139246	174839.902344
429.690000	1057.000000	176940.000000	4.138069	173884.375000
430.690000	1056.000000	174000.000000	4.136892	172861.972656
431.690000	1055.000000	172240.000000	4.135715	171784.316406
432.690000	1054.000000	171340.000000	4.134538	170693.339844
433.690000	1053.000000	167930.000000	4.133361	167930.000000
434.690000	1052.000000	167420.000000	4.132184	166487.363281
435.690000	1051.000000	168560.000000	4.131007	165044.746094
436.690000	1050.000000	167490.000000	4.129830	163602.109375
437.690000	1049.000000	167770.000000	4.128653	162159.472656
438.690000	1048.000000	168270.000000	4.127476	160716.845703
439.690000	1047.000000	177850.000000	4.126299	159274.208984
440.690000	1046.000000	200460.000000	4.125122	157831.582031
441.690000	1045.000000	274630.000000	4.123945	156388.945312
442.690000	1044.000000	323560.000000	4.122767	154946.318359
443.690000	1043.000000	248000.000000	4.121590	153503.681641
444.690000	1042.000000	185300.000000	4.120413	152061.054688
445.690000	1041.000000	170560.000000	4.119236	150618.417969
446.690000	1040.000000	165900.000000	4.118059	149175.791016
447.690000	1039.000000	164630.000000	4.116882	147733.154297
448.690000	1038.000000	158630.000000	4.115705	146290.527344
449.690000	1037.000000	153750.000000	4.114528	144847.890625
450.690000	1036.000000	152750.000000	4.113351	143405.263672
451.690000	1035.000000	149150.000000	4.112174	141962.636719
452.690000	1034.000000	145170.000000	4.110997	140520.000000
453.690000	1033.000000	142880.000000	4.109820	139077.373047
454.690000	1032.000000	139210.000000	4.108643	137634.736328
455.690000	1031.000000	135200.000000	4.107466	136192.109375
456.690000	1030.000000	133010.000000	4.106289	134749.472656
457.690000	1029.000000	129610.000000	4.105112	133306.845703
458.690000	1028.000000	127380.000000	4.103935	131864.208984
459.690000	1027.000000	127930.000000	4.102758	130421.582031
460.690000	1026.000000	127760.000000	4.101019	128978.945312
461.690000	1025.000000	129240.000000	4.099123	127536.318359
462.690000	1024.000000	138890.000000	4.097227	126093.681641
463.690000	1023.000000	184740.000000	4.095330	124651.054688
464.690000	1022.000000	333700.000000	4.093434	123208.417969
465.690000	1021.000000	451520.000000	4.091538	121765.791016
466.690000	1020.000000	297210.000000	4.089641	120323.164062
467.690000	1019.000000	155580.000000	4.087745	118880.527344
468.690000	1018.000000	125990.000000	4.085848	117437.900391
469.690000	1017.000000	119920.000000	4.083952	115995.263672
470.690000	1016.000000	114460.000000	4.082056	114552.636719
471.690000	1015.000000	113110.000000	4.080159	113110.000000
472.690000	1014.000000	112240.000000	4.078263	113707.910156
473.690000	1013.000000	111980.000000	4.076367	112980.136719
474.690000	1012.000000	113050.000000	4.074470	112466.455078
475.690000	1011.000000	111560.000000	4.072574	112086.816406
476.690000	1010.000000	112930.000000	4.070677	111765.039062
477.690000	1009.000000	111610.000000	4.068781	111460.957031
478.690000	1008.000000	110210.000000	4.066885	111193.281250
479.690000	1007.000000	110490.000000	4.064988	110960.722656
480.690000	1006.000000	110680.000000	4.063092	110795.039062
481.690000	1005.000000	111110.000000	4.061196	110747.519531
482.690000	1004.000000	109660.000000	4.059299	110806.083984
483.690000	1003.000000	110110.000000	4.057403	110915.517578
484.690000	1002.000000	111750.000000	4.055507	111037.998047
485.690000	1001.000000	111660.000000	4.053610	111136.601562
486.690000	1000.000000	111620.000000	4.051714	111134.287109
487.690000	999.000000	112800.000000	4.049817	111029.931641
488.690000	998.000000	114480.000000	4.047921	110863.798828
489.690000	997.000000	113210.000000	4.046025	110680.947266
490.690000	996.000000	113890.000000	4.044128	110511.455078
491.690000	995.000000	113780.000000	4.042232	110383.564453
492.690000	994.000000	111400.000000	4.040336	110274.316406
493.690000	993.000000	110250.000000	4.038439	110139.208984
494.690000	992.000000	110060.000000	4.036543	109919.248047
495.690000	991.000000	110650.000000	4.034646	109600.302734
496.690000	990.000000	109540.000000	4.032750	109207.382812
497.690000	989.000000	108990.000000	4.030854	108788.027344
498.690000	988.000000	107480.000000	4.028957	108411.445312
499.690000	987.000000	106580.000000	4.027061	108151.181641
500.690000	986.000000	106920.000000	4.025165	108006.953125
501.690000	985.000000	108940.000000	4.023268	107970.400391
502.690000	984.000000	108700.000000	4.021372	108020.742188
503.690000	983.000000	107800.000000	4.019476	108105.166016
504.690000	982.000000	108140.000000	4.017579	108180.166016
505.690000	981.000000	110620.000000	4.015683	108252.216797
506.690000	980.000000	111360.000000	4.013786	108287.802734
507.690000	979.000000	114250.000000	4.011890	108264.746094
508.690000	978.000000	115320.000000	4.009994	108189.511719
509.690000	977.000000	118080.000000	4.008097	108043.632812
510.690000	976.000000	117960.000000	4.007377	107798.886719
511.690000	975.000000	115960.000000	4.006989	107469.267578
512.690000	974.000000	114070.000000	4.006601	107064.560547
513.690000	973.000000	112410.000000	4.006213	106571.728516
514.690000	972.000000	110800.000000	4.005825	106025.917969
515.690000	971.000000	109760.000000	4.005438	105448.457031
516.690000	970.000000	108160.000000	4.005050	104835.000000
517.690000	969.000000	106210.000000	4.004662	104167.353516
518.690000	968.000000	104640.000000	4.004274	103449.238281
519.690000	967.000000	104230.000000	4.003886	102651.826172
520.690000	966.000000	102720.000000	4.003498	101802.929688
521.690000	965.000000	100140.000000	4.003110	100970.185547
522.690000	964.000000	97850.000000	4.002722	100223.964844
523.690000	963.000000	98800.000000	4.002334	99624.531250
524.690000	962.000000	99160.000000	4.001946	99237.441406
525.690000	961.000000	98440.000000	4.001558	99044.082031
526.690000	960.000000	99330.000000	4.001170	98983.916016
527.690000	959.000000	98790.000000	4.000782	99015.361328
528.690000	958.000000	98430.000000	4.000394	99067.441406
529.690000	957.000000	99700.000000	4.000006	99071.357422
530.690000	956.000000	99990.000000	3.999618	99019.355469
531.690000	955.000000	99280.000000	3.999230	98923.681641
532.690000	954.000000	98710.000000	3.998842	98787.041016
533.690000	953.000000	98330.000000	3.998454	98681.123047
534.690000	952.000000	96980.000000	3.998066	98654.882812
535.690000	951.000000	98770.000000	3.997678	98712.080078
536.690000	950.000000	99020.000000	3.997290	98843.037109
537.690000	949.000000	99140.000000	3.996902	99035.283203
538.690000	948.000000	98840.000000	3.996514	99202.880859
539.690000	947.000000	99960.000000	3.996126	99275.683594
540.690000	946.000000	100900.000000	3.995738	99250.878906
541.690000	945.000000	99020.000000	3.995350	99126.640625
542.690000	944.000000	98870.000000	3.994962	98904.638672
543.690000	943.000000	98400.000000	3.994574	98651.923828
544.690000	942.000000	97900.000000	3.994186	98453.115234
545.690000	941.000000	97610.000000	3.993798	98309.755859
546.690000	940.000000	98930.000000	3.993410	98258.720703
547.690000	939.000000	97670.000000	3.993022	98332.958984
548.690000	938.000000	97220.000000	3.992634	98500.878906
549.690000	937.000000	99180.000000	3.992246	98700.156250
550.690000	936.000000	99480.000000	3.991858	98929.921875
551.690000	935.000000	98940.000000	3.991470	99129.677734
552.690000	934.000000	100150.000000	3.991082	99255.673828
553.690000	933.000000	99420.000000	3.990694	99297.753906
554.690000	932.000000	99850.000000	3.990306	99283.115234
555.690000	931.000000	98720.000000	3.989918	99214.238281
556.690000	930.000000	98940.000000	3.989530	99138.554688
557.690000	929.000000	98750.000000	3.989142	99060.000000
558.690000	928.000000	99530.000000	3.988754	99008.476562
559.690000	927.000000	98640.000000	3.988366	98984.882812
560.690000	926.000000	98730.000000	3.987622	98980.478516
561.690000	925.000000	99240.000000	3.986777	98983.115234
562.690000	924.000000	99400.000000	3.985933	99034.238281
563.690000	923.000000	98040.000000	3.985088	99111.601562
564.690000	922.000000	99290.000000	3.984244	99195.683594
565.690000	921.000000	99620.000000	3.983399	99308.320312
566.690000	920.000000	98750.000000	3.982555	99438.798828
567.690000	919.000000	100580.000000	3.981710	99545.996094
568.690000	918.000000	100130.000000	3.980865	99653.681641
569.690000	917.000000	99020.000000	3.980021	99793.603516
570.690000	916.000000	98950.000000	3.979176	99945.361328
571.690000	915.000000	100200.000000	3.978332	100108.554688
572.690000	914.000000	100950.000000	3.977487	100289.521484
573.690000	913.000000	100660.000000	3.976643	100458.564453
574.690000	912.000000	100800.000000	3.975798	100584.003906
575.690000	911.000000	100690.000000	3.974954	100654.716797
576.690000	910.000000	101040.000000	3.974109	100667.763672
577.690000	909.000000	100460.000000	3.973264	100632.158203
578.690000	908.000000	100420.000000	3.972420	100552.724609
579.690000	907.000000	100920.000000	3.971575	100437.207031
580.690000	906.000000	100880.000000	3.970731	100317.919922
581.690000	905.000000	99880.000000	3.969886	100230.400391
582.690000	904.000000	98740.000000	3.969042	100178.798828
583.690000	903.000000	100540.000000	3.968197	100191.679688
584.690000	902.000000	99980.000000	3.967353	100291.601562
585.690000	901.000000	100490.000000	3.966508	100464.238281
586.690000	900.000000	100760.000000	3.965663	100667.441406
587.690000	899.000000	100230.000000	3.964819	100872.636719
588.690000	898.000000	101540.000000	3.963974	101052.402344
589.690000	897.000000	101550.000000	3.963130	101165.839844
590.690000	896.000000	102340.000000	3.962285	101185.839844
591.690000	895.000000	101890.000000	3.961441	101144.082031
592.690000	894.000000	99660.000000	3.960596	101086.875000
593.690000	893.000000	99850.000000	3.959752	101006.796875
594.690000	892.000000	102200.000000	3.958907	100927.041016
595.690000	891.000000	101320.000000	3.958062	100888.242188
596.690000	890.000000	99880.000000	3.957218	100857.441406
597.690000	889.000000	100990.000000	3.956373	100802.080078
598.690000	888.000000	101260.000000	3.955529	100762.314453
599.690000	887.000000	101000.000000	3.954684	100749.931641
600.690000	886.000000	100330.000000	3.953840	100768.837891
601.690000	885.000000	99810.000000	3.952995	100870.712891
602.690000	884.000000	100100.000000	3.952151	101063.632812
603.690000	883.000000	101700.000000	3.951306	101295.693359
604.690000	882.000000	102970.000000	3.950462	101552.685547
605.690000	881.000000	104450.000000	3.949617	101778.457031
606.690000	880.000000	102170.000000	3.948772	101902.685547
607.690000	879.000000	103450.000000	3.947928	101917.128906
608.690000	878.000000	102180.000000	3.947083	101851.552734
609.690000	877.000000	101620.000000	3.946239	101697.265625
610.690000	876.000000	101080.000000	3.946477	101518.349609
611.690000	875.000000	99940.000000	3.947021	101369.052734
612.690000	874.000000	102250.000000	3.947565	101271.835938
613.690000	873.000000	101670.000000	3.948109	101250.400391
614.690000	872.000000	100670.000000	3.948653	101339.199219
615.690000	871.000000	99960.000000	3.949197	101502.880859
616.690000	870.000000	101130.000000	3.949741	101706.318359
617.690000	869.000000	103280.000000	3.950286	101916.406250
618.690000	868.000000	102980.000000	3.950830	102089.599609
619.690000	867.000000	103080.000000	3.951374	102204.160156
620.690000	866.000000	101790.000000	3.951918	102287.763672
621.690000	865.000000	101320.000000	3.952462	102378.955078
622.690000	864.000000	102150.000000	3.953006	102519.355469
623.690000	863.000000	101970.000000	3.953550	102729.355469
624.690000	862.000000	103410.000000	3.954094	102983.515625
625.690000	861.000000	103850.000000	3.954638	103228.154297
626.690000	860.000000	103970.000000	3.955182	103414.238281
627.690000	859.000000	103680.000000	3.955726	103506.962891
628.690000	858.000000	103840.000000	3.956270	103493.125000
629.690000	857.000000	104210.000000	3.956814	103407.363281
630.690000	856.000000	102960.000000	3.957358	103308.886719
631.690000	855.000000	102370.000000	3.957902	103262.158203
632.690000	854.000000	101740.000000	3.958446	103253.759766
633.690000	853.000000	104240.000000	3.958990	103291.679688
634.690000	852.000000	103830.000000	3.959534	103361.123047
635.690000	851.000000	103450.000000	3.960078	103428.642578
636.690000	850.000000	103920.000000	3.960622	103434.638672
637.690000	849.000000	104390.000000	3.961166	103441.923828
638.690000	848.000000	101490.000000	3.961710	103458.398438
639.690000	847.000000	103270.000000	3.962254	103484.003906
640.690000	846.000000	103470.000000	3.962798	103515.039062
641.690000	845.000000	104440.000000	3.963342	103576.162109
642.690000	844.000000	104180.000000	3.963886	103621.679688
643.690000	843.000000	103440.000000	3.964430	103641.201172
644.690000	842.000000	103520.000000	3.964974	103643.759766
645.690000	841.000000	103010.000000	3.965518	103659.355469
646.690000	840.000000	103470.000000	3.966062	103681.835938
647.690000	839.000000	104190.000000	3.966606	103719.599609
648.690000	838.000000	104380.000000	3.967151	103775.917969
649.690000	837.000000	103280.000000	3.967695	103855.283203
650.690000	836.000000	103200.000000	3.968239	103927.998047
651.690000	835.000000	104760.000000	3.968783	104007.441406
652.690000	834.000000	103650.000000	3.969327	104083.759766
653.690000	833.000000	105360.000000	3.969871	104170.117188
654.690000	832.000000	102960.000000	3.970415	104243.642578
655.690000	831.000000	104600.000000	3.970959	104313.837891
656.690000	830.000000	104600.000000	3.971503	104379.443359
657.690000	829.000000	104230.000000	3.972047	104456.201172
658.690000	828.000000	105150.000000	3.972591	104515.917969
659.690000	827.000000	106980.000000	3.973135	104578.603516
660.690000	826.000000	104350.000000	3.972404	104663.281250
661.690000	825.000000	104180.000000	3.971314	104752.519531
662.690000	824.000000	105770.000000	3.970224	104827.109375
663.690000	823.000000	105720.000000	3.969133	104932.841797
664.690000	822.000000	103490.000000	3.968043	105059.160156
665.690000	821.000000	104950.000000	3.966953	105161.582031
666.690000	820.000000	105880.000000	3.965863	105235.644531
667.690000	819.000000	106090.000000	3.964772	105309.199219
668.690000	818.000000	107380.000000	3.963682	105333.105469
669.690000	817.000000	106540.000000	3.962592	105319.199219
670.690000	816.000000	105080.000000	3.961502	105337.246094
671.690000	815.000000	104140.000000	3.960411	105421.464844
672.690000	814.000000	104630.000000	3.959321	105558.720703
673.690000	813.000000	105480.000000	3.958231	105760.439453
674.690000	812.000000	107210.000000	3.957141	106014.863281
675.690000	811.000000	106220.000000	3.956050	106258.164062
676.690000	810.000000	107680.000000	3.954960	106474.560547
677.690000	809.000000	105670.000000	3.953870	106658.154297
678.690000	808.000000	106510.000000	3.952780	106813.437500
679.690000	807.000000	106930.000000	3.951689	106954.394531
680.690000	806.000000	106900.000000	3.950599	107088.720703
681.690000	805.000000	108520.000000	3.949509	107200.878906
682.690000	804.000000	107240.000000	3.948419	107274.482422
683.690000	803.000000	107020.000000	3.947328	107318.808594
684.690000	802.000000	106260.000000	3.946238	107287.441406
685.690000	801.000000	108870.000000	3.945148	107189.121094
686.690000	800.000000	107620.000000	3.944058	107043.525391
687.690000	799.000000	107400.000000	3.942967	106900.478516
688.690000	798.000000	104960.000000	3.941877	106770.722656
689.690000	797.000000	106360.000000	3.940787	106721.279297
690.690000	796.000000	106330.000000	3.939697	106773.115234
691.690000	795.000000	106070.000000	3.938606	106906.718750
692.690000	794.000000	108610.000000	3.937516	107095.683594
693.690000	793.000000	106560.000000	3.936426	107297.363281
694.690000	792.000000	108570.000000	3.935336	107458.398438
695.690000	791.000000	107660.000000	3.934245	107574.482422
696.690000	790.000000	106490.000000	3.933155	107659.042969
697.690000	789.000000	108430.000000	3.932065	107687.519531
698.690000	788.000000	108520.000000	3.930975	107703.515625
699.690000	787.000000	107560.000000	3.929884	107764.794922
700.690000	786.000000	106190.000000	3.928606	107862.480469
701.690000	785.000000	108340.000000	3.927274	108003.837891
702.690000	784.000000	108540.000000	3.925942	108229.755859
703.690000	783.000000	107770.000000	3.924610	108516.162109
704.690000	782.000000	108780.000000	3.923278	108806.562500
705.690000	781.000000	109140.000000	3.921947	109070.644531
706.690000	780.000000	110510.000000	3.920615	109285.595703
707.690000	779.000000	109850.000000	3.919283	109407.275391
708.690000	778.000000	109420.000000	3.917951	109437.275391
709.690000	777.000000	109220.000000	3.916619	109386.962891
710.690000	776.000000	109450.000000	3.915287	109290.800781
711.690000	775.000000	109210.000000	3.913956	109169.599609
712.690000	774.000000	109510.000000	3.912624	109080.478516
713.690000	773.000000	107950.000000	3.911292	109029.355469
714.690000	772.000000	109080.000000	3.909960	109046.240234
715.690000	771.000000	108540.000000	3.908628	109134.638672
716.690000	770.000000	108750.000000	3.907296	109273.515625
717.690000	769.000000	110120.000000	3.905965	109406.562500
718.690000	768.000000	110500.000000	3.904633	109547.441406
719.690000	767.000000	109100.000000	3.903301	109648.154297
720.690000	766.000000	110160.000000	3.901969	109700.556641
721.690000	765.000000	109570.000000	3.900637	109746.318359
722.690000	764.000000	109050.000000	3.899306	109817.441406
723.690000	763.000000	110030.000000	3.897974	109881.435547
724.690000	762.000000	110990.000000	3.896642	110006.474609
725.690000	761.000000	108310.000000	3.895310	110189.199219
726.690000	760.000000	110650.000000	3.893978	110378.398438
727.690000	759.000000	111510.000000	3.892646	110578.642578
728.690000	758.000000	110540.000000	3.891315	110816.083984
729.690000	757.000000	110690.000000	3.889983	111024.003906
730.690000	756.000000	111510.000000	3.888651	111197.763672
731.690000	755.000000	111570.000000	3.887319	111368.642578
732.690000	754.000000	111100.000000	3.885987	111508.964844
733.690000	753.000000	112600.000000	3.884655	111611.923828
734.690000	752.000000	111470.000000	3.883324	111719.199219
735.690000	751.000000	111420.000000	3.881992	111847.998047
736.690000	750.000000	111750.000000	3.880660	111985.205078
737.690000	749.000000	111730.000000	3.879328	112143.603516
738.690000	748.000000	112750.000000	3.877996	112315.761719
739.690000	747.000000	112480.000000	3.876664	112474.716797
740.690000	746.000000	113250.000000	3.875333	112600.878906
741.690000	745.000000	113340.000000	3.874001	112715.839844
742.690000	744.000000	111760.000000	3.872669	112824.716797
743.690000	743.000000	112590.000000	3.871337	112937.841797
744.690000	742.000000	112790.000000	3.870005	113058.564453
745.690000	741.000000	113630.000000	3.868673	113186.240234
746.690000	740.000000	113890.000000	3.867342	113273.837891
747.690000	739.000000	113890.000000	3.866010	113327.041016
748.690000	738.000000	112760.000000	3.864678	113329.433594
749.690000	737.000000	113690.000000	3.863346	113297.675781
750.690000	736.000000	112980.000000	3.862014	113250.634766
751.690000	735.000000	113320.000000	3.860683	113246.796875
752.690000	734.000000	112240.000000	3.859351	113267.919922
753.690000	733.000000	113970.000000	3.858019	113353.916016
754.690000	732.000000	113130.000000	3.856687	113500.400391
755.690000	731.000000	113380.000000	3.855355	113705.039062
756.690000	730.000000	113990.000000	3.854023	113930.322266
757.690000	729.000000	114120.000000	3.852692	114195.839844
758.690000	728.000000	113940.000000	3.851360	114446.640625
759.690000	727.000000	116100.000000	3.850028	114682.558594
760.690000	726.000000	114280.000000	3.850115	114893.525391
761.690000	725.000000	115610.000000	3.850601	115100.644531
762.690000	724.000000	114840.000000	3.851088	115297.119141
763.690000	723.000000	115120.000000	3.851575	115523.925781
764.690000	722.000000	115730.000000	3.852062	115776.962891
765.690000	721.000000	115660.000000	3.852548	116048.720703
766.690000	720.000000	116920.000000	3.853035	116303.525391
767.690000	719.000000	117040.000000	3.853522	116521.767578
768.690000	718.000000	116660.000000	3.854009	116673.046875
769.690000	717.000000	117140.000000	3.854495	116744.003906
770.690000	716.000000	117010.000000	3.854982	116737.119141
771.690000	715.000000	116980.000000	3.855469	116675.439453
772.690000	714.000000	116260.000000	3.855956	116584.638672
773.690000	713.000000	116110.000000	3.856442	116491.601562
774.690000	712.000000	116530.000000	3.856929	116422.714844
775.690000	711.000000	116660.000000	3.857416	116410.000000
776.690000	710.000000	116100.000000	3.857903	116470.429688
777.690000	709.000000	115380.000000	3.858389	116588.613281
778.690000	708.000000	116680.000000	3.858876	116757.607422
779.690000	707.000000	117260.000000	3.859363	116936.943359
780.690000	706.000000	117910.000000	3.859850	117077.500000
781.690000	705.000000	118280.000000	3.860337	117141.445312
782.690000	704.000000	120620.000000	3.860823	117135.087891
783.690000	703.000000	119370.000000	3.861310	117031.718750
784.690000	702.000000	118460.000000	3.861797	116890.781250
785.690000	701.000000	118510.000000	3.862284	116751.308594
786.690000	700.000000	117380.000000	3.862770	116660.029297
787.690000	699.000000	114960.000000	3.863257	116611.816406
788.690000	698.000000	116200.000000	3.863744	116645.000000
789.690000	697.000000	116790.000000	3.864231	116695.566406
790.690000	696.000000	117470.000000	3.864717	116719.443359
791.690000	695.000000	118280.000000	3.865204	116666.269531
792.690000	694.000000	116530.000000	3.865691	116560.722656
793.690000	693.000000	115300.000000	3.866178	116376.240234
794.690000	692.000000	117040.000000	3.866664	116171.201172
795.690000	691.000000	115210.000000	3.867151	116022.480469
796.690000	690.000000	115470.000000	3.867638	115994.638672
797.690000	689.000000	114940.000000	3.868125	116053.837891
798.690000	688.000000	116830.000000	3.868611	116229.042969
799.690000	687.000000	115890.000000	3.869098	116499.277344
800.690000	686.000000	116220.000000	3.869585	116784.394531
801.690000	685.000000	118560.000000	3.870072	117005.253906
802.690000	684.000000	118260.000000	3.870558	117189.287109
803.690000	683.000000	116560.000000	3.871045	117304.501953
804.690000	682.000000	116960.000000	3.871532	117325.927734
805.690000	681.000000	117880.000000	3.872019	117290.781250
806.690000	680.000000	117530.000000	3.872506	117242.548828
807.690000	679.000000	119400.000000	3.872992	117149.970703
808.690000	678.000000	117920.000000	3.873479	117033.105469
809.690000	677.000000	116250.000000	3.873966	116915.654297
810.690000	676.000000	117070.000000	3.873047	116794.169922
811.690000	675.000000	117030.000000	3.871733	116679.785156
812.690000	674.000000	115390.000000	3.870418	116604.648438
813.690000	673.000000	117000.000000	3.869104	116562.695312
814.690000	672.000000	116270.000000	3.867789	116550.371094
815.690000	671.000000	116750.000000	3.866474	116560.908203
816.690000	670.000000	116630.000000	3.865160	116572.880859
817.690000	669.000000	116030.000000	3.863845	116548.212891
818.690000	668.000000	117820.000000	3.862531	116478.330078
819.690000	667.000000	116260.000000	3.861216	116352.128906
820.690000	666.000000	119330.000000	3.859901	116174.589844
821.690000	665.000000	121680.000000	3.858587	115936.601562
822.690000	664.000000	121460.000000	3.857272	115658.984375
823.690000	663.000000	122060.000000	3.855958	115335.273438
824.690000	662.000000	122630.000000	3.854643	114960.898438
825.690000	661.000000	121850.000000	3.853328	114518.476562
826.690000	660.000000	120900.000000	3.852014	114013.046875
827.690000	659.000000	120810.000000	3.850699	113443.789062
828.690000	658.000000	120610.000000	3.849384	112836.191406
829.690000	657.000000	121120.000000	3.848070	112217.675781
830.690000	656.000000	121000.000000	3.846755	111605.156250
831.690000	655.000000	120980.000000	3.845441	111017.871094
832.690000	654.000000	119990.000000	3.844126	110448.789062
833.690000	653.000000	116810.000000	3.842811	109850.722656
834.690000	652.000000	114220.000000	3.841497	109185.234375
835.690000	651.000000	109310.000000	3.840182	108459.296875
836.690000	650.000000	106930.000000	3.838868	107663.623047
837.690000	649.000000	107710.000000	3.837553	106833.613281
838.690000	648.000000	105350.000000	3.836238	106061.259766
839.690000	647.000000	104010.000000	3.834924	105427.080078
840.690000	646.000000	104000.000000	3.833609	104951.435547
841.690000	645.000000	103890.000000	3.832294	104659.443359
842.690000	644.000000	105160.000000	3.830980	104543.759766
843.690000	643.000000	103850.000000	3.829665	104548.242188
844.690000	642.000000	104520.000000	3.828351	104588.876953
845.690000	641.000000	105460.000000	3.827036	104632.236328
846.690000	640.000000	106800.000000	3.825721	104618.554688
847.690000	639.000000	105650.000000	3.824407	104514.638672
848.690000	638.000000	104460.000000	3.823092	104304.716797
849.690000	637.000000	104890.000000	3.821778	104035.996094
850.690000	636.000000	103190.000000	3.820463	103716.640625
851.690000	635.000000	103350.000000	3.819148	103428.320312
852.690000	634.000000	101710.000000	3.817834	103170.400391
853.690000	633.000000	103030.000000	3.816519	102948.964844
854.690000	632.000000	103150.000000	3.815205	102712.324219
855.690000	631.000000	103090.000000	3.813890	102437.763672
856.690000	630.000000	102690.000000	3.812575	102030.400391
857.690000	629.000000	103550.000000	3.811261	101533.681641
858.690000	628.000000	99480.000000	3.809946	100967.597656
859.690000	627.000000	100060.000000	3.808631	100391.679688
860.690000	626.000000	98700.000000	3.807317	99857.597656
861.690000	625.000000	99270.000000	3.806002	99431.523438
862.690000	624.000000	99310.000000	3.804688	99077.841797
863.690000	623.000000	99240.000000	3.803373	98804.238281
864.690000	622.000000	98120.000000	3.802058	98597.675781
865.690000	621.000000	97460.000000	3.800744	98416.552734
866.690000	620.000000	99550.000000	3.799429	98272.792969
867.690000	619.000000	97260.000000	3.798115	98197.519531
868.690000	618.000000	97860.000000	3.796800	98189.921875
869.690000	617.000000	98290.000000	3.795485	98256.240234
870.690000	616.000000	97740.000000	3.795252	98430.400391
871.690000	615.000000	98330.000000	3.795324	98681.914062
872.690000	614.000000	98890.000000	3.795395	98990.322266
873.690000	613.000000	99230.000000	3.795467	99329.921875
874.690000	612.000000	100470.000000	3.795538	99670.322266
875.690000	611.000000	100320.000000	3.795610	99995.439453
876.690000	610.000000	99850.000000	3.795681	100294.482422
877.690000	609.000000	100390.000000	3.795753	100555.039062
878.690000	608.000000	100790.000000	3.795825	100769.921875
879.690000	607.000000	101450.000000	3.795896	100933.281250
880.690000	606.000000	101400.000000	3.795968	101008.642578
881.690000	605.000000	102100.000000	3.796039	101008.964844
882.690000	604.000000	100410.000000	3.796111	100945.839844
883.690000	603.000000	100990.000000	3.796183	100841.357422
884.690000	602.000000	100330.000000	3.796254	100724.716797
885.690000	601.000000	100250.000000	3.796326	100642.001953
886.690000	600.000000	100520.000000	3.796397	100579.921875
887.690000	599.000000	100570.000000	3.796469	100524.960938
888.690000	598.000000	101280.000000	3.796541	100469.443359
889.690000	597.000000	99870.000000	3.796612	100381.757812
890.690000	596.000000	100520.000000	3.796684	100223.808594
891.690000	595.000000	100870.000000	3.796755	100026.728516
892.690000	594.000000	99210.000000	3.796827	99803.984375
893.690000	593.000000	99970.000000	3.796899	99552.988281
894.690000	592.000000	99110.000000	3.796970	99306.406250
895.690000	591.000000	98260.000000	3.797042	99097.890625
896.690000	590.000000	101180.000000	3.797113	98874.306641
897.690000	589.000000	103430.000000	3.797185	98619.306641
898.690000	588.000000	108870.000000	3.797256	98324.609375
899.690000	587.000000	114800.000000	3.797328	97958.232422
900.690000	586.000000	117690.000000	3.797400	97501.816406
901.690000	585.000000	119380.000000	3.797471	96998.652344
902.690000	584.000000	114250.000000	3.797543	96475.966797
903.690000	583.000000	107010.000000	3.797614	95955.625000
904.690000	582.000000	101930.000000	3.797686	95461.699219
905.690000	581.000000	97780.000000	3.797758	94979.765625
906.690000	580.000000	98060.000000	3.797829	94477.343750
907.690000	579.000000	99370.000000	3.797901	93919.326172
908.690000	578.000000	101710.000000	3.797972	93273.623047
909.690000	577.000000	104310.000000	3.798044	92509.960938
910.690000	576.000000	105570.000000	3.796924	91629.912109
911.690000	575.000000	100570.000000	3.795468	90637.949219
912.690000	574.000000	96570.000000	3.794012	89530.742188
913.690000	573.000000	91940.000000	3.792556	88317.460938
914.690000	572.000000	87820.000000	3.791100	87035.625000
915.690000	571.000000	85990.000000	3.789644	85760.917969
916.690000	570.000000	83200.000000	3.788188	84579.755859
917.690000	569.000000	82420.000000	3.786732	83591.464844
918.690000	568.000000	81090.000000	3.785276	82863.544922
919.690000	567.000000	81130.000000	3.783820	82410.341797
920.690000	566.000000	81640.000000	3.782364	82158.691406
921.690000	565.000000	82850.000000	3.780907	82009.921875
922.690000	564.000000	86460.000000	3.779451	81858.037109
923.690000	563.000000	88490.000000	3.777995	81639.272461
924.690000	562.000000	90210.000000	3.776539	81327.949219
925.690000	561.000000	85930.000000	3.775083	80950.668945
926.690000	560.000000	83140.000000	3.773627	80546.406250
927.690000	559.000000	80620.000000	3.772171	80143.940430
928.690000	558.000000	78920.000000	3.770715	79741.054688
929.690000	557.000000	79730.000000	3.769259	79319.902344
930.690000	556.000000	79500.000000	3.767803	78857.792969
931.690000	555.000000	78850.000000	3.766347	78326.113281
932.690000	554.000000	78750.000000	3.764891	77736.684570
933.690000	553.000000	79460.000000	3.763435	77087.583008
934.690000	552.000000	76770.000000	3.761979	76371.152344
935.690000	551.000000	76270.000000	3.760523	75563.627930
936.690000	550.000000	75690.000000	3.759067	74654.526367
937.690000	549.000000	74280.000000	3.757611	73614.492188
938.690000	548.000000	72250.000000	3.756155	72447.446289
939.690000	547.000000	71970.000000	3.754699	71194.589844
940.690000	546.000000	69900.000000	3.753243	69935.361328
941.690000	545.000000	67840.000000	3.751787	68749.121094
942.690000	544.000000	65900.000000	3.750331	67688.242188
943.690000	543.000000	66570.000000	3.748875	66795.278320
944.690000	542.000000	65820.000000	3.747418	66074.721680
945.690000	541.000000	65540.000000	3.745962	65493.041992
946.690000	540.000000	65230.000000	3.744506	65037.519531
947.690000	539.000000	63530.000000	3.743050	64698.955078
948.690000	538.000000	64650.000000	3.741594	64458.183594
949.690000	537.000000	63640.000000	3.740138	63640.000000
950.690000	536.000000	63750.000000	3.738682	63390.908203
951.690000	535.000000	63670.000000	3.737226	63141.816406
952.690000	534.000000	65580.000000	3.735770	62892.729492
953.690000	533.000000	80510.000000	3.734314	62643.637695
954.690000	532.000000	113690.000000	3.732858	62394.545898
955.690000	531.000000	133380.000000	3.731402	62145.454102
956.690000	530.000000	130100.000000	3.729946	61896.362305
957.690000	529.000000	89890.000000	3.728490	61647.270508
958.690000	528.000000	63940.000000	3.727034	61398.183594
959.690000	527.000000	60770.000000	3.725578	61149.091797
960.690000	526.000000	60900.000000	3.724122	60900.000000
961.690000	525.000000	60690.000000	3.722666	61564.331055
962.690000	524.000000	61970.000000	3.721210	61395.434570
963.690000	523.000000	61610.000000	3.719754	61289.326172
964.690000	522.000000	60450.000000	3.718298	61206.923828
965.690000	521.000000	61710.000000	3.716842	61104.125977
966.690000	520.000000	61730.000000	3.715385	60983.125000
967.690000	519.000000	63300.000000	3.713929	60824.291992
968.690000	518.000000	63620.000000	3.712473	60618.896484
969.690000	517.000000	64530.000000	3.711017	60387.670898
970.690000	516.000000	63010.000000	3.710301	60131.831055
971.690000	515.000000	63320.000000	3.709794	59828.569336
972.690000	514.000000	62280.000000	3.709287	59472.182617
973.690000	513.000000	61690.000000	3.708779	59051.166992
974.690000	512.000000	59410.000000	3.708272	58543.393555
975.690000	511.000000	59160.000000	3.707765	57979.331055
976.690000	510.000000	59630.000000	3.707257	57364.965820
977.690000	509.000000	59110.000000	3.706750	56713.178711
978.690000	508.000000	58560.000000	3.706242	56029.833984
979.690000	507.000000	59380.000000	3.705735	55317.973633
980.690000	506.000000	59420.000000	3.705228	54529.921875
981.690000	505.000000	58900.000000	3.704720	53681.831055
982.690000	504.000000	58210.000000	3.704213	52768.769531
983.690000	503.000000	60540.000000	3.703706	51787.358398
984.690000	502.000000	62330.000000	3.703198	50751.030273
985.690000	501.000000	68550.000000	3.702691	49694.125977
986.690000	500.000000	83790.000000	3.702184	48596.254883
987.690000	499.000000	107910.000000	3.701676	47440.249023
988.690000	498.000000	122740.000000	3.701169	46252.465820
989.690000	497.000000	115040.000000	3.700662	44995.737305
990.690000	496.000000	95680.000000	3.700154	43647.309570
991.690000	495.000000	80520.000000	3.699647	42193.125000
992.690000	494.000000	66770.000000	3.699140	40639.550781
993.690000	493.000000	50020.000000	3.698632	38949.611816
994.690000	492.000000	39070.000000	3.698125	37221.350098
995.690000	491.000000	33100.000000	3.697618	35526.276855
996.690000	490.000000	32880.000000	3.697110	33955.852051
997.690000	489.000000	31660.000000	3.696603	32606.894531
998.690000	488.000000	30310.000000	3.696096	31558.352051
999.690000	487.000000	30270.000000	3.695588	30768.239746
1000.690000	486.000000	29360.000000	3.695081	30193.007812
1001.690000	485.000000	29590.000000	3.694573	29759.223633
1002.690000	484.000000	29650.000000	3.694066	29341.330566
1003.690000	483.000000	30930.000000	3.693559	28897.509766
1004.690000	482.000000	30840.000000	3.693051	28407.653809
1005.690000	481.000000	30450.000000	3.692544	27866.362305
1006.690000	480.000000	29760.000000	3.692037	27290.773926
1007.690000	479.000000	29150.000000	3.691529	26747.026367
1008.690000	478.000000	30630.000000	3.691022	26185.485840
1009.690000	477.000000	35370.000000	3.690515	25599.348145
1010.690000	476.000000	46180.000000	3.689336	24981.953125
1011.690000	475.000000	53190.000000	3.687968	24302.722168
1012.690000	474.000000	49680.000000	3.686600	23506.103516
1013.690000	473.000000	40010.000000	3.685232	22631.318359
1014.690000	472.000000	32650.000000	3.683863	21670.354004
1015.690000	471.000000	25830.000000	3.682495	20619.272461
1016.690000	470.000000	20330.000000	3.681127	19532.001953
1017.690000	469.000000	17430.000000	3.679759	18487.541504
1018.690000	468.000000	16630.000000	3.678391	17528.681641
1019.690000	467.000000	15550.000000	3.677023	16717.885742
1020.690000	466.000000	15650.000000	3.675655	16109.005127
1021.690000	465.000000	15170.000000	3.674287	15693.999023
1022.690000	464.000000	15080.000000	3.672919	15436.159668
1023.690000	463.000000	15360.000000	3.671551	15294.959717
1024.690000	462.000000	15160.000000	3.670182	15226.080322
1025.690000	461.000000	15050.000000	3.668814	15181.600342
1026.690000	460.000000	15320.000000	3.667446	15129.919434
1027.690000	459.000000	15320.000000	3.666078	15061.519775
1028.690000	458.000000	15030.000000	3.664710	14967.760010
1029.690000	457.000000	15080.000000	3.663342	14857.919922
1030.690000	456.000000	14340.000000	3.661974	14736.400146
1031.690000	455.000000	14790.000000	3.660606	14619.919434
1032.690000	454.000000	14200.000000	3.659238	14510.159912
1033.690000	453.000000	14450.000000	3.657869	14416.560059
1034.690000	452.000000	14230.000000	3.656501	14319.119873
1035.690000	451.000000	14680.000000	3.655133	14222.399902
1036.690000	450.000000	14130.000000	3.653765	14122.080078
1037.690000	449.000000	13810.000000	3.652397	14020.799561
1038.690000	448.000000	13830.000000	3.651029	13922.879639
1039.690000	447.000000	13790.000000	3.649661	13851.600342
1040.690000	446.000000	13570.000000	3.648293	13805.599365
1041.690000	445.000000	13910.000000	3.646925	13789.439697
1042.690000	444.000000	13610.000000	3.645556	13806.960449
1043.690000	443.000000	13500.000000	3.644188	13840.000000
1044.690000	442.000000	14300.000000	3.642820	13874.479980
1045.690000	441.000000	13920.000000	3.641452	13906.879883
1046.690000	440.000000	13960.000000	3.640084	13923.280029
1047.690000	439.000000	14170.000000	3.638716	13914.639893
1048.690000	438.000000	13940.000000	3.637348	13900.319824
1049.690000	437.000000	13490.000000	3.635980	13880.319824
1050.690000	436.000000	13970.000000	3.634612	13854.639893
1051.690000	435.000000	13840.000000	3.633243	13831.679688
1052.690000	434.000000	13750.000000	3.631875	13807.600098
1053.690000	433.000000	14020.000000	3.630507	13772.719727
1054.690000	432.000000	13780.000000	3.629139	13733.199463
1055.690000	431.000000	13720.000000	3.627771	13697.280273
1056.690000	430.000000	13550.000000	3.626403	13676.080322
1057.690000	429.000000	13400.000000	3.625035	13688.640137
1058.690000	428.000000	13260.000000	3.623667	13734.959717
1059.690000	427.000000	13960.000000	3.622299	13808.640137
1060.690000	426.000000	13940.000000	3.622221	13896.640625
1061.690000	425.000000	14120.000000	3.622506	13973.520508
1062.690000	424.000000	14510.000000	3.622792	14012.399902
1063.690000	423.000000	14040.000000	3.623078	14013.919678
1064.690000	422.000000	14030.000000	3.623364	13979.600830
1065.690000	421.000000	13830.000000	3.623650	13916.159668
1066.690000	420.000000	13920.000000	3.623936	13841.519775
1067.690000	419.000000	13900.000000	3.624222	13789.680176
1068.690000	418.000000	13000.000000	3.624508	13759.840088
1069.690000	417.000000	14070.000000	3.624794	13759.119873
1070.690000	416.000000	13580.000000	3.625079	13790.560303
1071.690000	415.000000	13790.000000	3.625365	13852.000732
1072.690000	414.000000	13810.000000	3.625651	13908.400879
1073.690000	413.000000	14390.000000	3.625937	13959.440918
1074.690000	412.000000	13980.000000	3.626223	13991.760254
1075.690000	411.000000	14080.000000	3.626509	13998.480225
1076.690000	410.000000	14110.000000	3.626795	13976.159668
1077.690000	409.000000	13970.000000	3.627081	13944.799805
1078.690000	408.000000	13830.000000	3.627366	13906.800537
1079.690000	407.000000	13720.000000	3.627652	13875.920410
1080.690000	406.000000	13660.000000	3.627938	13853.680420
1081.690000	405.000000	14020.000000	3.628224	13844.880371
1082.690000	404.000000	13950.000000	3.628510	13851.359863
1083.690000	403.000000	13820.000000	3.628796	13875.839844
1084.690000	402.000000	13590.000000	3.629082	13910.959473
1085.690000	401.000000	14040.000000	3.629368	13964.639893
1086.690000	400.000000	13710.000000	3.629653	14021.920166
1087.690000	399.000000	14350.000000	3.629939	14061.120605
1088.690000	398.000000	14590.000000	3.630225	14080.240479
1089.690000	397.000000	13930.000000	3.630511	14080.240479
1090.690000	396.000000	14300.000000	3.630797	14046.719971
1091.690000	395.000000	14170.000000	3.631083	14001.199951
1092.690000	394.000000	13300.000000	3.631369	13973.360596
1093.690000	393.000000	13430.000000	3.631655	13948.800049
1094.690000	392.000000	14490.000000	3.631940	13916.240234
1095.690000	391.000000	14560.000000	3.632226	13892.239990
1096.690000	390.000000	13600.000000	3.632512	13872.239990
1097.690000	389.000000	13490.000000	3.632798	13833.360596
1098.690000	388.000000	14050.000000	3.633084	13800.159912
1099.690000	387.000000	13470.000000	3.633370	13796.080322
1100.690000	386.000000	13410.000000	3.631929	13805.200195
1101.690000	385.000000	14070.000000	3.630000	13806.560059
1102.690000	384.000000	14350.000000	3.628072	13812.239990
1103.690000	383.000000	13590.000000	3.626144	13806.159668
1104.690000	382.000000	13940.000000	3.624216	13780.159912
1105.690000	381.000000	13780.000000	3.622287	13748.320312
1106.690000	380.000000	13590.000000	3.620359	13741.280518
1107.690000	379.000000	13260.000000	3.618431	13764.400635
1108.690000	378.000000	13560.000000	3.616502	13822.320557
1109.690000	377.000000	13890.000000	3.614574	13901.440430
1110.690000	376.000000	14650.000000	3.612646	13995.599365
1111.690000	375.000000	13920.000000	3.610718	14084.719238
1112.690000	374.000000	14050.000000	3.608789	14148.480225
1113.690000	373.000000	14630.000000	3.606861	14190.880127
1114.690000	372.000000	13900.000000	3.604933	14220.400391
1115.690000	371.000000	14320.000000	3.603005	14233.120117
1116.690000	370.000000	14290.000000	3.601076	14232.640381
1117.690000	369.000000	14210.000000	3.599148	14232.879639
1118.690000	368.000000	14260.000000	3.597220	14226.159668
1119.690000	367.000000	14470.000000	3.595292	14216.159668
1120.690000	366.000000	13850.000000	3.593363	14208.719482
1121.690000	365.000000	14210.000000	3.591435	14205.679932
1122.690000	364.000000	14190.000000	3.589507	14206.639404
1123.690000	363.000000	14190.000000	3.587578	14209.919434
1124.690000	362.000000	14640.000000	3.585650	14221.199951
1125.690000	361.000000	13700.000000	3.583722	14242.159424
1126.690000	360.000000	14410.000000	3.581794	14276.560059
1127.690000	359.000000	14220.000000	3.579865	14324.959717
1128.690000	358.000000	14370.000000	3.577937	14398.640137
1129.690000	357.000000	14200.000000	3.576009	14482.399902
1130.690000	356.000000	14580.000000	3.574081	14560.720215
1131.690000	355.000000	15100.000000	3.572152	14624.240723
1132.690000	354.000000	14770.000000	3.570224	14660.400391
1133.690000	353.000000	14870.000000	3.568296	14664.880371
1134.690000	352.000000	14560.000000	3.566367	14646.480713
1135.690000	351.000000	14590.000000	3.564439	14625.760498
1136.690000	350.000000	14340.000000	3.562511	14607.199707
1137.690000	349.000000	14670.000000	3.560583	14612.080078
1138.690000	348.000000	14120.000000	3.558654	14629.040527
1139.690000	347.000000	15180.000000	3.556726	14656.400146
1140.690000	346.000000	14830.000000	3.554798	14679.040527
1141.690000	345.000000	14700.000000	3.552870	14702.480469
1142.690000	344.000000	14480.000000	3.550941	14714.239502
1143.690000	343.000000	14780.000000	3.549013	14729.759521
1144.690000	342.000000	14640.000000	3.547085	14746.159668
1145.690000	341.000000	15090.000000	3.545157	14778.000488
1146.690000	340.000000	14290.000000	3.543228	14817.039795
1147.690000	339.000000	14890.000000	3.541300	14857.840576
1148.690000	338.000000	15290.000000	3.539372	14898.480225
1149.690000	337.000000	14870.000000	3.537443	14946.960449
1150.690000	336.000000	15010.000000	3.535515	14997.440186
1151.690000	335.000000	14930.000000	3.533587	15058.480225
1152.690000	334.000000	14870.000000	3.531659	15145.999756
1153.690000	333.000000	14970.000000	3.529730	15251.280518
1154.690000	332.000000	15630.000000	3.527802	15364.239502
1155.690000	331.000000	15590.000000	3.525874	15477.359619
1156.690000	330.000000	15890.000000	3.523946	15587.600098
1157.690000	329.000000	15490.000000	3.522017	15683.199463
1158.690000	328.000000	15810.000000	3.520089	15767.280273
1159.690000	327.000000	15830.000000	3.518161	15843.919678
1160.690000	326.000000	15570.000000	3.516232	15910.000000
1161.690000	325.000000	16230.000000	3.514304	15953.120117
1162.690000	324.000000	16370.000000	3.512376	15965.279541
1163.690000	323.000000	16340.000000	3.510448	15948.480225
1164.690000	322.000000	15860.000000	3.508519	15904.399414
1165.690000	321.000000	15460.000000	3.506591	15848.800049
1166.690000	320.000000	15560.000000	3.504663	15787.839355
1167.690000	319.000000	15960.000000	3.502735	15735.599365
1168.690000	318.000000	15560.000000	3.500806	15689.439697
1169.690000	317.000000	15970.000000	3.498878	15647.119141
1170.690000	316.000000	15470.000000	3.496950	15590.479736
1171.690000	315.000000	15850.000000	3.495022	15540.399170
1172.690000	314.000000	15030.000000	3.493093	15496.479492
1173.690000	313.000000	15230.000000	3.491165	15465.920410
1174.690000	312.000000	15830.000000	3.489237	15456.719971
1175.690000	311.000000	15320.000000	3.487308	15495.040283
1176.690000	310.000000	14830.000000	3.485380	15552.000732
1177.690000	309.000000	16190.000000	3.483452	15622.640381
1178.690000	308.000000	15300.000000	3.481524	15688.959961
1179.690000	307.000000	16340.000000	3.479595	15734.239502
1180.690000	306.000000	16010.000000	3.477667	15731.279297
1181.690000	305.000000	15770.000000	3.475739	15691.760254
1182.690000	304.000000	15830.000000	3.473811	15619.680176
1183.690000	303.000000	15150.000000	3.471882	15536.159668
1184.690000	302.000000	15250.000000	3.469954	15451.120605
1185.690000	301.000000	15450.000000	3.468026	15375.360107
1186.690000	300.000000	15270.000000	3.466097	15308.160400
1187.690000	299.000000	15410.000000	3.464169	15237.120361
1188.690000	298.000000	15280.000000	3.462241	15148.559570
1189.690000	297.000000	15200.000000	3.460313	15045.360107
1190.690000	296.000000	14880.000000	3.460958	14940.880127
1191.690000	295.000000	14680.000000	3.462330	14839.635010
1192.690000	294.000000	14840.000000	3.463701	14772.380371
1193.690000	293.000000	14140.000000	3.465073	14749.736328
1194.690000	292.000000	14480.000000	3.466444	14480.000000
1195.690000	291.000000	14660.000000	3.467816	14413.636475
1196.690000	290.000000	15670.000000	3.469187	14347.272949
1197.690000	289.000000	18620.000000	3.470559	14280.909424
1198.690000	288.000000	19660.000000	3.471930	14214.545898
1199.690000	287.000000	19050.000000	3.473302	14148.182373
1200.690000	286.000000	26120.000000	3.474673	14081.817627
1201.690000	285.000000	39200.000000	3.476044	14015.454102
1202.690000	284.000000	29440.000000	3.477416	13949.090576
1203.690000	283.000000	15630.000000	3.478787	13882.727051
1204.690000	282.000000	14630.000000	3.480159	13816.363525
1205.690000	281.000000	13750.000000	3.481530	13750.000000
1206.690000	280.000000	13650.000000	3.482902	14084.639893
1207.690000	279.000000	14100.000000	3.484273	13943.085938
1208.690000	278.000000	13340.000000	3.485645	13844.217529
1209.690000	277.000000	13870.000000	3.487016	13780.240479
1210.690000	276.000000	13990.000000	3.488388	13747.519531
1211.690000	275.000000	13690.000000	3.489759	13760.319824
1212.690000	274.000000	13290.000000	3.491131	13792.559814
1213.690000	273.000000	13770.000000	3.492502	13838.719482
1214.690000	272.000000	14030.000000	3.493874	13900.240479
1215.690000	271.000000	14080.000000	3.495245	13969.040527
1216.690000	270.000000	14200.000000	3.496617	14023.360596
1217.690000	269.000000	14210.000000	3.497988	14072.080078
1218.690000	268.000000	13660.000000	3.499360	14107.039795
1219.690000	267.000000	14420.000000	3.500731	14122.559814
1220.690000	266.000000	14200.000000	3.502103	14122.239990
1221.690000	265.000000	14170.000000	3.503474	14113.680420
1222.690000	264.000000	14140.000000	3.504845	14089.200439
1223.690000	263.000000	14120.000000	3.506217	14060.479736
1224.690000	262.000000	14020.000000	3.507588	14041.679688
1225.690000	261.000000	13640.000000	3.508960	14033.359375
1226.690000	260.000000	14050.000000	3.510331	14044.239502
1227.690000	259.000000	14030.000000	3.511703	14074.799805
1228.690000	258.000000	14190.000000	3.513074	14115.119629
1229.690000	257.000000	14290.000000	3.514446	14150.720215
1230.690000	256.000000	14170.000000	3.515817	14183.840332
1231.690000	255.000000	13910.000000	3.517189	14191.679688
1232.690000	254.000000	14970.000000	3.518560	14179.119873
1233.690000	253.000000	13930.000000	3.519932	14154.479980
1234.690000	252.000000	13990.000000	3.521303	14128.880615
1235.690000	251.000000	13980.000000	3.522675	14105.040283
1236.690000	250.000000	14030.000000	3.524046	14103.280029
1237.690000	249.000000	14110.000000	3.525418	14123.520508
1238.690000	248.000000	13950.000000	3.526789	14162.319336
1239.690000	247.000000	14160.000000	3.528161	14212.639160
1240.690000	246.000000	14460.000000	3.529063	14260.559082
1241.690000	245.000000	14750.000000	3.529832	14301.199951
1242.690000	244.000000	13990.000000	3.530602	14327.839355
1243.690000	243.000000	14240.000000	3.531371	14336.319580
1244.690000	242.000000	14370.000000	3.532141	14325.040283
1245.690000	241.000000	14730.000000	3.532911	14309.520264
1246.690000	240.000000	14330.000000	3.533680	14295.520020
1247.690000	239.000000	14000.000000	3.534450	14292.559814
1248.690000	238.000000	13960.000000	3.535219	14308.399658
1249.690000	237.000000	14100.000000	3.535989	14346.080322
1250.690000	236.000000	14590.000000	3.536759	14392.239990
1251.690000	235.000000	14710.000000	3.537528	14432.800293
1252.690000	234.000000	14860.000000	3.538298	14465.520020
1253.690000	233.000000	14300.000000	3.539068	14489.199219
1254.690000	232.000000	14320.000000	3.539837	14505.360107
1255.690000	231.000000	14420.000000	3.540607	14525.039062
1256.690000	230.000000	14220.000000	3.541376	14555.039062
1257.690000	229.000000	14810.000000	3.542146	14590.239258
1258.690000	228.000000	14980.000000	3.542916	14630.639648
1259.690000	227.000000	14880.000000	3.543685	14673.840332
1260.690000	226.000000	14410.000000	3.544455	14722.160645
1261.690000	225.000000	14240.000000	3.545224	14780.880127
1262.690000	224.000000	14700.000000	3.545994	14842.880859
1263.690000	223.000000	15360.000000	3.546764	14885.520020
1264.690000	222.000000	15780.000000	3.547533	14914.240723
1265.690000	221.000000	14260.000000	3.548303	14916.159668
1266.690000	220.000000	15060.000000	3.549072	14880.639648
1267.690000	219.000000	15190.000000	3.549842	14827.919922
1268.690000	218.000000	14550.000000	3.550612	14799.200439
1269.690000	217.000000	14190.000000	3.551381	14790.319824
1270.690000	216.000000	14650.000000	3.552151	14808.719482
1271.690000	215.000000	15070.000000	3.552920	14863.359375
1272.690000	214.000000	14950.000000	3.553690	14938.480225
1273.690000	213.000000	15080.000000	3.554460	14999.439697
1274.690000	212.000000	15260.000000	3.555229	15043.280029
1275.690000	211.000000	15060.000000	3.555999	15071.679688
1276.690000	210.000000	15200.000000	3.556768	15082.399902
1277.690000	209.000000	15100.000000	3.557538	15089.439697
1278.690000	208.000000	14980.000000	3.558308	15122.159424
1279.690000	207.000000	14660.000000	3.559077	15190.560303
1280.690000	206.000000	15120.000000	3.559847	15289.119873
1281.690000	205.000000	15660.000000	3.560616	15416.799316
1282.690000	204.000000	15360.000000	3.561386	15550.639648
1283.690000	203.000000	16000.000000	3.562156	15661.119385
1284.690000	202.000000	16060.000000	3.562925	15731.119385
1285.690000	201.000000	16080.000000	3.563695	15762.639160
1286.690000	200.000000	15760.000000	3.564464	15748.959961
1287.690000	199.000000	15600.000000	3.565234	15711.999512
1288.690000	198.000000	15270.000000	3.566004	15662.719727
1289.690000	197.000000	15770.000000	3.566773	15610.720215
1290.690000	196.000000	15800.000000	3.567543	15560.159912
1291.690000	195.000000	15750.000000	3.568312	15528.959961
1292.690000	194.000000	14980.000000	3.569082	15510.799561
1293.690000	193.000000	15530.000000	3.569852	15518.000488
1294.690000	192.000000	15160.000000	3.570621	15554.160156
1295.690000	191.000000	15480.000000	3.571391	15613.200684
1296.690000	190.000000	16150.000000	3.572161	15678.399658
1297.690000	189.000000	15740.000000	3.572930	15740.560303
1298.690000	188.000000	15990.000000	3.573700	15785.439453
1299.690000	187.000000	15770.000000	3.574469	15811.519775
1300.690000	186.000000	15570.000000	3.573959	15821.119385
1301.690000	185.000000	16200.000000	3.573088	15819.359131
1302.690000	184.000000	15790.000000	3.572217	15820.239258
1303.690000	183.000000	15500.000000	3.571345	15825.439453
1304.690000	182.000000	15820.000000	3.570474	15835.040283
1305.690000	181.000000	15880.000000	3.569603	15849.279785
1306.690000	180.000000	16190.000000	3.568732	15871.519775
1307.690000	179.000000	15770.000000	3.567860	15891.359863
1308.690000	178.000000	15810.000000	3.566989	15920.079346
1309.690000	177.000000	15520.000000	3.566118	15949.360352
1310.690000	176.000000	16420.000000	3.565247	15978.320312
1311.690000	175.000000	16150.000000	3.564376	16004.880371
1312.690000	174.000000	16100.000000	3.563504	16042.160645
1313.690000	173.000000	15620.000000	3.562633	16074.720459
1314.690000	172.000000	16280.000000	3.561762	16115.440674
1315.690000	171.000000	16150.000000	3.560891	16175.200195
1316.690000	170.000000	15970.000000	3.560019	16252.879639
1317.690000	169.000000	16520.000000	3.559148	16331.679688
1318.690000	168.000000	16570.000000	3.558277	16422.639160
1319.690000	167.000000	16170.000000	3.557406	16515.520020
1320.690000	166.000000	16680.000000	3.556535	16593.199463
1321.690000	165.000000	17010.000000	3.555663	16655.759277
1322.690000	164.000000	16890.000000	3.554792	16717.760010
1323.690000	163.000000	16560.000000	3.553921	16774.479980
1324.690000	162.000000	16570.000000	3.553050	16829.519043
1325.690000	161.000000	16730.000000	3.552178	16884.239502
1326.690000	160.000000	17130.000000	3.551307	16926.560059
1327.690000	159.000000	17220.000000	3.550436	16933.519287
1328.690000	158.000000	17410.000000	3.549565	16897.919922
1329.690000	157.000000	16890.000000	3.548694	16812.080078
1330.690000	156.000000	16750.000000	3.547822	16680.799561
1331.690000	155.000000	16500.000000	3.546951	16524.079590
1332.690000	154.000000	16000.000000	3.546080	16362.640381
1333.690000	153.000000	16250.000000	3.545209	16204.000244
1334.690000	152.000000	16230.000000	3.544337	16061.519775
1335.690000	151.000000	15780.000000	3.543466	15938.559570
1336.690000	150.000000	15720.000000	3.542595	15833.759766
1337.690000	149.000000	15730.000000	3.541724	15757.120361
1338.690000	148.000000	15670.000000	3.540853	15722.131348
1339.690000	147.000000	15530.000000	3.539981	15727.218018
1340.690000	146.000000	15490.000000	3.539110	15775.588379
1341.690000	145.000000	15210.000000	3.538239	15849.296875
1342.690000	144.000000	16240.000000	3.537368	15912.257080
1343.690000	143.000000	16920.000000	3.536496	15933.427734
1344.690000	142.000000	19730.000000	3.535625	15917.141113
1345.690000	141.000000	26080.000000	3.534754	15858.723145
1346.690000	140.000000	34210.000000	3.533883	15775.378418
1347.690000	139.000000	33010.000000	3.533011	15695.925293
1348.690000	138.000000	24550.000000	3.532140	15645.655518
1349.690000	137.000000	18620.000000	3.531269	15587.117920
1350.690000	136.000000	16900.000000	3.530398	15503.066406
1351.690000	135.000000	15620.000000	3.529527	15386.055908
1352.690000	134.000000	15020.000000	3.528655	15228.630371
1353.690000	133.000000	14980.000000	3.527784	15020.076904
1354.690000	132.000000	14830.000000	3.526913	14810.615234
1355.690000	131.000000	14460.000000	3.526042	14637.113037
1356.690000	130.000000	13800.000000	3.528134	14501.760254
1357.690000	129.000000	14510.000000	3.531063	14409.360352
1358.690000	128.000000	14460.000000	3.533991	14369.279785
1359.690000	127.000000	14060.000000	3.536920	14350.960693
1360.690000	126.000000	14640.000000	3.539849	14327.840576
1361.690000	125.000000	14520.000000	3.542777	14307.280273
1362.690000	124.000000	14030.000000	3.545706	14283.120117
1363.690000	123.000000	14530.000000	3.548634	14254.479980
1364.690000	122.000000	14050.000000	3.551563	14250.240479
1365.690000	121.000000	13620.000000	3.554492	14281.040039
1366.690000	120.000000	14460.000000	3.557420	14340.159912
1367.690000	119.000000	14500.000000	3.560349	14436.560059
1368.690000	118.000000	14420.000000	3.563277	14567.760010
1369.690000	117.000000	14690.000000	3.566206	14710.479736
1370.690000	116.000000	15010.000000	3.569134	14868.160400
1371.690000	115.000000	14950.000000	3.572063	15023.514404
1372.690000	114.000000	15080.000000	3.574992	15166.783447
1373.690000	113.000000	15250.000000	3.577920	15286.845703
1374.690000	112.000000	15670.000000	3.580849	15374.663086
1375.690000	111.000000	15900.000000	3.583777	15390.394287
1376.690000	110.000000	16420.000000	3.586706	15364.697266
1377.690000	109.000000	16380.000000	3.589635	15270.611572
1378.690000	108.000000	15800.000000	3.592563	15091.417236
1379.690000	107.000000	15600.000000	3.595492	14819.194336
1380.690000	106.000000	15160.000000	3.598420	14485.703125
1381.690000	105.000000	13890.000000	3.601349	14047.645264
1382.690000	104.000000	13920.000000	3.604278	13546.223145
1383.690000	103.000000	12700.000000	3.607206	13020.314941
1384.690000	102.000000	12390.000000	3.610135	12510.159912
1385.690000	101.000000	11800.000000	3.613063	12042.160645
1386.690000	100.000000	11330.000000	3.615992	11679.295654
1387.690000	99.000000	10600.000000	3.618920	11422.351074
1388.690000	98.000000	11100.000000	3.621849	11267.891846
1389.690000	97.000000	10900.000000	3.624778	11209.230957
1390.690000	96.000000	10850.000000	3.627706	11198.237305
1391.690000	95.000000	12040.000000	3.630635	11180.516357
1392.690000	94.000000	14540.000000	3.633563	11141.409912
1393.690000	93.000000	20140.000000	3.636492	11062.833252
1394.690000	92.000000	29520.000000	3.639421	10909.487305
1395.690000	91.000000	35390.000000	3.642349	10721.046143
1396.690000	90.000000	38360.000000	3.645278	10519.001465
1397.690000	89.000000	48080.000000	3.648206	10276.938477
1398.690000	88.000000	45310.000000	3.651135	9985.084839
1399.690000	87.000000	28530.000000	3.654063	9656.494141
1400.690000	86.000000	15830.000000	3.656992	9232.211914
1401.690000	85.000000	10180.000000	3.659921	8699.256592
1402.690000	84.000000	8380.000000	3.662849	8098.734131
1403.690000	83.000000	7090.000000	3.665778	7462.263794
1404.690000	82.000000	6170.000000	3.668706	6813.741455
1405.690000	81.000000	5840.000000	3.671635	6229.858398
1406.690000	80.000000	5200.000000	3.674564	5740.243530
1407.690000	79.000000	5380.000000	3.677492	5346.879883
1408.690000	78.000000	4920.000000	3.680421	5049.680176
1409.690000	77.000000	4570.000000	3.683349	4851.600037
1410.690000	76.000000	4200.000000	3.686278	4722.080078
1411.690000	75.000000	4650.000000	3.689206	4648.880005
1412.690000	74.000000	4590.000000	3.692135	4619.200134
1413.690000	73.000000	4600.000000	3.695064	4615.760193
1414.690000	72.000000	4720.000000	3.697992	4613.359985
1415.690000	71.000000	4710.000000	3.700921	4602.879944
1416.690000	70.000000	4710.000000	3.703849	4577.999878
1417.690000	69.000000	4480.000000	3.706778	4536.239929
1418.690000	68.000000	4530.000000	3.709707	4482.560120
1419.690000	67.000000	4460.000000	3.712635	4430.159912
1420.690000	66.000000	4220.000000	3.715564	4389.280090
1421.690000	65.000000	4240.000000	3.718492	4364.240112
1422.690000	64.000000	4260.000000	3.721421	4355.280151
1423.690000	63.000000	4400.000000	3.724350	4360.639954
1424.690000	62.000000	4410.000000	3.727278	4375.039978
1425.690000	61.000000	4380.000000	3.730207	4390.799866
1426.690000	60.000000	4520.000000	3.733135	4402.560120
1427.690000	59.000000	4470.000000	3.736064	4413.999939
1428.690000	58.000000	4240.000000	3.738992	4426.719971
1429.690000	57.000000	4350.000000	3.741921	4439.840088
1430.690000	56.000000	4530.000000	3.744850	4455.440063
1431.690000	55.000000	4590.000000	3.747778	4481.199951
1432.690000	54.000000	4440.000000	3.750707	4515.039978
1433.690000	53.000000	4510.000000	3.753635	4554.079895
1434.690000	52.000000	4480.000000	3.756564	4600.159912
1435.690000	51.000000	4560.000000	3.759493	4651.119995
1436.690000	50.000000	4710.000000	3.762421	4690.639954
1437.690000	49.000000	5130.000000	3.765350	4710.880127
1438.690000	48.000000	4950.000000	3.768278	4716.799927
1439.690000	47.000000	4440.000000	3.771207	4705.520020
1440.690000	46.000000	4700.000000	3.774135	4680.320129
1441.690000	45.000000	4610.000000	3.777064	4658.320007
1442.690000	44.000000	4500.000000	3.779993	4649.519958
1443.690000	43.000000	4580.000000	3.782921	4640.800171
1444.690000	42.000000	4850.000000	3.785850	4635.920105
1445.690000	41.000000	4590.000000	3.788778	4634.880066
1446.690000	40.000000	4700.000000	3.791707	4629.519958
1447.690000	39.000000	4690.000000	3.794636	4616.799927
1448.690000	38.000000	4650.000000	3.797564	4619.599915
1449.690000	37.000000	4070.000000	3.800493	4638.080139
1450.690000	36.000000	4700.000000	3.803421	4671.679993
1451.690000	35.000000	4980.000000	3.806350	4730.880127
1452.690000	34.000000	4680.000000	3.809278	4819.200134
1453.690000	33.000000	4780.000000	3.812207	4918.240051
1454.690000	32.000000	4960.000000	3.815136	5027.999878
1455.690000	31.000000	5050.000000	3.818064	5144.320068
1456.690000	30.000000	5380.000000	3.820993	5243.919678
1457.690000	29.000000	5780.000000	3.823921	5314.639893
1458.690000	28.000000	5410.000000	3.826850	5359.679565
1459.690000	27.000000	5220.000000	3.829779	5360.319824
1460.690000	26.000000	5640.000000	3.830423	5303.359985
1461.690000	25.000000	5380.000000	3.830423	5192.719727
1462.690000	24.000000	5080.000000	3.830423	5019.039917
1463.690000	23.000000	5020.000000	3.830423	4760.240173
1464.690000	22.000000	5250.000000	3.830423	4426.800232
1465.690000	21.000000	4130.000000	3.830423	4039.600220
1466.690000	20.000000	3330.000000	3.830423	3612.960205
1467.690000	19.000000	3070.000000	3.830423	3182.720032
1468.690000	18.000000	2440.000000	3.830423	2802.588501
1469.690000	17.000000	2290.000000	3.830423	2502.634277
1470.690000	16.000000	1830.000000	3.830423	2292.302856
1471.690000	15.000000	1840.000000	3.830423	2181.622925
1472.690000	14.000000	1540.000000	3.830423	2151.057129
1473.690000	13.000000	2150.000000	3.830423	2165.319977
1474.690000	12.000000	5970.000000	3.830423	2205.005798
1475.690000	11.000000	20470.000000	3.830423	2265.057220
1476.690000	10.000000	34400.000000	3.830423	2342.988586
1477.690000	9.000000	19040.000000	3.830423	2445.171509
1478.690000	8.000000	4420.000000	3.830423	2554.811554
1479.690000	7.000000	3130.000000	3.830423	2628.674316
1480.690000	6.000000	3710.000000	3.830423	2619.497070
1481.690000	5.000000	3450.000000	3.830423	2476.165771
1482.690000	4.000000	3370.000000	3.830423	2177.028656
1483.690000	3.000000	1910.000000	3.830423	1763.097076
1484.690000	2.000000	420.000000	3.830423	1302.382812
1485.690000	1.000000	60.000000	3.830423	860.800018
1486.690000	0.000000	10.000000	3.830423	504.799995
1487.690000	-1.000000	30.000000	3.830423	268.799992
1488.690000	-2.000000	50.000000	3.830423	134.080000
