# Supplementary material for: Influence of the magnetic field on bandgap and chemical composition of zinc thin films prepared by sparking discharge process
Source: Sci Rep. 2020 Jan 29;10:1388. doi: 10.1038/s41598-020-58183-4 (PMC6989455; doi:10.1038/s41598-020-58183-4)
Supplement: Supplementary file 5 — Related Manuscript File. [file 41598_2020_58183_MOESM5_ESM.zip › XPS_7-3-2019_Stefan/XPS_7-3-2019/1_ZnN2-0.2T_ITO/Zn 2p]

Dataset Zn 2p:3(7-3-2019)
Dwell Time (s)	0.139535
Number of sweeps	3
Kinetic Energy(eV)	Binding Energy(eV)	Intensity(cps)	Transmission Value	Background(cps)	Zn 2p(cps)	Zn 2p(cps)	Envelope(cps)
426.690000	1060.000000	28169.777778	0.624642	28084.160373	0.000000	0.000000	0.000000
426.790000	1059.900000	28365.666667	0.624567	28045.898492	0.000000	0.000000	0.000000
426.890000	1059.800000	27909.388889	0.624491	27996.592665	0.000000	0.000000	0.000000
426.990000	1059.700000	27852.055556	0.624416	27940.043186	0.000000	0.000000	0.000000
427.090000	1059.600000	27792.333333	0.624340	27889.629232	0.000000	0.000000	0.000000
427.190000	1059.500000	27677.666667	0.624265	27851.215712	0.000000	0.000000	0.000000
427.290000	1059.400000	27902.222222	0.624189	27828.873535	0.000000	0.000000	0.000000
427.390000	1059.300000	27615.555556	0.624114	27812.419596	0.000000	0.000000	0.000000
427.490000	1059.200000	28098.111111	0.624039	27795.333442	0.000000	0.000000	0.000000
427.590000	1059.100000	27890.277778	0.623963	27775.382487	0.000000	0.000000	0.000000
427.690000	1059.000000	27670.500000	0.623888	27751.799208	0.000000	0.000000	0.000000
427.790000	1058.900000	27708.722222	0.623812	27722.311361	0.000000	0.000000	0.000000
427.890000	1058.800000	27536.722222	0.623737	27695.853950	0.000000	0.000000	0.000000
427.990000	1058.700000	27634.666667	0.623661	27676.784831	0.000000	0.000000	0.000000
428.090000	1058.600000	27649.000000	0.623586	27659.239095	0.000000	0.000000	0.000000
428.190000	1058.500000	27868.777778	0.623510	27642.948459	0.000000	0.000000	0.000000
428.290000	1058.400000	27689.611111	0.623435	27630.255154	0.000000	0.000000	0.000000
428.390000	1058.300000	27388.611111	0.623360	27617.683160	0.000000	0.000000	0.000000
428.490000	1058.200000	28122.000000	0.623284	27601.257216	0.000000	0.000000	0.000000
428.590000	1058.100000	27613.166667	0.623209	27586.636936	0.000000	0.000000	0.000000
428.690000	1058.000000	27539.111111	0.623133	27566.632324	0.000000	0.000000	0.000000
428.790000	1057.900000	27811.444444	0.623058	27537.291450	0.000000	0.000000	0.000000
428.890000	1057.800000	28052.722222	0.622982	27499.148546	0.000000	0.000000	0.000000
428.990000	1057.700000	27496.111111	0.622907	27458.717068	0.000000	0.000000	0.000000
429.090000	1057.600000	27285.888889	0.622832	27415.026530	0.000000	0.000000	0.000000
429.190000	1057.500000	27388.611111	0.622756	27379.998047	0.000000	0.000000	0.000000
429.290000	1057.400000	27176.000000	0.622681	27356.557075	0.000000	0.000000	0.000000
429.390000	1057.300000	27269.166667	0.622605	27342.911947	0.000000	0.000000	0.000000
429.490000	1057.200000	27453.111111	0.622530	27329.808051	0.000000	0.000000	0.000000
429.590000	1057.100000	27481.777778	0.622454	27312.101345	0.000000	0.000000	0.000000
429.690000	1057.000000	27295.444444	0.622379	27280.910482	0.000000	0.000000	0.000000
429.790000	1056.900000	27273.944444	0.622304	27234.539442	0.000000	0.000000	0.000000
429.890000	1056.800000	27632.277778	0.622228	27172.484321	0.000000	0.000000	0.000000
429.990000	1056.700000	27226.166667	0.622153	27101.848796	0.000000	0.000000	0.000000
430.090000	1056.600000	27438.777778	0.622077	27034.199382	0.000000	0.000000	0.000000
430.190000	1056.500000	26617.000000	0.622002	26971.213433	0.000000	0.000000	0.000000
430.290000	1056.400000	26994.444444	0.621926	26910.903320	0.000000	0.000000	0.000000
430.390000	1056.300000	26951.444444	0.621851	26859.740506	0.000000	0.000000	0.000000
430.490000	1056.200000	27187.944444	0.621776	26817.137099	0.000000	0.000000	0.000000
430.590000	1056.100000	26860.666667	0.621700	26773.840820	0.000000	0.000000	0.000000
430.690000	1056.000000	26798.555556	0.621625	26737.209635	0.000000	0.000000	0.000000
430.790000	1055.900000	26547.722222	0.621549	26715.809950	0.000000	0.000000	0.000000
430.890000	1055.800000	26368.555556	0.621474	26700.104872	0.000000	0.000000	0.000000
430.990000	1055.700000	26839.166667	0.621398	26685.575575	0.000000	0.000000	0.000000
431.090000	1055.600000	26858.277778	0.621323	26671.799805	0.000000	0.000000	0.000000
431.190000	1055.500000	26683.888889	0.621247	26644.633192	0.000000	0.000000	0.000000
431.290000	1055.400000	26853.500000	0.621172	26597.657932	0.000000	0.000000	0.000000
431.390000	1055.300000	26877.388889	0.621097	26539.944336	0.000000	0.000000	0.000000
431.490000	1055.200000	26296.888889	0.621021	26476.876736	0.000000	0.000000	0.000000
431.590000	1055.100000	26471.277778	0.620946	26416.925890	0.000000	0.000000	0.000000
431.690000	1055.000000	26738.833333	0.620870	26375.225315	0.000000	0.000000	0.000000
431.790000	1054.900000	26144.000000	0.620795	26352.138943	0.000000	0.000000	0.000000
431.890000	1054.800000	26514.277778	0.620719	26346.425673	0.000000	0.000000	0.000000
431.990000	1054.700000	26258.666667	0.620644	26355.232368	0.000000	0.000000	0.000000
432.090000	1054.600000	26373.333333	0.620569	26370.379883	0.000000	0.000000	0.000000
432.190000	1054.500000	26466.500000	0.620493	26384.930176	0.000000	0.000000	0.000000
432.290000	1054.400000	26311.222222	0.620418	26395.922797	0.000000	0.000000	0.000000
432.390000	1054.300000	26485.611111	0.620342	26394.030816	0.000000	0.000000	0.000000
432.490000	1054.200000	26569.222222	0.620267	26376.207465	0.000000	0.000000	0.000000
432.590000	1054.100000	26614.611111	0.620191	26342.949653	0.000000	0.000000	0.000000
432.690000	1054.000000	26399.611111	0.620116	26286.607802	0.000000	0.000000	0.000000
432.790000	1053.900000	26488.000000	0.620041	26212.629232	0.000000	0.000000	0.000000
432.890000	1053.800000	26034.111111	0.619965	26131.815267	0.000000	0.000000	0.000000
432.990000	1053.700000	26062.777778	0.619890	26054.150716	0.000000	0.000000	0.000000
433.090000	1053.600000	25594.555556	0.619814	25982.936632	0.000000	0.000000	0.000000
433.190000	1053.500000	26081.888889	0.619739	25933.754449	0.000000	0.000000	0.000000
433.290000	1053.400000	26287.333333	0.619663	25906.818793	0.000000	0.000000	0.000000
433.390000	1053.300000	26296.888889	0.619588	25894.638726	0.000000	0.000000	0.000000
433.490000	1053.200000	26089.055556	0.619513	25888.444878	0.000000	0.000000	0.000000
433.590000	1053.100000	25780.888889	0.619437	25884.737901	0.000000	0.000000	0.000000
433.690000	1053.000000	25926.611111	0.619362	25873.372016	0.000000	0.000000	0.000000
433.790000	1052.900000	25948.111111	0.619286	25848.186035	0.000000	0.000000	0.000000
433.890000	1052.800000	25933.777778	0.619211	25816.463270	0.000000	0.000000	0.000000
433.990000	1052.700000	25711.611111	0.619135	25779.995388	0.000000	0.000000	0.000000
434.090000	1052.600000	25671.000000	0.619060	25742.342394	0.000000	0.000000	0.000000
434.190000	1052.500000	25496.611111	0.618984	25702.953722	0.000000	0.000000	0.000000
434.290000	1052.400000	25909.888889	0.618909	25669.490614	0.000000	0.000000	0.000000
434.390000	1052.300000	25542.000000	0.618834	25635.455946	0.000000	0.000000	0.000000
434.490000	1052.200000	25840.611111	0.618758	25605.898112	0.000000	0.000000	0.000000
434.590000	1052.100000	25489.444444	0.618683	25584.220812	0.000000	0.000000	0.000000
434.690000	1052.000000	25236.222222	0.618607	25578.523872	0.000000	0.000000	0.000000
434.790000	1051.900000	25534.833333	0.618532	25586.495388	0.000000	0.000000	0.000000
434.890000	1051.800000	25623.222222	0.618456	25610.939507	0.000000	0.000000	0.000000
434.990000	1051.700000	26081.888889	0.618381	25642.981879	0.000000	0.000000	0.000000
435.090000	1051.600000	25866.888889	0.618306	25673.885796	0.000000	0.000000	0.000000
435.190000	1051.500000	25983.944444	0.618230	25692.511664	0.000000	0.000000	0.000000
435.290000	1051.400000	25835.833333	0.618155	25695.091851	0.000000	0.000000	0.000000
435.390000	1051.300000	25888.388889	0.618079	25683.471680	0.000000	0.000000	0.000000
435.490000	1051.200000	25532.444444	0.618004	25662.505914	0.000000	0.000000	0.000000
435.590000	1051.100000	25694.888889	0.617928	25636.309787	0.000000	0.000000	0.000000
435.690000	1051.000000	25408.222222	0.617853	25612.371908	0.000000	0.000000	0.000000
435.790000	1050.900000	25420.166667	0.617778	25587.734158	0.000000	0.000000	0.000000
435.890000	1050.800000	25866.888889	0.617702	25556.296007	0.000000	0.000001	0.000001
435.990000	1050.700000	25675.777778	0.617627	25516.123481	0.000000	0.000002	0.000002
436.090000	1050.600000	25580.222222	0.617551	25468.728299	0.000000	0.000003	0.000003
436.190000	1050.500000	25262.500000	0.617476	25414.623698	0.000000	0.000007	0.000007
436.290000	1050.400000	25224.277778	0.617400	25368.031033	0.000000	0.000013	0.000013
436.390000	1050.300000	25188.444444	0.617325	25335.333116	0.000000	0.000026	0.000026
436.490000	1050.200000	25331.777778	0.617250	25323.654622	0.000000	0.000052	0.000052
436.590000	1050.100000	25281.611111	0.617174	25331.700792	0.000000	0.000101	0.000101
436.690000	1050.000000	25322.222222	0.617099	25359.296658	0.000000	0.000194	0.000194
436.790000	1049.900000	25312.666667	0.617023	25392.932400	0.000000	0.000368	0.000368
436.890000	1049.800000	25630.388889	0.616948	25428.651421	0.000000	0.000692	0.000692
436.990000	1049.700000	25298.333333	0.616872	25455.349121	0.000000	0.001294	0.001294
437.090000	1049.600000	25690.111111	0.616797	25470.163032	0.000000	0.002391	0.002391
437.190000	1049.500000	25424.944444	0.616721	25465.620877	0.000000	0.004360	0.004360
437.290000	1049.400000	25663.833333	0.616646	25447.937500	0.000000	0.007849	0.007849
437.390000	1049.300000	25503.777778	0.616571	25422.224284	0.000000	0.013954	0.013954
437.490000	1049.200000	25080.944444	0.616495	25396.683702	0.000000	0.024579	0.024579
437.590000	1049.100000	25417.777778	0.616420	25376.947374	0.000000	0.043088	0.043088
437.690000	1049.000000	25639.944444	0.616344	25371.059136	0.000000	0.074547	0.074547
437.790000	1048.900000	25742.666667	0.616269	25375.181369	0.000000	0.127348	0.127348
437.890000	1048.800000	25585.000000	0.616193	25384.398655	0.000000	0.214882	0.214882
437.990000	1048.700000	25759.388889	0.616118	25395.227973	0.000000	0.358469	0.358469
438.090000	1048.600000	25489.444444	0.616043	25402.112359	0.000000	0.592890	0.592890
438.190000	1048.500000	25389.111111	0.615967	25402.863553	0.000000	0.973163	0.973163
438.290000	1048.400000	25754.611111	0.615892	25401.361165	0.000000	1.577595	1.577595
438.390000	1048.300000	25393.888889	0.615816	25398.862630	0.000000	2.526699	2.526699
438.490000	1048.200000	25840.611111	0.615741	25395.584907	0.000000	3.999315	3.999315
438.590000	1048.100000	25897.944444	0.615665	25394.028863	0.000000	6.262809	6.262809
438.690000	1048.000000	26112.944444	0.615590	25390.576172	0.000000	9.726642	9.726642
438.790000	1047.900000	25914.666667	0.615515	25914.666667	0.000000	14.963222	14.963222
438.890000	1047.800000	25826.277778	0.615439	25887.257433	0.000000	22.747892	22.747892
438.990000	1047.700000	25477.500000	0.615364	25859.848199	0.000000	34.183917	34.183917
439.090000	1047.600000	25886.000000	0.615288	25832.436632	0.000000	50.788056	50.788056
439.190000	1047.500000	26136.833333	0.615213	25805.027398	0.000000	74.681975	74.681975
439.290000	1047.400000	26397.222222	0.615137	25777.618164	0.000000	108.911231	108.911231
439.390000	1047.300000	26471.277778	0.615062	25750.208930	0.000000	157.140306	157.140306
439.490000	1047.200000	26839.166667	0.614986	25722.797363	0.000000	224.147043	224.147043
439.590000	1047.100000	26965.777778	0.614911	25695.388129	0.000000	316.140917	316.140917
439.690000	1047.000000	26949.055556	0.614836	25667.978895	0.000000	440.948734	440.948734
439.790000	1046.900000	26710.166667	0.614760	25640.569661	0.000000	608.714157	608.714157
439.890000	1046.800000	28129.166667	0.614685	25613.158095	0.000000	832.981964	832.981964
439.990000	1046.700000	28317.888889	0.614609	25585.748861	0.000000	1126.863632	1126.863632
440.090000	1046.600000	28664.277778	0.614534	25558.339627	0.000000	1507.136790	1507.136790
440.190000	1046.500000	29261.500000	0.614458	25530.930393	0.000000	1992.938137	1992.938137
440.290000	1046.400000	29789.444444	0.614383	25503.521159	0.000000	2605.790202	2605.790202
440.390000	1046.300000	30747.388889	0.614308	25476.109592	0.000000	3370.532091	3370.532091
440.490000	1046.200000	31578.722222	0.614232	25448.700358	0.000000	4313.261658	4313.261658
440.590000	1046.100000	32572.500000	0.614157	25421.291124	0.000000	5453.350423	5453.350423
440.690000	1046.000000	33755.000000	0.614081	25393.881890	0.000000	6810.922852	6810.922852
440.790000	1045.900000	35331.666667	0.614006	25366.470323	0.000000	8401.237562	8401.237562
440.890000	1045.800000	37319.222222	0.613930	25339.061089	0.000000	10232.751899	10232.751899
440.990000	1045.700000	38824.222222	0.613855	25311.651855	0.000000	12305.728895	12305.728895
441.090000	1045.600000	40830.888889	0.613780	25284.242622	0.000000	14601.207330	14601.207330
441.190000	1045.500000	43604.388889	0.613704	25256.833388	0.000000	17080.654704	17080.654704
441.290000	1045.400000	45749.611111	0.613629	25229.421821	0.000000	19690.391005	19690.391005
441.390000	1045.300000	47682.222222	0.613553	25202.012587	0.000000	22357.319499	22357.319499
441.490000	1045.200000	50219.222222	0.613478	25174.603353	0.000000	24989.042209	24989.042209
441.590000	1045.100000	52971.222222	0.613402	25147.194119	0.000000	27474.109538	27474.109538
441.690000	1045.000000	54304.222222	0.613327	25119.782552	0.000000	29696.564724	29696.564724
441.790000	1044.900000	56449.444444	0.613252	25092.373318	0.000000	31544.314290	31544.314290
441.890000	1044.800000	58035.666667	0.613176	25064.964084	0.000000	32915.713813	32915.713813
441.990000	1044.700000	58226.777778	0.613101	25037.554850	0.000000	33730.677192	33730.677192
442.090000	1044.600000	59335.222222	0.613025	25010.143283	0.000000	33935.244466	33935.244466
442.190000	1044.500000	58840.722222	0.612950	24982.734049	0.000000	33501.929416	33501.929416
442.290000	1044.400000	58343.833333	0.612874	24955.324816	0.000000	32476.489529	32476.489529
442.390000	1044.300000	57383.500000	0.612799	24927.915582	0.000000	30920.590332	30920.590332
442.490000	1044.200000	54696.000000	0.612723	24900.506348	0.000000	28923.287923	28923.287923
442.590000	1044.100000	52058.666667	0.612648	24873.094781	0.000000	26591.394097	26591.394097
442.690000	1044.000000	50455.722222	0.612573	24845.685547	0.000000	24039.055284	24039.055284
442.790000	1043.900000	47653.555556	0.612497	24818.276313	0.000000	21381.621691	21381.621691
442.890000	1043.800000	44868.111111	0.612422	24790.867079	0.000000	18725.394206	18725.394206
442.990000	1043.700000	41686.111111	0.612346	24763.455512	0.000000	16155.321859	16155.321859
443.090000	1043.600000	39008.166667	0.612271	24736.046278	0.000000	13737.484022	13737.484022
443.190000	1043.500000	36951.333333	0.612195	24708.637044	0.000000	11519.382026	11519.382026
443.290000	1043.400000	34782.222222	0.612120	24681.227810	0.000000	9533.143392	9533.143392
443.390000	1043.300000	33176.888889	0.612045	24653.816243	0.000000	7790.461195	7790.461195
443.490000	1043.200000	31662.333333	0.611969	24626.407010	0.000000	6286.552409	6286.552409
443.590000	1043.100000	30381.888889	0.611894	24598.997776	0.000000	5010.608710	5010.608710
443.690000	1043.000000	29612.666667	0.611818	24571.588542	0.000000	3945.282369	3945.282369
443.790000	1042.900000	28821.944444	0.611743	24544.179308	0.000000	3069.994005	3069.994005
443.890000	1042.800000	28012.111111	0.611667	24516.767741	0.000000	2364.134203	2364.134203
443.990000	1042.700000	27725.444444	0.611592	24489.358507	0.000000	1800.656057	1800.656057
444.090000	1042.600000	27947.611111	0.611517	24461.949273	0.000000	1355.959812	1355.959812
444.190000	1042.500000	27536.722222	0.611441	24434.540039	0.000000	1009.524629	1009.524629
444.290000	1042.400000	26812.888889	0.611366	24407.128472	0.000000	743.053289	743.053289
444.390000	1042.300000	26939.500000	0.611290	24379.719238	0.000000	540.931841	540.931841
444.490000	1042.200000	26509.500000	0.611215	24352.310004	0.000000	390.513055	390.513055
444.590000	1042.100000	26366.166667	0.611139	24324.900770	0.000000	278.813872	278.813872
444.690000	1042.000000	26492.777778	0.611064	24297.491536	0.000000	196.847510	196.847510
444.790000	1041.900000	26609.833333	0.610989	24270.079970	0.000000	137.410302	137.410302
444.890000	1041.800000	26409.166667	0.610913	24242.670736	0.000000	94.837059	94.837059
444.990000	1041.700000	26187.000000	0.610838	24215.261502	0.000000	64.798825	64.798825
445.090000	1041.600000	25869.277778	0.610762	24187.852268	0.000000	43.919076	43.919076
445.190000	1041.500000	26019.777778	0.610687	24160.440701	0.000000	29.433799	29.433799
445.290000	1041.400000	25976.777778	0.610611	24133.031467	0.000000	19.501170	19.501170
445.390000	1041.300000	25919.444444	0.610536	24105.622233	0.000000	12.770139	12.770139
445.490000	1041.200000	26437.833333	0.610460	24078.212999	0.000000	8.266611	8.266611
445.590000	1041.100000	26218.055556	0.610385	24050.801432	0.000000	5.305368	5.305368
445.690000	1041.000000	25854.944444	0.610310	24023.392198	0.000000	3.375873	3.375873
445.790000	1040.900000	25938.555556	0.610234	23995.982964	0.000000	2.123224	2.123224
445.890000	1040.800000	25888.388889	0.610159	23968.573730	0.000000	1.319559	1.319559
445.990000	1040.700000	25527.666667	0.610083	23941.164497	0.000000	0.810122	0.810122
446.090000	1040.600000	25981.555556	0.610008	23913.752930	0.000000	0.491554	0.491554
446.190000	1040.500000	26344.666667	0.609932	23886.343696	0.000000	0.296393	0.296393
446.290000	1040.400000	26187.000000	0.609857	23858.934462	0.000000	0.176954	0.176954
446.390000	1040.300000	25926.611111	0.609782	23831.525228	0.000000	0.104371	0.104371
446.490000	1040.200000	25718.777778	0.609706	23804.113661	0.000000	0.060797	0.060797
446.590000	1040.100000	25888.388889	0.609631	23776.704427	0.000000	0.034962	0.034962
446.690000	1040.000000	25401.055556	0.609555	23749.295193	0.000000	0.019866	0.019866
446.790000	1039.900000	25565.888889	0.609480	23721.885959	0.000000	0.011258	0.011258
446.890000	1039.800000	25678.166667	0.609404	23694.474392	0.000000	0.006302	0.006302
446.990000	1039.700000	25819.111111	0.609329	23667.065158	0.000000	0.003483	0.003483
447.090000	1039.600000	25250.555556	0.609254	23639.655924	0.000000	0.001900	0.001900
447.190000	1039.500000	25171.722222	0.609178	23612.246691	0.000000	0.001023	0.001023
447.290000	1039.400000	25135.888889	0.609103	23584.837457	0.000000	0.000545	0.000545
447.390000	1039.300000	25436.888889	0.609027	23557.425890	0.000000	0.000290	0.000290
447.490000	1039.200000	25377.166667	0.608952	23530.016656	0.000000	0.000152	0.000152
447.590000	1039.100000	25157.388889	0.608876	23502.607422	0.000000	0.000079	0.000079
447.690000	1039.000000	25023.611111	0.608801	23475.198188	0.000000	0.000040	0.000040
447.790000	1038.900000	24734.555556	0.608726	23447.786621	0.000000	0.000020	0.000020
447.890000	1038.800000	24959.111111	0.608650	23420.377387	0.000000	0.000010	0.000010
447.990000	1038.700000	25128.722222	0.608575	23392.968153	0.000000	0.000005	0.000005
448.090000	1038.600000	24744.111111	0.608499	23365.558919	0.000000	0.000002	0.000002
448.190000	1038.500000	24875.500000	0.608424	23338.149685	0.000000	0.000001	0.000001
448.290000	1038.400000	24825.333333	0.608348	23310.738118	0.000000	0.000001	0.000001
448.390000	1038.300000	24622.277778	0.608273	23283.328885	0.000000	0.000000	0.000000
448.490000	1038.200000	24880.277778	0.608197	23255.919651	0.000000	0.000000	0.000000
448.590000	1038.100000	24698.722222	0.608122	23228.510417	0.000000	0.000000	0.000000
448.690000	1038.000000	24335.611111	0.608047	23201.098850	0.000000	0.000000	0.000000
448.790000	1037.900000	24357.111111	0.607971	23173.689616	0.000000	0.000000	0.000000
448.890000	1037.800000	24316.500000	0.607896	23146.280382	0.000000	0.000000	0.000000
448.990000	1037.700000	24283.055556	0.607820	23118.871148	0.000000	0.000000	0.000000
449.090000	1037.600000	24498.055556	0.607745	23091.459581	0.000000	0.000000	0.000000
449.190000	1037.500000	24459.833333	0.607669	23064.050347	0.000000	0.000000	0.000000
449.290000	1037.400000	24395.333333	0.607594	23036.641113	0.000000	0.000000	0.000000
449.390000	1037.300000	23974.888889	0.607519	23009.231879	0.000000	0.000000	0.000000
449.490000	1037.200000	24032.222222	0.607443	22981.822645	0.000000	0.000000	0.000000
449.590000	1037.100000	24094.333333	0.607368	22954.411079	0.000000	0.000000	0.000000
449.690000	1037.000000	23592.666667	0.607292	22927.001845	0.000000	0.000000	0.000000
449.790000	1036.900000	23413.500000	0.607217	22899.592611	0.000000	0.000000	0.000000
449.890000	1036.800000	23413.500000	0.607141	22872.183377	0.000000	0.000000	0.000000
449.990000	1036.700000	23647.611111	0.607066	22844.771810	0.000000	0.000000	0.000000
450.090000	1036.600000	23736.000000	0.606991	22817.362576	0.000000	0.000000	0.000000
450.190000	1036.500000	23580.722222	0.606915	22789.953342	0.000000	0.000000	0.000000
450.290000	1036.400000	23461.277778	0.606840	22762.544108	0.000000	0.000000	0.000000
450.390000	1036.300000	23277.333333	0.606764	22735.132541	0.000000	0.000000	0.000000
450.490000	1036.200000	23724.055556	0.606689	22707.723307	0.000000	0.000000	0.000000
450.590000	1036.100000	23332.277778	0.606613	22680.314073	0.000000	0.000000	0.000000
450.690000	1036.000000	23200.888889	0.606538	22652.904839	0.000000	0.000000	0.000000
450.790000	1035.900000	23126.833333	0.606462	22625.495605	0.000000	0.000000	0.000000
450.890000	1035.800000	22806.722222	0.606387	22598.084039	0.000000	0.000000	0.000000
450.990000	1035.700000	22919.000000	0.606312	22570.674805	0.000000	0.000000	0.000000
451.090000	1035.600000	22959.611111	0.606236	22543.265571	0.000000	0.000000	0.000000
451.190000	1035.500000	23377.666667	0.606161	22515.856337	0.000000	0.000000	0.000000
451.290000	1035.400000	23368.111111	0.606085	22488.444770	0.000000	0.000000	0.000000
451.390000	1035.300000	22842.555556	0.606010	22461.035536	0.000000	0.000000	0.000000
451.490000	1035.200000	22895.111111	0.605934	22433.626302	0.000000	0.000000	0.000000
451.590000	1035.100000	22770.888889	0.605859	22406.217068	0.000000	0.000000	0.000000
451.690000	1035.000000	22472.277778	0.605784	22378.807834	0.000000	0.000000	0.000000
451.790000	1034.900000	22240.555556	0.605708	22351.396267	0.000000	0.000000	0.000000
451.890000	1034.800000	22646.666667	0.605633	22323.987033	0.000000	0.000000	0.000000
451.990000	1034.700000	22993.055556	0.605557	22296.577799	0.000000	0.000000	0.000000
452.090000	1034.600000	22489.000000	0.605482	22269.168566	0.000000	0.000000	0.000000
452.190000	1034.500000	22517.666667	0.605406	22241.756999	0.000000	0.000000	0.000000
452.290000	1034.400000	22512.888889	0.605331	22214.347765	0.000000	0.000000	0.000000
452.390000	1034.300000	22407.777778	0.605256	22186.938531	0.000000	0.000000	0.000000
452.490000	1034.200000	22130.666667	0.605180	22159.529297	0.000000	0.000000	0.000000
452.590000	1034.100000	22025.555556	0.605105	22132.117730	0.000000	0.000000	0.000000
452.690000	1034.000000	22185.611111	0.605029	22104.708496	0.000000	0.000000	0.000000
452.790000	1033.900000	21906.111111	0.604954	22077.299262	0.000000	0.000000	0.000000
452.890000	1033.800000	22367.166667	0.604878	22049.890028	0.000000	0.000000	0.000000
452.990000	1033.700000	22094.833333	0.604803	22022.480794	0.000000	0.000000	0.000000
453.090000	1033.600000	22059.000000	0.604728	21995.069227	0.000000	0.000000	0.000000
453.190000	1033.500000	22188.000000	0.604652	21967.659993	0.000000	0.000000	0.000000
453.290000	1033.400000	21724.555556	0.604577	21940.250760	0.000000	0.000000	0.000000
453.390000	1033.300000	21891.777778	0.604501	21912.841526	0.000000	0.000000	0.000000
453.490000	1033.200000	21805.777778	0.604426	21885.429959	0.000000	0.000000	0.000000
453.590000	1033.100000	21554.944444	0.604350	21858.020725	0.000000	0.000000	0.000000
453.690000	1033.000000	21457.000000	0.604275	21830.611491	0.000000	0.000000	0.000000
453.790000	1032.900000	21507.166667	0.604199	21803.202257	0.000000	0.000000	0.000000
453.890000	1032.800000	21710.222222	0.604124	21775.790690	0.000000	0.000000	0.000000
453.990000	1032.700000	21848.777778	0.604049	21748.381456	0.000000	0.000000	0.000000
454.090000	1032.600000	21571.666667	0.603973	21720.972222	0.000000	0.000000	0.000000
454.190000	1032.500000	21416.388889	0.603898	21693.562988	0.000000	0.000000	0.000000
454.290000	1032.400000	20909.944444	0.603822	21666.153754	0.000000	0.000000	0.000000
454.390000	1032.300000	21017.444444	0.603747	21638.742188	0.000000	0.000000	0.000000
454.490000	1032.200000	21072.388889	0.603671	21611.332954	0.000000	0.000000	0.000000
454.590000	1032.100000	20809.611111	0.603596	21583.923720	0.000000	0.000000	0.000000
454.690000	1032.000000	20960.111111	0.603521	21556.514486	0.000000	0.000000	0.000000
454.790000	1031.900000	21084.333333	0.603445	21529.102919	0.000000	0.000000	0.000000
454.890000	1031.800000	20580.277778	0.603370	21501.693685	0.000000	0.000000	0.000000
454.990000	1031.700000	21019.833333	0.603294	21474.284451	0.000000	0.000000	0.000000
455.090000	1031.600000	21306.500000	0.603219	21446.875217	0.000000	0.000000	0.000000
455.190000	1031.500000	20967.277778	0.603143	21419.465983	0.000000	0.000000	0.000000
455.290000	1031.400000	20780.944444	0.603068	21392.054416	0.000000	0.000000	0.000000
455.390000	1031.300000	21065.222222	0.602993	21364.645182	0.000000	0.000000	0.000000
455.490000	1031.200000	20807.222222	0.602917	21337.235948	0.000000	0.000000	0.000000
455.590000	1031.100000	20857.388889	0.602842	21309.826714	0.000000	0.000000	0.000000
455.690000	1031.000000	20714.055556	0.602766	21282.415148	0.000000	0.000000	0.000000
455.790000	1030.900000	20499.055556	0.602691	21255.005914	0.000000	0.000000	0.000000
455.890000	1030.800000	20530.111111	0.602615	21227.596680	0.000000	0.000000	0.000000
455.990000	1030.700000	20680.611111	0.602540	21200.187446	0.000000	0.000000	0.000000
456.090000	1030.600000	20477.555556	0.602465	21172.775879	0.000000	0.000000	0.000000
456.190000	1030.500000	20539.666667	0.602389	21145.366645	0.000000	0.000000	0.000000
456.290000	1030.400000	20520.555556	0.602314	21117.957411	0.000000	0.000000	0.000000
456.390000	1030.300000	20828.722222	0.602238	21090.548177	0.000000	0.000000	0.000000
456.490000	1030.200000	20592.222222	0.602163	21063.138943	0.000000	0.000000	0.000000
456.590000	1030.100000	20095.333333	0.602087	21035.727376	0.000000	0.000000	0.000000
456.690000	1030.000000	20276.888889	0.602012	21008.318142	0.000000	0.000000	0.000000
456.790000	1029.900000	20565.944444	0.601936	20980.908908	0.000000	0.000000	0.000000
456.890000	1029.800000	20035.611111	0.601861	20953.499674	0.000000	0.000000	0.000000
456.990000	1029.700000	20133.555556	0.601786	20926.088108	0.000000	0.000000	0.000000
457.090000	1029.600000	20090.555556	0.601710	20898.678874	0.000000	0.000000	0.000000
457.190000	1029.500000	20257.777778	0.601635	20871.269640	0.000000	0.000000	0.000000
457.290000	1029.400000	20035.611111	0.601559	20843.860406	0.000000	0.000000	0.000000
457.390000	1029.300000	19739.388889	0.601484	20816.448839	0.000000	0.000000	0.000000
457.490000	1029.200000	19765.666667	0.601408	20789.039605	0.000000	0.000000	0.000000
457.590000	1029.100000	19500.500000	0.601333	20761.630371	0.000000	0.000000	0.000000
457.690000	1029.000000	19694.000000	0.601258	20734.221137	0.000000	0.000000	0.000000
457.790000	1028.900000	19791.944444	0.601182	20706.811903	0.000000	0.000000	0.000000
457.890000	1028.800000	19440.777778	0.601107	20679.400336	0.000000	0.000000	0.000000
457.990000	1028.700000	19913.777778	0.601031	20651.991102	0.000000	0.000000	0.000000
458.090000	1028.600000	19533.944444	0.600956	20624.581868	0.000000	0.000000	0.000000
458.190000	1028.500000	19565.000000	0.600880	20597.172635	0.000000	0.000000	0.000000
458.290000	1028.400000	19388.222222	0.600805	20569.761068	0.000000	0.000000	0.000000
458.390000	1028.300000	19562.611111	0.600730	20542.351834	0.000000	0.000000	0.000000
458.490000	1028.200000	19682.055556	0.600654	20514.942600	0.000000	0.000000	0.000000
458.590000	1028.100000	19345.222222	0.600579	20487.533366	0.000000	0.000000	0.000000
458.690000	1028.000000	19292.666667	0.600503	20460.124132	0.000000	0.000000	0.000000
458.790000	1027.900000	19037.055556	0.600428	20432.712565	0.000000	0.000000	0.000000
458.890000	1027.800000	19297.444444	0.600352	20405.303331	0.000001	0.000000	0.000001
458.990000	1027.700000	19082.444444	0.600277	20377.894097	0.000002	0.000000	0.000002
459.090000	1027.600000	19044.222222	0.600202	20350.484863	0.000004	0.000000	0.000004
459.190000	1027.500000	19101.555556	0.600126	20323.073296	0.000008	0.000000	0.000008
459.290000	1027.400000	19185.166667	0.600051	20295.664062	0.000017	0.000000	0.000017
459.390000	1027.300000	19154.111111	0.599975	20268.254829	0.000033	0.000000	0.000033
459.490000	1027.200000	19242.500000	0.599900	20240.845595	0.000066	0.000000	0.000066
459.590000	1027.100000	18931.944444	0.599824	20213.434028	0.000131	0.000000	0.000131
459.690000	1027.000000	19125.444444	0.599749	20186.024794	0.000254	0.000000	0.000254
459.790000	1026.900000	18939.111111	0.599673	20158.615560	0.000485	0.000000	0.000485
459.890000	1026.800000	19512.444444	0.599598	20131.206326	0.000917	0.000000	0.000917
459.990000	1026.700000	19275.944444	0.599552	20103.797092	0.001721	0.000000	0.001721
460.090000	1026.600000	19328.500000	0.599514	20076.385525	0.003207	0.000000	0.003207
460.190000	1026.500000	19022.722222	0.599476	20048.976291	0.005901	0.000000	0.005901
460.290000	1026.400000	18896.111111	0.599438	20021.567057	0.010717	0.000000	0.010717
460.390000	1026.300000	18750.388889	0.599399	19994.157823	0.019215	0.000000	0.019215
460.490000	1026.200000	18757.555556	0.599361	19966.746257	0.034028	0.000000	0.034028
460.590000	1026.100000	18822.055556	0.599323	19939.337023	0.059911	0.000000	0.059911
460.690000	1026.000000	18977.333333	0.599285	19911.927789	0.104588	0.000000	0.104588
460.790000	1025.900000	18989.277778	0.599247	19884.518555	0.180225	0.000000	0.180225
460.890000	1025.800000	19137.388889	0.599208	19857.106988	0.306681	0.000000	0.306681
460.990000	1025.700000	19359.555556	0.599170	19829.697754	0.515529	0.000000	0.515529
461.090000	1025.600000	18891.333333	0.599132	19802.288520	0.857436	0.000000	0.857436
461.190000	1025.500000	18798.166667	0.599094	19774.879286	1.415589	0.000000	1.415589
461.290000	1025.400000	18865.055556	0.599055	19747.470052	2.314480	0.000000	2.314480
461.390000	1025.300000	19309.388889	0.599017	19720.058485	3.737834	0.000000	3.737834
461.490000	1025.200000	19385.833333	0.598979	19692.649251	5.964561	0.000000	5.964561
461.590000	1025.100000	19264.000000	0.598941	19665.240017	9.406967	0.000000	9.406967
461.690000	1025.000000	19228.166667	0.598903	19637.830783	14.694130	0.000000	14.694130
461.790000	1024.900000	19364.333333	0.598864	19610.419217	22.760096	0.000000	22.760096
461.890000	1024.800000	19373.888889	0.598826	19583.009983	34.885247	0.000000	34.885247
461.990000	1024.700000	19691.611111	0.598788	19555.600749	52.844812	0.000000	52.844812
462.090000	1024.600000	19586.500000	0.598750	19528.191515	79.133639	0.000000	79.133639
462.190000	1024.500000	19708.333333	0.598711	19500.781114	117.167753	0.000000	117.167753
462.290000	1024.400000	20109.666667	0.598673	19473.371880	171.892614	0.000000	171.892614
462.390000	1024.300000	20508.611111	0.598635	19445.961480	249.880873	0.000000	249.880873
462.490000	1024.200000	20501.444444	0.598597	19418.552246	359.277939	0.000000	359.277939
462.590000	1024.100000	20881.277778	0.598559	19391.141846	510.722800	0.000000	510.722800
462.690000	1024.000000	20859.777778	0.598520	19363.732612	717.900479	0.000000	717.900479
462.790000	1023.900000	21344.722222	0.598482	19336.322211	997.977653	0.000000	997.977653
462.890000	1023.800000	21987.333333	0.598444	19308.912977	1374.392341	0.000000	1374.392341
462.990000	1023.700000	22866.444444	0.598406	19281.502577	1874.265299	0.000000	1874.265299
463.090000	1023.600000	23420.666667	0.598367	19254.093343	2526.852471	0.000000	2526.852471
463.190000	1023.500000	24151.666667	0.598329	19226.682943	3368.091295	0.000000	3368.091295
463.290000	1023.400000	25666.222222	0.598291	19199.273709	4438.661119	0.000000	4438.661119
463.390000	1023.300000	26853.500000	0.598253	19171.864475	5784.777262	0.000000	5784.777262
463.490000	1023.200000	28174.555556	0.598215	19144.454074	7459.607083	0.000000	7459.607083
463.590000	1023.100000	30090.444444	0.598176	19117.044840	9512.060398	0.000000	9512.060398
463.690000	1023.000000	32202.222222	0.598138	19089.634440	11983.142578	0.000000	11983.142578
463.790000	1022.900000	35085.611111	0.598100	19062.225206	14911.865533	0.000000	14911.865533
463.890000	1022.800000	38157.722222	0.598062	19034.814806	18325.717231	0.000000	18325.717231
463.990000	1022.700000	41373.166667	0.598023	19007.405572	22238.861871	0.000000	22238.861871
464.090000	1022.600000	45384.111111	0.597985	18979.995171	26641.192166	0.000000	26641.192166
464.190000	1022.500000	49870.444444	0.597947	18952.585938	31481.899902	0.000000	31481.899902
464.290000	1022.400000	55204.833333	0.597909	18925.175537	36673.569010	0.000000	36673.569010
464.390000	1022.300000	59930.055556	0.597871	18897.766303	42094.503798	0.000000	42094.503798
464.490000	1022.200000	65056.611111	0.597832	18870.357069	47583.475260	0.000000	47583.475260
464.590000	1022.100000	70749.333333	0.597794	18842.946669	52937.647135	0.000000	52937.647135
464.690000	1022.000000	75684.777778	0.597756	18815.537435	57923.794813	0.000000	57923.794813
464.790000	1021.900000	79956.111111	0.597718	18788.127035	62304.517795	0.000000	62304.517795
464.890000	1021.800000	83422.388889	0.597679	18760.717801	65853.450195	0.000000	65853.450195
464.990000	1021.700000	86623.500000	0.597641	18733.307400	68372.281576	0.000000	68372.281576
465.090000	1021.600000	87763.000000	0.597603	18705.898166	69712.336263	0.000000	69712.336263
465.190000	1021.500000	88620.611111	0.597565	18678.487766	69769.678928	0.000000	69769.678928
465.290000	1021.400000	88193.000000	0.597526	18651.078532	68536.615668	0.000000	68536.615668
465.390000	1021.300000	85694.222222	0.597488	18623.668132	66114.762912	0.000000	66114.762912
465.490000	1021.200000	82466.833333	0.597450	18596.258898	62647.640625	0.000000	62647.640625
465.590000	1021.100000	78379.444444	0.597412	18568.849664	58330.036567	0.000000	58330.036567
465.690000	1021.000000	73114.333333	0.597374	18541.439263	53386.823568	0.000000	53386.823568
465.790000	1020.900000	66805.277778	0.597335	18514.030029	48054.912218	0.000000	48054.912218
465.890000	1020.800000	61728.888889	0.597297	18486.619629	42568.600260	0.000000	42568.600260
465.990000	1020.700000	55171.388889	0.597259	18459.210395	37134.631565	0.000000	37134.631565
466.090000	1020.600000	49445.222222	0.597221	18431.799995	31917.557183	0.000000	31917.557183
466.190000	1020.500000	43886.277778	0.597182	18404.390761	27042.551161	0.000000	27042.551161
466.290000	1020.400000	38946.055556	0.597144	18376.980360	22599.537435	0.000000	22599.537435
466.390000	1020.300000	34844.333333	0.597106	18349.571126	18643.019531	0.000000	18643.019531
466.490000	1020.200000	31705.333333	0.597068	18322.160726	15186.454780	0.000000	15186.454780
466.590000	1020.100000	29223.277778	0.597030	18294.751492	12216.711290	0.000000	12216.711290
466.690000	1020.000000	26896.500000	0.596991	18267.341092	9707.545112	0.000000	9707.545112
466.790000	1019.900000	25102.444444	0.596953	18239.931858	7620.724691	0.000000	7620.724691
466.890000	1019.800000	23788.555556	0.596915	18212.522624	5914.905802	0.000000	5914.905802
466.990000	1019.700000	22890.333333	0.596877	18185.112223	4542.717177	0.000000	4542.717177
467.090000	1019.600000	22180.833333	0.596838	18157.702989	3450.372070	0.000000	3450.372070
467.190000	1019.500000	21311.277778	0.596800	18130.292589	2591.074273	0.000000	2591.074273
467.290000	1019.400000	21234.833333	0.596762	18102.883355	1923.754842	0.000000	1923.754842
467.390000	1019.300000	20938.611111	0.596724	18075.472955	1412.051022	0.000000	1412.051022
467.490000	1019.200000	20049.944444	0.596686	18048.063721	1026.005542	0.000000	1026.005542
467.590000	1019.100000	19995.000000	0.596647	18020.653320	738.748944	0.000000	738.748944
467.690000	1019.000000	19295.055556	0.596609	17993.244086	526.047323	0.000000	526.047323
467.790000	1018.900000	19531.555556	0.596571	17965.833686	370.408930	0.000000	370.408930
467.890000	1018.800000	19393.000000	0.596533	17938.424452	257.869886	0.000000	257.869886
467.990000	1018.700000	18941.500000	0.596494	17911.015218	177.542604	0.000000	177.542604
468.090000	1018.600000	19020.333333	0.596456	17883.604818	121.095335	0.000000	121.095335
468.190000	1018.500000	18743.222222	0.596418	17856.195584	81.862658	0.000000	81.862658
468.290000	1018.400000	18411.166667	0.596380	17828.785183	54.719042	0.000000	54.719042
468.390000	1018.300000	18552.111111	0.596342	17801.375949	36.157349	0.000000	36.157349
468.490000	1018.200000	18499.555556	0.596303	17773.965549	23.613267	0.000000	23.613267
468.590000	1018.100000	18234.388889	0.596265	17746.556315	15.255848	0.000000	15.255848
468.690000	1018.000000	18334.722222	0.596227	17719.145915	9.773087	0.000000	9.773087
468.790000	1017.900000	18048.055556	0.596189	17691.736681	6.202606	0.000000	6.202606
468.890000	1017.800000	18002.666667	0.596150	17664.326280	3.890788	0.000000	3.890788
468.990000	1017.700000	17813.944444	0.596112	17636.917046	2.411584	0.000000	2.411584
469.090000	1017.600000	18026.555556	0.596074	17609.507812	1.476485	0.000000	1.476485
469.190000	1017.500000	18043.277778	0.596036	17582.097412	0.894743	0.000000	0.894743
469.290000	1017.400000	17981.166667	0.595998	17554.688178	0.538378	0.000000	0.538378
469.390000	1017.300000	17527.277778	0.595959	17527.277778	0.320587	0.000000	0.320587
469.490000	1017.200000	17880.833333	0.595921	17773.486138	0.188586	0.000000	0.188586
469.590000	1017.100000	17684.944444	0.595883	17742.029324	0.109553	0.000000	0.109553
469.690000	1017.000000	17646.722222	0.595845	17722.421305	0.062822	0.000000	0.062822
