# Supplementary material for: Influence of the magnetic field on bandgap and chemical composition of zinc thin films prepared by sparking discharge process
Source: Sci Rep. 2020 Jan 29;10:1388. doi: 10.1038/s41598-020-58183-4 (PMC6989455; doi:10.1038/s41598-020-58183-4)
Supplement: Supplementary file 5 — Related Manuscript File. [file 41598_2020_58183_MOESM5_ESM.zip › XPS_7-3-2019_Stefan/XPS_7-3-2019/2_ZnCO2-0.2T_ITO/C 1s]

Dataset C 1s:15(7-3-2019)
Dwell Time (s)	0.250000
Number of sweeps	3
Kinetic Energy(eV)	Binding Energy(eV)	Intensity(cps)	Transmission Value	Background(cps)	C 1s(cps)	C 1s(cps)	C 1s(cps)	C 1s(cps)	Envelope(cps)
1184.190000	302.500000	1634.666667	0.567183	1631.050618	0.000000	0.000000	0.000000	0.000000	0.000000
1184.290000	302.400000	1620.000000	0.567162	1629.233724	0.000000	0.000000	0.000000	0.000000	0.000000
1184.390000	302.300000	1652.000000	0.567142	1626.883626	0.000000	0.000000	0.000000	0.000000	0.000000
1184.490000	302.200000	1602.666667	0.567122	1623.210612	0.000000	0.000000	0.000000	0.000000	0.000000
1184.590000	302.100000	1636.000000	0.567101	1619.057780	0.000000	0.000000	0.000000	0.000000	0.000000
1184.690000	302.000000	1586.666667	0.567081	1613.550293	0.000000	0.000000	0.000000	0.000000	0.000000
1184.790000	301.900000	1650.666667	0.567061	1607.797363	0.000000	0.000000	0.000000	0.000000	0.000000
1184.890000	301.800000	1682.666667	0.567041	1601.627604	0.000000	0.000000	0.000000	0.000000	0.000000
1184.990000	301.700000	1701.333333	0.567020	1597.184896	0.000000	0.000000	0.000000	0.000000	0.000000
1185.090000	301.600000	1538.666667	0.567000	1594.810710	0.000000	0.000000	0.000000	0.000000	0.000000
1185.190000	301.500000	1565.333333	0.566980	1595.524414	0.000000	0.000000	0.000000	0.000000	0.000000
1185.290000	301.400000	1602.666667	0.566960	1598.238281	0.000000	0.000000	0.000000	0.000000	0.000000
1185.390000	301.300000	1633.333333	0.566939	1602.109863	0.000000	0.000000	0.000000	0.000000	0.000000
1185.490000	301.200000	1714.666667	0.566919	1604.643066	0.000000	0.000000	0.000000	0.000000	0.000000
1185.590000	301.100000	1610.666667	0.566899	1603.800944	0.000000	0.000000	0.000000	0.000000	0.000000
1185.690000	301.000000	1613.333333	0.566878	1598.977865	0.000000	0.000000	0.000000	0.000000	0.000000
1185.790000	300.900000	1701.333333	0.566858	1590.097331	0.000000	0.000000	0.000000	0.000000	0.000000
1185.890000	300.800000	1617.333333	0.566838	1579.133301	0.000000	0.000000	0.000000	0.000000	0.000000
1185.990000	300.700000	1644.000000	0.566818	1568.336426	0.000000	0.000000	0.000000	0.000000	0.000000
1186.090000	300.600000	1540.000000	0.566797	1560.608073	0.000000	0.000000	0.000000	0.000000	0.000000
1186.190000	300.500000	1476.000000	0.566777	1556.381836	0.000000	0.000000	0.000000	0.000000	0.000000
1186.290000	300.400000	1650.666667	0.566757	1557.167155	0.000000	0.000000	0.000000	0.000000	0.000000
1186.390000	300.300000	1634.666667	0.566737	1561.230143	0.000000	0.000000	0.000000	0.000000	0.000000
1186.490000	300.200000	1614.666667	0.566716	1566.597819	0.000000	0.000000	0.000000	0.000000	0.000000
1186.590000	300.100000	1608.000000	0.566696	1571.765788	0.000000	0.000000	0.000000	0.000000	0.000000
1186.690000	300.000000	1516.000000	0.566676	1576.655924	0.000000	0.000000	0.000000	0.000000	0.000000
1186.790000	299.900000	1648.000000	0.566655	1579.119141	0.000000	0.000000	0.000000	0.000000	0.000000
1186.890000	299.800000	1596.000000	0.566635	1578.986654	0.000000	0.000000	0.000000	0.000000	0.000000
1186.990000	299.700000	1626.666667	0.566615	1577.474609	0.000000	0.000000	0.000000	0.000000	0.000000
1187.090000	299.600000	1568.000000	0.566595	1574.337728	0.000000	0.000000	0.000000	0.000000	0.000000
1187.190000	299.500000	1545.333333	0.566574	1568.730632	0.000000	0.000000	0.000000	0.000000	0.000000
1187.290000	299.400000	1597.333333	0.566554	1562.834635	0.000000	0.000000	0.000000	0.000000	0.000000
1187.390000	299.300000	1510.666667	0.566534	1558.047038	0.000000	0.000000	0.000000	0.000000	0.000000
1187.490000	299.200000	1554.666667	0.566514	1553.354655	0.000000	0.000000	0.000000	0.000000	0.000000
1187.590000	299.100000	1572.000000	0.566493	1549.365397	0.000000	0.000000	0.000000	0.000000	0.000000
1187.690000	299.000000	1533.333333	0.566473	1547.360026	0.000000	0.000000	0.000000	0.000000	0.000000
1187.790000	298.900000	1528.000000	0.566453	1545.685384	0.000000	0.000000	0.000000	0.000000	0.000000
1187.890000	298.800000	1558.666667	0.566432	1543.029297	0.000000	0.000000	0.000000	0.000000	0.000000
1187.990000	298.700000	1573.333333	0.566412	1540.864095	0.000000	0.000000	0.000000	0.000000	0.000000
1188.090000	298.600000	1493.333333	0.566392	1538.218750	0.000000	0.000000	0.000000	0.000000	0.000000
1188.190000	298.500000	1556.000000	0.566372	1534.037435	0.000000	0.000000	0.000000	0.000000	0.000000
1188.290000	298.400000	1530.666667	0.566351	1528.858724	0.000000	0.000000	0.000000	0.000000	0.000000
1188.390000	298.300000	1533.333333	0.566331	1523.482747	0.000000	0.000000	0.000000	0.000000	0.000000
1188.490000	298.200000	1518.666667	0.566311	1516.885417	0.000000	0.000000	0.000000	0.000000	0.000000
1188.590000	298.100000	1516.000000	0.566291	1510.709310	0.000000	0.000000	0.000000	0.000000	0.000000
1188.690000	298.000000	1492.000000	0.566270	1506.085286	0.000000	0.000000	0.000000	0.000000	0.000000
1188.790000	297.900000	1473.333333	0.566250	1503.146647	0.000000	0.000000	0.000000	0.000000	0.000000
1188.890000	297.800000	1569.333333	0.566230	1501.936035	0.000000	0.000000	0.000000	0.000000	0.000000
1188.990000	297.700000	1490.666667	0.566209	1502.165365	0.000000	0.000000	0.000000	0.000000	0.000000
1189.090000	297.600000	1512.000000	0.566189	1502.352051	0.000000	0.000000	0.000000	0.000000	0.000000
1189.190000	297.500000	1546.666667	0.566169	1501.226725	0.000000	0.000000	0.000000	0.000000	0.000000
1189.290000	297.400000	1497.333333	0.566149	1499.071940	0.000000	0.000000	0.000000	0.000000	0.000000
1189.390000	297.300000	1481.333333	0.566128	1495.354655	0.000000	0.000000	0.000000	0.000000	0.000000
1189.490000	297.200000	1494.666667	0.566108	1491.397298	0.000000	0.000000	0.000000	0.000000	0.000000
1189.590000	297.100000	1445.333333	0.566088	1487.373372	0.000000	0.000000	0.000000	0.000000	0.000000
1189.690000	297.000000	1534.666667	0.566067	1484.541667	0.000000	0.000000	0.000000	0.000000	0.000000
1189.790000	296.900000	1444.000000	0.566047	1482.000651	0.000000	0.000000	0.000000	0.000000	0.000000
1189.890000	296.800000	1506.666667	0.566027	1480.315592	0.000000	0.000000	0.000000	0.000000	0.000000
1189.990000	296.700000	1464.000000	0.566033	1478.185384	0.000000	0.000000	0.000000	0.000000	0.000000
1190.090000	296.600000	1481.333333	0.566045	1476.135091	0.000000	0.000000	0.000000	0.000000	0.000000
1190.190000	296.500000	1546.666667	0.566057	1473.193848	0.000000	0.000000	0.000000	0.000000	0.000000
1190.290000	296.400000	1470.666667	0.566070	1469.852376	0.000000	0.000000	0.000000	0.000000	0.000000
1190.390000	296.300000	1465.333333	0.566082	1465.364095	0.000000	0.000000	0.000000	0.000000	0.000000
1190.490000	296.200000	1469.333333	0.566095	1460.284180	0.000000	0.000000	0.000000	0.000000	0.000000
1190.590000	296.100000	1457.333333	0.566107	1454.626139	0.000000	0.000000	0.000000	0.000000	0.000000
1190.690000	296.000000	1441.333333	0.566119	1449.051432	0.000000	0.000000	0.000000	0.000000	0.000000
1190.790000	295.900000	1456.000000	0.566132	1444.125326	0.000000	0.000000	0.000000	0.000000	0.000000
1190.890000	295.800000	1418.666667	0.566144	1441.053060	0.000000	0.000000	0.000000	0.000000	0.000000
1190.990000	295.700000	1417.333333	0.566156	1439.961263	0.000000	0.000000	0.000000	0.000000	0.000000
1191.090000	295.600000	1522.666667	0.566169	1440.297852	0.000000	0.000000	0.000000	0.000000	0.000000
1191.190000	295.500000	1497.333333	0.566181	1441.187988	0.000000	0.000000	0.000000	0.000000	0.000000
1191.290000	295.400000	1482.666667	0.566193	1441.853190	0.000000	0.000000	0.000000	0.000000	0.000000
1191.390000	295.300000	1437.333333	0.566206	1440.757161	0.000000	0.000000	0.000000	0.000000	0.000000
1191.490000	295.200000	1458.666667	0.566218	1436.963053	0.000000	0.000000	0.000000	0.000000	0.000000
1191.590000	295.100000	1453.333333	0.566231	1431.137533	0.000000	0.000000	0.000000	0.000000	0.000000
1191.690000	295.000000	1366.666667	0.566243	1423.973796	0.000000	0.000000	0.000000	0.000000	0.000000
1191.790000	294.900000	1441.333333	0.566255	1415.599935	0.000000	0.000000	0.000000	0.000000	0.000000
1191.890000	294.800000	1424.000000	0.566268	1407.200033	0.000000	0.000000	0.000000	0.000000	0.000000
1191.990000	294.700000	1401.333333	0.566280	1399.925293	0.000000	0.000000	0.000000	0.000001	0.000001
1192.090000	294.600000	1372.000000	0.566292	1393.898600	0.000000	0.000000	0.000000	0.000001	0.000001
1192.190000	294.500000	1342.666667	0.566305	1389.279948	0.000000	0.000000	0.000000	0.000003	0.000003
1192.290000	294.400000	1418.666667	0.566317	1386.506673	0.000000	0.000000	0.000000	0.000006	0.000006
1192.390000	294.300000	1394.666667	0.566329	1385.418620	0.000000	0.000000	0.000000	0.000014	0.000014
1192.490000	294.200000	1393.333333	0.566342	1386.208008	0.000000	0.000000	0.000000	0.000029	0.000029
1192.590000	294.100000	1342.666667	0.566354	1387.936035	0.000000	0.000000	0.000000	0.000062	0.000062
1192.690000	294.000000	1370.666667	0.566366	1389.600098	0.000000	0.000000	0.000000	0.000128	0.000128
1192.790000	293.900000	1434.666667	0.566379	1390.602702	0.000000	0.000000	0.000000	0.000262	0.000262
1192.890000	293.800000	1404.000000	0.566391	1389.888021	0.000000	0.000000	0.000000	0.000527	0.000527
1192.990000	293.700000	1414.666667	0.566404	1386.847982	0.000000	0.000000	0.000000	0.001045	0.001045
1193.090000	293.600000	1389.333333	0.566416	1382.496094	0.000000	0.000000	0.000000	0.002047	0.002047
1193.190000	293.500000	1333.333333	0.566428	1378.741374	0.000000	0.000000	0.000000	0.003927	0.003927
1193.290000	293.400000	1364.000000	0.566441	1376.117350	0.000000	0.000000	0.000001	0.007432	0.007433
1193.390000	293.300000	1377.333333	0.566453	1376.479980	0.000000	0.000000	0.000002	0.013858	0.013859
1193.490000	293.200000	1333.333333	0.566465	1379.146647	0.000000	0.000000	0.000003	0.025378	0.025381
1193.590000	293.100000	1436.000000	0.566478	1384.213379	0.000000	0.000000	0.000007	0.045868	0.045876
1193.690000	293.000000	1432.000000	0.566490	1389.557292	0.000000	0.000000	0.000016	0.081456	0.081472
1193.790000	292.900000	1445.333333	0.566502	1395.093424	0.000000	0.000000	0.000034	0.142419	0.142453
1193.890000	292.800000	1381.333333	0.566515	1400.234701	0.000000	0.000000	0.000069	0.245845	0.245915
1193.990000	292.700000	1381.333333	0.566527	1406.208008	0.000000	0.000000	0.000141	0.416510	0.416652
1194.090000	292.600000	1466.666667	0.566539	1411.583984	0.000000	0.000000	0.000281	0.695500	0.695781
1194.190000	292.500000	1454.666667	0.566552	1417.674642	0.000000	0.000000	0.000557	1.145501	1.146058
1194.290000	292.400000	1413.333333	0.566564	1424.181315	0.000000	0.000000	0.001079	1.853395	1.854474
1194.390000	292.300000	1405.333333	0.566577	1429.568034	0.000000	0.000000	0.002054	2.956604	2.958658
1194.490000	292.200000	1485.333333	0.566589	1433.215983	0.000000	0.000000	0.003873	4.643232	4.647105
1194.590000	292.100000	1426.666667	0.566601	1436.405273	0.000000	0.000000	0.007147	7.174293	7.181440
1194.690000	292.000000	1446.666667	0.566614	1446.666667	0.000000	0.000000	0.013015	10.931563	10.944578
1194.790000	291.900000	1432.000000	0.566626	1445.221029	0.000000	0.000000	0.023370	16.374808	16.398178
1194.890000	291.800000	1412.000000	0.566638	1443.775391	0.000000	0.000000	0.041085	24.153254	24.194338
1194.990000	291.700000	1453.333333	0.566651	1442.329753	0.000000	0.000000	0.071566	35.131284	35.202850
1195.090000	291.600000	1446.666667	0.566663	1440.884277	0.000000	0.000000	0.122459	50.213008	50.335464
1195.190000	291.500000	1493.333333	0.566675	1439.438639	0.000000	0.000000	0.205641	70.662669	70.868312
1195.290000	291.400000	1505.333333	0.566688	1437.993001	0.000000	0.000000	0.341925	97.883443	98.225372
1195.390000	291.300000	1574.666667	0.566700	1436.547363	0.000000	0.000000	0.557817	133.273997	133.831818
1195.490000	291.200000	1582.666667	0.566712	1435.101725	0.000000	0.000000	0.896113	178.534871	179.430990
1195.590000	291.100000	1748.000000	0.566725	1433.656087	0.000000	0.000001	1.420489	235.000081	236.420573
1195.690000	291.000000	1722.666667	0.566737	1432.210449	0.000000	0.000002	2.210290	303.806213	306.016500
1195.790000	290.900000	1862.666667	0.566750	1430.764974	0.000000	0.000004	3.394658	385.798462	389.193115
1195.890000	290.800000	1782.666667	0.566762	1429.319336	0.000000	0.000009	5.131744	480.404663	485.536418
1195.990000	290.700000	2017.333333	0.566774	1427.873698	0.000000	0.000020	7.618008	586.366252	593.984294
1196.090000	290.600000	2162.666667	0.566787	1426.428060	0.000000	0.000041	11.175198	700.983805	712.159017
1196.190000	290.500000	2284.000000	0.566799	1424.982422	0.000000	0.000086	16.108009	819.671794	835.779867
1196.290000	290.400000	2365.333333	0.566811	1423.536784	0.000000	0.000175	22.836108	936.636963	959.473226
1196.390000	290.300000	2545.333333	0.566824	1422.091309	0.000000	0.000350	31.907351	1044.829834	1076.737549
1196.490000	290.200000	2618.666667	0.566836	1420.645671	0.000000	0.000693	43.797577	1136.771484	1180.569743
1196.590000	290.100000	2634.666667	0.566848	1419.200033	0.000000	0.001350	59.157781	1204.958659	1264.117757
1196.690000	290.000000	2712.000000	0.566861	1417.754395	0.000000	0.002576	78.569534	1244.075846	1322.647949
1196.790000	289.900000	2856.000000	0.566873	1416.308757	0.000000	0.004866	102.440358	1250.503581	1352.948812
1196.890000	289.800000	2790.666667	0.566885	1414.863118	0.000000	0.009016	131.287801	1223.009277	1354.306071
1196.990000	289.700000	2800.000000	0.566898	1413.417480	0.000000	0.016456	165.058034	1165.069906	1330.144368
1197.090000	289.600000	2797.333333	0.566910	1411.972005	0.000000	0.029627	203.426310	1081.155273	1284.611165
1197.190000	289.500000	2645.333333	0.566923	1410.526367	0.000001	0.052300	245.702942	977.983887	1223.739095
1197.290000	289.400000	2486.666667	0.566935	1409.080729	0.000002	0.091240	290.388387	863.410726	1153.890381
1197.390000	289.300000	2524.000000	0.566947	1407.635091	0.000004	0.156688	335.547201	744.542236	1080.246094
1197.490000	289.200000	2369.333333	0.566960	1406.189453	0.000010	0.264085	378.618734	627.820475	1006.703288
1197.590000	289.100000	2357.333333	0.566972	1404.743815	0.000024	0.439879	416.894857	518.180013	935.514811
1197.690000	289.000000	2321.333333	0.566984	1403.298177	0.000057	0.720472	447.326904	419.172445	867.219889
1197.790000	288.900000	2248.000000	0.566997	1401.852702	0.000128	1.160877	467.503540	332.436584	801.101156
1197.890000	288.800000	2110.666667	0.567009	1400.407064	0.000284	1.845087	475.877970	258.737630	736.460938
1197.990000	288.700000	2029.333333	0.567021	1398.961426	0.000622	2.882195	471.155518	197.902852	671.941162
1198.090000	288.600000	2074.666667	0.567034	1397.515788	0.001340	4.437899	454.241781	148.641235	607.322266
1198.190000	288.500000	1924.000000	0.567046	1396.070150	0.002828	6.731441	426.536174	109.796316	543.066732
1198.290000	288.400000	1772.000000	0.567058	1394.624512	0.005852	10.031366	390.206787	79.782435	480.026449
1198.390000	288.300000	1834.666667	0.567071	1393.178874	0.011870	14.750219	348.241292	56.985530	419.988892
1198.490000	288.200000	1800.000000	0.567083	1391.733398	0.023604	21.344243	303.412415	40.104472	364.884725
1198.590000	288.100000	1676.000000	0.567096	1390.287760	0.046183	30.366590	258.386129	27.753153	316.552063
1198.690000	288.000000	1786.666667	0.567108	1388.842122	0.089024	42.561429	215.246704	18.890275	276.787435
1198.790000	287.900000	1641.333333	0.567120	1387.396484	0.168317	58.655268	175.672913	12.693558	247.190063
1198.890000	287.800000	1625.333333	0.567133	1385.950846	0.312104	79.505168	140.538320	8.378663	228.734253
1198.990000	287.700000	1621.333333	0.567145	1384.505208	0.567674	105.995270	110.253204	5.446493	222.262655
1199.090000	287.600000	1592.000000	0.567157	1383.059570	1.012990	138.782532	85.000509	3.491550	228.287577
1199.190000	287.500000	1697.333333	0.567170	1381.614095	1.775130	178.554789	64.339981	2.198887	246.868795
1199.290000	287.400000	1705.333333	0.567182	1380.168457	3.066323	225.493591	47.867538	1.366159	277.793599
1199.390000	287.300000	1738.666667	0.567194	1378.722819	5.198329	279.204366	35.045245	0.835293	320.283223
1199.490000	287.200000	1752.000000	0.567207	1377.277181	8.647577	338.837769	25.207105	0.501795	373.194255
1199.590000	287.100000	1825.333333	0.567219	1375.831543	14.117868	402.556803	17.860371	0.298122	434.833171
1199.690000	287.000000	1936.000000	0.567232	1374.385905	22.622597	467.701172	12.454231	0.173826	502.951823
1199.790000	286.900000	1964.000000	0.567244	1372.940430	35.584562	530.823039	8.530369	0.099694	575.037638
1199.890000	286.800000	2062.666667	0.567256	1371.494792	55.093175	588.033651	5.769906	0.056559	648.953288
1199.990000	286.700000	2025.333333	0.567269	1370.049154	83.756460	635.075317	3.837215	0.031445	722.700439
1200.090000	286.600000	2168.000000	0.567281	1368.603516	124.949870	668.163371	2.509812	0.017243	795.640381
1200.190000	286.500000	2145.333333	0.567293	1367.157878	182.899821	684.737956	1.620138	0.009320	869.267253
1200.290000	286.400000	2244.000000	0.567306	1365.712240	262.665466	682.874593	1.027466	0.004938	946.572510
1200.390000	286.300000	2326.666667	0.567318	1364.266683	370.020467	662.930542	0.642282	0.002590	1033.595866
1200.490000	286.200000	2525.333333	0.567330	1362.821045	511.583252	626.871745	0.395701	0.001332	1138.851969
1200.590000	286.100000	2730.666667	0.567343	1361.375407	693.575277	577.503092	0.239220	0.000672	1271.318278
1200.690000	286.000000	2873.333333	0.567355	1359.929850	920.895020	518.836711	0.142982	0.000337	1439.875000
1200.790000	285.900000	3200.000000	0.567367	1358.484212	1196.629964	455.021444	0.084051	0.000165	1651.735514
1200.890000	285.800000	3368.000000	0.567380	1357.038574	1520.545085	389.929362	0.048492	0.000080	1910.522949
1200.990000	285.700000	3584.000000	0.567392	1355.593018	1887.642741	326.820374	0.027686	0.000038	2214.490723
1201.090000	285.600000	3989.333333	0.567405	1354.147380	2286.979492	268.253438	0.015515	0.000018	2555.248372
1201.190000	285.500000	4336.000000	0.567417	1352.701742	2700.312174	215.818604	0.008557	0.000008	2916.139323
1201.290000	285.400000	4642.666667	0.567429	1351.256104	3102.691406	170.254974	0.004660	0.000004	3272.950846
1201.390000	285.300000	4921.333333	0.567442	1349.810547	3464.979167	131.901133	0.002486	0.000002	3596.882812
1201.490000	285.200000	5058.666667	0.567454	1348.364909	3756.792318	100.380585	0.001311	0.000001	3857.174154
1201.590000	285.100000	5358.666667	0.567466	1346.919271	3950.832682	75.050268	0.000681	0.000000	4025.883464
1201.690000	285.000000	5456.000000	0.567479	1345.473714	4027.495117	55.201777	0.000346	0.000000	4082.697266
1201.790000	284.900000	5292.000000	0.567491	1344.028076	3976.430990	39.917651	0.000174	0.000000	4016.348958
1201.890000	284.800000	5045.333333	0.567503	1342.582438	3805.084635	28.403264	0.000086	0.000000	3833.487956
1201.990000	284.700000	4825.333333	0.567516	1341.136882	3531.249023	19.902537	0.000042	0.000000	3551.151693
1202.090000	284.600000	4338.666667	0.567528	1339.691243	3181.012695	13.706624	0.000020	0.000000	3194.719401
1202.190000	284.500000	3993.333333	0.567540	1338.245605	2784.489909	9.302142	0.000009	0.000000	2793.791992
1202.290000	284.400000	3749.333333	0.567553	1336.799967	2371.318848	6.220647	0.000004	0.000000	2377.539551
1202.390000	284.300000	3281.333333	0.567565	1335.354411	1967.535807	4.088757	0.000002	0.000000	1971.624512
1202.490000	284.200000	2920.000000	0.567578	1333.908773	1592.835286	2.649333	0.000001	0.000000	1595.484701
1202.590000	284.100000	2468.000000	0.567590	1332.463135	1259.554932	1.690008	0.000000	0.000000	1261.244954
1202.690000	284.000000	2294.666667	0.567602	1331.017578	973.825358	1.060720	0.000000	0.000000	974.886068
1202.790000	283.900000	2100.000000	0.567615	1329.571940	736.748454	0.656504	0.000000	0.000000	737.404948
1202.890000	283.800000	1908.000000	0.567627	1328.126302	545.788574	0.399354	0.000000	0.000000	546.187948
1202.990000	283.700000	1669.333333	0.567639	1326.680664	396.384928	0.239361	0.000000	0.000000	396.624308
1203.090000	283.600000	1628.000000	0.567652	1325.235107	282.517721	0.141533	0.000000	0.000000	282.659261
1203.190000	283.500000	1460.000000	0.567664	1323.789469	197.535583	0.082136	0.000000	0.000000	197.617716
1203.290000	283.400000	1482.666667	0.567676	1322.343831	135.503601	0.047013	0.000000	0.000000	135.550618
1203.390000	283.300000	1476.000000	0.567689	1320.898275	91.204529	0.026527	0.000000	0.000000	91.231059
1203.490000	283.200000	1425.333333	0.567701	1319.452637	60.237854	0.014697	0.000000	0.000000	60.252548
1203.590000	283.100000	1369.333333	0.567713	1318.006999	39.057261	0.008034	0.000000	0.000000	39.065295
1203.690000	283.000000	1401.333333	0.567726	1316.561442	24.920876	0.004318	0.000000	0.000000	24.925194
1203.790000	282.900000	1337.333333	0.567738	1315.115804	15.616122	0.002283	0.000000	0.000000	15.618406
1203.890000	282.800000	1352.000000	0.567751	1313.670166	9.605124	0.001192	0.000000	0.000000	9.606316
1203.990000	282.700000	1294.666667	0.567763	1312.224528	5.798292	0.000610	0.000000	0.000000	5.798902
1204.090000	282.600000	1304.000000	0.567775	1310.778971	3.434843	0.000308	0.000000	0.000000	3.435151
1204.190000	282.500000	1309.333333	0.567788	1309.333333	1.996467	0.000153	0.000000	0.000000	1.996621
1204.290000	282.400000	1344.000000	0.567800	1327.626628	1.143250	0.000075	0.000000	0.000000	1.143325
1204.390000	282.300000	1318.666667	0.567812	1330.346680	0.643373	0.000036	0.000000	0.000000	0.643409
1204.490000	282.200000	1345.333333	0.567825	1332.799967	0.355289	0.000017	0.000000	0.000000	0.355306
1204.590000	282.100000	1348.000000	0.567837	1333.781331	0.192469	0.000008	0.000000	0.000000	0.192477
1204.690000	282.000000	1340.000000	0.567849	1333.013346	0.102264	0.000004	0.000000	0.000000	0.102268
1204.790000	281.900000	1366.666667	0.567862	1331.402669	0.053284	0.000002	0.000000	0.000000	0.053285
1204.890000	281.800000	1281.333333	0.567874	1329.610677	0.027331	0.000001	0.000000	0.000000	0.027331
1204.990000	281.700000	1325.333333	0.567886	1328.885335	0.013800	0.000000	0.000000	0.000000	0.013800
1205.090000	281.600000	1294.666667	0.567899	1329.077311	0.006836	0.000000	0.000000	0.000000	0.006836
1205.190000	281.500000	1342.666667	0.567911	1329.877360	0.003320	0.000000	0.000000	0.000000	0.003320
1205.290000	281.400000	1370.666667	0.567924	1329.717285	0.001580	0.000000	0.000000	0.000000	0.001580
1205.390000	281.300000	1353.333333	0.567936	1328.165283	0.000737	0.000000	0.000000	0.000000	0.000737
1205.490000	281.200000	1317.333333	0.567948	1324.954671	0.000338	0.000000	0.000000	0.000000	0.000338
1205.590000	281.100000	1300.000000	0.567961	1320.159993	0.000153	0.000000	0.000000	0.000000	0.000153
1205.690000	281.000000	1298.666667	0.567973	1314.517334	0.000068	0.000000	0.000000	0.000000	0.000068
1205.790000	280.900000	1317.333333	0.567985	1308.645345	0.000030	0.000000	0.000000	0.000000	0.000030
1205.890000	280.800000	1338.666667	0.567998	1303.850667	0.000013	0.000000	0.000000	0.000000	0.000013
1205.990000	280.700000	1346.666667	0.568010	1299.621338	0.000005	0.000000	0.000000	0.000000	0.000005
1206.090000	280.600000	1330.666667	0.568022	1297.781331	0.000002	0.000000	0.000000	0.000000	0.000002
1206.190000	280.500000	1217.333333	0.568035	1297.786702	0.000001	0.000000	0.000000	0.000000	0.000001
1206.290000	280.400000	1298.666667	0.568047	1299.904053	0.000000	0.000000	0.000000	0.000000	0.000000
1206.390000	280.300000	1314.666667	0.568059	1302.239990	0.000000	0.000000	0.000000	0.000000	0.000000
1206.490000	280.200000	1338.666667	0.568072	1304.773356	0.000000	0.000000	0.000000	0.000000	0.000000
1206.590000	280.100000	1322.666667	0.568084	1305.114665	0.000000	0.000000	0.000000	0.000000	0.000000
1206.690000	280.000000	1326.666667	0.568097	1304.106689	0.000000	0.000000	0.000000	0.000000	0.000000
1206.790000	279.900000	1246.666667	0.568109	1301.546631	0.000000	0.000000	0.000000	0.000000	0.000000
1206.890000	279.800000	1314.666667	0.568121	1298.794678	0.000000	0.000000	0.000000	0.000000	0.000000
1206.990000	279.700000	1294.666667	0.568134	1296.479980	0.000000	0.000000	0.000000	0.000000	0.000000
1207.090000	279.600000	1273.333333	0.568146	1295.210612	0.000000	0.000000	0.000000	0.000000	0.000000
1207.190000	279.500000	1328.000000	0.568158	1294.399984	0.000000	0.000000	0.000000	0.000000	0.000000
1207.290000	279.400000	1266.666667	0.568171	1293.386637	0.000000	0.000000	0.000000	0.000000	0.000000
1207.390000	279.300000	1313.333333	0.568183	1291.680013	0.000000	0.000000	0.000000	0.000000	0.000000
1207.490000	279.200000	1305.333333	0.568195	1289.760010	0.000000	0.000000	0.000000	0.000000	0.000000
1207.590000	279.100000	1261.333333	0.568208	1288.159993	0.000000	0.000000	0.000000	0.000000	0.000000
1207.690000	279.000000	1297.333333	0.568220	1286.869303	0.000000	0.000000	0.000000	0.000000	0.000000
1207.790000	278.900000	1285.333333	0.568232	1287.829346	0.000000	0.000000	0.000000	0.000000	0.000000
1207.890000	278.800000	1228.000000	0.568245	1291.061361	0.000000	0.000000	0.000000	0.000000	0.000000
1207.990000	278.700000	1309.333333	0.568257	1295.104004	0.000000	0.000000	0.000000	0.000000	0.000000
1208.090000	278.600000	1346.666667	0.568270	1298.933350	0.000000	0.000000	0.000000	0.000000	0.000000
1208.190000	278.500000	1301.333333	0.568282	1302.570638	0.000000	0.000000	0.000000	0.000000	0.000000
