# Supplementary material for: Influence of the magnetic field on bandgap and chemical composition of zinc thin films prepared by sparking discharge process
Source: Sci Rep. 2020 Jan 29;10:1388. doi: 10.1038/s41598-020-58183-4 (PMC6989455; doi:10.1038/s41598-020-58183-4)
Supplement: Supplementary file 5 — Related Manuscript File. [file 41598_2020_58183_MOESM5_ESM.zip › XPS_7-3-2019_Stefan/XPS_7-3-2019/2_ZnCO2-0.2T_ITO/N 1s]

Dataset N 1s:14(7-3-2019)
Dwell Time (s)	0.285714
Number of sweeps	3
Kinetic Energy(eV)	Binding Energy(eV)	Intensity(cps)	Transmission Value	Background(cps)
1074.190000	412.500000	1590.166667	0.586416	1587.693339
1074.290000	412.400000	1563.333333	0.586408	1586.078634
1074.390000	412.300000	1671.833333	0.586400	1583.409342
1074.490000	412.200000	1615.833333	0.586391	1579.685323
1074.590000	412.100000	1577.333333	0.586383	1576.204976
1074.690000	412.000000	1528.333333	0.586375	1573.123962
1074.790000	411.900000	1558.666667	0.586366	1571.170593
1074.890000	411.800000	1557.500000	0.586358	1569.961914
1074.990000	411.700000	1608.833333	0.586350	1569.572693
1075.090000	411.600000	1564.500000	0.586341	1568.488200
1075.190000	411.500000	1634.500000	0.586333	1566.329325
1075.290000	411.400000	1624.000000	0.586325	1562.526978
1075.390000	411.300000	1557.500000	0.586316	1559.050334
1075.490000	411.200000	1521.333333	0.586308	1555.889994
1075.590000	411.100000	1561.000000	0.586299	1554.374268
1075.690000	411.000000	1555.166667	0.586291	1555.348674
1075.790000	410.900000	1598.333333	0.586283	1559.623413
1075.890000	410.800000	1531.833333	0.586274	1565.145426
1075.990000	410.700000	1599.500000	0.586266	1572.175761
1076.090000	410.600000	1565.666667	0.586258	1579.211080
1076.190000	410.500000	1620.500000	0.586249	1585.250488
1076.290000	410.400000	1597.166667	0.586241	1589.272868
1076.390000	410.300000	1652.000000	0.586233	1592.015076
1076.490000	410.200000	1586.666667	0.586224	1592.628174
1076.590000	410.100000	1611.166667	0.586216	1592.353312
1076.690000	410.000000	1587.833333	0.586208	1591.449259
1076.790000	409.900000	1596.000000	0.586199	1590.358927
1076.890000	409.800000	1579.666667	0.586191	1589.315592
1076.990000	409.700000	1668.333333	0.586183	1589.150248
1077.090000	409.600000	1591.333333	0.586174	1589.181152
1077.190000	409.500000	1612.333333	0.586166	1589.971558
1077.290000	409.400000	1643.833333	0.586158	1591.112305
1077.390000	409.300000	1580.833333	0.586149	1592.136841
1077.490000	409.200000	1593.666667	0.586141	1592.214457
1077.590000	409.100000	1610.000000	0.586133	1590.962484
1077.690000	409.000000	1608.833333	0.586124	1587.472738
1077.790000	408.900000	1605.333333	0.586116	1582.678324
1077.890000	408.800000	1534.166667	0.586108	1576.868774
1077.990000	408.700000	1584.333333	0.586099	1571.173299
1078.090000	408.600000	1563.333333	0.586091	1566.898560
1078.190000	408.500000	1529.500000	0.586082	1564.705363
1078.290000	408.400000	1572.666667	0.586074	1563.687948
1078.390000	408.300000	1606.500000	0.586066	1563.230652
1078.490000	408.200000	1583.166667	0.586057	1562.483968
1078.590000	408.100000	1592.500000	0.586049	1560.859009
1078.690000	408.000000	1537.666667	0.586041	1558.131612
1078.790000	407.900000	1559.833333	0.586032	1555.216654
1078.890000	407.800000	1534.166667	0.586024	1553.622030
1078.990000	407.700000	1513.166667	0.586016	1553.338338
1079.090000	407.600000	1591.333333	0.586007	1553.967387
1079.190000	407.500000	1607.666667	0.585999	1555.966471
1079.290000	407.400000	1538.833333	0.585991	1558.234294
1079.390000	407.300000	1582.000000	0.585982	1559.289307
1079.490000	407.200000	1620.500000	0.585974	1559.896993
1079.590000	407.100000	1558.666667	0.585966	1560.772990
1079.690000	407.000000	1545.833333	0.585957	1561.357320
1079.790000	406.900000	1566.833333	0.585949	1562.191162
1079.890000	406.800000	1562.166667	0.585941	1564.173726
1079.990000	406.700000	1547.000000	0.585932	1566.129089
1080.090000	406.600000	1590.166667	0.585924	1567.115458
1080.190000	406.500000	1585.500000	0.585916	1566.862101
1080.290000	406.400000	1573.833333	0.585907	1565.453186
1080.390000	406.300000	1542.333333	0.585899	1562.026245
1080.490000	406.200000	1629.833333	0.585891	1557.729289
1080.590000	406.100000	1538.833333	0.585882	1553.411682
1080.690000	406.000000	1561.000000	0.585874	1550.417257
1080.790000	405.900000	1526.000000	0.585865	1548.845988
1080.890000	405.800000	1533.000000	0.585857	1549.635254
1080.990000	405.700000	1548.166667	0.585849	1552.083374
1081.090000	405.600000	1548.166667	0.585840	1555.200989
1081.190000	405.500000	1578.500000	0.585832	1557.327108
1081.290000	405.400000	1591.333333	0.585824	1558.026510
1081.390000	405.300000	1607.666667	0.585815	1556.390442
1081.490000	405.200000	1635.666667	0.585807	1552.880473
1081.590000	405.100000	1586.666667	0.585799	1548.756694
1081.690000	405.000000	1514.333333	0.585790	1544.945231
1081.790000	404.900000	1562.166667	0.585782	1541.983988
1081.890000	404.800000	1584.333333	0.585774	1540.803792
1081.990000	404.700000	1543.500000	0.585765	1540.849935
1082.090000	404.600000	1543.500000	0.585757	1542.094218
1082.190000	404.500000	1526.000000	0.585749	1544.231160
1082.290000	404.400000	1606.500000	0.585740	1546.782959
1082.390000	404.300000	1547.000000	0.585732	1549.062602
1082.490000	404.200000	1571.500000	0.585724	1551.900228
1082.590000	404.100000	1517.833333	0.585715	1553.751343
1082.690000	404.000000	1610.000000	0.585707	1555.284159
1082.790000	403.900000	1600.666667	0.585699	1557.035299
1082.890000	403.800000	1541.166667	0.585690	1559.189331
1082.990000	403.700000	1572.666667	0.585682	1560.884786
1083.090000	403.600000	1606.500000	0.585674	1563.021016
1083.190000	403.500000	1628.666667	0.585665	1564.405863
1083.290000	403.400000	1629.833333	0.585657	1564.414124
1083.390000	403.300000	1578.500000	0.585648	1563.061035
1083.490000	403.200000	1635.666667	0.585640	1560.788371
1083.590000	403.100000	1554.000000	0.585632	1558.281148
1083.690000	403.000000	1528.333333	0.585623	1556.804016
1083.790000	402.900000	1530.666667	0.585615	1556.674133
1083.890000	402.800000	1580.833333	0.585607	1558.014119
1083.990000	402.700000	1565.666667	0.585598	1560.835510
1084.090000	402.600000	1563.333333	0.585590	1564.336650
1084.190000	402.500000	1608.833333	0.585582	1567.959127
1084.290000	402.400000	1565.666667	0.585573	1571.161621
1084.390000	402.300000	1587.833333	0.585565	1573.569722
1084.490000	402.200000	1629.833333	0.585557	1574.912699
1084.590000	402.100000	1586.666667	0.585548	1575.193685
1084.690000	402.000000	1570.333333	0.585540	1573.815247
1084.790000	401.900000	1606.500000	0.585532	1572.009562
1084.890000	401.800000	1531.833333	0.585523	1569.835734
1084.990000	401.700000	1550.500000	0.585515	1567.172567
1085.090000	401.600000	1590.166667	0.585507	1564.245931
1085.190000	401.500000	1557.500000	0.585498	1561.839966
1085.290000	401.400000	1578.500000	0.585490	1558.788005
1085.390000	401.300000	1566.833333	0.585482	1556.043945
1085.490000	401.200000	1500.333333	0.585473	1554.569377
1085.590000	401.100000	1607.666667	0.585465	1554.478800
1085.690000	401.000000	1550.500000	0.585457	1555.371033
1085.790000	400.900000	1579.666667	0.585448	1558.072083
1085.890000	400.800000	1604.166667	0.585440	1561.956746
1085.990000	400.700000	1543.500000	0.585431	1565.643311
1086.090000	400.600000	1612.333333	0.585423	1568.778442
1086.190000	400.500000	1614.666667	0.585415	1571.529907
1086.290000	400.400000	1559.833333	0.585406	1573.351827
1086.390000	400.300000	1638.000000	0.585398	1573.450663
1086.490000	400.200000	1601.833333	0.585390	1572.349365
1086.590000	400.100000	1578.500000	0.585381	1570.634827
1086.690000	400.000000	1552.833333	0.585373	1568.526367
1086.790000	399.900000	1540.000000	0.585365	1566.019430
1086.890000	399.800000	1584.333333	0.585356	1563.496684
1086.990000	399.700000	1576.166667	0.585348	1562.152710
1087.090000	399.600000	1522.500000	0.585340	1560.752625
1087.190000	399.500000	1591.333333	0.585331	1559.320068
1087.290000	399.400000	1610.000000	0.585323	1557.949036
1087.390000	399.300000	1572.666667	0.585315	1557.806620
1087.490000	399.200000	1514.333333	0.585306	1557.123596
1087.590000	399.100000	1593.666667	0.585298	1557.318705
1087.690000	399.000000	1524.833333	0.585290	1557.498006
1087.790000	398.900000	1585.500000	0.585281	1557.579183
1087.890000	398.800000	1603.000000	0.585273	1556.544535
1087.990000	398.700000	1562.166667	0.585265	1555.258667
1088.090000	398.600000	1621.666667	0.585256	1553.310567
1088.190000	398.500000	1530.666667	0.585248	1551.851379
1088.290000	398.400000	1593.666667	0.585239	1551.803385
1088.390000	398.300000	1513.166667	0.585231	1552.840169
1088.490000	398.200000	1592.500000	0.585223	1555.086629
1088.590000	398.100000	1562.166667	0.585214	1558.356201
1088.690000	398.000000	1557.500000	0.585206	1562.077799
1088.790000	397.900000	1561.000000	0.585198	1564.472087
1088.890000	397.800000	1570.333333	0.585189	1566.201864
1088.990000	397.700000	1564.500000	0.585181	1566.413493
1089.090000	397.600000	1583.166667	0.585173	1564.696248
1089.190000	397.500000	1582.000000	0.585164	1560.951721
1089.290000	397.400000	1619.333333	0.585156	1557.261312
1089.390000	397.300000	1501.500000	0.585148	1553.690389
1089.490000	397.200000	1561.000000	0.585139	1551.575521
1089.590000	397.100000	1610.000000	0.585131	1552.008606
1089.690000	397.000000	1552.833333	0.585123	1555.296977
1089.790000	396.900000	1559.833333	0.585114	1559.841878
1089.890000	396.800000	1620.500000	0.585106	1564.971395
1089.990000	396.700000	1590.166667	0.585098	1569.867635
1090.090000	396.600000	1608.833333	0.585089	1573.233480
1090.190000	396.500000	1606.500000	0.585081	1574.903015
1090.290000	396.400000	1620.500000	0.585073	1575.393636
1090.390000	396.300000	1638.000000	0.585064	1575.293518
1090.490000	396.200000	1568.000000	0.585056	1574.402852
1090.590000	396.100000	1583.166667	0.585048	1573.285889
1090.690000	396.000000	1580.833333	0.585039	1571.716756
1090.790000	395.900000	1677.666667	0.585031	1569.036499
1090.890000	395.800000	1613.500000	0.585022	1565.096008
1090.990000	395.700000	1568.000000	0.585014	1560.350444
1091.090000	395.600000	1568.000000	0.585006	1555.356934
1091.190000	395.500000	1597.166667	0.584997	1550.931234
1091.290000	395.400000	1538.833333	0.584989	1549.229940
1091.390000	395.300000	1480.500000	0.584981	1550.159342
1091.490000	395.200000	1571.500000	0.584972	1553.262431
1091.590000	395.100000	1572.666667	0.584964	1557.692546
1091.690000	395.000000	1572.666667	0.584956	1562.384277
1091.790000	394.900000	1579.666667	0.584947	1564.569356
1091.890000	394.800000	1582.000000	0.584939	1564.380798
1091.990000	394.700000	1566.833333	0.584931	1562.299255
1092.090000	394.600000	1540.000000	0.584922	1558.693868
1092.190000	394.500000	1554.000000	0.584914	1554.090149
1092.290000	394.400000	1557.500000	0.584906	1550.364278
1092.390000	394.300000	1523.666667	0.584897	1547.070780
1092.490000	394.200000	1620.500000	0.584889	1544.111816
1092.590000	394.100000	1587.833333	0.584881	1541.972738
1092.690000	394.000000	1536.500000	0.584872	1540.836121
1092.790000	393.900000	1600.666667	0.584864	1540.067362
1092.890000	393.800000	1540.000000	0.584856	1540.494466
1092.990000	393.700000	1527.166667	0.584847	1542.336466
1093.090000	393.600000	1530.666667	0.584839	1544.781738
1093.190000	393.500000	1580.833333	0.584831	1547.731303
1093.290000	393.400000	1596.000000	0.584822	1551.213359
1093.390000	393.300000	1551.666667	0.584814	1555.038920
1093.490000	393.200000	1540.000000	0.584805	1558.727336
1093.590000	393.100000	1569.166667	0.584797	1562.288005
1093.690000	393.000000	1585.500000	0.584789	1565.388957
1093.790000	392.900000	1563.333333	0.584780	1568.039734
1093.890000	392.800000	1562.166667	0.584772	1568.998617
1093.990000	392.700000	1585.500000	0.584764	1568.116638
1094.090000	392.600000	1585.500000	0.584755	1565.855652
1094.190000	392.500000	1603.000000	0.584747	1562.605306
1094.290000	392.400000	1615.833333	0.584739	1558.010986
1094.390000	392.300000	1572.666667	0.584730	1554.322001
1094.490000	392.200000	1508.500000	0.584722	1552.452942
1094.590000	392.100000	1561.000000	0.584714	1552.474019
1094.690000	392.000000	1590.166667	0.584705	1554.009399
1094.790000	391.900000	1565.666667	0.584697	1557.777710
1094.890000	391.800000	1538.833333	0.584689	1561.856344
1094.990000	391.700000	1590.166667	0.584680	1565.265340
1095.090000	391.600000	1610.000000	0.584672	1567.701355
1095.190000	391.500000	1550.500000	0.584664	1569.376587
