# Supplementary material for: Influence of the magnetic field on bandgap and chemical composition of zinc thin films prepared by sparking discharge process
Source: Sci Rep. 2020 Jan 29;10:1388. doi: 10.1038/s41598-020-58183-4 (PMC6989455; doi:10.1038/s41598-020-58183-4)
Supplement: Supplementary file 5 — Related Manuscript File. [file 41598_2020_58183_MOESM5_ESM.zip › XPS_7-3-2019_Stefan/XPS_7-3-2019/2_ZnCO2-0.2T_ITO/O 1s]

Dataset O 1s:13(7-3-2019)
Dwell Time (s)	0.260870
Number of sweeps	3
Kinetic Energy(eV)	Binding Energy(eV)	Intensity(cps)	Transmission Value	Background(cps)	O 1s(cps)	O 1s(cps)	O 1s(cps)	O 1s(cps)	O 1s(cps)	Envelope(cps)
941.190000	545.500000	7904.333333	0.557571	7794.229818	0.000000	0.000000	0.000000	0.000000	0.000000	0.000000
941.290000	545.400000	7639.833333	0.557581	7786.131402	0.000000	0.000000	0.000000	0.000000	0.000000	0.000000
941.390000	545.300000	7739.500000	0.557591	7776.977946	0.000000	0.000000	0.000000	0.000000	0.000000	0.000000
941.490000	545.200000	7740.777778	0.557601	7766.043837	0.000000	0.000000	0.000000	0.000000	0.000000	0.000000
941.590000	545.100000	7840.444444	0.557610	7756.854818	0.000000	0.000000	0.000000	0.000000	0.000000	0.000000
941.690000	545.000000	7745.888889	0.557620	7747.558485	0.000000	0.000000	0.000000	0.000000	0.000000	0.000000
941.790000	544.900000	7722.888889	0.557630	7738.118028	0.000000	0.000000	0.000000	0.000000	0.000000	0.000000
941.890000	544.800000	7892.833333	0.557640	7725.692763	0.000000	0.000000	0.000000	0.000000	0.000000	0.000000
941.990000	544.700000	7768.888889	0.557650	7711.017660	0.000000	0.000000	0.000000	0.000000	0.000000	0.000000
942.090000	544.600000	7685.833333	0.557659	7693.367106	0.000000	0.000000	0.000000	0.000000	0.000000	0.000000
942.190000	544.500000	7767.611111	0.557669	7673.355035	0.000000	0.000000	0.000000	0.000000	0.000000	0.000000
942.290000	544.400000	7782.944444	0.557679	7650.243354	0.000000	0.000000	0.000000	0.000000	0.000000	0.000000
942.390000	544.300000	7800.833333	0.557689	7625.542562	0.000000	0.000000	0.000000	0.000000	0.000000	0.000000
942.490000	544.200000	7633.444444	0.557698	7600.327664	0.000000	0.000000	0.000000	0.000000	0.000000	0.000000
942.590000	544.100000	7532.500000	0.557708	7575.639350	0.000000	0.000000	0.000000	0.000000	0.000000	0.000000
942.690000	544.000000	7503.111111	0.557718	7552.920736	0.000000	0.000000	0.000000	0.000000	0.000000	0.000000
942.790000	543.900000	7519.722222	0.557728	7534.069146	0.000000	0.000000	0.000000	0.000000	0.000000	0.000000
942.890000	543.800000	7509.500000	0.557737	7519.734701	0.000000	0.000000	0.000000	0.000000	0.000000	0.000000
942.990000	543.700000	7699.888889	0.557747	7509.434489	0.000000	0.000000	0.000000	0.000000	0.000000	0.000000
943.090000	543.600000	7514.611111	0.557757	7503.239014	0.000000	0.000000	0.000000	0.000000	0.000000	0.000000
943.190000	543.500000	7458.388889	0.557767	7500.690321	0.000000	0.000000	0.000000	0.000000	0.000000	0.000000
943.290000	543.400000	7660.277778	0.557776	7501.627441	0.000000	0.000000	0.000000	0.000000	0.000000	0.000000
943.390000	543.300000	7466.055556	0.557786	7505.686632	0.000000	0.000000	0.000000	0.000000	0.000000	0.000000
943.490000	543.200000	7687.111111	0.557796	7511.646267	0.000000	0.000000	0.000000	0.000000	0.000000	0.000000
943.590000	543.100000	7761.222222	0.557806	7517.615885	0.000000	0.000000	0.000000	0.000000	0.000000	0.000000
943.690000	543.000000	7662.833333	0.557815	7522.393826	0.000000	0.000000	0.000000	0.000000	0.000000	0.000000
943.790000	542.900000	7512.055556	0.557825	7523.991048	0.000000	0.000000	0.000000	0.000000	0.000000	0.000000
943.890000	542.800000	7522.277778	0.557835	7521.050537	0.000000	0.000000	0.000000	0.000000	0.000000	0.000000
943.990000	542.700000	7577.222222	0.557845	7513.587891	0.000000	0.000000	0.000000	0.000000	0.000000	0.000000
944.090000	542.600000	7551.666667	0.557854	7503.026259	0.000000	0.000000	0.000000	0.000000	0.000000	0.000000
944.190000	542.500000	7601.500000	0.557864	7490.408827	0.000000	0.000000	0.000000	0.000000	0.000000	0.000000
944.290000	542.400000	7670.500000	0.557874	7477.264811	0.000000	0.000000	0.000000	0.000000	0.000000	0.000000
944.390000	542.300000	7558.055556	0.557884	7463.300971	0.000000	0.000000	0.000000	0.000000	0.000000	0.000000
944.490000	542.200000	7526.111111	0.557894	7448.774360	0.000000	0.000000	0.000000	0.000000	0.000000	0.000000
944.590000	542.100000	7455.833333	0.557903	7433.240126	0.000000	0.000000	0.000000	0.000000	0.000000	0.000000
944.690000	542.000000	7629.611111	0.557913	7416.626519	0.000000	0.000000	0.000000	0.000000	0.000000	0.000000
944.790000	541.900000	7388.111111	0.557923	7398.998427	0.000000	0.000000	0.000000	0.000000	0.000000	0.000000
944.890000	541.800000	7379.166667	0.557933	7382.497748	0.000000	0.000000	0.000000	0.000000	0.000000	0.000000
944.990000	541.700000	7526.111111	0.557942	7368.067844	0.000000	0.000000	0.000000	0.000000	0.000000	0.000000
945.090000	541.600000	7498.000000	0.557952	7354.744765	0.000000	0.000000	0.000000	0.000000	0.000000	0.000000
945.190000	541.500000	7372.777778	0.557962	7341.738634	0.000000	0.000000	0.000000	0.000000	0.000000	0.000000
945.290000	541.400000	7363.833333	0.557972	7327.295003	0.000000	0.000000	0.000000	0.000000	0.000000	0.000000
945.390000	541.300000	7379.166667	0.557981	7310.688260	0.000000	0.000000	0.000000	0.000000	0.000000	0.000000
945.490000	541.200000	7542.722222	0.557991	7292.098714	0.000000	0.000000	0.000000	0.000000	0.000000	0.000000
945.590000	541.100000	7251.388889	0.558001	7274.354574	0.000000	0.000000	0.000000	0.000000	0.000000	0.000000
945.690000	541.000000	7201.555556	0.558011	7258.967584	0.000000	0.000000	0.000000	0.000000	0.000000	0.000000
945.790000	540.900000	7262.888889	0.558020	7248.641168	0.000000	0.000000	0.000000	0.000000	0.000000	0.000000
945.890000	540.800000	7370.222222	0.558030	7242.862467	0.000000	0.000000	0.000000	0.000000	0.000000	0.000000
945.990000	540.700000	7214.333333	0.558040	7239.495822	0.000000	0.000000	0.000000	0.000000	0.000000	0.000000
946.090000	540.600000	7283.333333	0.558050	7235.976942	0.000000	0.000000	0.000000	0.000000	0.000000	0.000000
946.190000	540.500000	7252.666667	0.558059	7230.566352	0.000000	0.000000	0.000000	0.000000	0.000000	0.000000
946.290000	540.400000	7274.388889	0.558069	7221.237576	0.000000	0.000000	0.000000	0.000000	0.000000	0.000000
946.390000	540.300000	7210.500000	0.558079	7208.360596	0.000000	0.000000	0.000000	0.000000	0.000000	0.000000
946.490000	540.200000	7140.222222	0.558089	7194.031141	0.000000	0.000000	0.000000	0.000000	0.000000	0.000000
946.590000	540.100000	7145.333333	0.558098	7178.494412	0.000000	0.000000	0.000000	0.000000	0.000000	0.000000
946.690000	540.000000	7205.388889	0.558108	7162.251411	0.000000	0.000000	0.000000	0.000000	0.000000	0.000000
946.790000	539.900000	7181.111111	0.558118	7144.720025	0.000000	0.000000	0.000000	0.000000	0.000000	0.000000
946.890000	539.800000	7126.166667	0.558128	7125.482232	0.000000	0.000000	0.000000	0.000000	0.000000	0.000000
946.990000	539.700000	7080.166667	0.558137	7103.432454	0.000000	0.000000	0.000000	0.000000	0.000000	0.000000
947.090000	539.600000	7099.333333	0.558147	7079.195855	0.000000	0.000000	0.000000	0.000000	0.000000	0.000000
947.190000	539.500000	7090.388889	0.558157	7053.701443	0.000000	0.000000	0.000000	0.000000	0.000000	0.000000
947.290000	539.400000	7045.666667	0.558167	7030.599121	0.000000	0.000000	0.000000	0.000000	0.000000	0.000000
947.390000	539.300000	6884.666667	0.558177	7009.541368	0.000000	0.000000	0.000000	0.000000	0.000000	0.000000
947.490000	539.200000	6981.777778	0.558186	6990.098307	0.000000	0.000000	0.000000	0.000000	0.000000	0.000000
947.590000	539.100000	7007.333333	0.558196	6972.097114	0.000000	0.000000	0.000000	0.000000	0.000000	0.000000
947.690000	539.000000	6985.611111	0.558206	6954.719211	0.000000	0.000000	0.000000	0.000000	0.000000	0.000000
947.790000	538.900000	6984.333333	0.558216	6933.651476	0.000000	0.000000	0.000000	0.000000	0.000000	0.000000
947.890000	538.800000	6942.166667	0.558225	6911.561144	0.000000	0.000000	0.000000	0.000000	0.000000	0.000000
947.990000	538.700000	6801.611111	0.558235	6890.339925	0.000000	0.000000	0.000000	0.000000	0.000000	0.000000
948.090000	538.600000	6815.666667	0.558245	6870.214301	0.000000	0.000000	0.000000	0.000000	0.000000	0.000000
948.190000	538.500000	6869.333333	0.558255	6850.784966	0.000000	0.000000	0.000000	0.000000	0.000000	0.000000
948.290000	538.400000	6894.888889	0.558264	6835.620090	0.000000	0.000000	0.000000	0.000000	0.000001	0.000001
948.390000	538.300000	6759.444444	0.558274	6820.201904	0.000000	0.000000	0.000000	0.000000	0.000001	0.000001
948.490000	538.200000	6873.166667	0.558284	6803.364312	0.000000	0.000000	0.000000	0.000000	0.000003	0.000003
948.590000	538.100000	6760.722222	0.558294	6784.274387	0.000000	0.000000	0.000000	0.000000	0.000008	0.000008
948.690000	538.000000	6902.555556	0.558303	6763.443115	0.000000	0.000000	0.000000	0.000000	0.000020	0.000020
948.790000	537.900000	6727.500000	0.558313	6738.202637	0.000000	0.000000	0.000000	0.000000	0.000046	0.000046
948.890000	537.800000	6782.444444	0.558323	6713.756402	0.000000	0.000000	0.000000	0.000000	0.000107	0.000107
948.990000	537.700000	6631.666667	0.558333	6690.707113	0.000000	0.000000	0.000000	0.000000	0.000243	0.000243
949.090000	537.600000	6696.833333	0.558342	6672.760200	0.000000	0.000000	0.000000	0.000000	0.000541	0.000541
949.190000	537.500000	6583.111111	0.558352	6663.524387	0.000000	0.000000	0.000000	0.000000	0.001176	0.001176
949.290000	537.400000	6546.055556	0.558362	6665.115370	0.000000	0.000000	0.000000	0.000000	0.002507	0.002507
949.390000	537.300000	6677.666667	0.558372	6673.935655	0.000000	0.000000	0.000000	0.000001	0.005232	0.005232
949.490000	537.200000	6727.500000	0.558381	6689.953423	0.000000	0.000000	0.000000	0.000001	0.010694	0.010696
949.590000	537.100000	6699.388889	0.558391	6708.057563	0.000000	0.000000	0.000000	0.000004	0.021412	0.021416
949.690000	537.000000	6772.222222	0.558401	6722.010796	0.000000	0.000000	0.000000	0.000009	0.041993	0.042002
949.790000	536.900000	6801.611111	0.558411	6731.292155	0.000000	0.000000	0.000000	0.000023	0.080673	0.080696
949.890000	536.800000	6709.611111	0.558421	6737.078342	0.000000	0.000000	0.000000	0.000056	0.151824	0.151880
949.990000	536.700000	6710.888889	0.558430	6737.241808	0.000000	0.000000	0.000000	0.000135	0.279919	0.280054
950.090000	536.600000	6764.555556	0.558440	6734.164659	0.000000	0.000000	0.000000	0.000317	0.505618	0.505934
950.190000	536.500000	6698.111111	0.558450	6731.874891	0.000000	0.000000	0.000000	0.000728	0.894799	0.895528
950.290000	536.400000	6714.722222	0.558460	6729.268799	0.000000	0.000000	0.000001	0.001639	1.551507	1.553146
950.390000	536.300000	6813.111111	0.558469	6726.927870	0.000000	0.000000	0.000004	0.003611	2.635795	2.639409
950.490000	536.200000	6728.777778	0.558479	6729.125298	0.000000	0.000000	0.000009	0.007792	4.387302	4.395104
950.590000	536.100000	6626.555556	0.558489	6737.344754	0.000000	0.000000	0.000024	0.016465	7.154836	7.171325
950.690000	536.000000	6658.500000	0.558499	6750.858751	0.000000	0.000000	0.000059	0.034073	11.431240	11.465373
950.790000	535.900000	6788.833333	0.558508	6788.833333	0.000000	0.000000	0.000146	0.069057	17.895066	17.964268
950.890000	535.800000	6850.166667	0.558518	6787.639784	0.000000	0.000000	0.000350	0.137080	27.445538	27.582967
950.990000	535.700000	6854.000000	0.558528	6786.445611	0.000000	0.000000	0.000826	0.266524	41.215377	41.482724
951.090000	535.600000	6974.111111	0.558538	6785.252062	0.000000	0.000001	0.001904	0.507593	60.586590	61.096090
951.190000	535.500000	6838.666667	0.558547	6784.058512	0.000000	0.000002	0.004302	0.946967	87.148974	88.100249
951.290000	535.400000	6933.222222	0.558557	6782.864963	0.000000	0.000005	0.009514	1.730674	122.604031	124.344228
951.390000	535.300000	6967.722222	0.558567	6781.670790	0.000000	0.000012	0.020607	3.098659	168.590081	171.709363
951.490000	535.200000	7115.944444	0.558577	6780.477241	0.000000	0.000031	0.043707	5.435317	226.413737	231.892802
951.590000	535.100000	7291.000000	0.558586	6779.283691	0.000000	0.000077	0.090787	9.340668	296.687225	306.118752
951.690000	535.000000	7224.555556	0.558596	6778.090142	0.000000	0.000185	0.184700	15.726637	378.896830	394.808338
951.790000	534.900000	7192.611111	0.558606	6776.895969	0.000000	0.000435	0.368041	25.941393	470.968113	497.277981
951.890000	534.800000	7288.444444	0.558616	6775.702420	0.000000	0.001002	0.718350	41.921190	568.940148	611.580678
951.990000	534.700000	7450.722222	0.558625	6774.508870	0.000000	0.002263	1.373445	66.362950	666.900018	734.638696
952.090000	534.600000	7692.222222	0.558635	6773.315321	0.000000	0.005001	2.572429	102.948245	757.331028	862.856723
952.190000	534.500000	7734.388889	0.558645	6772.121148	0.000000	0.010824	4.720119	156.395937	831.959832	993.086721
952.290000	534.400000	7920.944444	0.558655	6770.927599	0.000000	0.022941	8.485124	232.599464	883.037330	1124.144887
952.390000	534.300000	8047.444444	0.558664	6769.734049	0.000000	0.047621	14.944242	338.556480	904.792775	1258.341112
952.490000	534.200000	8159.888889	0.558674	6768.540500	0.000001	0.096816	25.787574	482.068612	894.651662	1402.604750
952.590000	534.100000	8403.944444	0.558684	6767.346327	0.000003	0.192786	43.598566	671.123688	853.814012	1568.728963
952.690000	534.000000	8660.777778	0.558694	6766.152778	0.000007	0.376023	72.219655	912.867249	786.984924	1772.447795
952.790000	533.900000	8875.444444	0.558704	6764.959229	0.000016	0.718433	117.204925	1212.118452	701.354238	2031.396200
952.890000	533.800000	9260.055556	0.558713	6763.765055	0.000039	1.344661	186.344165	1569.478441	605.176114	2362.343452
952.990000	533.700000	9519.444444	0.558723	6762.571506	0.000092	2.465555	290.315455	1979.232700	506.380042	2778.393948
953.090000	533.600000	10145.555556	0.558733	6761.377957	0.000214	4.429047	443.031620	2427.461609	411.542711	3286.465346
953.190000	533.500000	10747.388889	0.558743	6760.184408	0.000484	7.794968	661.942702	2890.995619	325.357735	3886.091268
953.290000	533.400000	11327.500000	0.558752	6758.990234	0.001074	13.441165	968.052212	3337.970771	250.565172	4570.030558
953.390000	533.300000	11925.500000	0.558762	6757.796685	0.002331	22.708169	1385.153069	3730.608860	188.201619	5326.673720
953.490000	533.200000	12722.833333	0.558772	6756.603136	0.004958	37.587728	1938.171143	4030.328857	138.012215	6144.105225
953.590000	533.100000	13842.166667	0.558782	6755.409587	0.010325	60.955680	2650.295478	4204.422024	98.894484	7014.578234
953.690000	533.000000	14743.000000	0.558791	6754.215413	0.021062	96.840732	3538.712904	4232.641697	69.292012	7937.508138
953.790000	532.900000	15815.055556	0.558801	6753.021864	0.042083	150.761488	4609.011515	4111.648370	47.498863	8918.962511
953.890000	532.800000	16906.277778	0.558811	6751.828315	0.082360	229.888592	5848.754503	3855.760267	31.867661	9966.352837
953.990000	532.700000	18181.500000	0.558821	6750.634766	0.157893	343.209403	7221.334907	3493.737061	20.932309	11079.371528
954.090000	532.600000	19184.555556	0.558830	6749.440592	0.296532	501.517249	8661.925157	3062.754408	13.466208	12239.959364
954.190000	532.500000	20559.444444	0.558840	6748.247043	0.545586	717.007016	10077.798394	2601.547445	8.489239	13405.387533
954.290000	532.400000	21470.500000	0.558850	6747.053494	0.983453	1002.407542	11355.136936	2144.595581	5.242747	14508.365560
954.390000	532.300000	22523.388889	0.558860	6745.859945	1.736834	1369.488437	12373.124023	1718.461528	3.172090	15465.982639
954.490000	532.200000	22969.333333	0.558869	6744.665771	3.005307	1826.852241	13023.696343	1340.462043	1.880371	16195.896973
954.590000	532.100000	23295.166667	0.558879	6743.472222	5.095063	2377.051778	13232.493218	1019.199900	1.092089	16634.932183
954.690000	532.000000	23490.666667	0.558889	6742.278673	8.463267	3013.298855	12974.806369	756.212582	0.621420	16753.402398
954.790000	531.900000	23161.000000	0.558899	6741.084500	13.773406	3716.345540	12281.130263	548.045081	0.346429	16559.641873
954.890000	531.800000	22916.944444	0.558908	6739.890951	21.960065	4452.481242	11230.311523	388.246975	0.189205	16093.189345
954.990000	531.700000	22520.833333	0.558918	6738.697401	34.307637	5173.809882	9932.766873	269.018626	0.101233	15410.003743
955.090000	531.600000	21397.666667	0.558928	6737.503852	52.506341	5821.879367	8509.393555	182.407789	0.053059	14566.241157
955.190000	531.500000	20666.777778	0.558938	6736.309679	78.681502	6335.026937	7072.272271	121.072574	0.027241	13607.081760
955.290000	531.400000	19104.055556	0.558948	6735.116130	115.411862	6658.553657	5711.335368	78.687113	0.013699	12564.002062
955.390000	531.300000	18118.888889	0.558957	6733.922580	165.645476	6755.393365	4488.326090	50.107885	0.006747	11459.479221
955.490000	531.200000	16618.777778	0.558967	6732.729031	232.510653	6614.085992	3437.050022	31.262154	0.003255	10314.911648
955.590000	531.100000	15590.166667	0.558977	6731.534858	318.978965	6251.353082	2567.743110	19.108206	0.001538	9157.184462
955.690000	531.000000	14573.055556	0.558987	6730.341309	427.355055	5708.343072	1873.312222	11.442781	0.000711	8020.453261
955.790000	530.900000	13621.111111	0.558996	6729.147759	558.595678	5041.894613	1335.711711	6.713737	0.000322	6942.916612
955.890000	530.800000	12656.388889	0.559006	6727.954210	711.511105	4313.744086	931.407739	3.859392	0.000143	5960.522624
955.990000	530.700000	11760.666667	0.559016	6726.760037	881.976752	3580.763523	635.493115	2.173647	0.000062	5100.407227
956.090000	530.600000	11088.555556	0.559026	6725.566488	1062.370368	2888.306858	424.417235	1.199397	0.000026	4376.294054
956.190000	530.500000	10631.111111	0.559035	6724.372938	1241.516076	2267.280497	277.530522	0.648373	0.000011	3786.975206
956.290000	530.400000	10223.500000	0.559045	6723.179389	1405.408936	1734.383213	177.778203	0.343365	0.000004	3317.913778
956.390000	530.300000	9778.833333	0.559055	6721.985216	1538.857164	1294.401367	111.587926	0.178130	0.000002	2945.024468
956.490000	530.200000	9437.666667	0.559065	6720.791667	1627.886393	943.413968	68.618764	0.090520	0.000001	2640.009616
956.590000	530.100000	9256.222222	0.559074	6719.598117	1662.394972	672.036709	41.341100	0.045056	0.000000	2375.817830
956.690000	530.000000	8757.888889	0.559084	6718.403944	1638.299377	468.186622	24.403255	0.021966	0.000000	2130.911099
956.790000	529.900000	8483.166667	0.559094	6717.210395	1558.450901	319.151731	14.113775	0.010488	0.000000	1891.726759
956.890000	529.800000	8253.166667	0.559104	6716.016846	1431.995511	212.957549	7.997668	0.004904	0.000000	1652.955607
956.990000	529.700000	8138.166667	0.559113	6714.823296	1272.406494	139.132727	4.440151	0.002246	0.000000	1415.981486
957.090000	529.600000	7855.777778	0.559123	6713.629123	1094.858320	89.049409	2.415078	0.001007	0.000000	1186.323859
957.190000	529.500000	7780.388889	0.559133	6712.435574	913.725755	55.846630	1.286902	0.000442	0.000000	970.859751
957.290000	529.400000	7685.833333	0.559143	6711.242025	740.780202	34.312472	0.671769	0.000190	0.000000	775.764594
957.390000	529.300000	7423.888889	0.559152	6710.048475	584.300661	20.654850	0.343505	0.000080	0.000000	605.299103
957.490000	529.200000	7321.666667	0.559162	6708.854302	449.008374	12.182034	0.172052	0.000033	0.000000	461.362474
957.590000	529.100000	7092.944444	0.559172	6707.660753	336.561980	7.039601	0.084407	0.000013	0.000000	343.685996
957.690000	529.000000	7018.833333	0.559182	6706.467204	246.325085	3.985674	0.040557	0.000005	0.000000	250.351306
957.790000	528.900000	6805.444444	0.559192	6705.273655	176.176087	2.210905	0.019085	0.000002	0.000000	178.406076
957.890000	528.800000	6897.444444	0.559201	6704.079481	123.216843	1.201539	0.008795	0.000001	0.000000	124.427179
957.990000	528.700000	6866.777778	0.559211	6702.885932	84.315055	0.639716	0.003969	0.000000	0.000000	84.958740
958.090000	528.600000	6833.555556	0.559221	6701.692383	56.471057	0.333655	0.001754	0.000000	0.000000	56.806465
958.190000	528.500000	6782.444444	0.559231	6700.498834	37.030723	0.170469	0.000759	0.000000	0.000000	37.201951
958.290000	528.400000	6717.277778	0.559240	6699.304660	23.784544	0.085312	0.000321	0.000000	0.000000	23.870179
958.390000	528.300000	6698.111111	0.559250	6698.111111	14.969785	0.041818	0.000133	0.000000	0.000000	15.011736
958.490000	528.200000	6631.666667	0.559260	6671.238471	9.230229	0.020077	0.000054	0.000000	0.000000	9.250360
958.590000	528.100000	6630.388889	0.559270	6643.984619	5.575887	0.009440	0.000022	0.000000	0.000000	5.585348
958.690000	528.000000	6644.444444	0.559279	6619.706841	3.300155	0.004346	0.000008	0.000000	0.000000	3.304510
958.790000	527.900000	6622.722222	0.559289	6602.318332	1.913717	0.001960	0.000003	0.000000	0.000000	1.915680
958.890000	527.800000	6494.944444	0.559299	6591.636285	1.087277	0.000865	0.000001	0.000000	0.000000	1.088143
958.990000	527.700000	6551.166667	0.559309	6589.183051	0.605217	0.000374	0.000000	0.000000	0.000000	0.605591
959.090000	527.600000	6525.611111	0.559318	6592.678847	0.330047	0.000158	0.000000	0.000000	0.000000	0.330205
959.190000	527.500000	6670.000000	0.559328	6601.674452	0.176326	0.000066	0.000000	0.000000	0.000000	0.176392
959.290000	527.400000	6622.722222	0.559338	6611.702637	0.092281	0.000027	0.000000	0.000000	0.000000	0.092308
959.390000	527.300000	6641.888889	0.559348	6622.312934	0.047309	0.000011	0.000000	0.000000	0.000000	0.047319
959.490000	527.200000	6758.166667	0.559357	6629.162272	0.023756	0.000004	0.000000	0.000000	0.000000	0.023760
959.590000	527.100000	6709.611111	0.559367	6634.171061	0.011684	0.000002	0.000000	0.000000	0.000000	0.011686
959.690000	527.000000	6574.166667	0.559377	6636.215630	0.005628	0.000001	0.000000	0.000000	0.000000	0.005629
959.790000	526.900000	6661.055556	0.559387	6637.728624	0.002655	0.000000	0.000000	0.000000	0.000000	0.002655
959.890000	526.800000	6580.555556	0.559396	6636.696045	0.001227	0.000000	0.000000	0.000000	0.000000	0.001227
959.990000	526.700000	6728.777778	0.559406	6635.970432	0.000555	0.000000	0.000000	0.000000	0.000000	0.000555
960.090000	526.600000	6639.333333	0.559416	6633.844130	0.000246	0.000000	0.000000	0.000000	0.000000	0.000246
960.190000	526.500000	6597.166667	0.559426	6631.759006	0.000107	0.000000	0.000000	0.000000	0.000000	0.000107
960.290000	526.400000	6597.166667	0.559435	6628.487820	0.000045	0.000000	0.000000	0.000000	0.000000	0.000045
960.390000	526.300000	6615.055556	0.559445	6625.175456	0.000019	0.000000	0.000000	0.000000	0.000000	0.000019
960.490000	526.200000	6678.944444	0.559455	6620.330132	0.000008	0.000000	0.000000	0.000000	0.000000	0.000008
960.590000	526.100000	6671.277778	0.559465	6616.149278	0.000003	0.000000	0.000000	0.000000	0.000000	0.000003
960.690000	526.000000	6525.611111	0.559475	6611.846137	0.000001	0.000000	0.000000	0.000000	0.000000	0.000001
960.790000	525.900000	6611.222222	0.559484	6608.145698	0.000000	0.000000	0.000000	0.000000	0.000000	0.000000
960.890000	525.800000	6592.055556	0.559494	6606.315755	0.000000	0.000000	0.000000	0.000000	0.000000	0.000000
960.990000	525.700000	6595.888889	0.559504	6607.582926	0.000000	0.000000	0.000000	0.000000	0.000000	0.000000
961.090000	525.600000	6618.888889	0.559514	6610.169678	0.000000	0.000000	0.000000	0.000000	0.000000	0.000000
961.190000	525.500000	6634.222222	0.559523	6614.754205	0.000000	0.000000	0.000000	0.000000	0.000000	0.000000
961.290000	525.400000	6604.833333	0.559533	6622.287977	0.000000	0.000000	0.000000	0.000000	0.000000	0.000000
961.390000	525.300000	6602.277778	0.559543	6631.759006	0.000000	0.000000	0.000000	0.000000	0.000000	0.000000
961.490000	525.200000	6638.055556	0.559553	6643.054362	0.000000	0.000000	0.000000	0.000000	0.000000	0.000000
961.590000	525.100000	6635.500000	0.559562	6656.102919	0.000000	0.000000	0.000000	0.000000	0.000000	0.000000
961.690000	525.000000	6700.666667	0.559572	6669.631890	0.000000	0.000000	0.000000	0.000000	0.000000	0.000000
961.790000	524.900000	6788.833333	0.559582	6680.942844	0.000000	0.000000	0.000000	0.000000	0.000000	0.000000
961.890000	524.800000	6764.555556	0.559592	6690.106906	0.000000	0.000000	0.000000	0.000000	0.000000	0.000000
961.990000	524.700000	6678.944444	0.559601	6696.971219	0.000000	0.000000	0.000000	0.000000	0.000000	0.000000
962.090000	524.600000	6707.055556	0.559611	6702.394287	0.000000	0.000000	0.000000	0.000000	0.000000	0.000000
962.190000	524.500000	6716.000000	0.559621	6708.609104	0.000000	0.000000	0.000000	0.000000	0.000000	0.000000
962.290000	524.400000	6626.555556	0.559631	6717.558539	0.000000	0.000000	0.000000	0.000000	0.000000	0.000000
962.390000	524.300000	6741.555556	0.559640	6727.964817	0.000000	0.000000	0.000000	0.000000	0.000000	0.000000
962.490000	524.200000	6727.500000	0.559650	6737.538167	0.000000	0.000000	0.000000	0.000000	0.000000	0.000000
962.590000	524.100000	6814.388889	0.559660	6744.069933	0.000000	0.000000	0.000000	0.000000	0.000000	0.000000
962.690000	524.000000	6787.555556	0.559670	6744.274577	0.000000	0.000000	0.000000	0.000000	0.000000	0.000000
962.790000	523.900000	6774.777778	0.559679	6736.403266	0.000000	0.000000	0.000000	0.000000	0.000000	0.000000
962.890000	523.800000	6776.055556	0.559689	6723.799561	0.000000	0.000000	0.000000	0.000000	0.000000	0.000000
962.990000	523.700000	6624.000000	0.559699	6710.296170	0.000000	0.000000	0.000000	0.000000	0.000000	0.000000
963.090000	523.600000	6671.277778	0.559709	6699.123101	0.000000	0.000000	0.000000	0.000000	0.000000	0.000000
963.190000	523.500000	6639.333333	0.559719	6693.245199	0.000000	0.000000	0.000000	0.000000	0.000000	0.000000
963.290000	523.400000	6696.833333	0.559728	6694.349528	0.000000	0.000000	0.000000	0.000000	0.000000	0.000000
963.390000	523.300000	6649.555556	0.559738	6697.589518	0.000000	0.000000	0.000000	0.000000	0.000000	0.000000
963.490000	523.200000	6786.277778	0.559748	6700.288574	0.000000	0.000000	0.000000	0.000000	0.000000	0.000000
963.590000	523.100000	6756.888889	0.559758	6700.523166	0.000000	0.000000	0.000000	0.000000	0.000000	0.000000
963.690000	523.000000	6816.944444	0.559767	6695.739610	0.000000	0.000000	0.000000	0.000000	0.000000	0.000000
963.790000	522.900000	6763.277778	0.559777	6686.805149	0.000000	0.000000	0.000000	0.000000	0.000000	0.000000
963.890000	522.800000	6572.888889	0.559787	6677.860704	0.000000	0.000000	0.000000	0.000000	0.000000	0.000000
963.990000	522.700000	6608.666667	0.559797	6669.918267	0.000000	0.000000	0.000000	0.000000	0.000000	0.000000
964.090000	522.600000	6736.444444	0.559806	6663.805149	0.000000	0.000000	0.000000	0.000000	0.000000	0.000000
964.190000	522.500000	6654.666667	0.559816	6660.922662	0.000000	0.000000	0.000000	0.000000	0.000000	0.000000
