# Supplementary material for: Influence of the magnetic field on bandgap and chemical composition of zinc thin films prepared by sparking discharge process
Source: Sci Rep. 2020 Jan 29;10:1388. doi: 10.1038/s41598-020-58183-4 (PMC6989455; doi:10.1038/s41598-020-58183-4)
Supplement: Supplementary file 5 — Related Manuscript File. [file 41598_2020_58183_MOESM5_ESM.zip › XPS_7-3-2019_Stefan/XPS_7-3-2019/2_ZnCO2-0.2T_ITO/survey]

Dataset wide:10(7-3-2019)
Dwell Time (s)	0.100000
Number of sweeps	1
Kinetic Energy(eV)	Binding Energy(eV)	Intensity(cps)	Transmission Value	Background(cps)
284.190000	1202.500000	151660.000000	4.361208	151323.164062
285.190000	1201.500000	149500.000000	4.360532	151516.894531
286.190000	1200.500000	151120.000000	4.359856	151810.791016
287.190000	1199.500000	155430.000000	4.359180	152193.535156
288.190000	1198.500000	155380.000000	4.358504	152581.044922
289.190000	1197.500000	157480.000000	4.357828	152872.187500
290.190000	1196.500000	160850.000000	4.357152	152985.488281
291.190000	1195.500000	161110.000000	4.356476	152861.660156
292.190000	1194.500000	158550.000000	4.355800	152497.988281
293.190000	1193.500000	155390.000000	4.355124	151957.851562
294.190000	1192.500000	154290.000000	4.354448	151334.140625
295.190000	1191.500000	150500.000000	4.353772	150740.087891
296.190000	1190.500000	148630.000000	4.353096	150263.994141
297.190000	1189.500000	149020.000000	4.352420	149931.894531
298.190000	1188.500000	149850.000000	4.351744	149753.769531
299.190000	1187.500000	149290.000000	4.351068	149697.958984
300.190000	1186.500000	150470.000000	4.350392	149689.716797
301.190000	1185.500000	150110.000000	4.349716	149691.201172
302.190000	1184.500000	149270.000000	4.349040	149690.878906
303.190000	1183.500000	149110.000000	4.348364	149641.357422
304.190000	1182.500000	150300.000000	4.347688	149538.076172
305.190000	1181.500000	150000.000000	4.347012	149412.480469
306.190000	1180.500000	148780.000000	4.346336	149234.160156
307.190000	1179.500000	149640.000000	4.345660	148993.437500
308.190000	1178.500000	148430.000000	4.344984	148732.158203
309.190000	1177.500000	148230.000000	4.344308	148455.195312
310.190000	1176.500000	148520.000000	4.343198	148135.673828
311.190000	1175.500000	148570.000000	4.340974	147826.152344
312.190000	1174.500000	146330.000000	4.338751	147556.152344
313.190000	1173.500000	146600.000000	4.336527	147307.441406
314.190000	1172.500000	148310.000000	4.334303	147110.478516
315.190000	1171.500000	146640.000000	4.332079	147014.873047
316.190000	1170.500000	146120.000000	4.329855	147004.082031
317.190000	1169.500000	145910.000000	4.327631	147039.599609
318.190000	1168.500000	147310.000000	4.325408	147122.314453
319.190000	1167.500000	148260.000000	4.323184	147217.363281
320.190000	1166.500000	148170.000000	4.320960	147279.443359
321.190000	1165.500000	147630.000000	4.318736	147311.601562
322.190000	1164.500000	146310.000000	4.316512	147366.318359
323.190000	1163.500000	145750.000000	4.314289	147451.035156
324.190000	1162.500000	148190.000000	4.312065	147574.482422
325.190000	1161.500000	148750.000000	4.309841	147775.117188
326.190000	1160.500000	147440.000000	4.307617	148047.363281
327.190000	1159.500000	147910.000000	4.305393	148342.324219
328.190000	1158.500000	148480.000000	4.303170	148652.880859
329.190000	1157.500000	149030.000000	4.300946	148966.054688
330.190000	1156.500000	149470.000000	4.298722	149231.591797
331.190000	1155.500000	150360.000000	4.296498	149427.353516
332.190000	1154.500000	150010.000000	4.294274	149551.396484
333.190000	1153.500000	149390.000000	4.292051	149590.527344
334.190000	1152.500000	149890.000000	4.289827	149562.441406
335.190000	1151.500000	151210.000000	4.287603	149480.976562
336.190000	1150.500000	150110.000000	4.285379	149349.082031
337.190000	1149.500000	149840.000000	4.283155	149195.810547
338.190000	1148.500000	148240.000000	4.280931	149041.396484
339.190000	1147.500000	149120.000000	4.278708	148879.423828
340.190000	1146.500000	148670.000000	4.276484	148747.109375
341.190000	1145.500000	148420.000000	4.274260	148690.693359
342.190000	1144.500000	147770.000000	4.272036	148700.156250
343.190000	1143.500000	148660.000000	4.269812	148768.564453
344.190000	1142.500000	149250.000000	4.267589	148908.242188
345.190000	1141.500000	148560.000000	4.265365	149087.597656
346.190000	1140.500000	149940.000000	4.263141	149263.437500
347.190000	1139.500000	149580.000000	4.260917	149431.601562
348.190000	1138.500000	149400.000000	4.258693	149594.082031
349.190000	1137.500000	149410.000000	4.256470	149722.236328
350.190000	1136.500000	149920.000000	4.254246	149813.359375
351.190000	1135.500000	150720.000000	4.252022	149884.423828
352.190000	1134.500000	149870.000000	4.249798	149952.070312
353.190000	1133.500000	149940.000000	4.247574	150012.695312
354.190000	1132.500000	149850.000000	4.245350	150107.109375
355.190000	1131.500000	149170.000000	4.243127	150266.738281
356.190000	1130.500000	150420.000000	4.240903	150485.371094
357.190000	1129.500000	153200.000000	4.238679	150725.791016
358.190000	1128.500000	152360.000000	4.236455	150991.416016
359.190000	1127.500000	150120.000000	4.234231	151229.580078
360.190000	1126.500000	151410.000000	4.232231	151371.826172
361.190000	1125.500000	152970.000000	4.230806	151421.816406
362.190000	1124.500000	151480.000000	4.229380	151392.626953
363.190000	1123.500000	152010.000000	4.227954	151288.779297
364.190000	1122.500000	153030.000000	4.226529	151159.238281
365.190000	1121.500000	150060.000000	4.225103	151088.798828
366.190000	1120.500000	149810.000000	4.223678	151056.484375
367.190000	1119.500000	152480.000000	4.222252	151107.441406
368.190000	1118.500000	153690.000000	4.220826	151216.757812
369.190000	1117.500000	151990.000000	4.219401	151361.640625
370.190000	1116.500000	151240.000000	4.217975	151491.367188
371.190000	1115.500000	151540.000000	4.216550	151647.519531
372.190000	1114.500000	153630.000000	4.215124	151775.683594
373.190000	1113.500000	153550.000000	4.213699	151914.179688
374.190000	1112.500000	151040.000000	4.212273	152079.082031
375.190000	1111.500000	152100.000000	4.210847	152284.189453
376.190000	1110.500000	151820.000000	4.209422	152501.972656
377.190000	1109.500000	152660.000000	4.207996	152727.998047
378.190000	1108.500000	154280.000000	4.206571	152937.470703
379.190000	1107.500000	154920.000000	4.205145	153072.851562
380.190000	1106.500000	154650.000000	4.203720	153125.361328
381.190000	1105.500000	154800.000000	4.202294	153088.105469
382.190000	1104.500000	153600.000000	4.200868	153022.373047
383.190000	1103.500000	152160.000000	4.199443	152920.468750
384.190000	1102.500000	153530.000000	4.198017	152874.462891
385.190000	1101.500000	151700.000000	4.196592	152899.736328
386.190000	1100.500000	152100.000000	4.195166	153010.029297
387.190000	1099.500000	153100.000000	4.193740	153141.103516
388.190000	1098.500000	154850.000000	4.192315	153304.794922
389.190000	1097.500000	155650.000000	4.190889	153422.304688
390.190000	1096.500000	154760.000000	4.189464	153493.837891
391.190000	1095.500000	152920.000000	4.188038	153534.394531
392.190000	1094.500000	152880.000000	4.186613	153587.802734
393.190000	1093.500000	154320.000000	4.185187	153692.919922
394.190000	1092.500000	152200.000000	4.183761	153892.695312
395.190000	1091.500000	153980.000000	4.182336	154164.580078
396.190000	1090.500000	154860.000000	4.180910	154476.054688
397.190000	1089.500000	157790.000000	4.179485	154793.447266
398.190000	1088.500000	156050.000000	4.178059	155038.056641
399.190000	1087.500000	156260.000000	4.176634	155196.992188
400.190000	1086.500000	154730.000000	4.175208	155287.138672
401.190000	1085.500000	155100.000000	4.173782	155338.847656
402.190000	1084.500000	154840.000000	4.172357	155374.746094
403.190000	1083.500000	155830.000000	4.170931	155454.833984
404.190000	1082.500000	155250.000000	4.169506	155569.042969
405.190000	1081.500000	155400.000000	4.168080	155715.917969
406.190000	1080.500000	155750.000000	4.166654	155863.603516
407.190000	1079.500000	156750.000000	4.165229	155991.904297
408.190000	1078.500000	156490.000000	4.163803	156061.953125
409.190000	1077.500000	156670.000000	4.162378	156094.599609
410.190000	1076.500000	154730.000000	4.161022	156067.041016
411.190000	1075.500000	156630.000000	4.159845	155994.082031
412.190000	1074.500000	156560.000000	4.158668	155894.785156
413.190000	1073.500000	157960.000000	4.157491	155783.554688
414.190000	1072.500000	155660.000000	4.156314	155645.634766
415.190000	1071.500000	157990.000000	4.155136	155510.058594
416.190000	1070.500000	157390.000000	4.153959	155366.738281
417.190000	1069.500000	156120.000000	4.152782	155197.246094
418.190000	1068.500000	155270.000000	4.151605	155011.640625
419.190000	1067.500000	156440.000000	4.150428	154792.988281
420.190000	1066.500000	159320.000000	4.149251	154522.255859
421.190000	1065.500000	157050.000000	4.148074	154206.064453
422.190000	1064.500000	158150.000000	4.146897	153849.833984
423.190000	1063.500000	157830.000000	4.145720	153426.689453
424.190000	1062.500000	157100.000000	4.144543	152946.435547
425.190000	1061.500000	157310.000000	4.143366	152402.402344
426.190000	1060.500000	155700.000000	4.142189	151791.376953
427.190000	1059.500000	154240.000000	4.141012	151104.101562
428.190000	1058.500000	150790.000000	4.139835	150368.691406
429.190000	1057.500000	151630.000000	4.138658	149600.449219
430.190000	1056.500000	151160.000000	4.137481	148812.197266
431.190000	1055.500000	150070.000000	4.136304	148006.787109
432.190000	1054.500000	147810.000000	4.135127	147210.527344
433.190000	1053.500000	146070.000000	4.133949	146405.585938
434.190000	1052.500000	146270.000000	4.132772	146270.000000
435.190000	1051.500000	144840.000000	4.131595	145121.054688
436.190000	1050.500000	142850.000000	4.130418	143972.109375
437.190000	1049.500000	143360.000000	4.129241	142823.154297
438.190000	1048.500000	144960.000000	4.128064	141674.208984
439.190000	1047.500000	153760.000000	4.126887	140525.263672
440.190000	1046.500000	181730.000000	4.125710	139376.318359
441.190000	1045.500000	242000.000000	4.124533	138227.373047
442.190000	1044.500000	267900.000000	4.123356	137078.417969
443.190000	1043.500000	213760.000000	4.122179	135929.472656
444.190000	1042.500000	163620.000000	4.121002	134780.527344
445.190000	1041.500000	150580.000000	4.119825	133631.582031
446.190000	1040.500000	144560.000000	4.118648	132482.626953
447.190000	1039.500000	141530.000000	4.117471	131333.681641
448.190000	1038.500000	138670.000000	4.116294	130184.736328
449.190000	1037.500000	135840.000000	4.115117	129035.791016
450.190000	1036.500000	132550.000000	4.113940	127886.845703
451.190000	1035.500000	131150.000000	4.112763	126737.890625
452.190000	1034.500000	127850.000000	4.111585	125588.945312
453.190000	1033.500000	127380.000000	4.110408	124440.000000
454.190000	1032.500000	123410.000000	4.109231	123291.054688
455.190000	1031.500000	121930.000000	4.108054	122142.109375
456.190000	1030.500000	118570.000000	4.106877	120993.154297
457.190000	1029.500000	113450.000000	4.105700	119844.208984
458.190000	1028.500000	110720.000000	4.104523	118695.263672
459.190000	1027.500000	110250.000000	4.103346	117546.318359
460.190000	1026.500000	110720.000000	4.101968	116397.373047
461.190000	1025.500000	115690.000000	4.100071	115248.417969
462.190000	1024.500000	127280.000000	4.098175	114099.472656
463.190000	1023.500000	174640.000000	4.096278	112950.527344
464.190000	1022.500000	288790.000000	4.094382	111801.582031
465.190000	1021.500000	370330.000000	4.092486	110652.626953
466.190000	1020.500000	259990.000000	4.090589	109503.681641
467.190000	1019.500000	147810.000000	4.088693	108354.736328
468.190000	1018.500000	115580.000000	4.086797	107205.791016
469.190000	1017.500000	107730.000000	4.084900	106056.845703
470.190000	1016.500000	104780.000000	4.083004	104907.890625
471.190000	1015.500000	102840.000000	4.081108	103758.945312
472.190000	1014.500000	102610.000000	4.079211	102610.000000
473.190000	1013.500000	101700.000000	4.077315	102449.199219
474.190000	1012.500000	100300.000000	4.075418	101905.205078
475.190000	1011.500000	101860.000000	4.073522	101513.203125
476.190000	1010.500000	101440.000000	4.071626	101250.234375
477.190000	1009.500000	101140.000000	4.069729	101078.398438
478.190000	1008.500000	101100.000000	4.067833	100947.197266
479.190000	1007.500000	100460.000000	4.065937	100874.404297
480.190000	1006.500000	100110.000000	4.064040	100871.357422
481.190000	1005.500000	100590.000000	4.062144	100922.832031
482.190000	1004.500000	100930.000000	4.060247	101008.300781
483.190000	1003.500000	101320.000000	4.058351	101088.056641
484.190000	1002.500000	101900.000000	4.056455	101103.671875
485.190000	1001.500000	101750.000000	4.054558	101028.994141
486.190000	1000.500000	101710.000000	4.052662	100878.349609
487.190000	999.500000	103380.000000	4.050766	100678.906250
488.190000	998.500000	102930.000000	4.048869	100474.990234
489.190000	997.500000	102770.000000	4.046973	100304.384766
490.190000	996.500000	101970.000000	4.045077	100151.787109
491.190000	995.500000	101530.000000	4.043180	99988.027344
492.190000	994.500000	100360.000000	4.041284	99774.550781
493.190000	993.500000	99930.000000	4.039387	99487.197266
494.190000	992.500000	99260.000000	4.037491	99116.904297
495.190000	991.500000	98020.000000	4.035595	98700.654297
496.190000	990.500000	98140.000000	4.033698	98267.275391
497.190000	989.500000	98140.000000	4.031802	97865.917969
498.190000	988.500000	96900.000000	4.029906	97503.808594
499.190000	987.500000	97700.000000	4.028009	97197.041016
500.190000	986.500000	96240.000000	4.026113	96952.626953
501.190000	985.500000	96160.000000	4.024216	96756.660156
502.190000	984.500000	97020.000000	4.022320	96570.576172
503.190000	983.500000	96850.000000	4.020424	96399.072266
504.190000	982.500000	98200.000000	4.018527	96210.136719
505.190000	981.500000	98840.000000	4.016631	95958.515625
506.190000	980.500000	102020.000000	4.014735	95644.746094
507.190000	979.500000	103770.000000	4.012838	95283.925781
508.190000	978.500000	105920.000000	4.010942	94873.662109
509.190000	977.500000	106270.000000	4.009045	94439.843750
510.190000	976.500000	107140.000000	4.007571	94019.599609
511.190000	975.500000	106060.000000	4.007183	93621.523438
512.190000	974.500000	102290.000000	4.006795	93246.845703
513.190000	973.500000	100340.000000	4.006407	92887.187500
514.190000	972.500000	100500.000000	4.006019	92513.564453
515.190000	971.500000	99220.000000	4.005631	92089.306641
516.190000	970.500000	96130.000000	4.005244	91591.181641
517.190000	969.500000	95350.000000	4.004856	90988.193359
518.190000	968.500000	91480.000000	4.004468	90270.400391
519.190000	967.500000	90390.000000	4.004080	89472.617188
520.190000	966.500000	88140.000000	4.003692	88642.099609
521.190000	965.500000	86490.000000	4.003304	87816.845703
522.190000	964.500000	86860.000000	4.002916	87052.460938
523.190000	963.500000	86170.000000	4.002528	86390.517578
524.190000	962.500000	85620.000000	4.002140	85839.521484
525.190000	961.500000	85640.000000	4.001752	85411.035156
526.190000	960.500000	83970.000000	4.001364	85090.322266
527.190000	959.500000	84970.000000	4.000976	84865.595703
528.190000	958.500000	84140.000000	4.000588	84732.402344
529.190000	957.500000	83780.000000	4.000200	84671.523438
530.190000	956.500000	85860.000000	3.999812	84630.322266
531.190000	955.500000	85490.000000	3.999424	84640.078125
532.190000	954.500000	83580.000000	3.999036	84691.601562
533.190000	953.500000	83920.000000	3.998648	84769.121094
534.190000	952.500000	84310.000000	3.998260	84857.841797
535.190000	951.500000	86400.000000	3.997872	84980.000000
536.190000	950.500000	84470.000000	3.997484	85058.642578
537.190000	949.500000	86600.000000	3.997096	85095.439453
538.190000	948.500000	84360.000000	3.996708	85086.240234
539.190000	947.500000	85240.000000	3.996320	85042.802734
540.190000	946.500000	85410.000000	3.995932	84990.322266
541.190000	945.500000	83690.000000	3.995544	85003.593750
542.190000	944.500000	84410.000000	3.995156	85057.597656
543.190000	943.500000	85670.000000	3.994768	85141.035156
544.190000	942.500000	86050.000000	3.994380	85273.681641
545.190000	941.500000	84360.000000	3.993992	85392.480469
546.190000	940.500000	86300.000000	3.993604	85440.878906
547.190000	939.500000	86360.000000	3.993216	85449.843750
548.190000	938.500000	84720.000000	3.992828	85445.039062
549.190000	937.500000	85330.000000	3.992440	85396.718750
550.190000	936.500000	85720.000000	3.992052	85374.804688
551.190000	935.500000	84420.000000	3.991664	85408.476562
552.190000	934.500000	85380.000000	3.991276	85473.437500
553.190000	933.500000	85380.000000	3.990888	85540.078125
554.190000	932.500000	86290.000000	3.990500	85610.957031
555.190000	931.500000	85770.000000	3.990112	85621.035156
556.190000	930.500000	86790.000000	3.989724	85568.320312
557.190000	929.500000	85120.000000	3.989336	85468.320312
558.190000	928.500000	84610.000000	3.988948	85354.716797
559.190000	927.500000	85230.000000	3.988560	85255.283203
560.190000	926.500000	84830.000000	3.988044	85224.082031
561.190000	925.500000	85280.000000	3.987200	85265.195312
562.190000	924.500000	85330.000000	3.986355	85403.203125
563.190000	923.500000	84350.000000	3.985510	85616.474609
564.190000	922.500000	86360.000000	3.984666	85875.283203
565.190000	921.500000	86370.000000	3.983821	86133.837891
566.190000	920.500000	86650.000000	3.982977	86361.044922
567.190000	919.500000	86520.000000	3.982132	86488.876953
568.190000	918.500000	87670.000000	3.981288	86507.841797
569.190000	917.500000	86980.000000	3.980443	86417.285156
570.190000	916.500000	86670.000000	3.979599	86266.484375
571.190000	915.500000	85180.000000	3.978754	86097.441406
572.190000	914.500000	84800.000000	3.977909	85960.478516
573.190000	913.500000	86070.000000	3.977065	85887.519531
574.190000	912.500000	85900.000000	3.976220	85900.878906
575.190000	911.500000	85650.000000	3.975376	85952.001953
576.190000	910.500000	87030.000000	3.974531	86017.919922
577.190000	909.500000	85420.000000	3.973687	86096.318359
578.190000	908.500000	85840.000000	3.972842	86149.921875
579.190000	907.500000	87110.000000	3.971998	86158.154297
580.190000	906.500000	86100.000000	3.971153	86157.441406
581.190000	905.500000	86130.000000	3.970308	86154.873047
582.190000	904.500000	85510.000000	3.969464	86134.560547
583.190000	903.500000	86690.000000	3.968619	86127.519531
584.190000	902.500000	85950.000000	3.967775	86167.197266
585.190000	901.500000	85450.000000	3.966930	86229.599609
586.190000	900.500000	87030.000000	3.966086	86307.041016
587.190000	899.500000	85960.000000	3.965241	86401.279297
588.190000	898.500000	86630.000000	3.964397	86504.160156
589.190000	897.500000	86300.000000	3.963552	86569.765625
590.190000	896.500000	87880.000000	3.962708	86607.197266
591.190000	895.500000	86730.000000	3.961863	86625.517578
592.190000	894.500000	85810.000000	3.961018	86649.521484
593.190000	893.500000	85880.000000	3.960174	86665.683594
594.190000	892.500000	87140.000000	3.959329	86688.242188
595.190000	891.500000	87650.000000	3.958485	86728.242188
596.190000	890.500000	86370.000000	3.957640	86781.279297
597.190000	889.500000	86190.000000	3.956796	86810.078125
598.190000	888.500000	87540.000000	3.955951	86832.158203
599.190000	887.500000	86780.000000	3.955107	86873.515625
600.190000	886.500000	86540.000000	3.954262	86923.115234
601.190000	885.500000	87330.000000	3.953417	86982.236328
602.190000	884.500000	86550.000000	3.952573	87084.560547
603.190000	883.500000	86950.000000	3.951728	87228.154297
604.190000	882.500000	87410.000000	3.950884	87396.162109
605.190000	881.500000	87800.000000	3.950039	87582.158203
606.190000	880.500000	88230.000000	3.949195	87780.000000
607.190000	879.500000	87050.000000	3.948350	87954.638672
608.190000	878.500000	88320.000000	3.947506	88075.361328
609.190000	877.500000	88790.000000	3.946661	88112.558594
610.190000	876.500000	89320.000000	3.946205	88063.603516
611.190000	875.500000	88270.000000	3.946749	87942.080078
612.190000	874.500000	86920.000000	3.947293	87782.080078
613.190000	873.500000	87270.000000	3.947837	87632.158203
614.190000	872.500000	87080.000000	3.948381	87534.960938
615.190000	871.500000	87400.000000	3.948925	87511.123047
616.190000	870.500000	87120.000000	3.949469	87536.484375
617.190000	869.500000	87860.000000	3.950013	87589.677734
618.190000	868.500000	88060.000000	3.950558	87641.279297
619.190000	867.500000	88350.000000	3.951102	87679.443359
620.190000	866.500000	87370.000000	3.951646	87702.558594
621.190000	865.500000	87360.000000	3.952190	87745.439453
622.190000	864.500000	86850.000000	3.952734	87816.718750
623.190000	863.500000	88020.000000	3.953278	87905.117188
624.190000	862.500000	88920.000000	3.953822	88007.841797
625.190000	861.500000	87750.000000	3.954366	88098.154297
626.190000	860.500000	88790.000000	3.954910	88138.076172
627.190000	859.500000	88240.000000	3.955454	88116.640625
628.190000	858.500000	88230.000000	3.955998	88065.517578
629.190000	857.500000	87380.000000	3.956542	87984.638672
630.190000	856.500000	88190.000000	3.957086	87890.000000
631.190000	855.500000	88070.000000	3.957630	87821.201172
632.190000	854.500000	87280.000000	3.958174	87806.484375
633.190000	853.500000	87320.000000	3.958718	87833.925781
634.190000	852.500000	87690.000000	3.959262	87900.400391
635.190000	851.500000	88680.000000	3.959806	88023.935547
636.190000	850.500000	87200.000000	3.960350	88178.369141
637.190000	849.500000	88920.000000	3.960894	88330.664062
638.190000	848.500000	88820.000000	3.961438	88478.486328
639.190000	847.500000	88360.000000	3.961982	88622.812500
640.190000	846.500000	88830.000000	3.962526	88739.667969
641.190000	845.500000	91050.000000	3.963070	88817.128906
642.190000	844.500000	89890.000000	3.963614	88870.068359
643.190000	843.500000	88600.000000	3.964158	88894.179688
644.190000	842.500000	89100.000000	3.964702	88899.775391
645.190000	841.500000	88760.000000	3.965246	88893.222656
646.190000	840.500000	88770.000000	3.965790	88907.812500
647.190000	839.500000	88700.000000	3.966334	88958.906250
648.190000	838.500000	88520.000000	3.966878	89056.005859
649.190000	837.500000	89370.000000	3.967423	89185.039062
650.190000	836.500000	89760.000000	3.967967	89360.000000
651.190000	835.500000	89010.000000	3.968511	89556.162109
652.190000	834.500000	89510.000000	3.969055	89729.355469
653.190000	833.500000	90500.000000	3.969599	89865.439453
654.190000	832.500000	90360.000000	3.970143	89967.763672
655.190000	831.500000	90070.000000	3.970687	89999.755859
656.190000	830.500000	90900.000000	3.971231	89978.642578
657.190000	829.500000	89230.000000	3.971775	89952.636719
658.190000	828.500000	89020.000000	3.972319	89930.156250
659.190000	827.500000	90300.000000	3.972863	89924.003906
660.190000	826.500000	90110.000000	3.972949	89961.757812
661.190000	825.500000	89870.000000	3.971859	90030.322266
662.190000	824.500000	90010.000000	3.970769	90104.316406
663.190000	823.500000	90110.000000	3.969679	90190.322266
664.190000	822.500000	90240.000000	3.968588	90265.683594
665.190000	821.500000	91480.000000	3.967498	90345.917969
666.190000	820.500000	89370.000000	3.966408	90440.078125
667.190000	819.500000	90210.000000	3.965318	90553.525391
668.190000	818.500000	90600.000000	3.964227	90675.839844
669.190000	817.500000	91000.000000	3.963137	90814.960938
670.190000	816.500000	91350.000000	3.962047	90919.365234
671.190000	815.500000	91340.000000	3.960957	90989.277344
672.190000	814.500000	90960.000000	3.959866	91029.121094
673.190000	813.500000	91160.000000	3.958776	91038.798828
674.190000	812.500000	91280.000000	3.957686	91035.595703
675.190000	811.500000	90710.000000	3.956596	91090.234375
676.190000	810.500000	89340.000000	3.955505	91185.195312
677.190000	809.500000	92290.000000	3.954415	91298.076172
678.190000	808.500000	92340.000000	3.953325	91424.960938
679.190000	807.500000	91070.000000	3.952235	91541.679688
680.190000	806.500000	91720.000000	3.951144	91583.125000
681.190000	805.500000	92210.000000	3.950054	91548.164062
682.190000	804.500000	92010.000000	3.948964	91460.400391
683.190000	803.500000	91340.000000	3.947874	91351.445312
684.190000	802.500000	89880.000000	3.946783	91250.244141
685.190000	801.500000	91360.000000	3.945693	91189.443359
686.190000	800.500000	91810.000000	3.944603	91216.718750
687.190000	799.500000	89980.000000	3.943513	91328.886719
688.190000	798.500000	91110.000000	3.942422	91491.523438
689.190000	797.500000	91660.000000	3.941332	91657.236328
690.190000	796.500000	93250.000000	3.940242	91817.236328
691.190000	795.500000	92220.000000	3.939152	91916.562500
692.190000	794.500000	92160.000000	3.938061	91957.597656
693.190000	793.500000	91250.000000	3.936971	91937.480469
694.190000	792.500000	92110.000000	3.935881	91903.837891
695.190000	791.500000	93880.000000	3.934791	91842.197266
696.190000	790.500000	92340.000000	3.933700	91772.480469
697.190000	789.500000	91680.000000	3.932610	91688.916016
698.190000	788.500000	92060.000000	3.931520	91638.232422
699.190000	787.500000	90870.000000	3.930430	91605.673828
700.190000	786.500000	91960.000000	3.929272	91652.197266
701.190000	785.500000	90360.000000	3.927940	91804.199219
702.190000	784.500000	91030.000000	3.926608	92060.957031
703.190000	783.500000	92820.000000	3.925276	92349.677734
704.190000	782.500000	93780.000000	3.923944	92660.156250
705.190000	781.500000	92890.000000	3.922613	92917.441406
706.190000	780.500000	93900.000000	3.921281	93081.123047
707.190000	779.500000	93510.000000	3.919949	93151.445312
708.190000	778.500000	93440.000000	3.918617	93191.523438
709.190000	777.500000	91740.000000	3.917285	93213.281250
710.190000	776.500000	92980.000000	3.915953	93254.404297
711.190000	775.500000	93590.000000	3.914622	93319.765625
712.190000	774.500000	94070.000000	3.913290	93398.398438
713.190000	773.500000	93950.000000	3.911958	93457.041016
714.190000	772.500000	92640.000000	3.910626	93490.722656
715.190000	771.500000	93720.000000	3.909294	93484.082031
716.190000	770.500000	94140.000000	3.907962	93467.519531
717.190000	769.500000	93320.000000	3.906631	93476.318359
718.190000	768.500000	92980.000000	3.905299	93545.039062
719.190000	767.500000	92320.000000	3.903967	93662.001953
720.190000	766.500000	94490.000000	3.902635	93859.199219
721.190000	765.500000	96130.000000	3.901303	94105.595703
722.190000	764.500000	95060.000000	3.899971	94351.123047
723.190000	763.500000	94940.000000	3.898640	94546.396484
724.190000	762.500000	95100.000000	3.897308	94708.398438
725.190000	761.500000	93830.000000	3.895976	94780.078125
726.190000	760.500000	96060.000000	3.894644	94759.042969
727.190000	759.500000	95410.000000	3.893312	94703.681641
728.190000	758.500000	93570.000000	3.891980	94648.876953
729.190000	757.500000	94810.000000	3.890649	94600.634766
730.190000	756.500000	93860.000000	3.889317	94616.552734
731.190000	755.500000	94300.000000	3.887985	94746.796875
732.190000	754.500000	94070.000000	3.886653	94937.519531
733.190000	753.500000	96170.000000	3.885321	95163.115234
734.190000	752.500000	95810.000000	3.883990	95395.273438
735.190000	751.500000	95330.000000	3.882658	95591.679688
736.190000	750.500000	95550.000000	3.881326	95671.435547
737.190000	749.500000	97310.000000	3.879994	95665.761719
738.190000	748.500000	96010.000000	3.878662	95605.439453
739.190000	747.500000	94900.000000	3.877330	95526.083984
740.190000	746.500000	94700.000000	3.875999	95477.041016
741.190000	745.500000	94520.000000	3.874667	95534.716797
742.190000	744.500000	95020.000000	3.873335	95678.164062
743.190000	743.500000	96990.000000	3.872003	95893.837891
744.190000	742.500000	95930.000000	3.870671	96149.755859
745.190000	741.500000	96420.000000	3.869339	96391.835938
746.190000	740.500000	97380.000000	3.868008	96561.601562
747.190000	739.500000	96750.000000	3.866676	96677.363281
748.190000	738.500000	96490.000000	3.865344	96735.517578
749.190000	737.500000	97210.000000	3.864012	96752.880859
750.190000	736.500000	96490.000000	3.862680	96751.357422
751.190000	735.500000	97370.000000	3.861348	96794.316406
752.190000	734.500000	95190.000000	3.860017	96887.519531
753.190000	733.500000	96800.000000	3.858685	97007.998047
754.190000	732.500000	98290.000000	3.857353	97152.001953
755.190000	731.500000	97010.000000	3.856021	97319.677734
756.190000	730.500000	97230.000000	3.854689	97455.117188
757.190000	729.500000	98260.000000	3.853357	97523.515625
758.190000	728.500000	98640.000000	3.852026	97581.513672
759.190000	727.500000	96300.000000	3.850694	97626.240234
760.190000	726.500000	97510.000000	3.849871	97663.115234
761.190000	725.500000	99500.000000	3.850358	97709.033203
762.190000	724.500000	98970.000000	3.850845	97807.353516
763.190000	723.500000	97660.000000	3.851331	97908.613281
764.190000	722.500000	98320.000000	3.851818	98024.716797
765.190000	721.500000	97630.000000	3.852305	98156.152344
766.190000	720.500000	97300.000000	3.852792	98298.193359
767.190000	719.500000	99430.000000	3.853278	98408.369141
768.190000	718.500000	99280.000000	3.853765	98510.283203
769.190000	717.500000	100980.000000	3.854252	98578.662109
770.190000	716.500000	98860.000000	3.854739	98599.882812
771.190000	715.500000	98250.000000	3.855226	98575.175781
772.190000	714.500000	99050.000000	3.855712	98542.832031
773.190000	713.500000	98190.000000	3.856199	98486.386719
774.190000	712.500000	98790.000000	3.856686	98441.757812
775.190000	711.500000	98040.000000	3.857173	98419.580078
776.190000	710.500000	98130.000000	3.857659	98444.755859
777.190000	709.500000	97980.000000	3.858146	98494.550781
778.190000	708.500000	99180.000000	3.858633	98599.238281
779.190000	707.500000	98130.000000	3.859120	98720.410156
780.190000	706.500000	99660.000000	3.859606	98858.847656
781.190000	705.500000	100680.000000	3.860093	98979.658203
782.190000	704.500000	99330.000000	3.860580	99077.402344
783.190000	703.500000	99410.000000	3.861067	99092.968750
784.190000	702.500000	99970.000000	3.861553	99041.308594
785.190000	701.500000	98920.000000	3.862040	98910.468750
786.190000	700.500000	98770.000000	3.862527	98704.755859
787.190000	699.500000	98740.000000	3.863014	98433.847656
788.190000	698.500000	98200.000000	3.863500	98175.439453
789.190000	697.500000	96920.000000	3.863987	97939.199219
790.190000	696.500000	97690.000000	3.864474	97743.203125
791.190000	695.500000	98130.000000	3.864961	97625.673828
792.190000	694.500000	96750.000000	3.865448	97604.394531
793.190000	693.500000	96760.000000	3.865934	97618.476562
794.190000	692.500000	98690.000000	3.866421	97680.634766
795.190000	691.500000	97180.000000	3.866908	97783.437500
796.190000	690.500000	98610.000000	3.867395	97897.763672
797.190000	689.500000	98140.000000	3.867881	98022.714844
798.190000	688.500000	97310.000000	3.868368	98201.357422
799.190000	687.500000	97670.000000	3.868855	98391.679688
800.190000	686.500000	98980.000000	3.869342	98572.802734
801.190000	685.500000	99280.000000	3.869828	98730.878906
802.190000	684.500000	99270.000000	3.870315	98828.076172
803.190000	683.500000	99740.000000	3.870802	98827.675781
804.190000	682.500000	99240.000000	3.871289	98762.402344
805.190000	681.500000	97840.000000	3.871775	98681.123047
806.190000	680.500000	97530.000000	3.872262	98603.925781
807.190000	679.500000	98410.000000	3.872749	98545.439453
808.190000	678.500000	99320.000000	3.873236	98524.638672
809.190000	677.500000	98810.000000	3.873722	98552.646484
810.190000	676.500000	97850.000000	3.873705	98578.164062
811.190000	675.500000	99470.000000	3.872390	98605.205078
812.190000	674.500000	98070.000000	3.871076	98665.039062
813.190000	673.500000	97880.000000	3.869761	98769.277344
814.190000	672.500000	98750.000000	3.868446	98861.289062
815.190000	671.500000	100400.000000	3.867132	98965.019531
816.190000	670.500000	98690.000000	3.865817	99076.074219
817.190000	669.500000	98750.000000	3.864503	99163.408203
818.190000	668.500000	99330.000000	3.863188	99191.484375
819.190000	667.500000	100510.000000	3.861873	99218.310547
820.190000	666.500000	101210.000000	3.860559	99247.363281
821.190000	665.500000	101310.000000	3.859244	99239.921875
822.190000	664.500000	102630.000000	3.857929	99178.359375
823.190000	663.500000	102420.000000	3.856615	99065.419922
824.190000	662.500000	103390.000000	3.855300	98848.134766
825.190000	661.500000	102450.000000	3.853986	98496.582031
826.190000	660.500000	101040.000000	3.852671	98061.503906
827.190000	659.500000	99970.000000	3.851356	97563.828125
828.190000	658.500000	101210.000000	3.850042	97013.339844
829.190000	657.500000	102870.000000	3.848727	96431.171875
830.190000	656.500000	101010.000000	3.847413	95820.878906
831.190000	655.500000	101590.000000	3.846098	95120.390625
832.190000	654.500000	99040.000000	3.844783	94308.789062
833.190000	653.500000	97070.000000	3.843469	93394.794922
834.190000	652.500000	94620.000000	3.842154	92402.802734
835.190000	651.500000	91500.000000	3.840839	91398.339844
836.190000	650.500000	90140.000000	3.839525	90495.742188
837.190000	649.500000	88400.000000	3.838210	89788.115234
838.190000	648.500000	87250.000000	3.836896	89310.742188
839.190000	647.500000	88130.000000	3.835581	89069.687500
840.190000	646.500000	88830.000000	3.834266	89009.199219
841.190000	645.500000	90330.000000	3.832952	89027.998047
842.190000	644.500000	89870.000000	3.831637	89031.044922
843.190000	643.500000	89200.000000	3.830323	88981.123047
844.190000	642.500000	88400.000000	3.829008	88847.519531
845.190000	641.500000	88700.000000	3.827693	88643.037109
846.190000	640.500000	89160.000000	3.826379	88422.802734
847.190000	639.500000	87180.000000	3.825064	88225.361328
848.190000	638.500000	87720.000000	3.823750	88033.681641
849.190000	637.500000	88460.000000	3.822435	87869.355469
850.190000	636.500000	87270.000000	3.821120	87718.076172
851.190000	635.500000	88230.000000	3.819806	87543.681641
852.190000	634.500000	87220.000000	3.818491	87325.361328
853.190000	633.500000	87630.000000	3.817176	87103.125000
854.190000	632.500000	86180.000000	3.815862	86850.878906
855.190000	631.500000	87240.000000	3.814547	86588.886719
856.190000	630.500000	85750.000000	3.813233	86339.042969
857.190000	629.500000	85470.000000	3.811918	86104.726562
858.190000	628.500000	86330.000000	3.810603	85837.285156
859.190000	627.500000	86560.000000	3.809289	85556.240234
860.190000	626.500000	85350.000000	3.807974	85270.000000
861.190000	625.500000	84250.000000	3.806660	84976.396484
862.190000	624.500000	84670.000000	3.805345	84697.441406
863.190000	623.500000	84240.000000	3.804030	84492.402344
864.190000	622.500000	83520.000000	3.802716	84366.396484
865.190000	621.500000	84040.000000	3.801401	84295.117188
866.190000	620.500000	84780.000000	3.800086	84262.714844
867.190000	619.500000	84550.000000	3.798772	84249.755859
868.190000	618.500000	84110.000000	3.797457	84220.156250
869.190000	617.500000	84470.000000	3.796143	84176.718750
870.190000	616.500000	83950.000000	3.795216	84130.478516
871.190000	615.500000	84300.000000	3.795288	84125.361328
872.190000	614.500000	83130.000000	3.795359	84191.044922
873.190000	613.500000	83510.000000	3.795431	84338.476562
874.190000	612.500000	84900.000000	3.795503	84546.884766
875.190000	611.500000	85430.000000	3.795574	84823.837891
876.190000	610.500000	84190.000000	3.795646	85117.119141
877.190000	609.500000	85900.000000	3.795717	85367.119141
878.190000	608.500000	86150.000000	3.795789	85541.279297
879.190000	607.500000	86180.000000	3.795860	85638.076172
880.190000	606.500000	85880.000000	3.795932	85632.001953
881.190000	605.500000	85400.000000	3.796004	85519.042969
882.190000	604.500000	86330.000000	3.796075	85345.595703
883.190000	603.500000	84580.000000	3.796147	85159.199219
884.190000	602.500000	84240.000000	3.796218	84982.236328
885.190000	601.500000	85110.000000	3.796290	84835.039062
886.190000	600.500000	84740.000000	3.796362	84767.197266
887.190000	599.500000	83920.000000	3.796433	84767.363281
888.190000	598.500000	84600.000000	3.796505	84801.601562
889.190000	597.500000	85020.000000	3.796576	84849.765625
890.190000	596.500000	85920.000000	3.796648	84896.923828
891.190000	595.500000	84750.000000	3.796720	84909.130859
892.190000	594.500000	84870.000000	3.796791	84870.703125
893.190000	593.500000	84790.000000	3.796863	84790.927734
894.190000	592.500000	84280.000000	3.796934	84654.765625
895.190000	591.500000	85790.000000	3.797006	84472.949219
896.190000	590.500000	86040.000000	3.797077	84229.921875
897.190000	589.500000	88520.000000	3.797149	83936.728516
898.190000	588.500000	92720.000000	3.797221	83601.708984
899.190000	587.500000	96240.000000	3.797292	83257.070312
900.190000	586.500000	100050.000000	3.797364	82899.228516
901.190000	585.500000	99010.000000	3.797435	82558.457031
902.190000	584.500000	93950.000000	3.797507	82239.511719
903.190000	583.500000	89570.000000	3.797579	81905.327148
904.190000	582.500000	85720.000000	3.797650	81533.442383
905.190000	581.500000	83520.000000	3.797722	81100.712891
906.190000	580.500000	83530.000000	3.797793	80589.731445
907.190000	579.500000	85050.000000	3.797865	79973.916016
908.190000	578.500000	87080.000000	3.797937	79284.399414
909.190000	577.500000	87870.000000	3.798008	78519.277344
910.190000	576.500000	85730.000000	3.797652	77684.794922
911.190000	575.500000	84200.000000	3.796196	76746.582031
912.190000	574.500000	80780.000000	3.794740	75721.616211
913.190000	573.500000	77050.000000	3.793284	74609.589844
914.190000	572.500000	73960.000000	3.791828	73447.846680
915.190000	571.500000	72580.000000	3.790372	72325.263672
916.190000	570.500000	69710.000000	3.788916	71372.646484
917.190000	569.500000	68740.000000	3.787460	70658.476562
918.190000	568.500000	68470.000000	3.786004	70220.097656
919.190000	567.500000	69430.000000	3.784548	70044.028320
920.190000	566.500000	70230.000000	3.783092	70031.010742
921.190000	565.500000	71460.000000	3.781636	70050.712891
922.190000	564.500000	75740.000000	3.780179	70015.258789
923.190000	563.500000	76980.000000	3.778723	69865.756836
924.190000	562.500000	75000.000000	3.777267	69583.291016
925.190000	561.500000	73060.000000	3.775811	69196.069336
926.190000	560.500000	69500.000000	3.774355	68763.491211
927.190000	559.500000	67800.000000	3.772899	68297.114258
928.190000	558.500000	68230.000000	3.771443	67818.012695
929.190000	557.500000	69050.000000	3.769987	67338.754883
930.190000	556.500000	69350.000000	3.768531	66847.749023
931.190000	555.500000	69950.000000	3.767075	66310.766602
932.190000	554.500000	68860.000000	3.765619	65741.015625
933.190000	553.500000	67750.000000	3.764163	65140.595703
934.190000	552.500000	66240.000000	3.762707	64489.316406
935.190000	551.500000	64520.000000	3.761251	63786.459961
936.190000	550.500000	63580.000000	3.759795	63027.666016
937.190000	549.500000	63000.000000	3.758339	62219.853516
938.190000	548.500000	63010.000000	3.756883	61338.676758
939.190000	547.500000	60990.000000	3.755427	60394.321289
940.190000	546.500000	60270.000000	3.753971	59406.577148
941.190000	545.500000	58080.000000	3.752515	58399.609375
942.190000	544.500000	56580.000000	3.751059	57347.158203
943.190000	543.500000	56610.000000	3.749603	56276.259766
944.190000	542.500000	55240.000000	3.748146	55201.953125
945.190000	541.500000	55120.000000	3.746690	54144.721680
946.190000	540.500000	53330.000000	3.745234	53165.434570
947.190000	539.500000	50320.000000	3.743778	52355.200195
948.190000	538.500000	50220.000000	3.742322	50220.000000
949.190000	537.500000	49930.000000	3.740866	50116.665039
950.190000	536.500000	50950.000000	3.739410	50013.334961
951.190000	535.500000	51890.000000	3.737954	49910.000000
952.190000	534.500000	55310.000000	3.736498	49806.665039
953.190000	533.500000	75080.000000	3.735042	49703.334961
954.190000	532.500000	126710.000000	3.733586	49600.000000
955.190000	531.500000	156990.000000	3.732130	49496.665039
956.190000	530.500000	113210.000000	3.730674	49393.334961
957.190000	529.500000	68450.000000	3.729218	49290.000000
958.190000	528.500000	51980.000000	3.727762	49186.665039
959.190000	527.500000	48580.000000	3.726306	49083.334961
960.190000	526.500000	48980.000000	3.724850	48980.000000
961.190000	525.500000	48560.000000	3.723394	48843.886719
962.190000	524.500000	48030.000000	3.721938	48788.896484
963.190000	523.500000	49130.000000	3.720482	48774.873047
964.190000	522.500000	48640.000000	3.719026	48776.606445
965.190000	521.500000	49150.000000	3.717570	48764.399414
966.190000	520.500000	49090.000000	3.716113	48707.358398
967.190000	519.500000	48980.000000	3.714657	48603.281250
968.190000	518.500000	48420.000000	3.713201	48448.559570
969.190000	517.500000	48120.000000	3.711745	48259.921875
970.190000	516.500000	47560.000000	3.710555	48040.239258
971.190000	515.500000	48130.000000	3.710048	47770.913086
972.190000	514.500000	48380.000000	3.709540	47443.427734
973.190000	513.500000	47210.000000	3.709033	47055.327148
974.190000	512.500000	46570.000000	3.708526	46591.235352
975.190000	511.500000	46300.000000	3.708018	46040.434570
976.190000	510.500000	46040.000000	3.707511	45451.069336
977.190000	509.500000	46330.000000	3.707004	44827.397461
978.190000	508.500000	46920.000000	3.706496	44171.689453
979.190000	507.500000	46190.000000	3.705989	43482.524414
980.190000	506.500000	47140.000000	3.705481	42787.573242
981.190000	505.500000	47050.000000	3.704974	42057.363281
982.190000	504.500000	47760.000000	3.704467	41296.674805
983.190000	503.500000	47590.000000	3.703959	40511.301270
984.190000	502.500000	50530.000000	3.703452	39706.821289
985.190000	501.500000	58240.000000	3.702945	38859.291992
986.190000	500.500000	74860.000000	3.702437	37963.972168
987.190000	499.500000	92640.000000	3.701930	37000.258789
988.190000	498.500000	94990.000000	3.701423	35953.125000
989.190000	497.500000	79530.000000	3.700915	34819.216309
990.190000	496.500000	66340.000000	3.700408	33600.776367
991.190000	495.500000	56880.000000	3.699901	32308.854980
992.190000	494.500000	44410.000000	3.699393	30992.204590
993.190000	493.500000	34740.000000	3.698886	29678.015137
994.190000	492.500000	28990.000000	3.698379	28419.670410
995.190000	491.500000	25950.000000	3.697871	27277.819824
996.190000	490.500000	25040.000000	3.697364	26310.202637
997.190000	489.500000	24920.000000	3.696857	25523.608398
998.190000	488.500000	24980.000000	3.696349	24952.919922
999.190000	487.500000	23700.000000	3.695842	24568.989258
1000.190000	486.500000	23950.000000	3.695334	24334.719238
1001.190000	485.500000	23600.000000	3.694827	24171.562500
1002.190000	484.500000	24620.000000	3.694320	24015.783691
1003.190000	483.500000	24750.000000	3.693812	23798.857422
1004.190000	482.500000	23960.000000	3.693305	23484.995117
1005.190000	481.500000	23490.000000	3.692798	23033.432617
1006.190000	480.500000	23380.000000	3.692290	22484.560547
1007.190000	479.500000	23570.000000	3.691783	21895.029297
1008.190000	478.500000	27010.000000	3.691276	21283.576660
1009.190000	477.500000	32220.000000	3.690768	20679.008789
1010.190000	476.500000	39340.000000	3.690020	20122.890625
1011.190000	475.500000	41620.000000	3.688652	19575.550537
1012.190000	474.500000	34530.000000	3.687284	18976.486816
1013.190000	473.500000	28030.000000	3.685916	18323.486328
1014.190000	472.500000	23870.000000	3.684548	17596.647949
1015.190000	471.500000	19670.000000	3.683179	16778.729248
1016.190000	470.500000	16510.000000	3.681811	15926.129150
1017.190000	469.500000	13780.000000	3.680443	15113.531494
1018.190000	468.500000	13540.000000	3.679075	14378.189697
1019.190000	467.500000	13400.000000	3.677707	13768.419189
1020.190000	466.500000	12820.000000	3.676339	13319.138184
1021.190000	465.500000	12900.000000	3.674971	13015.826416
1022.190000	464.500000	12340.000000	3.673603	12828.399658
1023.190000	463.500000	12630.000000	3.672235	12731.440430
1024.190000	462.500000	12730.000000	3.670866	12697.120361
1025.190000	461.500000	12490.000000	3.669498	12694.560547
1026.190000	460.500000	12820.000000	3.668130	12698.000488
1027.190000	459.500000	12870.000000	3.666762	12690.240479
1028.190000	458.500000	12780.000000	3.665394	12663.599854
1029.190000	457.500000	12590.000000	3.664026	12600.560303
1030.190000	456.500000	12900.000000	3.662658	12503.120117
1031.190000	455.500000	12410.000000	3.661290	12387.440186
1032.190000	454.500000	12150.000000	3.659922	12271.119385
1033.190000	453.500000	11840.000000	3.658553	12155.760498
1034.190000	452.500000	12020.000000	3.657185	12058.239746
1035.190000	451.500000	11860.000000	3.655817	11976.639404
1036.190000	450.500000	11920.000000	3.654449	11899.439697
1037.190000	449.500000	12200.000000	3.653081	11813.120117
1038.190000	448.500000	12010.000000	3.651713	11725.679932
1039.190000	447.500000	11220.000000	3.650345	11635.280762
1040.190000	446.500000	11480.000000	3.648977	11553.680420
1041.190000	445.500000	11110.000000	3.647609	11489.200439
1042.190000	444.500000	11580.000000	3.646241	11449.040527
1043.190000	443.500000	11600.000000	3.644872	11432.239990
1044.190000	442.500000	11190.000000	3.643504	11434.479980
1045.190000	441.500000	11530.000000	3.642136	11446.159668
1046.190000	440.500000	11450.000000	3.640768	11471.199951
1047.190000	439.500000	11330.000000	3.639400	11507.039795
1048.190000	438.500000	11510.000000	3.638032	11540.639648
1049.190000	437.500000	11810.000000	3.636664	11575.999756
1050.190000	436.500000	11470.000000	3.635296	11607.280273
1051.190000	435.500000	11740.000000	3.633928	11623.359375
1052.190000	434.500000	11940.000000	3.632559	11624.160156
1053.190000	433.500000	11420.000000	3.631191	11617.039795
1054.190000	432.500000	11450.000000	3.629823	11596.240234
1055.190000	431.500000	11800.000000	3.628455	11577.039795
1056.190000	430.500000	11250.000000	3.627087	11560.880127
1057.190000	429.500000	12020.000000	3.625719	11548.800049
1058.190000	428.500000	11320.000000	3.624351	11548.640137
1059.190000	427.500000	11030.000000	3.622983	11563.519287
1060.190000	426.500000	11800.000000	3.622078	11579.840088
1061.190000	425.500000	11890.000000	3.622364	11601.199951
1062.190000	424.500000	11750.000000	3.622649	11628.079834
1063.190000	423.500000	11340.000000	3.622935	11648.480225
1064.190000	422.500000	11530.000000	3.623221	11661.760254
1065.190000	421.500000	11860.000000	3.623507	11671.440430
1066.190000	420.500000	11960.000000	3.623793	11680.080566
1067.190000	419.500000	11580.000000	3.624079	11685.679932
1068.190000	418.500000	11540.000000	3.624365	11699.279785
1069.190000	417.500000	11450.000000	3.624651	11722.879639
1070.190000	416.500000	11900.000000	3.624936	11758.480225
1071.190000	415.500000	11900.000000	3.625222	11799.279785
1072.190000	414.500000	11830.000000	3.625508	11844.080811
1073.190000	413.500000	11670.000000	3.625794	11874.639893
1074.190000	412.500000	12170.000000	3.626080	11880.880127
1075.190000	411.500000	12170.000000	3.626366	11859.680176
1076.190000	410.500000	11960.000000	3.626652	11820.319824
1077.190000	409.500000	11650.000000	3.626938	11764.320068
1078.190000	408.500000	11580.000000	3.627223	11712.320557
1079.190000	407.500000	11410.000000	3.627509	11679.919434
1080.190000	406.500000	11410.000000	3.627795	11667.519531
1081.190000	405.500000	11750.000000	3.628081	11658.079834
1082.190000	404.500000	12200.000000	3.628367	11656.719971
1083.190000	403.500000	11460.000000	3.628653	11652.399902
1084.190000	402.500000	11750.000000	3.628939	11635.200195
1085.190000	401.500000	11570.000000	3.629225	11614.720459
1086.190000	400.500000	11320.000000	3.629510	11615.600586
1087.190000	399.500000	11350.000000	3.629796	11630.080566
1088.190000	398.500000	11950.000000	3.630082	11660.720215
1089.190000	397.500000	11810.000000	3.630368	11711.440430
1090.190000	396.500000	11410.000000	3.630654	11769.760742
1091.190000	395.500000	11870.000000	3.630940	11808.480225
1092.190000	394.500000	12180.000000	3.631226	11825.600586
1093.190000	393.500000	12080.000000	3.631512	11820.959473
1094.190000	392.500000	11910.000000	3.631797	11795.279541
1095.190000	391.500000	11420.000000	3.632083	11750.639648
1096.190000	390.500000	11840.000000	3.632369	11708.719482
1097.190000	389.500000	11290.000000	3.632655	11680.479736
1098.190000	388.500000	11600.000000	3.632941	11662.559814
1099.190000	387.500000	12030.000000	3.633227	11651.519775
1100.190000	386.500000	11690.000000	3.632893	11655.999756
1101.190000	385.500000	11490.000000	3.630965	11668.480225
1102.190000	384.500000	11390.000000	3.629036	11680.799561
1103.190000	383.500000	11880.000000	3.627108	11700.559082
1104.190000	382.500000	11750.000000	3.625180	11727.279053
1105.190000	381.500000	11790.000000	3.623251	11747.600098
1106.190000	380.500000	11900.000000	3.621323	11762.479248
1107.190000	379.500000	11540.000000	3.619395	11771.359863
1108.190000	378.500000	11900.000000	3.617467	11766.560059
1109.190000	377.500000	12020.000000	3.615538	11751.679688
1110.190000	376.500000	11660.000000	3.613610	11740.720215
1111.190000	375.500000	11400.000000	3.611682	11725.520020
1112.190000	374.500000	11860.000000	3.609754	11713.280029
1113.190000	373.500000	11590.000000	3.607825	11707.760010
1114.190000	372.500000	11880.000000	3.605897	11706.159668
1115.190000	371.500000	11750.000000	3.603969	11702.640381
1116.190000	370.500000	11740.000000	3.602040	11710.400391
1117.190000	369.500000	11330.000000	3.600112	11724.240723
1118.190000	368.500000	11850.000000	3.598184	11745.920410
1119.190000	367.500000	11800.000000	3.596256	11776.800537
1120.190000	366.500000	11710.000000	3.594327	11811.040039
1121.190000	365.500000	12190.000000	3.592399	11841.920166
1122.190000	364.500000	11600.000000	3.590471	11867.120361
1123.190000	363.500000	12030.000000	3.588543	11882.319336
1124.190000	362.500000	12000.000000	3.586614	11892.879639
1125.190000	361.500000	11710.000000	3.584686	11908.239746
1126.190000	360.500000	12020.000000	3.582758	11930.000000
1127.190000	359.500000	11830.000000	3.580830	11963.759766
1128.190000	358.500000	11840.000000	3.578901	12013.360596
1129.190000	357.500000	11940.000000	3.576973	12064.000244
1130.190000	356.500000	12420.000000	3.575045	12104.160156
1131.190000	355.500000	12410.000000	3.573116	12126.240234
1132.190000	354.500000	12220.000000	3.571188	12124.560547
1133.190000	353.500000	11980.000000	3.569260	12097.120361
1134.190000	352.500000	12100.000000	3.567332	12054.799805
1135.190000	351.500000	11990.000000	3.565403	12010.159912
1136.190000	350.500000	11920.000000	3.563475	11980.000000
1137.190000	349.500000	11820.000000	3.561547	11973.919678
1138.190000	348.500000	11740.000000	3.559619	11991.040039
1139.190000	347.500000	12230.000000	3.557690	12033.520508
1140.190000	346.500000	11780.000000	3.555762	12094.160156
1141.190000	345.500000	12120.000000	3.553834	12149.360352
1142.190000	344.500000	12730.000000	3.551905	12186.719971
1143.190000	343.500000	12320.000000	3.549977	12205.599365
1144.190000	342.500000	12220.000000	3.548049	12199.599609
1145.190000	341.500000	12060.000000	3.546121	12173.199463
1146.190000	340.500000	12110.000000	3.544192	12149.439697
1147.190000	339.500000	12000.000000	3.542264	12134.479980
1148.190000	338.500000	12170.000000	3.540336	12137.519531
1149.190000	337.500000	11990.000000	3.538408	12164.720459
1150.190000	336.500000	12030.000000	3.536479	12209.200439
1151.190000	335.500000	12450.000000	3.534551	12258.640137
1152.190000	334.500000	12510.000000	3.532623	12319.760742
1153.190000	333.500000	12060.000000	3.530695	12382.480469
1154.190000	332.500000	12690.000000	3.528766	12439.360352
1155.190000	331.500000	12460.000000	3.526838	12500.240479
1156.190000	330.500000	12280.000000	3.524910	12568.160400
1157.190000	329.500000	12720.000000	3.522981	12630.400391
1158.190000	328.500000	12830.000000	3.521053	12684.799805
1159.190000	327.500000	13060.000000	3.519125	12737.199707
1160.190000	326.500000	12420.000000	3.517197	12778.159180
1161.190000	325.500000	12830.000000	3.515268	12802.080078
1162.190000	324.500000	13010.000000	3.513340	12812.479248
1163.190000	323.500000	12890.000000	3.511412	12813.199463
1164.190000	322.500000	12830.000000	3.509484	12800.399170
1165.190000	321.500000	12640.000000	3.507555	12776.159668
1166.190000	320.500000	12920.000000	3.505627	12748.959961
1167.190000	319.500000	12680.000000	3.503699	12724.559326
1168.190000	318.500000	12680.000000	3.501770	12712.399902
1169.190000	317.500000	12480.000000	3.499842	12716.400146
1170.190000	316.500000	12640.000000	3.497914	12741.679688
1171.190000	315.500000	12810.000000	3.495986	12785.520020
1172.190000	314.500000	12790.000000	3.494057	12840.479736
1173.190000	313.500000	12920.000000	3.492129	12890.639648
1174.190000	312.500000	13190.000000	3.490201	12934.639893
1175.190000	311.500000	12910.000000	3.488273	12969.119873
1176.190000	310.500000	13140.000000	3.486344	12990.639648
1177.190000	309.500000	13000.000000	3.484416	12999.919434
1178.190000	308.500000	12680.000000	3.482488	13001.600342
1179.190000	307.500000	12970.000000	3.480559	12987.120361
1180.190000	306.500000	13280.000000	3.478631	12943.439941
1181.190000	305.500000	13490.000000	3.476703	12871.920166
1182.190000	304.500000	12880.000000	3.474775	12783.599854
1183.190000	303.500000	12050.000000	3.472846	12682.080078
1184.190000	302.500000	12400.000000	3.470918	12575.839844
1185.190000	301.500000	12680.000000	3.468990	12485.119629
1186.190000	300.500000	12230.000000	3.467062	12401.279297
1187.190000	299.500000	12600.000000	3.465133	12301.760254
1188.190000	298.500000	12410.000000	3.463205	12181.679688
1189.190000	297.500000	11930.000000	3.461277	12045.200195
1190.190000	296.500000	12170.000000	3.460272	11886.785889
1191.190000	295.500000	11890.000000	3.461644	11732.740479
1192.190000	294.500000	11080.000000	3.463015	11080.000000
1193.190000	293.500000	10940.000000	3.464387	11027.332764
1194.190000	292.500000	10950.000000	3.465758	10974.666748
1195.190000	291.500000	12270.000000	3.467130	10921.999512
1196.190000	290.500000	16200.000000	3.468501	10869.333496
1197.190000	289.500000	20000.000000	3.469873	10816.666260
1198.190000	288.500000	17390.000000	3.471244	10764.000244
1199.190000	287.500000	15110.000000	3.472616	10711.333008
1200.190000	286.500000	19170.000000	3.473987	10658.666992
1201.190000	285.500000	27550.000000	3.475359	10605.999756
1202.190000	284.500000	29580.000000	3.476730	10553.333740
1203.190000	283.500000	17980.000000	3.478102	10500.666504
1204.190000	282.500000	11670.000000	3.479473	10448.000488
1205.190000	281.500000	10460.000000	3.480845	10395.333252
1206.190000	280.500000	10500.000000	3.482216	10342.667236
1207.190000	279.500000	10290.000000	3.483588	10290.000000
1208.190000	278.500000	10210.000000	3.484959	10469.497070
1209.190000	277.500000	10200.000000	3.486331	10371.759033
1210.190000	276.500000	10580.000000	3.487702	10316.799316
1211.190000	275.500000	10360.000000	3.489073	10289.840088
1212.190000	274.500000	10210.000000	3.490445	10274.320068
1213.190000	273.500000	10150.000000	3.491816	10266.400146
1214.190000	272.500000	10050.000000	3.493188	10271.359863
1215.190000	271.500000	10290.000000	3.494559	10279.680176
1216.190000	270.500000	10580.000000	3.495931	10293.599854
1217.190000	269.500000	10140.000000	3.497302	10312.160645
1218.190000	268.500000	10240.000000	3.498674	10317.520752
1219.190000	267.500000	10740.000000	3.500045	10307.039795
1220.190000	266.500000	10250.000000	3.501417	10297.679443
1221.190000	265.500000	9970.000000	3.502788	10285.200195
1222.190000	264.500000	10360.000000	3.504160	10267.840576
1223.190000	263.500000	10360.000000	3.505531	10264.000244
1224.190000	262.500000	10040.000000	3.506903	10278.399658
1225.190000	261.500000	10130.000000	3.508274	10293.759766
1226.190000	260.500000	10650.000000	3.509646	10317.359619
1227.190000	259.500000	10340.000000	3.511017	10355.999756
1228.190000	258.500000	10290.000000	3.512389	10400.639648
1229.190000	257.500000	10250.000000	3.513760	10440.000000
1230.190000	256.500000	10520.000000	3.515132	10482.080078
1231.190000	255.500000	10460.000000	3.516503	10512.879639
1232.190000	254.500000	10990.000000	3.517875	10520.079346
1233.190000	253.500000	10880.000000	3.519246	10507.120361
1234.190000	252.500000	10240.000000	3.520617	10490.080566
1235.190000	251.500000	10010.000000	3.521989	10469.200439
1236.190000	250.500000	10400.000000	3.523360	10458.880615
1237.190000	249.500000	10560.000000	3.524732	10469.520264
1238.190000	248.500000	10590.000000	3.526103	10497.120361
1239.190000	247.500000	10440.000000	3.527475	10523.199463
1240.190000	246.500000	10610.000000	3.528678	10546.319580
1241.190000	245.500000	10500.000000	3.529447	10554.880371
1242.190000	244.500000	10850.000000	3.530217	10544.639893
1243.190000	243.500000	10720.000000	3.530987	10524.320068
1244.190000	242.500000	10350.000000	3.531756	10516.799316
1245.190000	241.500000	10010.000000	3.532526	10523.599854
1246.190000	240.500000	10580.000000	3.533295	10557.679443
1247.190000	239.500000	10410.000000	3.534065	10618.800049
1248.190000	238.500000	10740.000000	3.534835	10692.799072
1249.190000	237.500000	11060.000000	3.535604	10754.079590
1250.190000	236.500000	11070.000000	3.536374	10797.359619
1251.190000	235.500000	10830.000000	3.537143	10810.720215
1252.190000	234.500000	10860.000000	3.537913	10792.960205
1253.190000	233.500000	10620.000000	3.538683	10753.599854
1254.190000	232.500000	10800.000000	3.539452	10716.479492
1255.190000	231.500000	10590.000000	3.540222	10683.840332
1256.190000	230.500000	10590.000000	3.540992	10659.119873
1257.190000	229.500000	10710.000000	3.541761	10655.599365
1258.190000	228.500000	10210.000000	3.542531	10674.079590
1259.190000	227.500000	10760.000000	3.543300	10686.400146
1260.190000	226.500000	11550.000000	3.544070	10697.440186
1261.190000	225.500000	10140.000000	3.544840	10711.040039
1262.190000	224.500000	10390.000000	3.545609	10707.440186
1263.190000	223.500000	11170.000000	3.546379	10679.840088
1264.190000	222.500000	11040.000000	3.547148	10657.840576
1265.190000	221.500000	10430.000000	3.547918	10647.120361
1266.190000	220.500000	10090.000000	3.548688	10646.960449
1267.190000	219.500000	10380.000000	3.549457	10663.199463
1268.190000	218.500000	11030.000000	3.550227	10703.039551
1269.190000	217.500000	10790.000000	3.550996	10748.879395
1270.190000	216.500000	10930.000000	3.551766	10778.160400
1271.190000	215.500000	11150.000000	3.552536	10788.640137
1272.190000	214.500000	10590.000000	3.553305	10789.119873
1273.190000	213.500000	10520.000000	3.554075	10775.599365
1274.190000	212.500000	10910.000000	3.554844	10754.959717
1275.190000	211.500000	10850.000000	3.555614	10749.840088
1276.190000	210.500000	10500.000000	3.556384	10761.120605
1277.190000	209.500000	10740.000000	3.557153	10784.639893
1278.190000	208.500000	10740.000000	3.557923	10822.320557
1279.190000	207.500000	10900.000000	3.558692	10871.040039
1280.190000	206.500000	11050.000000	3.559462	10919.360352
1281.190000	205.500000	10970.000000	3.560232	10967.120361
1282.190000	204.500000	10940.000000	3.561001	11010.400391
1283.190000	203.500000	11170.000000	3.561771	11047.359619
1284.190000	202.500000	11000.000000	3.562540	11074.000244
1285.190000	201.500000	11140.000000	3.563310	11089.360352
1286.190000	200.500000	11130.000000	3.564080	11090.159912
1287.190000	199.500000	11170.000000	3.564849	11076.159668
1288.190000	198.500000	11320.000000	3.565619	11050.000000
1289.190000	197.500000	10980.000000	3.566388	11027.760010
1290.190000	196.500000	10620.000000	3.567158	11016.719971
1291.190000	195.500000	10860.000000	3.567928	11022.080078
1292.190000	194.500000	11020.000000	3.568697	11046.879883
1293.190000	193.500000	11160.000000	3.569467	11087.840576
1294.190000	192.500000	11170.000000	3.570236	11126.400146
1295.190000	191.500000	11500.000000	3.571006	11160.479736
1296.190000	190.500000	11070.000000	3.571776	11192.480469
1297.190000	189.500000	11140.000000	3.572545	11227.440186
1298.190000	188.500000	11070.000000	3.573315	11269.119873
1299.190000	187.500000	11160.000000	3.574085	11324.560547
1300.190000	186.500000	11460.000000	3.574395	11387.919922
1301.190000	185.500000	11500.000000	3.573523	11442.479248
1302.190000	184.500000	11830.000000	3.572652	11479.680176
1303.190000	183.500000	11680.000000	3.571781	11495.999756
1304.190000	182.500000	11420.000000	3.570910	11490.639648
1305.190000	181.500000	11380.000000	3.570039	11472.719727
1306.190000	180.500000	11420.000000	3.569167	11463.199463
1307.190000	179.500000	11000.000000	3.568296	11456.240234
1308.190000	178.500000	11920.000000	3.567425	11451.199951
1309.190000	177.500000	11510.000000	3.566554	11451.440430
1310.190000	176.500000	11160.000000	3.565682	11442.320557
1311.190000	175.500000	11970.000000	3.564811	11411.760254
1312.190000	174.500000	11270.000000	3.563940	11380.720215
1313.190000	173.500000	11060.000000	3.563069	11357.360840
1314.190000	172.500000	11350.000000	3.562198	11340.880127
1315.190000	171.500000	11220.000000	3.561326	11347.440186
1316.190000	170.500000	11320.000000	3.560455	11385.839844
1317.190000	169.500000	11130.000000	3.559584	11440.959473
1318.190000	168.500000	11720.000000	3.558713	11504.479980
1319.190000	167.500000	11960.000000	3.557841	11577.679443
1320.190000	166.500000	11460.000000	3.556970	11657.359619
1321.190000	165.500000	11490.000000	3.556099	11734.000244
1322.190000	164.500000	11680.000000	3.555228	11807.760010
1323.190000	163.500000	12010.000000	3.554357	11875.360107
1324.190000	162.500000	12300.000000	3.553485	11922.159424
1325.190000	161.500000	12040.000000	3.552614	11933.199463
1326.190000	160.500000	12080.000000	3.551743	11909.599609
1327.190000	159.500000	11730.000000	3.550872	11850.639648
1328.190000	158.500000	11950.000000	3.550000	11759.199219
1329.190000	157.500000	11960.000000	3.549129	11652.480469
1330.190000	156.500000	11130.000000	3.548258	11545.920410
1331.190000	155.500000	11220.000000	3.547387	11442.080078
1332.190000	154.500000	11420.000000	3.546515	11347.760010
1333.190000	153.500000	11450.000000	3.545644	11269.279785
1334.190000	152.500000	11300.000000	3.544773	11202.960205
1335.190000	151.500000	10880.000000	3.543902	11146.719971
1336.190000	150.500000	10840.000000	3.543031	11108.160400
1337.190000	149.500000	11070.000000	3.542159	11096.400146
1338.190000	148.500000	11360.000000	3.541288	11112.794189
1339.190000	147.500000	11110.000000	3.540417	11157.965088
1340.190000	146.500000	10830.000000	3.539546	11232.839355
1341.190000	145.500000	10680.000000	3.538674	11319.445801
1342.190000	144.500000	11630.000000	3.537803	11379.479980
1343.190000	143.500000	12820.000000	3.536932	11397.850342
1344.190000	142.500000	14790.000000	3.536061	11379.886475
1345.190000	141.500000	18810.000000	3.535190	11322.652588
1346.190000	140.500000	22640.000000	3.534318	11239.423828
1347.190000	139.500000	22440.000000	3.533447	11165.666504
1348.190000	138.500000	16700.000000	3.532576	11111.656494
1349.190000	137.500000	13650.000000	3.531705	11045.020752
1350.190000	136.500000	12230.000000	3.530833	10957.415771
1351.190000	135.500000	11000.000000	3.529962	10848.449707
1352.190000	134.500000	10400.000000	3.529091	10708.892822
1353.190000	133.500000	10460.000000	3.528220	10544.538574
1354.190000	132.500000	10000.000000	3.527349	10391.246338
1355.190000	131.500000	10300.000000	3.526477	10265.689697
1356.190000	130.500000	10070.000000	3.526670	10163.599854
1357.190000	129.500000	10220.000000	3.529599	10090.319824
1358.190000	128.500000	9920.000000	3.532527	10038.320312
1359.190000	127.500000	10000.000000	3.535456	10001.680298
1360.190000	126.500000	9750.000000	3.538384	9969.359741
1361.190000	125.500000	10150.000000	3.541313	9951.680298
1362.190000	124.500000	9780.000000	3.544242	9941.439819
1363.190000	123.500000	10090.000000	3.547170	9946.799927
1364.190000	122.500000	9820.000000	3.550099	9966.719971
1365.190000	121.500000	9840.000000	3.553027	10011.519775
1366.190000	120.500000	9860.000000	3.555956	10070.960083
1367.190000	119.500000	10370.000000	3.558884	10152.480469
1368.190000	118.500000	10070.000000	3.561813	10242.559814
1369.190000	117.500000	10480.000000	3.564742	10331.440430
1370.190000	116.500000	10440.000000	3.567670	10406.560059
1371.190000	115.500000	10490.000000	3.570599	10467.680664
1372.190000	114.500000	10710.000000	3.573527	10500.000000
1373.190000	113.500000	10790.000000	3.576456	10513.919678
1374.190000	112.500000	10290.000000	3.579385	10508.959961
1375.190000	111.500000	10330.000000	3.582313	10484.320068
1376.190000	110.500000	10470.000000	3.585242	10431.679688
1377.190000	109.500000	10770.000000	3.588170	10351.120605
1378.190000	108.500000	10400.000000	3.591099	10219.360352
1379.190000	107.500000	10550.000000	3.594027	10035.440063
1380.190000	106.500000	9450.000000	3.596956	9797.280273
1381.190000	105.500000	9700.000000	3.599885	9509.520264
1382.190000	104.500000	9510.000000	3.602813	9183.439941
1383.190000	103.500000	8910.000000	3.605742	8848.800049
1384.190000	102.500000	8350.000000	3.608670	8523.760376
1385.190000	101.500000	7680.000000	3.611599	8231.760254
1386.190000	100.500000	7920.000000	3.614528	7999.089355
1387.190000	99.500000	7510.000000	3.617456	7832.893677
1388.190000	98.500000	7730.000000	3.620385	7730.990601
1389.190000	97.500000	7410.000000	3.623313	7691.369629
1390.190000	96.500000	7290.000000	3.626242	7689.086914
1391.190000	95.500000	8060.000000	3.629170	7690.332031
1392.190000	94.500000	10410.000000	3.632099	7683.703613
1393.190000	93.500000	14910.000000	3.635028	7647.897339
1394.190000	92.500000	20320.000000	3.637956	7554.289551
1395.190000	91.500000	24420.000000	3.640885	7425.628662
1396.190000	90.500000	27880.000000	3.643813	7274.650269
1397.190000	89.500000	31790.000000	3.646742	7083.168945
1398.190000	88.500000	29230.000000	3.649671	6866.184692
1399.190000	87.500000	20520.000000	3.652599	6637.799072
1400.190000	86.500000	11810.000000	3.655528	6346.784058
1401.190000	85.500000	7590.000000	3.658456	5987.621460
1402.190000	84.500000	5700.000000	3.661385	5591.988525
1403.190000	83.500000	4860.000000	3.664314	5163.481445
1404.190000	82.500000	4400.000000	3.667242	4720.856323
1405.190000	81.500000	3920.000000	3.670171	4334.095154
1406.190000	80.500000	3420.000000	3.673099	4022.301331
1407.190000	79.500000	3700.000000	3.676028	3781.839905
1408.190000	78.500000	3630.000000	3.678956	3613.120117
1409.190000	77.500000	3620.000000	3.681885	3508.800049
1410.190000	76.500000	3180.000000	3.684814	3435.760193
1411.190000	75.500000	3240.000000	3.687742	3383.600159
1412.190000	74.500000	3310.000000	3.690671	3347.520142
1413.190000	73.500000	3410.000000	3.693599	3320.159912
1414.190000	72.500000	3540.000000	3.696528	3296.879883
1415.190000	71.500000	3180.000000	3.699457	3285.839844
1416.190000	70.500000	2910.000000	3.702385	3285.520020
1417.190000	69.500000	3230.000000	3.705314	3287.040100
1418.190000	68.500000	3600.000000	3.708242	3293.680115
1419.190000	67.500000	3240.000000	3.711171	3300.400085
1420.190000	66.500000	3340.000000	3.714099	3296.640015
1421.190000	65.500000	3450.000000	3.717028	3281.119995
1422.190000	64.500000	3270.000000	3.719957	3265.199890
1423.190000	63.500000	3090.000000	3.722885	3248.959961
1424.190000	62.500000	3130.000000	3.725814	3239.360046
1425.190000	61.500000	3030.000000	3.728742	3236.480103
1426.190000	60.500000	3540.000000	3.731671	3240.639954
1427.190000	59.500000	3270.000000	3.734600	3242.959900
1428.190000	58.500000	3300.000000	3.737528	3243.600159
1429.190000	57.500000	3220.000000	3.740457	3240.000000
1430.190000	56.500000	3120.000000	3.743385	3239.599915
1431.190000	55.500000	3190.000000	3.746314	3243.600159
1432.190000	54.500000	3270.000000	3.749242	3257.120056
1433.190000	53.500000	3120.000000	3.752171	3274.079895
1434.190000	52.500000	3530.000000	3.755100	3293.840027
1435.190000	51.500000	3290.000000	3.758028	3310.000000
1436.190000	50.500000	3330.000000	3.760957	3320.400085
1437.190000	49.500000	3420.000000	3.763885	3323.760071
1438.190000	48.500000	3190.000000	3.766814	3327.120056
1439.190000	47.500000	3300.000000	3.769743	3328.720093
1440.190000	46.500000	3460.000000	3.772671	3335.760193
1441.190000	45.500000	3160.000000	3.775600	3348.880005
1442.190000	44.500000	3450.000000	3.778528	3364.400024
1443.190000	43.500000	3350.000000	3.781457	3377.839966
1444.190000	42.500000	3410.000000	3.784386	3391.199951
1445.190000	41.500000	3410.000000	3.787314	3395.039978
1446.190000	40.500000	3580.000000	3.790243	3388.720093
1447.190000	39.500000	3440.000000	3.793171	3382.319946
1448.190000	38.500000	3140.000000	3.796100	3381.839905
1449.190000	37.500000	3300.000000	3.799028	3390.880127
1450.190000	36.500000	3390.000000	3.801957	3418.160095
1451.190000	35.500000	3410.000000	3.804886	3470.240173
1452.190000	34.500000	3310.000000	3.807814	3537.760010
1453.190000	33.500000	3820.000000	3.810743	3616.240234
1454.190000	32.500000	3720.000000	3.813671	3702.160034
1455.190000	31.500000	3850.000000	3.816600	3795.520020
1456.190000	30.500000	3740.000000	3.819529	3891.440125
1457.190000	29.500000	3880.000000	3.822457	3987.839966
1458.190000	28.500000	4220.000000	3.825386	4076.480103
1459.190000	27.500000	4110.000000	3.828314	4140.320129
1460.190000	26.500000	4350.000000	3.830423	4150.639954
1461.190000	25.500000	4570.000000	3.830423	4080.639954
1462.190000	24.500000	4540.000000	3.830423	3917.440186
1463.190000	23.500000	4080.000000	3.830423	3658.320007
1464.190000	22.500000	3440.000000	3.830423	3320.079956
1465.190000	21.500000	2760.000000	3.830423	2936.000061
1466.190000	20.500000	2310.000000	3.830423	2546.640015
1467.190000	19.500000	1940.000000	3.830423	2193.199921
1468.190000	18.500000	1790.000000	3.830423	1910.085754
1469.190000	17.500000	1370.000000	3.830423	1713.634186
1470.190000	16.500000	1180.000000	3.830423	1606.628571
1471.190000	15.500000	1120.000000	3.830423	1581.451416
1472.190000	14.500000	1150.000000	3.830423	1599.262848
1473.190000	13.500000	2500.000000	3.830423	1633.885651
1474.190000	12.500000	6010.000000	3.830423	1668.068542
1475.190000	11.500000	13770.000000	3.830423	1695.222778
1476.190000	10.500000	19450.000000	3.830423	1713.880005
1477.190000	9.500000	13020.000000	3.830423	1746.880035
1478.190000	8.500000	5430.000000	3.830423	1776.799927
1479.190000	7.500000	2660.000000	3.830423	1785.931396
1480.190000	6.500000	2020.000000	3.830423	1745.662842
1481.190000	5.500000	2170.000000	3.830423	1629.062805
1482.190000	4.500000	1960.000000	3.830423	1419.771423
1483.190000	3.500000	1210.000000	3.830423	1150.422897
1484.190000	2.500000	570.000000	3.830423	854.680023
1485.190000	1.500000	70.000000	3.830423	573.680000
1486.190000	0.500000	10.000000	3.830423	344.560013
1487.190000	-0.500000	10.000000	3.830423	185.200005
1488.190000	-1.500000	20.000000	3.830423	88.320007
1489.190000	-2.500000	10.000000	3.830423	38.800001
