# Supplementary material for: Influence of the magnetic field on bandgap and chemical composition of zinc thin films prepared by sparking discharge process
Source: Sci Rep. 2020 Jan 29;10:1388. doi: 10.1038/s41598-020-58183-4 (PMC6989455; doi:10.1038/s41598-020-58183-4)
Supplement: Supplementary file 5 — Related Manuscript File. [file 41598_2020_58183_MOESM5_ESM.zip › XPS_7-3-2019_Stefan/XPS_7-3-2019/2_ZnCO2-0.2T_ITO/Zn 2p]

Dataset Zn 2p:11(7-3-2019)
Dwell Time (s)	0.139535
Number of sweeps	3
Kinetic Energy(eV)	Binding Energy(eV)	Intensity(cps)	Transmission Value	Background(cps)	Zn 2p(cps)	Zn 2p(cps)	Envelope(cps)
427.190000	1059.500000	25491.833333	0.624265	25449.138943	0.000000	0.000000	0.000000
427.290000	1059.400000	25458.388889	0.624189	25427.160699	0.000000	0.000000	0.000000
427.390000	1059.300000	25513.333333	0.624114	25397.558539	0.000000	0.000000	0.000000
427.490000	1059.200000	25238.611111	0.624039	25359.966200	0.000000	0.000000	0.000000
427.590000	1059.100000	25424.944444	0.623963	25322.355197	0.000000	0.000000	0.000000
427.690000	1059.000000	25188.444444	0.623888	25289.330675	0.000000	0.000000	0.000000
427.790000	1058.900000	25157.388889	0.623812	25265.710069	0.000000	0.000000	0.000000
427.890000	1058.800000	25238.611111	0.623737	25247.249837	0.000000	0.000000	0.000000
427.990000	1058.700000	25231.444444	0.623661	25229.781087	0.000000	0.000000	0.000000
428.090000	1058.600000	25312.666667	0.623586	25208.033800	0.000000	0.000000	0.000000
428.190000	1058.500000	25257.722222	0.623510	25180.225640	0.000000	0.000000	0.000000
428.290000	1058.400000	25131.111111	0.623435	25141.774794	0.000000	0.000000	0.000000
428.390000	1058.300000	25291.166667	0.623360	25096.215603	0.000000	0.000000	0.000000
428.490000	1058.200000	24940.000000	0.623284	25055.319878	0.000000	0.000000	0.000000
428.590000	1058.100000	24634.222222	0.623209	25023.408149	0.000000	0.000000	0.000000
428.690000	1058.000000	25040.333333	0.623133	24997.529297	0.000000	0.000000	0.000000
428.790000	1057.900000	25157.388889	0.623058	24981.143012	0.000000	0.000000	0.000000
428.890000	1057.800000	25097.666667	0.622982	24975.551053	0.000000	0.000000	0.000000
428.990000	1057.700000	24806.222222	0.622907	24971.246853	0.000000	0.000000	0.000000
429.090000	1057.600000	25181.277778	0.622832	24962.976725	0.000000	0.000000	0.000000
429.190000	1057.500000	25076.166667	0.622756	24952.900933	0.000000	0.000000	0.000000
429.290000	1057.400000	25217.111111	0.622681	24935.173231	0.000000	0.000000	0.000000
429.390000	1057.300000	25090.500000	0.622605	24901.878092	0.000000	0.000000	0.000000
429.490000	1057.200000	24992.555556	0.622530	24852.910536	0.000000	0.000000	0.000000
429.590000	1057.100000	24806.222222	0.622454	24793.811198	0.000000	0.000000	0.000000
429.690000	1057.000000	24708.277778	0.622379	24724.883355	0.000000	0.000000	0.000000
429.790000	1056.900000	24531.500000	0.622304	24653.732259	0.000000	0.000000	0.000000
429.890000	1056.800000	24538.666667	0.622228	24588.653700	0.000000	0.000000	0.000000
429.990000	1056.700000	24510.000000	0.622153	24534.040527	0.000000	0.000000	0.000000
430.090000	1056.600000	24951.944444	0.622077	24488.059082	0.000000	0.000000	0.000000
430.190000	1056.500000	24629.444444	0.622002	24456.138021	0.000000	0.000000	0.000000
430.290000	1056.400000	24187.500000	0.621926	24437.661458	0.000000	0.000000	0.000000
430.390000	1056.300000	24392.944444	0.621851	24430.711751	0.000000	0.000000	0.000000
430.490000	1056.200000	24395.333333	0.621776	24436.280382	0.000000	0.000000	0.000000
430.590000	1056.100000	24357.111111	0.621700	24452.580349	0.000000	0.000000	0.000000
430.690000	1056.000000	24610.333333	0.621625	24471.091905	0.000000	0.000000	0.000000
430.790000	1055.900000	24877.888889	0.621549	24486.496039	0.000000	0.000000	0.000000
430.890000	1055.800000	25131.111111	0.621474	24497.528320	0.000000	0.000000	0.000000
430.990000	1055.700000	24787.111111	0.621398	24497.542318	0.000000	0.000000	0.000000
431.090000	1055.600000	24636.611111	0.621323	24488.504666	0.000000	0.000000	0.000000
431.190000	1055.500000	24744.111111	0.621247	24474.705566	0.000000	0.000000	0.000000
431.290000	1055.400000	24844.444444	0.621172	24459.497396	0.000000	0.000000	0.000000
431.390000	1055.300000	25002.111111	0.621097	24442.959473	0.000000	0.000000	0.000000
431.490000	1055.200000	24849.222222	0.621021	24429.792589	0.000000	0.000000	0.000000
431.590000	1055.100000	24462.222222	0.620946	24420.150716	0.000000	0.000000	0.000000
431.690000	1055.000000	24710.666667	0.620870	24410.956760	0.000000	0.000000	0.000000
431.790000	1054.900000	24519.555556	0.620795	24402.367025	0.000000	0.000000	0.000000
431.890000	1054.800000	24354.722222	0.620719	24394.955404	0.000000	0.000000	0.000000
431.990000	1054.700000	24357.111111	0.620644	24385.985406	0.000000	0.000000	0.000000
432.090000	1054.600000	24421.611111	0.620569	24372.664551	0.000000	0.000000	0.000000
432.190000	1054.500000	24328.444444	0.620493	24355.657715	0.000000	0.000000	0.000000
432.290000	1054.400000	24349.944444	0.620418	24333.149902	0.000000	0.000000	0.000000
432.390000	1054.300000	24388.166667	0.620342	24303.078830	0.000000	0.000000	0.000000
432.490000	1054.200000	24373.833333	0.620267	24269.258789	0.000000	0.000000	0.000000
432.590000	1054.100000	24483.722222	0.620191	24233.556098	0.000000	0.000000	0.000000
432.690000	1054.000000	24082.388889	0.620116	24199.484104	0.000000	0.000000	0.000000
432.790000	1053.900000	24020.277778	0.620041	24163.109538	0.000000	0.000000	0.000000
432.890000	1053.800000	24297.388889	0.619965	24124.968967	0.000000	0.000000	0.000000
432.990000	1053.700000	24185.111111	0.619890	24078.516276	0.000000	0.000000	0.000000
433.090000	1053.600000	24192.277778	0.619814	24025.242188	0.000000	0.000000	0.000000
433.190000	1053.500000	23822.000000	0.619739	23961.038466	0.000000	0.000000	0.000000
433.290000	1053.400000	23970.111111	0.619663	23896.872070	0.000000	0.000000	0.000000
433.390000	1053.300000	23590.277778	0.619588	23837.929036	0.000000	0.000000	0.000000
433.490000	1053.200000	24220.944444	0.619513	23792.334852	0.000000	0.000000	0.000000
433.590000	1053.100000	24041.777778	0.619437	23758.006239	0.000000	0.000000	0.000000
433.690000	1053.000000	23733.611111	0.619362	23740.791775	0.000000	0.000000	0.000000
433.790000	1052.900000	23685.833333	0.619286	23734.558268	0.000000	0.000000	0.000000
433.890000	1052.800000	23638.055556	0.619211	23730.487359	0.000000	0.000000	0.000000
433.990000	1052.700000	24041.777778	0.619135	23726.612413	0.000000	0.000000	0.000000
434.090000	1052.600000	23910.388889	0.619060	23724.291178	0.000000	0.000000	0.000000
434.190000	1052.500000	23556.833333	0.618984	23716.105035	0.000000	0.000001	0.000001
434.290000	1052.400000	23898.444444	0.618909	23701.792697	0.000000	0.000001	0.000001
434.390000	1052.300000	23673.888889	0.618834	23686.388563	0.000000	0.000002	0.000002
434.490000	1052.200000	23633.277778	0.618758	23665.327148	0.000000	0.000004	0.000004
434.590000	1052.100000	23752.722222	0.618683	23640.654405	0.000000	0.000006	0.000006
434.690000	1052.000000	23461.277778	0.618607	23616.709527	0.000000	0.000012	0.000012
434.790000	1051.900000	23681.055556	0.618532	23592.055447	0.000000	0.000021	0.000021
434.890000	1051.800000	23664.333333	0.618456	23571.682237	0.000000	0.000037	0.000037
434.990000	1051.700000	23263.000000	0.618381	23560.845920	0.000000	0.000064	0.000064
435.090000	1051.600000	23556.833333	0.618306	23553.928874	0.000000	0.000113	0.000113
435.190000	1051.500000	23702.555556	0.618230	23548.749837	0.000000	0.000196	0.000196
435.290000	1051.400000	23575.944444	0.618155	23549.092773	0.000000	0.000337	0.000337
435.390000	1051.300000	23430.222222	0.618079	23545.003201	0.000000	0.000573	0.000573
435.490000	1051.200000	23554.444444	0.618004	23531.701009	0.000000	0.000966	0.000966
435.590000	1051.100000	23666.722222	0.617928	23511.943685	0.000000	0.001613	0.001613
435.690000	1051.000000	23578.333333	0.617853	23491.075901	0.000000	0.002694	0.002694
435.790000	1050.900000	23310.777778	0.617778	23465.295030	0.000000	0.004464	0.004464
435.890000	1050.800000	23444.555556	0.617702	23444.844835	0.000000	0.007326	0.007326
435.990000	1050.700000	23263.000000	0.617627	23431.887912	0.000000	0.011907	0.011907
436.090000	1050.600000	23485.166667	0.617551	23426.797526	0.000000	0.019166	0.019166
436.190000	1050.500000	23743.166667	0.617476	23422.241374	0.000000	0.030586	0.030586
436.290000	1050.400000	23872.166667	0.617400	23872.166667	0.000000	0.048782	0.048782
436.390000	1050.300000	23231.944444	0.617325	23850.818305	0.000000	0.077141	0.077141
436.490000	1050.200000	23669.111111	0.617250	23829.472276	0.000000	0.120859	0.120859
436.590000	1050.100000	23282.111111	0.617174	23808.123915	0.000000	0.187609	0.187609
436.690000	1050.000000	23313.166667	0.617099	23786.775553	0.000000	0.288566	0.288566
436.790000	1049.900000	23389.611111	0.617023	23765.429525	0.000000	0.440175	0.440175
436.890000	1049.800000	23580.722222	0.616948	23744.081163	0.000000	0.670488	0.670488
436.990000	1049.700000	23222.388889	0.616872	23722.735135	0.000000	1.012330	1.012330
437.090000	1049.600000	23673.888889	0.616797	23701.386773	0.000000	1.514872	1.514872
437.190000	1049.500000	23869.777778	0.616721	23680.038411	0.000000	2.246907	2.246907
437.290000	1049.400000	23700.166667	0.616646	23658.692383	0.000000	3.303672	3.303672
437.390000	1049.300000	23353.777778	0.616571	23637.344021	0.000000	4.819536	4.819536
437.490000	1049.200000	23869.777778	0.616495	23615.995660	0.000000	7.011397	7.011397
437.590000	1049.100000	23948.611111	0.616420	23594.649631	0.000000	10.112029	10.112029
437.690000	1049.000000	24132.555556	0.616344	23573.301270	0.000000	14.459089	14.459089
437.790000	1048.900000	24383.388889	0.616269	23551.952908	0.000000	20.499740	20.499740
437.890000	1048.800000	24225.722222	0.616193	23530.606879	0.000000	28.821720	28.821720
437.990000	1048.700000	24125.388889	0.616118	23509.258518	0.000000	40.222150	40.222150
438.090000	1048.600000	24447.888889	0.616043	23487.912489	0.000000	55.898491	55.898491
438.190000	1048.500000	24498.055556	0.615967	23466.564128	0.000000	77.035051	77.035051
438.290000	1048.400000	24564.944444	0.615892	23445.215766	0.000000	105.284147	105.284147
438.390000	1048.300000	24553.000000	0.615816	23423.869737	0.000000	142.710914	142.710914
438.490000	1048.200000	24722.611111	0.615741	23402.521376	0.000000	191.879528	191.879528
438.590000	1048.100000	25011.666667	0.615665	23381.173014	0.000000	256.126190	256.126190
438.690000	1048.000000	24741.722222	0.615590	23359.826986	0.000000	340.063123	340.063123
438.790000	1047.900000	25264.888889	0.615515	23338.478624	0.000000	447.802172	447.802172
438.890000	1047.800000	25458.388889	0.615439	23317.130263	0.000000	584.865802	584.865802
438.990000	1047.700000	25921.833333	0.615364	23295.784234	0.000000	757.687566	757.687566
439.090000	1047.600000	26394.833333	0.615288	23274.435872	0.000000	973.705075	973.705075
439.190000	1047.500000	26683.888889	0.615213	23253.087511	0.000000	1242.121033	1242.121033
439.290000	1047.400000	27051.777778	0.615137	23231.741482	0.000000	1574.306356	1574.306356
439.390000	1047.300000	27467.444444	0.615062	23210.393121	0.000000	1978.738508	1978.738508
439.490000	1047.200000	27610.777778	0.614986	23189.047092	0.000000	2466.358934	2466.358934
439.590000	1047.100000	28224.722222	0.614911	23167.698730	0.000000	3048.470384	3048.470384
439.690000	1047.000000	29206.555556	0.614836	23146.350369	0.000000	3736.480299	3736.480299
439.790000	1046.900000	29378.555556	0.614760	23125.004340	0.000000	4543.171217	4543.171217
439.890000	1046.800000	30078.500000	0.614685	23103.655979	0.000000	5480.719415	5480.719415
439.990000	1046.700000	30835.777778	0.614609	23082.307617	0.000000	6552.470852	6552.470852
440.090000	1046.600000	31760.277778	0.614534	23060.961589	0.000000	7762.529392	7762.529392
440.190000	1046.500000	33449.222222	0.614458	23039.613227	0.000000	9110.942274	9110.942274
440.290000	1046.400000	34646.055556	0.614383	23018.264865	0.000000	10592.798747	10592.798747
440.390000	1046.300000	35288.666667	0.614308	22996.918837	0.000000	12198.757297	12198.757297
440.490000	1046.200000	37023.000000	0.614232	22975.570475	0.000000	13909.740641	13909.740641
440.590000	1046.100000	38446.777778	0.614157	22954.224447	0.000000	15694.856527	15694.856527
440.690000	1046.000000	40381.777778	0.614081	22932.876085	0.000000	17519.086968	17519.086968
440.790000	1045.900000	41965.611111	0.614006	22911.527724	0.000000	19339.993028	19339.993028
440.890000	1045.800000	43676.055556	0.613930	22890.181695	0.000000	21108.513835	21108.513835
440.990000	1045.700000	45527.444444	0.613855	22868.833333	0.000000	22767.419868	22767.419868
441.090000	1045.600000	46659.777778	0.613780	22847.484972	0.000000	24255.986925	24255.986925
441.190000	1045.500000	48262.722222	0.613704	22826.138943	0.000000	25522.699924	25522.699924
441.290000	1045.400000	48659.277778	0.613629	22804.790582	0.000000	26518.372016	26518.372016
441.390000	1045.300000	49997.055556	0.613553	22783.442220	0.000000	27202.249783	27202.249783
441.490000	1045.200000	50665.944444	0.613478	22762.096191	0.000000	27544.460449	27544.460449
441.590000	1045.100000	50348.222222	0.613402	22740.747830	0.000000	27521.070801	27521.070801
441.690000	1045.000000	49715.166667	0.613327	22719.401801	0.000000	27133.713867	27133.713867
441.790000	1044.900000	49397.444444	0.613252	22698.053440	0.000000	26408.256836	26408.256836
441.890000	1044.800000	48692.722222	0.613176	22676.705078	0.000000	25375.589627	25375.589627
441.990000	1044.700000	46497.333333	0.613101	22655.359049	0.000000	24077.713759	24077.713759
442.090000	1044.600000	45018.611111	0.613025	22634.010688	0.000000	22564.471625	22564.471625
442.190000	1044.500000	42933.111111	0.612950	22612.662326	0.000000	20888.117839	20888.117839
442.290000	1044.400000	41349.277778	0.612874	22591.316298	0.000000	19109.716037	19109.716037
442.390000	1044.300000	39383.222222	0.612799	22569.967936	0.000000	17285.678060	17285.678060
442.490000	1044.200000	37039.722222	0.612723	22548.619575	0.000000	15464.108290	15464.108290
442.590000	1044.100000	35563.388889	0.612648	22527.273546	0.000000	13686.550998	13686.550998
442.690000	1044.000000	34077.500000	0.612573	22505.925184	0.000000	11987.296305	11987.296305
442.790000	1043.900000	32582.055556	0.612497	22484.576823	0.000000	10396.197157	10396.197157
442.890000	1043.800000	31676.666667	0.612422	22463.230794	0.000000	8930.928182	8930.928182
442.990000	1043.700000	30417.722222	0.612346	22441.882433	0.000000	7599.958971	7599.958971
443.090000	1043.600000	29290.166667	0.612271	22420.536404	0.000000	6407.618218	6407.618218
443.190000	1043.500000	28437.333333	0.612195	22399.188043	0.000000	5353.281874	5353.281874
443.290000	1043.400000	27383.833333	0.612120	22377.839681	0.000000	4432.660902	4432.660902
443.390000	1043.300000	26901.277778	0.612045	22356.493652	0.000000	3641.869276	3641.869276
443.490000	1043.200000	26657.611111	0.611969	22335.145291	0.000000	2968.122999	2968.122999
443.590000	1043.100000	25895.555556	0.611894	22313.796929	0.000000	2398.733432	2398.733432
443.690000	1043.000000	25766.555556	0.611818	22292.450901	0.000000	1922.388055	1922.388055
443.790000	1042.900000	25525.277778	0.611743	22271.102539	0.000000	1527.809340	1527.809340
443.890000	1042.800000	25037.944444	0.611667	22249.754178	0.000000	1204.247360	1204.247360
443.990000	1042.700000	24612.722222	0.611592	22228.408149	0.000000	943.182222	943.182222
444.090000	1042.600000	24708.277778	0.611517	22207.059787	0.000000	733.196206	733.196206
444.190000	1042.500000	24409.666667	0.611441	22185.713759	0.000000	565.358791	565.358791
444.290000	1042.400000	23908.000000	0.611366	22164.365397	0.000000	432.402959	432.402959
444.390000	1042.300000	23953.388889	0.611290	22143.017036	0.000000	328.014391	328.014391
444.490000	1042.200000	24553.000000	0.611215	22121.671007	0.000000	246.821202	246.821202
444.590000	1042.100000	23934.277778	0.611139	22100.322645	0.000000	184.763456	184.763456
444.690000	1042.000000	23807.666667	0.611064	22078.974284	0.000000	137.278403	137.278403
444.790000	1041.900000	24096.722222	0.610989	22057.628255	0.000000	101.166443	101.166443
444.890000	1041.800000	23810.055556	0.610913	22036.279894	0.000000	73.940938	73.940938
444.990000	1041.700000	23446.944444	0.610838	22014.931532	0.000000	53.593773	53.593773
445.090000	1041.600000	23614.166667	0.610762	21993.585503	0.000000	38.528953	38.528953
445.190000	1041.500000	23781.388889	0.610687	21972.237142	0.000000	27.589403	27.589403
445.290000	1041.400000	23767.055556	0.610611	21950.891113	0.000000	19.602268	19.602268
445.390000	1041.300000	23759.888889	0.610536	21929.542752	0.000000	13.810421	13.810421
445.490000	1041.200000	23523.388889	0.610460	21908.194390	0.000000	9.647309	9.647309
445.590000	1041.100000	23456.500000	0.610385	21886.848362	0.000000	6.681413	6.681413
445.690000	1041.000000	23282.111111	0.610310	21865.500000	0.000000	4.588664	4.588664
445.790000	1040.900000	23160.277778	0.610234	21844.151638	0.000000	3.143610	3.143610
445.890000	1040.800000	23052.777778	0.610159	21822.805610	0.000000	2.135581	2.135581
445.990000	1040.700000	23210.444444	0.610083	21801.457248	0.000000	1.438096	1.438096
446.090000	1040.600000	23196.111111	0.610008	21780.108887	0.000000	0.959863	0.959863
446.190000	1040.500000	23337.055556	0.609932	21758.762858	0.000000	0.634967	0.634967
446.290000	1040.400000	23169.833333	0.609857	21737.414497	0.000000	0.416499	0.416499
446.390000	1040.300000	23102.944444	0.609782	21716.066135	0.000000	0.272922	0.272922
446.490000	1040.200000	23014.555556	0.609706	21694.720106	0.000000	0.177216	0.177216
446.590000	1040.100000	22742.222222	0.609631	21673.371745	0.000000	0.114018	0.114018
446.690000	1040.000000	22966.777778	0.609555	21652.025716	0.000000	0.072682	0.072682
446.790000	1039.900000	23167.444444	0.609480	21630.677355	0.000000	0.045905	0.045905
446.890000	1039.800000	22842.555556	0.609404	21609.328993	0.000000	0.028759	0.028759
446.990000	1039.700000	22632.333333	0.609329	21587.982964	0.000000	0.018014	0.018014
447.090000	1039.600000	22950.055556	0.609254	21566.634603	0.000000	0.011176	0.011176
447.190000	1039.500000	22887.944444	0.609178	21545.286241	0.000000	0.006867	0.006867
447.290000	1039.400000	22749.388889	0.609103	21523.940213	0.000000	0.004179	0.004179
447.390000	1039.300000	22672.944444	0.609027	21502.591851	0.000000	0.002519	0.002519
447.490000	1039.200000	22770.888889	0.608952	21481.243490	0.000000	0.001507	0.001507
447.590000	1039.100000	22575.000000	0.608876	21459.897461	0.000000	0.000902	0.000902
447.690000	1039.000000	22644.277778	0.608801	21438.549099	0.000000	0.000534	0.000534
447.790000	1038.900000	22749.388889	0.608726	21417.203071	0.000000	0.000313	0.000313
447.890000	1038.800000	22235.777778	0.608650	21395.854709	0.000000	0.000182	0.000182
447.990000	1038.700000	22426.888889	0.608575	21374.506348	0.000000	0.000105	0.000105
448.090000	1038.600000	22367.166667	0.608499	21353.160319	0.000000	0.000060	0.000060
448.190000	1038.500000	22219.055556	0.608424	21331.811957	0.000000	0.000034	0.000034
448.290000	1038.400000	22297.888889	0.608348	21310.463596	0.000000	0.000019	0.000019
448.390000	1038.300000	22374.333333	0.608273	21289.117567	0.000000	0.000011	0.000011
448.490000	1038.200000	22522.444444	0.608197	21267.769206	0.000000	0.000006	0.000006
448.590000	1038.100000	22302.666667	0.608122	21246.420844	0.000000	0.000003	0.000003
448.690000	1038.000000	22023.166667	0.608047	21225.074816	0.000000	0.000002	0.000002
448.790000	1037.900000	22116.333333	0.607971	21203.726454	0.000000	0.000001	0.000001
448.890000	1037.800000	22063.777778	0.607896	21182.380425	0.000000	0.000001	0.000001
448.990000	1037.700000	22259.666667	0.607820	21161.032064	0.000000	0.000000	0.000000
449.090000	1037.600000	22431.666667	0.607745	21139.683702	0.000000	0.000000	0.000000
449.190000	1037.500000	22462.722222	0.607669	21118.337674	0.000000	0.000000	0.000000
449.290000	1037.400000	21987.333333	0.607594	21096.989312	0.000000	0.000000	0.000000
449.390000	1037.300000	21726.944444	0.607519	21075.640951	0.000000	0.000000	0.000000
449.490000	1037.200000	21844.000000	0.607443	21054.294922	0.000000	0.000000	0.000000
449.590000	1037.100000	21619.444444	0.607368	21032.946560	0.000000	0.000000	0.000000
449.690000	1037.000000	21607.500000	0.607292	21011.598199	0.000000	0.000000	0.000000
449.790000	1036.900000	21767.555556	0.607217	20990.252170	0.000000	0.000000	0.000000
449.890000	1036.800000	21789.055556	0.607141	20968.903809	0.000000	0.000000	0.000000
449.990000	1036.700000	21435.500000	0.607066	20947.557780	0.000000	0.000000	0.000000
450.090000	1036.600000	21650.500000	0.606991	20926.209418	0.000000	0.000000	0.000000
450.190000	1036.500000	21808.166667	0.606915	20904.861057	0.000000	0.000000	0.000000
450.290000	1036.400000	21607.500000	0.606840	20883.515028	0.000000	0.000000	0.000000
450.390000	1036.300000	21421.166667	0.606764	20862.166667	0.000000	0.000000	0.000000
450.490000	1036.200000	21325.611111	0.606689	20840.818305	0.000000	0.000000	0.000000
450.590000	1036.100000	21404.444444	0.606613	20819.472276	0.000000	0.000000	0.000000
450.690000	1036.000000	21158.388889	0.606538	20798.123915	0.000000	0.000000	0.000000
450.790000	1035.900000	21234.833333	0.606462	20776.775553	0.000000	0.000000	0.000000
450.890000	1035.800000	21447.444444	0.606387	20755.429525	0.000000	0.000000	0.000000
450.990000	1035.700000	21430.722222	0.606312	20734.081163	0.000000	0.000000	0.000000
451.090000	1035.600000	21213.333333	0.606236	20712.732802	0.000000	0.000000	0.000000
451.190000	1035.500000	20482.333333	0.606161	20691.386773	0.000000	0.000000	0.000000
451.290000	1035.400000	20661.500000	0.606085	20670.038411	0.000000	0.000000	0.000000
451.390000	1035.300000	20835.888889	0.606010	20648.692383	0.000000	0.000000	0.000000
451.490000	1035.200000	20962.500000	0.605934	20627.344021	0.000000	0.000000	0.000000
451.590000	1035.100000	20714.055556	0.605859	20605.995660	0.000000	0.000000	0.000000
451.690000	1035.000000	20745.111111	0.605784	20584.649631	0.000000	0.000000	0.000000
451.790000	1034.900000	20819.166667	0.605708	20563.301270	0.000000	0.000000	0.000000
451.890000	1034.800000	20745.111111	0.605633	20541.952908	0.000000	0.000000	0.000000
451.990000	1034.700000	20749.888889	0.605557	20520.606879	0.000000	0.000000	0.000000
452.090000	1034.600000	20816.777778	0.605482	20499.258518	0.000000	0.000000	0.000000
452.190000	1034.500000	20620.888889	0.605406	20477.910156	0.000000	0.000000	0.000000
452.290000	1034.400000	20847.833333	0.605331	20456.564128	0.000000	0.000000	0.000000
452.390000	1034.300000	20554.000000	0.605256	20435.215766	0.000000	0.000000	0.000000
452.490000	1034.200000	20379.611111	0.605180	20413.869737	0.000000	0.000000	0.000000
452.590000	1034.100000	20436.944444	0.605105	20392.521376	0.000000	0.000000	0.000000
452.690000	1034.000000	20336.611111	0.605029	20371.173014	0.000000	0.000000	0.000000
452.790000	1033.900000	20226.722222	0.604954	20349.826986	0.000000	0.000000	0.000000
452.890000	1033.800000	20200.444444	0.604878	20328.478624	0.000000	0.000000	0.000000
452.990000	1033.700000	20403.500000	0.604803	20307.130263	0.000000	0.000000	0.000000
453.090000	1033.600000	20214.777778	0.604728	20285.784234	0.000000	0.000000	0.000000
453.190000	1033.500000	20078.611111	0.604652	20264.435872	0.000000	0.000000	0.000000
453.290000	1033.400000	20353.333333	0.604577	20243.087511	0.000000	0.000000	0.000000
453.390000	1033.300000	19971.111111	0.604501	20221.741482	0.000000	0.000000	0.000000
453.490000	1033.200000	19808.666667	0.604426	20200.393121	0.000000	0.000000	0.000000
453.590000	1033.100000	20425.000000	0.604350	20179.047092	0.000000	0.000000	0.000000
453.690000	1033.000000	19918.555556	0.604275	20157.698730	0.000000	0.000000	0.000000
453.790000	1032.900000	19703.555556	0.604199	20136.350369	0.000000	0.000000	0.000000
453.890000	1032.800000	19734.611111	0.604124	20115.004340	0.000000	0.000000	0.000000
453.990000	1032.700000	19741.777778	0.604049	20093.655979	0.000000	0.000000	0.000000
454.090000	1032.600000	19861.222222	0.603973	20072.307617	0.000000	0.000000	0.000000
454.190000	1032.500000	20016.500000	0.603898	20050.961589	0.000000	0.000000	0.000000
454.290000	1032.400000	20011.722222	0.603822	20029.613227	0.000000	0.000000	0.000000
454.390000	1032.300000	20028.444444	0.603747	20008.264865	0.000000	0.000000	0.000000
454.490000	1032.200000	19971.111111	0.603671	19986.918837	0.000000	0.000000	0.000000
454.590000	1032.100000	19918.555556	0.603596	19965.570475	0.000000	0.000000	0.000000
454.690000	1032.000000	19729.833333	0.603521	19944.222114	0.000000	0.000000	0.000000
454.790000	1031.900000	20071.444444	0.603445	19922.876085	0.000000	0.000000	0.000000
454.890000	1031.800000	19751.333333	0.603370	19901.527724	0.000000	0.000000	0.000000
454.990000	1031.700000	19775.222222	0.603294	19880.181695	0.000000	0.000000	0.000000
455.090000	1031.600000	19772.833333	0.603219	19858.833333	0.000000	0.000000	0.000000
455.190000	1031.500000	19548.277778	0.603143	19837.484972	0.000000	0.000000	0.000000
455.290000	1031.400000	19479.000000	0.603068	19816.138943	0.000000	0.000000	0.000000
455.390000	1031.300000	19474.222222	0.602993	19794.790582	0.000000	0.000000	0.000000
455.490000	1031.200000	19629.500000	0.602917	19773.442220	0.000000	0.000000	0.000000
455.590000	1031.100000	19698.777778	0.602842	19752.096191	0.000000	0.000000	0.000000
455.690000	1031.000000	18989.277778	0.602766	19730.747830	0.000000	0.000000	0.000000
455.790000	1030.900000	19299.833333	0.602691	19709.399468	0.000000	0.000000	0.000000
455.890000	1030.800000	19323.722222	0.602615	19688.053440	0.000000	0.000000	0.000000
455.990000	1030.700000	19068.111111	0.602540	19666.705078	0.000000	0.000000	0.000000
456.090000	1030.600000	19197.111111	0.602465	19645.359049	0.000000	0.000000	0.000000
456.190000	1030.500000	18920.000000	0.602389	19624.010688	0.000000	0.000000	0.000000
456.290000	1030.400000	18824.444444	0.602314	19602.662326	0.000000	0.000000	0.000000
456.390000	1030.300000	18838.777778	0.602238	19581.316298	0.000000	0.000000	0.000000
456.490000	1030.200000	18838.777778	0.602163	19559.967936	0.000000	0.000000	0.000000
456.590000	1030.100000	18685.888889	0.602087	19538.620741	0.000000	0.000000	0.000000
456.690000	1030.000000	18767.111111	0.602012	19517.272380	0.000000	0.000000	0.000000
456.790000	1029.900000	18513.888889	0.601936	19495.925184	0.000000	0.000000	0.000000
456.890000	1029.800000	18275.000000	0.601861	19474.577989	0.000000	0.000000	0.000000
456.990000	1029.700000	18456.555556	0.601786	19453.230794	0.000000	0.000000	0.000000
457.090000	1029.600000	18332.333333	0.601710	19431.882433	0.000000	0.000000	0.000000
457.190000	1029.500000	18117.333333	0.601635	19410.535238	0.000000	0.000000	0.000000
457.290000	1029.400000	17926.222222	0.601559	19389.188043	0.000000	0.000000	0.000000
457.390000	1029.300000	18263.055556	0.601484	19367.839681	0.000000	0.000000	0.000000
457.490000	1029.200000	18186.611111	0.601408	19346.492486	0.000001	0.000000	0.000001
457.590000	1029.100000	17947.722222	0.601333	19325.145291	0.000002	0.000000	0.000002
457.690000	1029.000000	18122.111111	0.601258	19303.798096	0.000003	0.000000	0.000003
457.790000	1028.900000	17971.611111	0.601182	19282.449734	0.000005	0.000000	0.000005
457.890000	1028.800000	18251.111111	0.601107	19261.102539	0.000010	0.000000	0.000010
457.990000	1028.700000	17816.333333	0.601031	19239.755344	0.000019	0.000000	0.000019
458.090000	1028.600000	17584.611111	0.600956	19218.408149	0.000034	0.000000	0.000034
458.190000	1028.500000	17565.500000	0.600880	19197.059787	0.000062	0.000000	0.000062
458.290000	1028.400000	17548.777778	0.600805	19175.712592	0.000113	0.000000	0.000113
458.390000	1028.300000	17785.277778	0.600730	19154.365397	0.000202	0.000000	0.000202
458.490000	1028.200000	17763.777778	0.600654	19133.017036	0.000358	0.000000	0.000358
458.590000	1028.100000	17653.888889	0.600579	19111.669840	0.000629	0.000000	0.000629
458.690000	1028.000000	17269.277778	0.600503	19090.322645	0.001097	0.000000	0.001097
458.790000	1027.900000	17400.666667	0.600428	19068.975450	0.001895	0.000000	0.001895
458.890000	1027.800000	17438.888889	0.600352	19047.627089	0.003243	0.000000	0.003243
458.990000	1027.700000	17319.444444	0.600277	19026.279894	0.005501	0.000000	0.005501
459.090000	1027.600000	17668.222222	0.600202	19004.932699	0.009248	0.000000	0.009248
459.190000	1027.500000	17517.722222	0.600126	18983.584337	0.015468	0.000000	0.015468
459.290000	1027.400000	17496.222222	0.600051	18962.237142	0.025709	0.000000	0.025709
459.390000	1027.300000	17637.166667	0.599975	18940.889947	0.042348	0.000000	0.042348
459.490000	1027.200000	17274.055556	0.599900	18919.542752	0.069138	0.000000	0.069138
459.590000	1027.100000	17250.166667	0.599824	18898.194390	0.111878	0.000000	0.111878
459.690000	1027.000000	17379.166667	0.599749	18876.847195	0.179446	0.000000	0.179446
459.790000	1026.900000	17362.444444	0.599673	18855.500000	0.285303	0.000000	0.285303
459.890000	1026.800000	17458.000000	0.599598	18834.152805	0.449658	0.000000	0.449658
459.990000	1026.700000	17395.888889	0.599552	18812.804443	0.702558	0.000000	0.702558
460.090000	1026.600000	17804.388889	0.599514	18791.457248	1.088244	0.000000	1.088244
460.190000	1026.500000	17663.444444	0.599476	18770.110053	1.671269	0.000000	1.671269
460.290000	1026.400000	17565.500000	0.599438	18748.761692	2.552028	0.000000	2.552028
460.390000	1026.300000	17443.666667	0.599399	18727.414497	3.868803	0.000000	3.868803
460.490000	1026.200000	17563.111111	0.599361	18706.067301	5.814469	0.000000	5.814469
460.590000	1026.100000	17790.055556	0.599323	18684.720106	8.663717	0.000000	8.663717
460.690000	1026.000000	18160.333333	0.599285	18663.371745	12.799040	0.000000	12.799040
460.790000	1025.900000	18224.833333	0.599247	18642.024550	18.747699	0.000000	18.747699
460.890000	1025.800000	18267.833333	0.599208	18620.677355	27.229159	0.000000	27.229159
460.990000	1025.700000	18466.111111	0.599170	18599.328993	39.215172	0.000000	39.215172
461.090000	1025.600000	18702.611111	0.599132	18577.981798	56.004793	0.000000	56.004793
461.190000	1025.500000	19003.611111	0.599094	18556.634603	79.316663	0.000000	79.316663
461.290000	1025.400000	19077.666667	0.599055	18535.287408	111.402129	0.000000	111.402129
461.390000	1025.300000	19383.444444	0.599017	18513.939046	155.469859	0.000000	155.469859
461.490000	1025.200000	19648.611111	0.598979	18492.591851	215.281825	0.000000	215.281825
461.590000	1025.100000	20293.611111	0.598941	18471.244656	295.598099	0.000000	295.598099
461.690000	1025.000000	20350.944444	0.598903	18449.897461	402.473757	0.000000	402.473757
461.790000	1024.900000	20740.333333	0.598864	18428.549099	543.402527	0.000000	543.402527
461.890000	1024.800000	21167.944444	0.598826	18407.201904	727.541477	0.000000	727.541477
461.990000	1024.700000	21533.444444	0.598788	18385.854709	965.933458	0.000000	965.933458
462.090000	1024.600000	22087.666667	0.598750	18364.506348	1271.708320	0.000000	1271.708320
462.190000	1024.500000	22546.333333	0.598711	18343.159153	1660.246284	0.000000	1660.246284
462.290000	1024.400000	23473.222222	0.598673	18321.811957	2149.271261	0.000000	2149.271261
462.390000	1024.300000	23836.333333	0.598635	18300.464762	2758.862223	0.000000	2758.862223
462.490000	1024.200000	24617.500000	0.598597	18279.116401	3514.792460	0.000000	3514.792460
462.590000	1024.100000	25264.888889	0.598559	18257.769206	4439.596612	0.000000	4439.596612
462.690000	1024.000000	25907.500000	0.598520	18236.422011	5558.133762	0.000000	5558.133762
462.790000	1023.900000	27450.722222	0.598482	18215.074816	6896.180990	0.000000	6896.180990
462.890000	1023.800000	29039.333333	0.598444	18193.726454	8478.625081	0.000000	8478.625081
462.990000	1023.700000	29789.444444	0.598406	18172.379259	10327.882867	0.000000	10327.882867
463.090000	1023.600000	31963.333333	0.598367	18151.032064	12461.966661	0.000000	12461.966661
463.190000	1023.500000	33793.222222	0.598329	18129.683702	14892.208523	0.000000	14892.208523
463.290000	1023.400000	35847.666667	0.598291	18108.336507	17620.706896	0.000000	17620.706896
463.390000	1023.300000	38050.222222	0.598253	18086.989312	20637.648438	0.000000	20637.648438
463.490000	1023.200000	40893.000000	0.598215	18065.642117	23918.684679	0.000000	23918.684679
463.590000	1023.100000	43819.388889	0.598176	18044.293755	27426.226780	0.000000	27426.226780
463.690000	1023.000000	47462.444444	0.598138	18022.946560	31093.124566	0.000000	31093.124566
463.790000	1022.900000	51019.500000	0.598100	18001.599365	34838.599067	0.000000	34838.599067
463.890000	1022.800000	55212.000000	0.598062	17980.251004	38564.458550	0.000000	38564.458550
463.990000	1022.700000	58800.111111	0.598023	17958.903809	42157.562066	0.000000	42157.562066
464.090000	1022.600000	61927.166667	0.597985	17937.556613	45494.751194	0.000000	45494.751194
464.190000	1022.500000	65281.166667	0.597947	17916.209418	48449.564128	0.000000	48449.564128
464.290000	1022.400000	67756.055556	0.597909	17894.861057	50900.498806	0.000000	50900.498806
464.390000	1022.300000	70147.333333	0.597871	17873.513862	52739.961914	0.000000	52739.961914
464.490000	1022.200000	71475.555556	0.597832	17852.166667	53882.970595	0.000000	53882.970595
464.590000	1022.100000	71246.222222	0.597794	17830.819472	54274.501085	0.000000	54274.501085
464.690000	1022.000000	72182.666667	0.597756	17809.471110	53875.906576	0.000000	53875.906576
464.790000	1021.900000	71458.833333	0.597718	17788.123915	52726.263129	0.000000	52726.263129
464.890000	1021.800000	68338.944444	0.597679	17766.776720	50880.804470	0.000000	50880.804470
464.990000	1021.700000	65603.666667	0.597641	17745.428358	48424.760742	0.000000	48424.760742
465.090000	1021.600000	62316.555556	0.597603	17724.081163	45465.893229	0.000000	45465.893229
465.190000	1021.500000	58491.944444	0.597565	17702.733968	42125.783312	0.000000	42125.783312
465.290000	1021.400000	55166.611111	0.597526	17681.386773	38530.902127	0.000000	38530.902127
465.390000	1021.300000	51215.388889	0.597488	17660.038411	34804.349772	0.000000	34804.349772
465.490000	1021.200000	47675.055556	0.597450	17638.691216	31059.150553	0.000000	31059.150553
465.590000	1021.100000	44029.611111	0.597412	17617.344021	27393.346897	0.000000	27393.346897
465.690000	1021.000000	40126.166667	0.597374	17595.995660	23887.575467	0.000000	23887.575467
465.790000	1020.900000	36738.722222	0.597335	17574.648465	20608.790473	0.000000	20608.790473
465.890000	1020.800000	33874.444444	0.597297	17553.301270	17594.382460	0.000000	17594.382460
465.990000	1020.700000	31760.277778	0.597259	17531.954074	14868.573920	0.000000	14868.573920
466.090000	1020.600000	29536.222222	0.597221	17510.605713	12441.056885	0.000000	12441.056885
466.190000	1020.500000	27809.055556	0.597182	17489.258518	10309.636095	0.000000	10309.636095
466.290000	1020.400000	25776.111111	0.597144	17467.911323	8462.906589	0.000000	8462.906589
466.390000	1020.300000	24445.500000	0.597106	17446.564128	6882.805311	0.000000	6882.805311
466.490000	1020.200000	23122.055556	0.597068	17425.215766	5546.883355	0.000000	5546.883355
466.590000	1020.100000	22137.833333	0.597030	17403.868571	4430.239061	0.000000	4430.239061
466.690000	1020.000000	21184.666667	0.596991	17382.521376	3507.095934	0.000000	3507.095934
466.790000	1019.900000	20625.666667	0.596953	17361.173014	2752.609762	0.000000	2752.609762
466.890000	1019.800000	20198.055556	0.596915	17339.825819	2144.241092	0.000000	2144.241092
466.990000	1019.700000	19722.666667	0.596877	17318.478624	1656.228448	0.000000	1656.228448
467.090000	1019.600000	19373.888889	0.596838	17297.131429	1268.529599	0.000000	1268.529599
467.190000	1019.500000	18915.222222	0.596800	17275.783067	963.442359	0.000000	963.442359
467.290000	1019.400000	18320.388889	0.596762	17254.435872	725.607285	0.000000	725.607285
467.390000	1019.300000	18337.111111	0.596724	17233.088677	541.914538	0.000000	541.914538
467.490000	1019.200000	18332.333333	0.596686	17211.740316	401.339494	0.000000	401.339494
467.590000	1019.100000	18282.166667	0.596647	17190.393121	294.741323	0.000000	294.741323
467.690000	1019.000000	17713.611111	0.596609	17169.045926	214.640497	0.000000	214.640497
467.790000	1018.900000	17512.944444	0.596571	17147.698730	154.994458	0.000000	154.994458
467.890000	1018.800000	17293.166667	0.596533	17126.350369	111.053644	0.000000	111.053644
467.990000	1018.700000	17391.111111	0.596494	17105.003174	79.063169	0.000000	79.063169
468.090000	1018.600000	16836.888889	0.596456	17083.655979	55.821300	0.000000	55.821300
468.190000	1018.500000	17565.500000	0.596418	17062.308784	39.083509	0.000000	39.083509
468.290000	1018.400000	17410.222222	0.596380	17040.960422	27.135517	0.000000	27.135517
468.390000	1018.300000	16949.166667	0.596342	17019.613227	18.681683	0.000000	18.681683
468.490000	1018.200000	16999.333333	0.596303	16998.266032	12.752909	0.000000	12.752909
468.590000	1018.100000	17190.444444	0.596265	16976.917670	8.631766	0.000000	8.631766
468.690000	1018.000000	17159.388889	0.596227	16955.570475	5.792537	0.000000	5.792537
468.790000	1017.900000	16824.944444	0.596189	16934.223280	3.853881	0.000000	3.853881
468.890000	1017.800000	16867.944444	0.596150	16912.876085	2.541978	0.000000	2.541978
468.990000	1017.700000	16762.833333	0.596112	16891.527724	1.664574	0.000000	1.664574
469.090000	1017.600000	16793.888889	0.596074	16870.180528	1.083815	0.000000	1.083815
469.190000	1017.500000	16848.833333	0.596036	16848.833333	0.699638	0.000000	0.699638
469.290000	1017.400000	16772.388889	0.595998	16704.716146	0.447750	0.000000	0.447750
469.390000	1017.300000	16758.055556	0.595959	16653.785455	0.284068	0.000000	0.284068
469.490000	1017.200000	16445.111111	0.595921	16605.682237	0.178653	0.000000	0.178653
469.590000	1017.100000	16449.888889	0.595883	16566.486030	0.111374	0.000000	0.111374
469.690000	1017.000000	16406.888889	0.595845	16536.461616	0.068820	0.000000	0.068820
469.790000	1016.900000	16684.000000	0.595806	16520.981662	0.042150	0.000000	0.042150
469.890000	1016.800000	16865.555556	0.595768	16516.969076	0.025586	0.000000	0.025586
469.990000	1016.700000	16478.555556	0.595730	16521.172960	0.015393	0.000000	0.015393
470.090000	1016.600000	16480.944444	0.595692	16526.600450	0.009202	0.000000	0.009202
470.190000	1016.500000	16593.222222	0.595653	16533.270209	0.005473	0.000000	0.005473
