# Supplementary material for: Influence of the magnetic field on bandgap and chemical composition of zinc thin films prepared by sparking discharge process
Source: Sci Rep. 2020 Jan 29;10:1388. doi: 10.1038/s41598-020-58183-4 (PMC6989455; doi:10.1038/s41598-020-58183-4)
Supplement: Supplementary file 5 — Related Manuscript File. [file 41598_2020_58183_MOESM5_ESM.zip › XPS_7-3-2019_Stefan/XPS_7-3-2019/3_ZnCO2-0.4T_ITO/C 1s]

Dataset C 1s:23(7-3-2019)
Dwell Time (s)	0.250000
Number of sweeps	3
Kinetic Energy(eV)	Binding Energy(eV)	Intensity(cps)	Transmission Value	Background(cps)	C 1s(cps)	C 1s(cps)	C 1s(cps)	C 1s(cps)	Envelope(cps)
1184.890000	301.800000	1502.666667	0.567041	1504.736003	0.000000	0.000000	0.000000	0.000000	0.000000
1184.990000	301.700000	1542.666667	0.567020	1501.162760	0.000000	0.000000	0.000000	0.000000	0.000000
1185.090000	301.600000	1494.666667	0.567000	1495.591146	0.000000	0.000000	0.000000	0.000000	0.000000
1185.190000	301.500000	1516.000000	0.566980	1488.593750	0.000000	0.000000	0.000000	0.000000	0.000000
1185.290000	301.400000	1438.666667	0.566960	1481.344076	0.000000	0.000000	0.000000	0.000000	0.000000
1185.390000	301.300000	1462.666667	0.566939	1474.673828	0.000000	0.000000	0.000000	0.000000	0.000000
1185.490000	301.200000	1460.000000	0.566919	1468.679199	0.000000	0.000000	0.000000	0.000000	0.000000
1185.590000	301.100000	1485.333333	0.566899	1464.138672	0.000000	0.000000	0.000000	0.000000	0.000000
1185.690000	301.000000	1546.666667	0.566878	1460.391113	0.000000	0.000000	0.000000	0.000000	0.000000
1185.790000	300.900000	1512.000000	0.566858	1456.561849	0.000000	0.000000	0.000000	0.000000	0.000000
1185.890000	300.800000	1478.666667	0.566838	1453.301270	0.000000	0.000000	0.000000	0.000000	0.000000
1185.990000	300.700000	1398.666667	0.566818	1449.735026	0.000000	0.000000	0.000000	0.000000	0.000000
1186.090000	300.600000	1478.666667	0.566797	1446.204427	0.000000	0.000000	0.000000	0.000000	0.000000
1186.190000	300.500000	1438.666667	0.566777	1442.914388	0.000000	0.000000	0.000000	0.000000	0.000000
1186.290000	300.400000	1442.666667	0.566757	1440.617839	0.000000	0.000000	0.000000	0.000000	0.000000
1186.390000	300.300000	1441.333333	0.566737	1438.290527	0.000000	0.000000	0.000000	0.000000	0.000000
1186.490000	300.200000	1440.000000	0.566716	1438.293620	0.000000	0.000000	0.000000	0.000000	0.000000
1186.590000	300.100000	1365.333333	0.566696	1439.510579	0.000000	0.000000	0.000000	0.000000	0.000000
1186.690000	300.000000	1488.000000	0.566676	1441.980306	0.000000	0.000000	0.000000	0.000000	0.000000
1186.790000	299.900000	1516.000000	0.566655	1445.343099	0.000000	0.000000	0.000000	0.000000	0.000000
1186.890000	299.800000	1502.666667	0.566635	1449.531738	0.000000	0.000000	0.000000	0.000000	0.000000
1186.990000	299.700000	1456.000000	0.566615	1452.348958	0.000000	0.000000	0.000000	0.000000	0.000000
1187.090000	299.600000	1496.000000	0.566595	1454.125488	0.000000	0.000000	0.000000	0.000000	0.000000
1187.190000	299.500000	1470.666667	0.566574	1454.070964	0.000000	0.000000	0.000000	0.000000	0.000000
1187.290000	299.400000	1484.000000	0.566554	1452.374512	0.000000	0.000000	0.000000	0.000000	0.000000
1187.390000	299.300000	1444.000000	0.566534	1449.303385	0.000000	0.000000	0.000000	0.000000	0.000000
1187.490000	299.200000	1520.000000	0.566514	1445.539714	0.000000	0.000000	0.000000	0.000000	0.000000
1187.590000	299.100000	1429.333333	0.566493	1441.489095	0.000000	0.000000	0.000000	0.000000	0.000000
1187.690000	299.000000	1428.000000	0.566473	1437.621582	0.000000	0.000000	0.000000	0.000000	0.000000
1187.790000	298.900000	1493.333333	0.566453	1433.525716	0.000000	0.000000	0.000000	0.000000	0.000000
1187.890000	298.800000	1462.666667	0.566432	1429.060059	0.000000	0.000000	0.000000	0.000000	0.000000
1187.990000	298.700000	1485.333333	0.566412	1424.194987	0.000000	0.000000	0.000000	0.000000	0.000000
1188.090000	298.600000	1417.333333	0.566392	1418.743815	0.000000	0.000000	0.000000	0.000000	0.000000
1188.190000	298.500000	1410.666667	0.566372	1413.933105	0.000000	0.000000	0.000000	0.000000	0.000000
1188.290000	298.400000	1365.333333	0.566351	1409.784342	0.000000	0.000000	0.000000	0.000000	0.000000
1188.390000	298.300000	1449.333333	0.566331	1406.666992	0.000000	0.000000	0.000000	0.000000	0.000000
1188.490000	298.200000	1384.000000	0.566311	1404.680990	0.000000	0.000000	0.000000	0.000000	0.000000
1188.590000	298.100000	1456.000000	0.566291	1404.215495	0.000000	0.000000	0.000000	0.000000	0.000000
1188.690000	298.000000	1449.333333	0.566270	1403.508952	0.000000	0.000000	0.000000	0.000000	0.000000
1188.790000	297.900000	1500.000000	0.566250	1403.041178	0.000000	0.000000	0.000000	0.000000	0.000000
1188.890000	297.800000	1406.666667	0.566230	1402.576497	0.000000	0.000000	0.000000	0.000000	0.000000
1188.990000	297.700000	1376.000000	0.566209	1402.121908	0.000000	0.000000	0.000000	0.000000	0.000000
1189.090000	297.600000	1392.000000	0.566189	1400.733073	0.000000	0.000000	0.000000	0.000000	0.000000
1189.190000	297.500000	1430.666667	0.566169	1399.203613	0.000000	0.000000	0.000000	0.000000	0.000000
1189.290000	297.400000	1404.000000	0.566149	1397.479980	0.000000	0.000000	0.000000	0.000000	0.000000
1189.390000	297.300000	1394.666667	0.566128	1395.626302	0.000000	0.000000	0.000000	0.000000	0.000000
1189.490000	297.200000	1366.666667	0.566108	1392.996419	0.000000	0.000000	0.000000	0.000000	0.000000
1189.590000	297.100000	1392.000000	0.566088	1389.916016	0.000000	0.000000	0.000000	0.000000	0.000000
1189.690000	297.000000	1398.666667	0.566067	1386.292969	0.000000	0.000000	0.000000	0.000000	0.000000
1189.790000	296.900000	1445.333333	0.566047	1381.604329	0.000000	0.000000	0.000000	0.000000	0.000000
1189.890000	296.800000	1406.666667	0.566027	1375.956868	0.000000	0.000000	0.000000	0.000000	0.000000
1189.990000	296.700000	1364.000000	0.566033	1371.036133	0.000000	0.000000	0.000000	0.000000	0.000000
1190.090000	296.600000	1320.000000	0.566045	1367.951172	0.000000	0.000000	0.000000	0.000000	0.000000
1190.190000	296.500000	1340.000000	0.566057	1366.940267	0.000000	0.000000	0.000000	0.000000	0.000000
1190.290000	296.400000	1378.666667	0.566070	1368.515462	0.000000	0.000000	0.000000	0.000000	0.000000
1190.390000	296.300000	1377.333333	0.566082	1372.250000	0.000000	0.000000	0.000000	0.000000	0.000000
1190.490000	296.200000	1381.333333	0.566095	1375.776042	0.000000	0.000000	0.000000	0.000000	0.000000
1190.590000	296.100000	1386.666667	0.566107	1377.717285	0.000000	0.000000	0.000000	0.000000	0.000000
1190.690000	296.000000	1393.333333	0.566119	1377.568034	0.000000	0.000000	0.000000	0.000000	0.000000
1190.790000	295.900000	1396.000000	0.566132	1375.221354	0.000000	0.000000	0.000000	0.000000	0.000000
1190.890000	295.800000	1370.666667	0.566144	1371.253255	0.000000	0.000000	0.000000	0.000001	0.000001
1190.990000	295.700000	1365.333333	0.566156	1368.330729	0.000000	0.000000	0.000000	0.000001	0.000001
1191.090000	295.600000	1296.000000	0.566169	1366.581380	0.000000	0.000000	0.000000	0.000003	0.000003
1191.190000	295.500000	1386.666667	0.566181	1366.144043	0.000000	0.000000	0.000000	0.000005	0.000005
1191.290000	295.400000	1380.000000	0.566193	1366.751953	0.000000	0.000000	0.000000	0.000009	0.000009
1191.390000	295.300000	1373.333333	0.566206	1367.680013	0.000000	0.000000	0.000000	0.000017	0.000017
1191.490000	295.200000	1388.000000	0.566218	1366.485352	0.000000	0.000000	0.000000	0.000031	0.000031
1191.590000	295.100000	1381.333333	0.566231	1364.042643	0.000000	0.000000	0.000000	0.000056	0.000056
1191.690000	295.000000	1336.000000	0.566243	1360.010661	0.000000	0.000000	0.000000	0.000101	0.000101
1191.790000	294.900000	1348.000000	0.566255	1354.645345	0.000000	0.000000	0.000000	0.000180	0.000180
1191.890000	294.800000	1352.000000	0.566268	1348.101318	0.000000	0.000000	0.000000	0.000316	0.000316
1191.990000	294.700000	1358.666667	0.566280	1342.053304	0.000000	0.000000	0.000000	0.000549	0.000549
1192.090000	294.600000	1397.333333	0.566292	1335.743978	0.000000	0.000000	0.000000	0.000944	0.000944
1192.190000	294.500000	1350.666667	0.566305	1331.093343	0.000000	0.000000	0.000000	0.001604	0.001604
1192.290000	294.400000	1257.333333	0.566317	1328.250651	0.000000	0.000000	0.000000	0.002697	0.002697
1192.390000	294.300000	1338.666667	0.566329	1328.176025	0.000000	0.000000	0.000000	0.004487	0.004487
1192.490000	294.200000	1362.666667	0.566342	1329.845378	0.000000	0.000000	0.000000	0.007398	0.007398
1192.590000	294.100000	1373.333333	0.566354	1333.290690	0.000000	0.000000	0.000000	0.012116	0.012116
1192.690000	294.000000	1336.000000	0.566366	1336.263184	0.000000	0.000000	0.000000	0.019622	0.019622
1192.790000	293.900000	1348.000000	0.566379	1337.845378	0.000000	0.000000	0.000000	0.031430	0.031430
1192.890000	293.800000	1352.000000	0.566391	1337.141357	0.000000	0.000000	0.000000	0.049802	0.049803
1192.990000	293.700000	1377.333333	0.566404	1333.809814	0.000000	0.000000	0.000001	0.078074	0.078075
1193.090000	293.600000	1361.333333	0.566416	1328.480062	0.000000	0.000000	0.000002	0.121107	0.121109
1193.190000	293.500000	1296.000000	0.566428	1321.548421	0.000000	0.000000	0.000003	0.185903	0.185906
1193.290000	293.400000	1401.333333	0.566441	1314.924479	0.000000	0.000000	0.000006	0.282586	0.282593
1193.390000	293.300000	1346.666667	0.566453	1308.622233	0.000000	0.000000	0.000013	0.426196	0.426209
1193.490000	293.200000	1322.666667	0.566465	1304.689779	0.000000	0.000000	0.000024	0.636535	0.636559
1193.590000	293.100000	1258.666667	0.566478	1302.401774	0.000000	0.000000	0.000047	0.940614	0.940661
1193.690000	293.000000	1309.333333	0.566490	1309.333333	0.000000	0.000000	0.000089	1.375383	1.375472
1193.790000	292.900000	1361.333333	0.566502	1309.048584	0.000000	0.000000	0.000167	1.990214	1.990381
1193.890000	292.800000	1353.333333	0.566515	1308.763753	0.000000	0.000000	0.000309	2.850186	2.850495
1193.990000	292.700000	1420.000000	0.566527	1308.479004	0.000000	0.000000	0.000562	4.039914	4.040476
1194.090000	292.600000	1321.333333	0.566539	1308.194173	0.000000	0.000000	0.001019	5.668629	5.669648
1194.190000	292.500000	1285.333333	0.566552	1307.909424	0.000000	0.000000	0.001811	7.880049	7.881861
1194.290000	292.400000	1280.000000	0.566564	1307.624593	0.000000	0.000000	0.003180	10.855942	10.859122
1194.390000	292.300000	1346.666667	0.566577	1307.339844	0.000000	0.000000	0.005533	14.798556	14.804090
1194.490000	292.200000	1357.333333	0.566589	1307.055013	0.000000	0.000000	0.009455	19.961543	19.970997
1194.590000	292.100000	1414.666667	0.566601	1306.770264	0.000000	0.000000	0.016020	26.643499	26.659520
1194.690000	292.000000	1372.000000	0.566614	1306.485433	0.000000	0.000000	0.026792	35.188408	35.215200
1194.790000	291.900000	1364.000000	0.566626	1306.200684	0.000000	0.000000	0.044024	45.982900	46.026922
1194.890000	291.800000	1446.666667	0.566638	1305.915853	0.000000	0.000000	0.071957	59.449198	59.521154
1194.990000	291.700000	1452.000000	0.566651	1305.631104	0.000000	0.000000	0.115729	76.045415	76.161143
1195.090000	291.600000	1493.333333	0.566663	1305.346273	0.000000	0.000001	0.183517	96.288706	96.472229
1195.190000	291.500000	1450.666667	0.566675	1305.061523	0.000000	0.000002	0.288483	120.552877	120.841359
1195.290000	291.400000	1492.000000	0.566688	1304.776693	0.000000	0.000003	0.446288	149.184642	149.630931
1195.390000	291.300000	1576.000000	0.566700	1304.491943	0.000000	0.000007	0.682844	182.433289	183.116130
1195.490000	291.200000	1596.000000	0.566712	1304.207113	0.000000	0.000013	1.032514	220.386719	221.419250
1195.590000	291.100000	1650.666667	0.566725	1303.922363	0.000000	0.000026	1.537171	262.914388	264.451579
1195.690000	291.000000	1633.333333	0.566737	1303.637533	0.000000	0.000051	2.267851	309.610697	311.878601
1195.790000	290.900000	1692.000000	0.566750	1303.352783	0.000000	0.000098	3.299705	359.747355	363.047160
1195.890000	290.800000	1678.666667	0.566762	1303.067952	0.000000	0.000184	4.733040	412.238892	416.972127
1195.990000	290.700000	1800.000000	0.566774	1302.783203	0.000000	0.000347	6.722814	465.572754	472.295898
1196.090000	290.600000	1789.333333	0.566787	1302.498372	0.000000	0.000641	9.410858	517.905843	527.317342
1196.190000	290.500000	1872.000000	0.566799	1302.213623	0.000000	0.001164	13.007645	567.174032	580.182821
1196.290000	290.400000	1924.000000	0.566811	1301.928792	0.000000	0.002109	17.763877	611.182699	628.948690
1196.390000	290.300000	2021.333333	0.566824	1301.644043	0.000001	0.003743	23.907923	647.771118	671.682780
1196.490000	290.200000	1962.666667	0.566836	1301.359212	0.000001	0.006564	31.791178	674.999797	706.797526
1196.590000	290.100000	2026.666667	0.566848	1301.074463	0.000002	0.011415	41.695470	691.339274	733.046143
1196.690000	290.000000	2044.000000	0.566861	1300.789632	0.000005	0.019472	53.879491	695.786051	749.685059
1196.790000	289.900000	2053.333333	0.566873	1300.504883	0.000010	0.032974	68.743368	687.842692	756.619059
1196.890000	289.800000	2046.666667	0.566885	1300.220052	0.000020	0.055076	86.380330	668.259196	754.694661
1196.990000	289.700000	2084.000000	0.566898	1299.935303	0.000041	0.090353	106.900258	638.170085	745.160726
1197.090000	289.600000	2212.000000	0.566910	1299.650472	0.000080	0.147633	130.298492	599.240194	729.686361
1197.190000	289.500000	2117.333333	0.566923	1299.365723	0.000156	0.237053	156.209971	553.492472	709.939616
1197.290000	289.400000	2060.000000	0.566935	1299.080892	0.000301	0.375432	184.153198	503.116577	687.645508
1197.390000	289.300000	2009.333333	0.566947	1298.796143	0.000569	0.589724	213.294088	450.285889	664.170247
1197.490000	289.200000	1965.333333	0.566960	1298.511312	0.001070	0.910839	242.545532	397.009074	640.466512
1197.590000	289.100000	1913.333333	0.566972	1298.226562	0.001980	1.392275	270.514526	345.045776	616.954549
1197.690000	289.000000	1908.000000	0.566984	1297.941732	0.003595	2.102785	295.768880	295.795085	593.670329
1197.790000	288.900000	1813.333333	0.566997	1297.656982	0.006516	3.125650	316.829142	250.229675	570.190999
1197.890000	288.800000	1854.666667	0.567009	1297.372152	0.011578	4.607737	332.131755	208.982442	545.733521
1197.990000	288.700000	1792.000000	0.567021	1297.087402	0.020317	6.694379	340.826355	172.374491	519.915527
1198.090000	288.600000	1869.333333	0.567034	1296.802572	0.035346	9.588561	342.156779	140.467539	492.248210
1198.190000	288.500000	1872.000000	0.567046	1296.517822	0.060356	13.606929	335.986491	113.121389	462.775146
1198.290000	288.400000	1744.000000	0.567058	1296.232992	0.102247	19.017331	322.948710	90.052022	432.120280
1198.390000	288.300000	1694.666667	0.567071	1295.948242	0.170910	26.252111	303.750203	70.897603	401.070801
1198.490000	288.200000	1718.666667	0.567083	1295.663411	0.280660	35.805916	279.813110	55.258204	371.157878
1198.590000	288.100000	1642.666667	0.567096	1295.378662	0.458682	48.113403	252.643677	42.606885	343.822632
1198.690000	288.000000	1680.000000	0.567108	1295.093831	0.737234	63.898265	223.681152	32.503148	320.819804
1198.790000	287.900000	1620.000000	0.567120	1294.809082	1.168496	83.676636	194.372213	24.533829	303.751180
1198.890000	287.800000	1626.666667	0.567133	1294.524251	1.836305	107.950216	165.900177	18.323938	294.010620
1198.990000	287.700000	1673.333333	0.567145	1294.239502	2.839017	137.541453	139.211731	13.542337	293.134542
1199.090000	287.600000	1569.333333	0.567157	1293.954671	4.342209	172.523376	114.871969	9.903467	301.641012
1199.190000	287.500000	1649.333333	0.567170	1293.669922	6.562818	213.137980	93.327128	7.167692	320.195618
1199.290000	287.400000	1698.666667	0.567182	1293.385091	9.764583	259.333435	74.682231	5.142495	348.922770
1199.390000	287.300000	1662.666667	0.567194	1293.100342	14.401674	310.294596	58.836955	3.654317	387.187500
1199.490000	287.200000	1698.666667	0.567207	1292.815511	20.942455	365.072062	45.751556	2.570261	434.336344
1199.590000	287.100000	1773.333333	0.567219	1292.530762	30.022937	421.936279	35.068090	1.789219	488.816528
1199.690000	287.000000	1777.333333	0.567232	1292.245931	42.629331	478.718750	26.497732	1.232636	549.078410
1199.790000	286.900000	1888.000000	0.567244	1291.961182	59.637828	532.628743	19.780107	0.840341	612.887004
1199.890000	286.800000	1976.000000	0.567256	1291.676351	82.390676	580.890828	14.557009	0.566870	678.405355
1199.990000	286.700000	2078.666667	0.567269	1291.391602	112.462199	620.615560	10.578206	0.378376	744.034342
1200.090000	286.600000	2081.333333	0.567281	1291.106771	151.267253	648.743205	7.593697	0.250210	807.854329
1200.190000	286.500000	2190.666667	0.567293	1290.822021	201.049072	663.855591	5.371861	0.164186	870.440674
1200.290000	286.400000	2280.000000	0.567306	1290.537191	263.529277	664.464193	3.760078	0.106622	931.860189
1200.390000	286.300000	2368.000000	0.567318	1290.252441	340.321859	650.506510	2.597911	0.068516	993.494792
1200.490000	286.200000	2354.666667	0.567330	1289.967611	433.979207	623.414876	1.768945	0.043564	1059.206543
1200.590000	286.100000	2472.000000	0.567343	1289.682861	544.953084	584.541789	1.192925	0.027403	1130.715251
1200.690000	286.000000	2598.666667	0.567355	1289.398031	673.963786	536.882243	0.793217	0.017050	1211.656331
1200.790000	285.900000	2649.333333	0.567367	1289.113281	820.930827	483.337972	0.520623	0.010492	1304.799886
1200.890000	285.800000	2856.000000	0.567380	1288.828451	983.447103	426.687663	0.338092	0.006388	1410.479167
1200.990000	285.700000	2892.000000	0.567392	1288.543701	1158.490234	369.746582	0.216212	0.003866	1528.456868
1201.090000	285.600000	2980.000000	0.567405	1288.258870	1340.720947	314.727234	0.136849	0.002317	1655.587402
1201.190000	285.500000	3125.333333	0.567417	1287.974121	1523.284505	263.410665	0.085566	0.001373	1786.782064
1201.290000	285.400000	3184.000000	0.567429	1287.689290	1697.382487	216.784526	0.052614	0.000805	1914.220378
1201.390000	285.300000	3398.666667	0.567442	1287.404541	1854.081868	175.701090	0.032117	0.000467	2029.815430
1201.490000	285.200000	3438.666667	0.567454	1287.119710	1984.127930	140.258097	0.019327	0.000268	2124.405762
1201.590000	285.100000	3405.333333	0.567466	1286.834961	2077.732747	110.217936	0.011457	0.000152	2187.962240
1201.690000	285.000000	3504.000000	0.567479	1286.550130	2129.869466	85.532033	0.006732	0.000085	2215.408366
1201.790000	284.900000	3478.666667	0.567491	1286.265381	2135.793457	65.397237	0.003893	0.000047	2201.194661
1201.890000	284.800000	3370.666667	0.567503	1285.980550	2094.896810	49.298070	0.002226	0.000026	2144.197103
1201.990000	284.700000	3334.666667	0.567516	1285.695801	2011.376628	36.728208	0.001259	0.000014	2048.106120
1202.090000	284.600000	3146.666667	0.567528	1285.410970	1889.620443	26.960843	0.000699	0.000008	1916.581868
1202.190000	284.500000	3049.333333	0.567540	1285.126221	1738.786458	19.551317	0.000385	0.000004	1758.338053
1202.290000	284.400000	2929.333333	0.567553	1284.841390	1568.248698	14.005301	0.000210	0.000002	1582.254232
1202.390000	284.300000	2793.333333	0.567565	1284.556641	1386.971680	9.880779	0.000112	0.000001	1396.852702
1202.490000	284.200000	2589.333333	0.567578	1284.271810	1203.992594	6.904970	0.000059	0.000001	1210.897624
1202.590000	284.100000	2470.666667	0.567590	1283.987061	1026.594889	4.758718	0.000031	0.000000	1031.353597
1202.690000	284.000000	2185.333333	0.567602	1283.702230	860.618978	3.231672	0.000016	0.000000	863.850667
1202.790000	283.900000	2105.333333	0.567615	1283.417480	709.459554	2.176162	0.000008	0.000000	711.635742
1202.890000	283.800000	1948.000000	0.567627	1283.132650	575.885254	1.442763	0.000004	0.000000	577.328003
1202.990000	283.700000	1765.333333	0.567639	1282.847900	460.423299	0.944843	0.000002	0.000000	461.368123
1203.090000	283.600000	1704.000000	0.567652	1282.563070	362.396037	0.612417	0.000001	0.000000	363.008464
1203.190000	283.500000	1656.000000	0.567664	1282.278320	281.589884	0.390388	0.000000	0.000000	281.980265
1203.290000	283.400000	1476.000000	0.567676	1281.993490	215.640238	0.246714	0.000000	0.000000	215.886963
1203.390000	283.300000	1418.666667	0.567689	1281.708740	162.798950	0.153859	0.000000	0.000000	162.952810
1203.490000	283.200000	1374.666667	0.567701	1281.423910	121.439911	0.094282	0.000000	0.000000	121.534190
1203.590000	283.100000	1354.666667	0.567713	1281.139160	89.289561	0.057511	0.000000	0.000000	89.347076
1203.690000	283.000000	1261.333333	0.567726	1280.854329	64.835698	0.034486	0.000000	0.000000	64.870183
1203.790000	282.900000	1290.666667	0.567738	1280.569580	46.507126	0.020388	0.000000	0.000000	46.527512
1203.890000	282.800000	1270.666667	0.567751	1280.284749	32.867427	0.011963	0.000000	0.000000	32.879389
1203.990000	282.700000	1280.000000	0.567763	1280.000000	22.992368	0.006890	0.000000	0.000000	22.999257
1204.090000	282.600000	1258.666667	0.567775	1273.600098	15.871338	0.003933	0.000000	0.000000	15.875271
1204.190000	282.500000	1312.000000	0.567788	1266.842692	10.796608	0.002218	0.000000	0.000000	10.798827
1204.290000	282.400000	1266.666667	0.567800	1259.189372	7.277079	0.001226	0.000000	0.000000	7.278305
1204.390000	282.300000	1305.333333	0.567812	1251.660482	4.833670	0.000676	0.000000	0.000000	4.834346
1204.490000	282.200000	1346.666667	0.567825	1244.010661	3.170010	0.000366	0.000000	0.000000	3.170376
1204.590000	282.100000	1233.333333	0.567837	1239.162679	2.057198	0.000195	0.000000	0.000000	2.057393
1204.690000	282.000000	1178.666667	0.567849	1236.583089	1.314079	0.000104	0.000000	0.000000	1.314182
1204.790000	281.900000	1276.000000	0.567862	1236.824870	0.831276	0.000054	0.000000	0.000000	0.831330
1204.890000	281.800000	1280.000000	0.567874	1238.373291	0.519277	0.000028	0.000000	0.000000	0.519305
1204.990000	281.700000	1276.000000	0.567886	1240.691569	0.318910	0.000014	0.000000	0.000000	0.318924
1205.090000	281.600000	1248.000000	0.567899	1241.950195	0.194621	0.000007	0.000000	0.000000	0.194628
1205.190000	281.500000	1226.666667	0.567911	1242.245361	0.116969	0.000003	0.000000	0.000000	0.116973
1205.290000	281.400000	1252.000000	0.567924	1240.785807	0.069274	0.000002	0.000000	0.000000	0.069275
1205.390000	281.300000	1293.333333	0.567936	1237.992920	0.040686	0.000001	0.000000	0.000000	0.040687
1205.490000	281.200000	1250.666667	0.567948	1234.293376	0.023493	0.000000	0.000000	0.000000	0.023493
1205.590000	281.100000	1288.000000	0.567961	1229.777751	0.013423	0.000000	0.000000	0.000000	0.013423
1205.690000	281.000000	1290.666667	0.567973	1225.374268	0.007584	0.000000	0.000000	0.000000	0.007584
1205.790000	280.900000	1206.666667	0.567985	1221.914714	0.004203	0.000000	0.000000	0.000000	0.004203
1205.890000	280.800000	1204.000000	0.567998	1220.268473	0.002318	0.000000	0.000000	0.000000	0.002318
1205.990000	280.700000	1276.000000	0.568010	1219.912923	0.001259	0.000000	0.000000	0.000000	0.001259
1206.090000	280.600000	1249.333333	0.568022	1221.930664	0.000672	0.000000	0.000000	0.000000	0.000672
1206.190000	280.500000	1192.000000	0.568035	1224.839111	0.000357	0.000000	0.000000	0.000000	0.000357
1206.290000	280.400000	1256.000000	0.568047	1227.535970	0.000186	0.000000	0.000000	0.000000	0.000186
1206.390000	280.300000	1236.000000	0.568059	1229.184001	0.000096	0.000000	0.000000	0.000000	0.000096
1206.490000	280.200000	1230.666667	0.568072	1230.362630	0.000049	0.000000	0.000000	0.000000	0.000049
1206.590000	280.100000	1224.000000	0.568084	1229.370687	0.000024	0.000000	0.000000	0.000000	0.000024
1206.690000	280.000000	1256.000000	0.568097	1227.232015	0.000012	0.000000	0.000000	0.000000	0.000012
1206.790000	279.900000	1214.666667	0.568109	1225.482666	0.000006	0.000000	0.000000	0.000000	0.000006
1206.890000	279.800000	1189.333333	0.568121	1223.818685	0.000003	0.000000	0.000000	0.000000	0.000003
1206.990000	279.700000	1240.000000	0.568134	1222.282715	0.000001	0.000000	0.000000	0.000000	0.000001
1207.090000	279.600000	1232.000000	0.568146	1222.346680	0.000001	0.000000	0.000000	0.000000	0.000001
1207.190000	279.500000	1206.666667	0.568158	1224.117350	0.000000	0.000000	0.000000	0.000000	0.000000
1207.290000	279.400000	1270.666667	0.568171	1226.009766	0.000000	0.000000	0.000000	0.000000	0.000000
1207.390000	279.300000	1256.000000	0.568183	1229.368001	0.000000	0.000000	0.000000	0.000000	0.000000
1207.490000	279.200000	1189.333333	0.568195	1233.434652	0.000000	0.000000	0.000000	0.000000	0.000000
1207.590000	279.100000	1278.666667	0.568208	1237.580485	0.000000	0.000000	0.000000	0.000000	0.000000
1207.690000	279.000000	1228.000000	0.568220	1241.133382	0.000000	0.000000	0.000000	0.000000	0.000000
1207.790000	278.900000	1257.333333	0.568232	1244.836344	0.000000	0.000000	0.000000	0.000000	0.000000
1207.890000	278.800000	1321.333333	0.568245	1247.739990	0.000000	0.000000	0.000000	0.000000	0.000000
1207.990000	278.700000	1246.666667	0.568257	1250.036458	0.000000	0.000000	0.000000	0.000000	0.000000
1208.090000	278.600000	1269.333333	0.568270	1251.533610	0.000000	0.000000	0.000000	0.000000	0.000000
1208.190000	278.500000	1241.333333	0.568282	1251.527588	0.000000	0.000000	0.000000	0.000000	0.000000
1208.290000	278.400000	1270.666667	0.568294	1249.757324	0.000000	0.000000	0.000000	0.000000	0.000000
1208.390000	278.300000	1282.666667	0.568307	1245.134928	0.000000	0.000000	0.000000	0.000000	0.000000
1208.490000	278.200000	1293.333333	0.568319	1237.969808	0.000000	0.000000	0.000000	0.000000	0.000000
1208.590000	278.100000	1228.000000	0.568331	1228.667074	0.000000	0.000000	0.000000	0.000000	0.000000
1208.690000	278.000000	1222.666667	0.568344	1219.061605	0.000000	0.000000	0.000000	0.000000	0.000000
1208.790000	277.900000	1162.666667	0.568356	1210.703125	0.000000	0.000000	0.000000	0.000000	0.000000
1208.890000	277.800000	1193.333333	0.568368	1204.764893	0.000000	0.000000	0.000000	0.000000	0.000000
