# Supplementary material for: Influence of the magnetic field on bandgap and chemical composition of zinc thin films prepared by sparking discharge process
Source: Sci Rep. 2020 Jan 29;10:1388. doi: 10.1038/s41598-020-58183-4 (PMC6989455; doi:10.1038/s41598-020-58183-4)
Supplement: Supplementary file 5 — Related Manuscript File. [file 41598_2020_58183_MOESM5_ESM.zip › XPS_7-3-2019_Stefan/XPS_7-3-2019/3_ZnCO2-0.4T_ITO/N 1s]

Dataset N 1s:22(7-3-2019)
Dwell Time (s)	0.285714
Number of sweeps	3
Kinetic Energy(eV)	Binding Energy(eV)	Intensity(cps)	Transmission Value	Background(cps)
1074.890000	411.800000	1470.000000	0.586358	1478.577250
1074.990000	411.700000	1509.666667	0.586350	1475.917358
1075.090000	411.600000	1494.500000	0.586341	1472.156026
1075.190000	411.500000	1457.166667	0.586333	1467.862630
1075.290000	411.400000	1436.166667	0.586325	1463.812907
1075.390000	411.300000	1453.666667	0.586316	1461.042786
1075.490000	411.200000	1464.166667	0.586308	1460.942952
1075.590000	411.100000	1442.000000	0.586299	1463.270589
1075.690000	411.000000	1467.666667	0.586291	1467.391378
1075.790000	410.900000	1473.500000	0.586283	1473.040853
1075.890000	410.800000	1527.166667	0.586274	1479.155029
1075.990000	410.700000	1502.666667	0.586266	1483.718160
1076.090000	410.600000	1510.833333	0.586258	1486.776672
1076.190000	410.500000	1471.166667	0.586249	1487.938639
1076.290000	410.400000	1502.666667	0.586241	1487.066915
1076.390000	410.300000	1489.833333	0.586233	1484.525513
1076.490000	410.200000	1492.166667	0.586224	1482.013163
1076.590000	410.100000	1449.000000	0.586216	1479.649353
1076.690000	410.000000	1473.500000	0.586208	1478.134623
1076.790000	409.900000	1474.666667	0.586199	1477.244385
1076.890000	409.800000	1492.166667	0.586191	1476.838643
1076.990000	409.700000	1478.166667	0.586183	1476.095093
1077.090000	409.600000	1528.333333	0.586174	1474.581787
1077.190000	409.500000	1568.000000	0.586166	1471.997375
1077.290000	409.400000	1531.833333	0.586158	1469.331075
1077.390000	409.300000	1450.166667	0.586149	1467.058980
1077.490000	409.200000	1443.166667	0.586141	1465.340312
1077.590000	409.100000	1467.666667	0.586133	1464.821493
1077.690000	409.000000	1517.833333	0.586124	1465.640666
1077.790000	408.900000	1472.333333	0.586116	1466.855184
1077.890000	408.800000	1487.500000	0.586108	1468.735779
1077.990000	408.700000	1446.666667	0.586099	1471.341838
1078.090000	408.600000	1465.333333	0.586091	1474.396220
1078.190000	408.500000	1481.666667	0.586082	1477.827718
1078.290000	408.400000	1548.166667	0.586074	1481.832296
1078.390000	408.300000	1486.333333	0.586066	1484.972555
1078.490000	408.200000	1522.500000	0.586057	1487.424093
1078.590000	408.100000	1529.500000	0.586049	1488.514709
1078.690000	408.000000	1503.833333	0.586041	1487.549133
1078.790000	407.900000	1484.000000	0.586032	1484.508993
1078.890000	407.800000	1471.166667	0.586024	1480.028748
1078.990000	407.700000	1491.000000	0.586016	1473.279683
1079.090000	407.600000	1501.500000	0.586007	1465.232503
1079.190000	407.500000	1502.666667	0.585999	1457.581095
1079.290000	407.400000	1404.666667	0.585991	1451.118713
1079.390000	407.300000	1439.666667	0.585982	1446.930420
1079.490000	407.200000	1495.666667	0.585974	1446.197835
1079.590000	407.100000	1458.333333	0.585966	1449.229004
1079.690000	407.000000	1435.000000	0.585957	1454.997253
1079.790000	406.900000	1451.333333	0.585949	1462.410543
1079.890000	406.800000	1491.000000	0.585941	1469.977641
1079.990000	406.700000	1536.500000	0.585932	1476.690674
1080.090000	406.600000	1487.500000	0.585924	1480.841654
1080.190000	406.500000	1503.833333	0.585916	1481.833150
1080.290000	406.400000	1495.666667	0.585907	1480.066630
1080.390000	406.300000	1488.666667	0.585899	1476.342326
1080.490000	406.200000	1449.000000	0.585891	1470.912455
1080.590000	406.100000	1463.000000	0.585882	1465.830363
1080.690000	406.000000	1440.833333	0.585874	1462.067037
1080.790000	405.900000	1515.500000	0.585865	1459.585164
1080.890000	405.800000	1482.833333	0.585857	1458.373067
1080.990000	405.700000	1498.000000	0.585849	1459.382650
1081.090000	405.600000	1416.333333	0.585840	1460.812785
1081.190000	405.500000	1502.666667	0.585832	1462.344604
1081.290000	405.400000	1535.333333	0.585824	1464.304952
1081.390000	405.300000	1468.833333	0.585815	1466.544576
1081.490000	405.200000	1450.166667	0.585807	1467.953918
1081.590000	405.100000	1519.000000	0.585799	1469.716166
1081.690000	405.000000	1464.166667	0.585790	1471.528829
1081.790000	404.900000	1491.000000	0.585782	1472.872660
1081.890000	404.800000	1487.500000	0.585774	1473.364848
1081.990000	404.700000	1461.833333	0.585765	1473.039286
1082.090000	404.600000	1572.666667	0.585757	1471.417033
1082.190000	404.500000	1549.333333	0.585749	1468.811259
1082.290000	404.400000	1537.666667	0.585740	1465.557353
1082.390000	404.300000	1537.666667	0.585732	1462.738098
1082.490000	404.200000	1426.833333	0.585724	1461.187764
1082.590000	404.100000	1445.500000	0.585715	1460.881002
1082.690000	404.000000	1470.000000	0.585707	1461.429728
1082.790000	403.900000	1463.000000	0.585699	1462.697510
1082.890000	403.800000	1470.000000	0.585690	1463.115926
1082.990000	403.700000	1480.500000	0.585682	1461.461344
1083.090000	403.600000	1482.833333	0.585674	1458.072001
1083.190000	403.500000	1451.333333	0.585665	1453.857931
1083.290000	403.400000	1409.333333	0.585657	1448.723714
1083.390000	403.300000	1513.166667	0.585648	1444.218547
1083.490000	403.200000	1426.833333	0.585640	1441.723714
1083.590000	403.100000	1433.833333	0.585632	1441.062052
1083.690000	403.000000	1459.500000	0.585623	1441.638977
1083.790000	402.900000	1426.833333	0.585615	1444.004781
1083.890000	402.800000	1428.000000	0.585607	1447.365926
1083.990000	402.700000	1459.500000	0.585598	1450.727071
1084.090000	402.600000	1471.166667	0.585590	1453.593608
1084.190000	402.500000	1472.333333	0.585582	1456.052409
1084.290000	402.400000	1508.500000	0.585573	1457.605021
1084.390000	402.300000	1500.333333	0.585565	1457.765951
1084.490000	402.200000	1479.333333	0.585557	1456.824300
1084.590000	402.100000	1529.500000	0.585548	1455.769287
1084.690000	402.000000	1428.000000	0.585540	1454.405518
1084.790000	401.900000	1521.333333	0.585532	1452.946045
1084.890000	401.800000	1513.166667	0.585523	1452.370829
1084.990000	401.700000	1425.666667	0.585515	1452.708211
1085.090000	401.600000	1467.666667	0.585507	1453.538066
1085.190000	401.500000	1450.166667	0.585498	1454.968628
1085.290000	401.400000	1468.833333	0.585490	1456.916443
1085.390000	401.300000	1530.666667	0.585482	1458.914958
1085.490000	401.200000	1421.000000	0.585473	1460.746134
1085.590000	401.100000	1466.500000	0.585465	1461.775513
1085.690000	401.000000	1486.333333	0.585457	1461.944132
1085.790000	400.900000	1471.166667	0.585448	1460.391520
1085.890000	400.800000	1494.500000	0.585440	1457.575114
1085.990000	400.700000	1407.000000	0.585431	1454.101461
1086.090000	400.600000	1439.666667	0.585423	1450.707987
1086.190000	400.500000	1457.166667	0.585415	1447.203288
1086.290000	400.400000	1463.000000	0.585406	1444.795329
1086.390000	400.300000	1412.833333	0.585398	1443.148010
1086.490000	400.200000	1440.833333	0.585390	1441.197347
1086.590000	400.100000	1463.000000	0.585381	1438.542013
1086.690000	400.000000	1454.833333	0.585373	1436.101298
1086.790000	399.900000	1492.166667	0.585365	1434.631287
1086.890000	399.800000	1377.833333	0.585356	1433.646627
1086.990000	399.700000	1480.500000	0.585348	1434.752625
1087.090000	399.600000	1502.666667	0.585340	1438.578756
1087.190000	399.500000	1429.166667	0.585331	1444.056051
1087.290000	399.400000	1458.333333	0.585323	1449.000854
1087.390000	399.300000	1484.000000	0.585315	1453.917033
1087.490000	399.200000	1465.333333	0.585306	1457.619263
1087.590000	399.100000	1461.833333	0.585298	1459.302043
1087.690000	399.000000	1510.833333	0.585290	1459.763468
1087.790000	398.900000	1443.166667	0.585281	1460.636759
1087.890000	398.800000	1458.333333	0.585273	1462.201904
1087.990000	398.700000	1458.333333	0.585265	1464.188171
1088.090000	398.600000	1489.833333	0.585256	1467.074219
1088.190000	398.500000	1443.166667	0.585248	1470.449605
1088.290000	398.400000	1474.666667	0.585239	1472.750610
1088.390000	398.300000	1505.000000	0.585231	1472.708313
1088.490000	398.200000	1494.500000	0.585223	1471.158264
1088.590000	398.100000	1524.833333	0.585214	1468.134074
1088.690000	398.000000	1442.000000	0.585206	1463.096985
1088.790000	397.900000	1501.500000	0.585198	1458.095500
1088.890000	397.800000	1487.500000	0.585189	1455.052511
1088.990000	397.700000	1415.166667	0.585181	1453.597738
1089.090000	397.600000	1526.000000	0.585173	1453.161804
1089.190000	397.500000	1459.500000	0.585164	1454.987712
1089.290000	397.400000	1528.333333	0.585156	1457.353373
1089.390000	397.300000	1485.166667	0.585148	1458.867961
1089.490000	397.200000	1460.666667	0.585139	1459.450297
1089.590000	397.100000	1508.500000	0.585131	1459.734985
1089.690000	397.000000	1424.500000	0.585123	1458.115153
1089.790000	396.900000	1494.500000	0.585114	1455.659770
1089.890000	396.800000	1459.500000	0.585106	1452.601827
1089.990000	396.700000	1457.166667	0.585098	1449.331116
1090.090000	396.600000	1505.000000	0.585089	1445.819580
1090.190000	396.500000	1416.333333	0.585081	1444.005920
1090.290000	396.400000	1415.166667	0.585073	1442.765340
1090.390000	396.300000	1485.166667	0.585064	1442.266032
1090.490000	396.200000	1498.000000	0.585056	1441.944031
1090.590000	396.100000	1452.500000	0.585048	1441.715454
1090.690000	396.000000	1431.500000	0.585039	1440.189331
1090.790000	395.900000	1460.666667	0.585031	1438.705363
1090.890000	395.800000	1477.000000	0.585022	1437.720703
1090.990000	395.700000	1411.666667	0.585014	1437.790629
1091.090000	395.600000	1429.166667	0.585006	1438.429932
1091.190000	395.500000	1459.500000	0.584997	1440.012024
1091.290000	395.400000	1457.166667	0.584989	1441.542704
1091.390000	395.300000	1436.166667	0.584981	1442.042013
1091.490000	395.200000	1447.833333	0.584972	1441.061625
1091.590000	395.100000	1437.333333	0.584964	1439.123494
1091.690000	395.000000	1439.666667	0.584956	1436.208679
1091.790000	394.900000	1451.333333	0.584947	1433.152873
1091.890000	394.800000	1404.666667	0.584939	1430.992859
1091.990000	394.700000	1419.833333	0.584931	1430.272522
1092.090000	394.600000	1479.333333	0.584922	1430.901143
1092.190000	394.500000	1502.666667	0.584914	1432.962606
1092.290000	394.400000	1440.833333	0.584906	1435.504862
1092.390000	394.300000	1431.500000	0.584897	1437.545532
1092.490000	394.200000	1515.500000	0.584889	1438.574056
1092.590000	394.100000	1524.833333	0.584881	1438.591003
1092.690000	394.000000	1517.833333	0.584872	1437.755737
1092.790000	393.900000	1436.166667	0.584864	1437.083964
1092.890000	393.800000	1397.666667	0.584856	1437.362244
1092.990000	393.700000	1437.333333	0.584847	1438.411702
1093.090000	393.600000	1454.833333	0.584839	1439.765930
1093.190000	393.500000	1552.833333	0.584831	1440.899556
1093.290000	393.400000	1514.333333	0.584822	1440.604187
1093.390000	393.300000	1485.166667	0.584814	1437.647217
1093.490000	393.200000	1458.333333	0.584805	1432.849955
1093.590000	393.100000	1475.833333	0.584797	1427.048808
1093.690000	393.000000	1524.833333	0.584789	1420.451843
1093.790000	392.900000	1438.500000	0.584780	1414.435079
1093.890000	392.800000	1377.833333	0.584772	1411.238566
1093.990000	392.700000	1366.166667	0.584764	1410.477926
1094.090000	392.600000	1443.166667	0.584755	1412.003052
1094.190000	392.500000	1515.500000	0.584747	1416.556925
1094.290000	392.400000	1405.833333	0.584739	1423.590535
1094.390000	392.300000	1412.833333	0.584730	1431.247070
1094.490000	392.200000	1506.166667	0.584722	1439.215922
1094.590000	392.100000	1479.333333	0.584714	1446.510152
1094.690000	392.000000	1460.666667	0.584705	1452.484904
1094.790000	391.900000	1506.166667	0.584697	1456.626912
1094.890000	391.800000	1466.500000	0.584689	1459.378805
1094.990000	391.700000	1450.166667	0.584680	1460.367594
1095.090000	391.600000	1488.666667	0.584672	1460.797262
1095.190000	391.500000	1414.000000	0.584664	1460.089884
1095.290000	391.400000	1496.833333	0.584655	1458.170980
1095.390000	391.300000	1474.666667	0.584647	1454.951823
1095.490000	391.200000	1568.000000	0.584639	1451.562052
1095.590000	391.100000	1424.500000	0.584630	1447.403951
1095.690000	391.000000	1428.000000	0.584622	1443.301961
1095.790000	390.900000	1467.666667	0.584614	1440.212687
1095.890000	390.800000	1428.000000	0.584605	1438.304036
