# Supplementary material for: Influence of the magnetic field on bandgap and chemical composition of zinc thin films prepared by sparking discharge process
Source: Sci Rep. 2020 Jan 29;10:1388. doi: 10.1038/s41598-020-58183-4 (PMC6989455; doi:10.1038/s41598-020-58183-4)
Supplement: Supplementary file 5 — Related Manuscript File. [file 41598_2020_58183_MOESM5_ESM.zip › XPS_7-3-2019_Stefan/XPS_7-3-2019/3_ZnCO2-0.4T_ITO/Ni 2p]

Dataset Ni 2p:20(7-3-2019)
Dwell Time (s)	0.153846
Number of sweeps	3
Kinetic Energy(eV)	Binding Energy(eV)	Intensity(cps)	Transmission Value
599.890000	886.800000	13435.500000	0.554345
599.990000	886.700000	13751.833333	0.554298
600.090000	886.600000	13621.833333	0.554250
600.190000	886.500000	13212.333333	0.554203
600.290000	886.400000	13637.000000	0.554155
600.390000	886.300000	13734.500000	0.554108
600.490000	886.200000	13322.833333	0.554060
600.590000	886.100000	13158.166667	0.554013
600.690000	886.000000	13340.166667	0.553965
600.790000	885.900000	13361.833333	0.553918
600.890000	885.800000	13396.500000	0.553870
600.990000	885.700000	13498.333333	0.553823
601.090000	885.600000	13429.000000	0.553775
601.190000	885.500000	13253.500000	0.553728
601.290000	885.400000	13530.833333	0.553680
601.390000	885.300000	13249.166667	0.553633
601.490000	885.200000	13114.833333	0.553585
601.590000	885.100000	13290.333333	0.553538
601.690000	885.000000	13214.500000	0.553490
601.790000	884.900000	13377.000000	0.553443
601.890000	884.800000	13225.333333	0.553395
601.990000	884.700000	13426.833333	0.553348
602.090000	884.600000	13539.500000	0.553300
602.190000	884.500000	13567.666667	0.553253
602.290000	884.400000	13361.833333	0.553205
602.390000	884.300000	13296.833333	0.553158
602.490000	884.200000	13325.000000	0.553110
602.590000	884.100000	13351.000000	0.553063
602.690000	884.000000	13520.000000	0.553015
602.790000	883.900000	13474.500000	0.552968
602.890000	883.800000	13398.666667	0.552920
602.990000	883.700000	13418.166667	0.552873
603.090000	883.600000	13572.000000	0.552825
603.190000	883.500000	13370.500000	0.552778
603.290000	883.400000	13227.500000	0.552730
603.390000	883.300000	13292.500000	0.552683
603.490000	883.200000	13567.666667	0.552635
603.590000	883.100000	13689.000000	0.552588
603.690000	883.000000	13550.333333	0.552540
603.790000	882.900000	13247.000000	0.552493
603.890000	882.800000	13459.333333	0.552445
603.990000	882.700000	13396.500000	0.552398
604.090000	882.600000	13379.166667	0.552350
604.190000	882.500000	13331.500000	0.552303
604.290000	882.400000	13691.166667	0.552255
604.390000	882.300000	13312.000000	0.552208
604.490000	882.200000	13589.333333	0.552160
604.590000	882.100000	13656.500000	0.552113
604.690000	882.000000	13351.000000	0.552065
604.790000	881.900000	13316.333333	0.552018
604.890000	881.800000	13370.500000	0.551970
604.990000	881.700000	13338.000000	0.551923
605.090000	881.600000	13270.833333	0.551875
605.190000	881.500000	13498.333333	0.551828
605.290000	881.400000	13333.666667	0.551780
605.390000	881.300000	13197.166667	0.551733
605.490000	881.200000	13305.500000	0.551685
605.590000	881.100000	13543.833333	0.551638
605.690000	881.000000	13580.666667	0.551590
605.790000	880.900000	13767.000000	0.551543
605.890000	880.800000	13580.666667	0.551495
605.990000	880.700000	13452.833333	0.551448
606.090000	880.600000	13264.333333	0.551400
606.190000	880.500000	13405.166667	0.551353
606.290000	880.400000	13459.333333	0.551305
606.390000	880.300000	13268.666667	0.551258
606.490000	880.200000	13097.500000	0.551210
606.590000	880.100000	13262.166667	0.551163
606.690000	880.000000	13231.833333	0.551115
606.790000	879.900000	13442.000000	0.551068
606.890000	879.800000	13231.833333	0.551020
606.990000	879.700000	13125.666667	0.550973
607.090000	879.600000	13333.666667	0.550925
607.190000	879.500000	13392.166667	0.550878
607.290000	879.400000	13582.833333	0.550830
607.390000	879.300000	13539.500000	0.550783
607.490000	879.200000	13409.500000	0.550735
607.590000	879.100000	13266.500000	0.550688
607.690000	879.000000	13697.666667	0.550640
607.790000	878.900000	13398.666667	0.550593
607.890000	878.800000	13327.166667	0.550545
607.990000	878.700000	13567.666667	0.550497
608.090000	878.600000	13383.500000	0.550450
608.190000	878.500000	13591.500000	0.550402
608.290000	878.400000	13504.833333	0.550355
608.390000	878.300000	13329.333333	0.550307
608.490000	878.200000	13656.500000	0.550260
608.590000	878.100000	13537.333333	0.550212
608.690000	878.000000	13368.333333	0.550165
608.790000	877.900000	13580.666667	0.550117
608.890000	877.800000	13485.333333	0.550070
608.990000	877.700000	13452.833333	0.550022
609.090000	877.600000	13314.166667	0.549975
609.190000	877.500000	13509.166667	0.549927
609.290000	877.400000	13253.500000	0.549880
609.390000	877.300000	13268.666667	0.549832
609.490000	877.200000	13637.000000	0.549785
609.590000	877.100000	13587.166667	0.549737
609.690000	877.000000	13370.500000	0.549690
609.790000	876.900000	13400.833333	0.549642
609.890000	876.800000	13273.000000	0.549595
609.990000	876.700000	13368.333333	0.549592
610.090000	876.600000	13439.833333	0.549601
610.190000	876.500000	13634.833333	0.549609
610.290000	876.400000	13543.833333	0.549617
610.390000	876.300000	13340.166667	0.549626
610.490000	876.200000	13238.333333	0.549634
610.590000	876.100000	13227.500000	0.549643
610.690000	876.000000	13533.000000	0.549651
610.790000	875.900000	13643.500000	0.549660
610.890000	875.800000	13578.500000	0.549668
610.990000	875.700000	13801.666667	0.549676
611.090000	875.600000	13156.000000	0.549685
611.190000	875.500000	13377.000000	0.549693
611.290000	875.400000	13210.166667	0.549702
611.390000	875.300000	13348.833333	0.549710
611.490000	875.200000	13372.666667	0.549719
611.590000	875.100000	13450.666667	0.549727
611.690000	875.000000	13476.666667	0.549735
611.790000	874.900000	13340.166667	0.549744
611.890000	874.800000	13563.333333	0.549752
611.990000	874.700000	13433.333333	0.549761
612.090000	874.600000	13517.833333	0.549769
612.190000	874.500000	13407.333333	0.549778
612.290000	874.400000	13613.166667	0.549786
612.390000	874.300000	13630.500000	0.549794
612.490000	874.200000	13333.666667	0.549803
612.590000	874.100000	13487.500000	0.549811
612.690000	874.000000	13624.000000	0.549820
612.790000	873.900000	13611.000000	0.549828
612.890000	873.800000	13403.000000	0.549837
612.990000	873.700000	13333.666667	0.549845
613.090000	873.600000	13377.000000	0.549853
613.190000	873.500000	13387.833333	0.549862
613.290000	873.400000	13279.500000	0.549870
613.390000	873.300000	13346.666667	0.549879
613.490000	873.200000	13528.666667	0.549887
613.590000	873.100000	13210.166667	0.549896
613.690000	873.000000	13379.166667	0.549904
613.790000	872.900000	13435.500000	0.549912
613.890000	872.800000	13407.333333	0.549921
613.990000	872.700000	13292.500000	0.549929
614.090000	872.600000	13548.166667	0.549938
614.190000	872.500000	13366.166667	0.549946
614.290000	872.400000	13348.833333	0.549955
614.390000	872.300000	13494.000000	0.549963
614.490000	872.200000	13491.833333	0.549971
614.590000	872.100000	13385.666667	0.549980
614.690000	872.000000	13075.833333	0.549988
614.790000	871.900000	13357.500000	0.549997
614.890000	871.800000	13526.500000	0.550005
614.990000	871.700000	13405.166667	0.550014
615.090000	871.600000	13329.333333	0.550022
615.190000	871.500000	13400.833333	0.550030
615.290000	871.400000	13546.000000	0.550039
615.390000	871.300000	13589.333333	0.550047
615.490000	871.200000	13429.000000	0.550056
615.590000	871.100000	13370.500000	0.550064
615.690000	871.000000	13325.000000	0.550073
615.790000	870.900000	13229.666667	0.550081
615.890000	870.800000	13125.666667	0.550089
615.990000	870.700000	13162.500000	0.550098
616.090000	870.600000	13364.000000	0.550106
616.190000	870.500000	13346.666667	0.550115
616.290000	870.400000	13455.000000	0.550123
616.390000	870.300000	13106.166667	0.550132
616.490000	870.200000	13075.833333	0.550140
616.590000	870.100000	13318.500000	0.550148
616.690000	870.000000	13444.166667	0.550157
616.790000	869.900000	13264.333333	0.550165
616.890000	869.800000	13247.000000	0.550174
616.990000	869.700000	13366.166667	0.550182
617.090000	869.600000	13444.166667	0.550191
617.190000	869.500000	13608.833333	0.550199
617.290000	869.400000	13537.333333	0.550207
617.390000	869.300000	13106.166667	0.550216
617.490000	869.200000	13234.000000	0.550224
617.590000	869.100000	13281.666667	0.550233
617.690000	869.000000	13452.833333	0.550241
617.790000	868.900000	13652.166667	0.550250
617.890000	868.800000	13541.666667	0.550258
617.990000	868.700000	13240.500000	0.550266
618.090000	868.600000	13426.833333	0.550275
618.190000	868.500000	13474.500000	0.550283
618.290000	868.400000	13214.500000	0.550292
618.390000	868.300000	13585.000000	0.550300
618.490000	868.200000	13465.833333	0.550309
618.590000	868.100000	13260.000000	0.550317
618.690000	868.000000	13374.833333	0.550325
618.790000	867.900000	13169.000000	0.550334
618.890000	867.800000	13489.666667	0.550342
618.990000	867.700000	13580.666667	0.550351
619.090000	867.600000	13582.833333	0.550359
619.190000	867.500000	13463.666667	0.550368
619.290000	867.400000	13392.166667	0.550376
619.390000	867.300000	13522.166667	0.550384
619.490000	867.200000	13539.500000	0.550393
619.590000	867.100000	13461.500000	0.550401
619.690000	867.000000	13593.666667	0.550410
619.790000	866.900000	13331.500000	0.550418
619.890000	866.800000	13498.333333	0.550427
619.990000	866.700000	13563.333333	0.550435
620.090000	866.600000	13637.000000	0.550443
620.190000	866.500000	13478.833333	0.550452
620.290000	866.400000	13398.666667	0.550460
620.390000	866.300000	13331.500000	0.550469
620.490000	866.200000	13290.333333	0.550477
620.590000	866.100000	13270.833333	0.550486
620.690000	866.000000	13476.666667	0.550494
620.790000	865.900000	13498.333333	0.550502
620.890000	865.800000	13478.833333	0.550511
620.990000	865.700000	13348.833333	0.550519
621.090000	865.600000	13205.833333	0.550528
621.190000	865.500000	13695.500000	0.550536
621.290000	865.400000	13407.333333	0.550545
621.390000	865.300000	13331.500000	0.550553
621.490000	865.200000	13604.500000	0.550561
621.590000	865.100000	13446.333333	0.550570
621.690000	865.000000	13489.666667	0.550578
621.790000	864.900000	13500.500000	0.550587
621.890000	864.800000	13487.500000	0.550595
621.990000	864.700000	13476.666667	0.550604
622.090000	864.600000	13413.833333	0.550612
622.190000	864.500000	13416.000000	0.550620
622.290000	864.400000	13379.166667	0.550629
622.390000	864.300000	13396.500000	0.550637
622.490000	864.200000	13262.166667	0.550646
622.590000	864.100000	13158.166667	0.550654
622.690000	864.000000	13333.666667	0.550663
622.790000	863.900000	13498.333333	0.550671
622.890000	863.800000	13387.833333	0.550679
622.990000	863.700000	13576.333333	0.550688
623.090000	863.600000	13476.666667	0.550696
623.190000	863.500000	13286.000000	0.550705
623.290000	863.400000	13572.000000	0.550713
623.390000	863.300000	13608.833333	0.550722
623.490000	863.200000	13381.333333	0.550730
623.590000	863.100000	13411.666667	0.550738
623.690000	863.000000	13496.166667	0.550747
623.790000	862.900000	13355.333333	0.550755
623.890000	862.800000	13498.333333	0.550764
623.990000	862.700000	13435.500000	0.550772
624.090000	862.600000	13214.500000	0.550781
624.190000	862.500000	13338.000000	0.550789
624.290000	862.400000	13422.500000	0.550797
624.390000	862.300000	13426.833333	0.550806
624.490000	862.200000	13333.666667	0.550814
624.590000	862.100000	13288.166667	0.550823
624.690000	862.000000	13379.166667	0.550831
624.790000	861.900000	13379.166667	0.550840
624.890000	861.800000	13303.333333	0.550848
624.990000	861.700000	13238.333333	0.550856
625.090000	861.600000	13251.333333	0.550865
625.190000	861.500000	13173.333333	0.550873
625.290000	861.400000	13253.500000	0.550882
625.390000	861.300000	13517.833333	0.550890
625.490000	861.200000	13608.833333	0.550899
625.590000	861.100000	13312.000000	0.550907
625.690000	861.000000	13292.500000	0.550915
625.790000	860.900000	13409.500000	0.550924
625.890000	860.800000	13520.000000	0.550932
625.990000	860.700000	13559.000000	0.550941
626.090000	860.600000	13346.666667	0.550949
626.190000	860.500000	13487.500000	0.550958
626.290000	860.400000	13212.333333	0.550966
626.390000	860.300000	13218.833333	0.550974
626.490000	860.200000	13260.000000	0.550983
626.590000	860.100000	13301.166667	0.550991
626.690000	860.000000	13305.500000	0.551000
626.790000	859.900000	13346.666667	0.551008
626.890000	859.800000	13353.166667	0.551017
626.990000	859.700000	13262.166667	0.551025
627.090000	859.600000	13346.666667	0.551033
627.190000	859.500000	13513.500000	0.551042
627.290000	859.400000	13242.666667	0.551050
627.390000	859.300000	13218.833333	0.551059
627.490000	859.200000	13426.833333	0.551067
627.590000	859.100000	13511.333333	0.551076
627.690000	859.000000	13491.833333	0.551084
627.790000	858.900000	13307.666667	0.551092
627.890000	858.800000	13335.833333	0.551101
627.990000	858.700000	13517.833333	0.551109
628.090000	858.600000	13682.500000	0.551118
628.190000	858.500000	13699.833333	0.551126
628.290000	858.400000	13355.333333	0.551135
628.390000	858.300000	13409.500000	0.551143
628.490000	858.200000	13262.166667	0.551151
628.590000	858.100000	13307.666667	0.551160
628.690000	858.000000	13565.500000	0.551168
628.790000	857.900000	13455.000000	0.551177
628.890000	857.800000	13470.166667	0.551185
628.990000	857.700000	13481.000000	0.551194
629.090000	857.600000	13379.166667	0.551202
629.190000	857.500000	13390.000000	0.551210
629.290000	857.400000	13301.166667	0.551219
629.390000	857.300000	13268.666667	0.551227
629.490000	857.200000	13229.666667	0.551236
629.590000	857.100000	13377.000000	0.551244
629.690000	857.000000	13684.666667	0.551253
629.790000	856.900000	13199.333333	0.551261
629.890000	856.800000	13524.333333	0.551269
629.990000	856.700000	13546.000000	0.551278
630.090000	856.600000	13303.333333	0.551286
630.190000	856.500000	13322.833333	0.551295
630.290000	856.400000	13182.000000	0.551303
630.390000	856.300000	13322.833333	0.551312
630.490000	856.200000	13504.833333	0.551320
630.590000	856.100000	13593.666667	0.551328
630.690000	856.000000	13316.333333	0.551337
630.790000	855.900000	13275.166667	0.551345
630.890000	855.800000	13461.500000	0.551354
630.990000	855.700000	13472.333333	0.551362
631.090000	855.600000	13307.666667	0.551371
631.190000	855.500000	13459.333333	0.551379
631.290000	855.400000	13710.666667	0.551387
631.390000	855.300000	13624.000000	0.551396
631.490000	855.200000	13526.500000	0.551404
631.590000	855.100000	13010.833333	0.551413
631.690000	855.000000	13067.166667	0.551421
631.790000	854.900000	13255.666667	0.551430
631.890000	854.800000	13437.666667	0.551438
631.990000	854.700000	13615.333333	0.551446
632.090000	854.600000	13325.000000	0.551455
632.190000	854.500000	13195.000000	0.551463
632.290000	854.400000	13255.666667	0.551472
632.390000	854.300000	13459.333333	0.551480
632.490000	854.200000	13348.833333	0.551489
632.590000	854.100000	13452.833333	0.551497
632.690000	854.000000	13264.333333	0.551505
632.790000	853.900000	13260.000000	0.551514
632.890000	853.800000	13411.666667	0.551522
632.990000	853.700000	13628.333333	0.551531
633.090000	853.600000	13309.833333	0.551539
633.190000	853.500000	13273.000000	0.551548
633.290000	853.400000	13494.000000	0.551556
633.390000	853.300000	13236.166667	0.551564
633.490000	853.200000	13238.333333	0.551573
633.590000	853.100000	13231.833333	0.551581
633.690000	853.000000	13275.166667	0.551590
633.790000	852.900000	13372.666667	0.551598
633.890000	852.800000	13398.666667	0.551607
633.990000	852.700000	13405.166667	0.551615
634.090000	852.600000	13268.666667	0.551623
634.190000	852.500000	13329.333333	0.551632
634.290000	852.400000	13400.833333	0.551640
634.390000	852.300000	13190.666667	0.551649
634.490000	852.200000	13218.833333	0.551657
634.590000	852.100000	13344.500000	0.551666
634.690000	852.000000	13409.500000	0.551674
634.790000	851.900000	13500.500000	0.551682
634.890000	851.800000	13580.666667	0.551691
634.990000	851.700000	13296.833333	0.551699
635.090000	851.600000	13741.000000	0.551708
635.190000	851.500000	13621.833333	0.551716
635.290000	851.400000	13424.666667	0.551725
635.390000	851.300000	13413.833333	0.551733
635.490000	851.200000	13552.500000	0.551741
635.590000	851.100000	13448.500000	0.551750
635.690000	851.000000	13643.500000	0.551758
635.790000	850.900000	13452.833333	0.551767
635.890000	850.800000	13433.333333	0.551775
635.990000	850.700000	13299.000000	0.551784
636.090000	850.600000	13426.833333	0.551792
636.190000	850.500000	13548.166667	0.551800
636.290000	850.400000	13348.833333	0.551809
636.390000	850.300000	13472.333333	0.551817
636.490000	850.200000	13591.500000	0.551826
636.590000	850.100000	13593.666667	0.551834
636.690000	850.000000	13351.000000	0.551843
636.790000	849.900000	13420.333333	0.551851
636.890000	849.800000	13346.666667	0.551859
636.990000	849.700000	13377.000000	0.551868
637.090000	849.600000	13578.500000	0.551876
637.190000	849.500000	13366.166667	0.551885
637.290000	849.400000	13546.000000	0.551893
637.390000	849.300000	13372.666667	0.551902
637.490000	849.200000	13444.166667	0.551910
637.590000	849.100000	13554.666667	0.551918
637.690000	849.000000	13546.000000	0.551927
637.790000	848.900000	13387.833333	0.551935
637.890000	848.800000	13468.000000	0.551944
637.990000	848.700000	13448.500000	0.551952
638.090000	848.600000	13431.166667	0.551961
638.190000	848.500000	13199.333333	0.551969
638.290000	848.400000	13496.166667	0.551977
638.390000	848.300000	13433.333333	0.551986
638.490000	848.200000	13489.666667	0.551994
638.590000	848.100000	13218.833333	0.552003
638.690000	848.000000	13270.833333	0.552011
638.790000	847.900000	13452.833333	0.552020
638.890000	847.800000	13385.666667	0.552028
