# Supplementary material for: Influence of the magnetic field on bandgap and chemical composition of zinc thin films prepared by sparking discharge process
Source: Sci Rep. 2020 Jan 29;10:1388. doi: 10.1038/s41598-020-58183-4 (PMC6989455; doi:10.1038/s41598-020-58183-4)
Supplement: Supplementary file 5 — Related Manuscript File. [file 41598_2020_58183_MOESM5_ESM.zip › XPS_7-3-2019_Stefan/XPS_7-3-2019/3_ZnCO2-0.4T_ITO/O 1s]

Dataset O 1s:21(7-3-2019)
Dwell Time (s)	0.260870
Number of sweeps	3
Kinetic Energy(eV)	Binding Energy(eV)	Intensity(cps)	Transmission Value	Background(cps)	O 1s(cps)	O 1s(cps)	O 1s(cps)	O 1s(cps)	Charge Prob.(cps)	Envelope(cps)
941.890000	544.800000	7555.500000	0.557640	7564.090061	0.000000	0.000000	0.000000	0.000000	0.000000	0.000000
941.990000	544.700000	7552.944444	0.557650	7562.635091	0.000000	0.000000	0.000000	0.000000	0.000000	0.000000
942.090000	544.600000	7595.111111	0.557659	7558.229004	0.000000	0.000000	0.000000	0.000000	0.000000	0.000000
942.190000	544.500000	7604.055556	0.557669	7550.852458	0.000000	0.000000	0.000000	0.000000	0.000000	0.000000
942.290000	544.400000	7489.055556	0.557679	7539.032389	0.000000	0.000000	0.000000	0.000000	0.000000	0.000000
942.390000	544.300000	7588.722222	0.557689	7523.361518	0.000000	0.000000	0.000000	0.000000	0.000000	0.000000
942.490000	544.200000	7680.722222	0.557698	7506.027913	0.000000	0.000000	0.000000	0.000000	0.000000	0.000000
942.590000	544.100000	7471.166667	0.557708	7490.183594	0.000000	0.000000	0.000000	0.000000	0.000000	0.000000
942.690000	544.000000	7444.333333	0.557718	7476.595974	0.000000	0.000000	0.000000	0.000000	0.000000	0.000000
942.790000	543.900000	7420.055556	0.557728	7468.169379	0.000000	0.000000	0.000000	0.000000	0.000000	0.000000
942.890000	543.800000	7453.277778	0.557737	7464.944363	0.000000	0.000000	0.000000	0.000000	0.000000	0.000000
942.990000	543.700000	7471.166667	0.557747	7464.773410	0.000000	0.000000	0.000000	0.000000	0.000000	0.000000
943.090000	543.600000	7496.722222	0.557757	7465.194553	0.000000	0.000000	0.000000	0.000000	0.000000	0.000000
943.190000	543.500000	7606.611111	0.557767	7465.853407	0.000000	0.000000	0.000000	0.000000	0.000000	0.000000
943.290000	543.400000	7560.611111	0.557776	7463.949843	0.000000	0.000000	0.000000	0.000000	0.000000	0.000000
943.390000	543.300000	7512.055556	0.557786	7459.081434	0.000000	0.000000	0.000000	0.000000	0.000000	0.000000
943.490000	543.200000	7468.611111	0.557796	7452.884087	0.000000	0.000000	0.000000	0.000000	0.000000	0.000000
943.590000	543.100000	7403.444444	0.557806	7447.206462	0.000000	0.000000	0.000000	0.000000	0.000000	0.000000
943.690000	543.000000	7374.055556	0.557815	7439.622776	0.000000	0.000000	0.000000	0.000000	0.000000	0.000000
943.790000	542.900000	7518.444444	0.557825	7432.473958	0.000000	0.000000	0.000000	0.000000	0.000000	0.000000
943.890000	542.800000	7573.388889	0.557835	7425.387533	0.000000	0.000000	0.000000	0.000000	0.000000	0.000000
943.990000	542.700000	7443.055556	0.557845	7417.841905	0.000000	0.000000	0.000000	0.000000	0.000000	0.000000
944.090000	542.600000	7395.777778	0.557854	7407.984049	0.000000	0.000000	0.000000	0.000000	0.000000	0.000000
944.190000	542.500000	7386.833333	0.557864	7399.522515	0.000000	0.000000	0.000000	0.000000	0.000000	0.000000
944.290000	542.400000	7338.277778	0.557874	7389.516168	0.000000	0.000000	0.000000	0.000000	0.000000	0.000000
944.390000	542.300000	7454.555556	0.557884	7378.503445	0.000000	0.000000	0.000000	0.000000	0.000000	0.000000
944.490000	542.200000	7505.666667	0.557894	7365.828613	0.000000	0.000000	0.000000	0.000000	0.000000	0.000000
944.590000	542.100000	7408.555556	0.557903	7353.966743	0.000000	0.000000	0.000000	0.000000	0.000000	0.000000
944.690000	542.000000	7276.944444	0.557913	7340.493924	0.000000	0.000000	0.000000	0.000000	0.000000	0.000000
944.790000	541.900000	7367.666667	0.557923	7329.199192	0.000000	0.000000	0.000000	0.000000	0.000000	0.000000
944.890000	541.800000	7398.333333	0.557933	7320.393256	0.000000	0.000000	0.000000	0.000000	0.000000	0.000000
944.990000	541.700000	7250.111111	0.557942	7314.147868	0.000000	0.000000	0.000000	0.000000	0.000000	0.000000
945.090000	541.600000	7360.000000	0.557952	7307.188097	0.000000	0.000000	0.000000	0.000000	0.000000	0.000000
945.190000	541.500000	7353.611111	0.557962	7300.149089	0.000000	0.000000	0.000000	0.000000	0.000000	0.000000
945.290000	541.400000	7303.777778	0.557972	7289.498237	0.000000	0.000000	0.000000	0.000000	0.000000	0.000000
945.390000	541.300000	7315.277778	0.557981	7275.343479	0.000000	0.000000	0.000000	0.000000	0.000000	0.000000
945.490000	541.200000	7188.777778	0.557991	7258.187066	0.000000	0.000000	0.000000	0.000000	0.000000	0.000000
945.590000	541.100000	7259.055556	0.558001	7240.112874	0.000000	0.000000	0.000000	0.000000	0.000000	0.000000
945.690000	541.000000	7326.777778	0.558011	7220.681668	0.000000	0.000000	0.000000	0.000000	0.000000	0.000000
945.790000	540.900000	7225.833333	0.558020	7202.863281	0.000000	0.000000	0.000000	0.000000	0.000000	0.000000
945.890000	540.800000	7168.333333	0.558030	7186.479899	0.000000	0.000000	0.000000	0.000000	0.000000	0.000000
945.990000	540.700000	7297.388889	0.558040	7171.777968	0.000000	0.000000	0.000000	0.000000	0.000000	0.000000
946.090000	540.600000	7168.333333	0.558050	7159.530518	0.000000	0.000000	0.000000	0.000000	0.000000	0.000000
946.190000	540.500000	7099.333333	0.558059	7151.721598	0.000000	0.000000	0.000000	0.000000	0.000000	0.000000
946.290000	540.400000	7078.888889	0.558069	7145.738254	0.000000	0.000000	0.000000	0.000000	0.000000	0.000000
946.390000	540.300000	7193.888889	0.558079	7139.713108	0.000000	0.000000	0.000000	0.000000	0.000000	0.000000
946.490000	540.200000	7193.888889	0.558089	7133.860162	0.000000	0.000000	0.000000	0.000000	0.000000	0.000000
946.590000	540.100000	7118.500000	0.558098	7126.167914	0.000000	0.000000	0.000000	0.000000	0.000000	0.000000
946.690000	540.000000	7261.611111	0.558108	7114.836372	0.000000	0.000000	0.000000	0.000000	0.000000	0.000000
946.790000	539.900000	7110.833333	0.558118	7102.389269	0.000000	0.000000	0.000000	0.000000	0.000000	0.000000
946.890000	539.800000	7184.944444	0.558128	7092.833388	0.000000	0.000000	0.000000	0.000000	0.000000	0.000000
946.990000	539.700000	7004.777778	0.558137	7084.849148	0.000000	0.000000	0.000000	0.000000	0.000000	0.000000
947.090000	539.600000	7136.388889	0.558147	7079.859701	0.000000	0.000000	0.000000	0.000000	0.000000	0.000000
947.190000	539.500000	7035.444444	0.558157	7077.037733	0.000000	0.000000	0.000000	0.000000	0.000000	0.000000
947.290000	539.400000	7096.777778	0.558167	7072.519965	0.000000	0.000000	0.000000	0.000000	0.000000	0.000000
947.390000	539.300000	7098.055556	0.558177	7061.614556	0.000000	0.000000	0.000000	0.000000	0.000000	0.000000
947.490000	539.200000	7110.833333	0.558186	7044.085666	0.000000	0.000000	0.000000	0.000000	0.000000	0.000000
947.590000	539.100000	7057.166667	0.558196	7019.589518	0.000000	0.000000	0.000000	0.000000	0.000000	0.000000
947.690000	539.000000	7006.055556	0.558206	6990.262397	0.000000	0.000000	0.000000	0.000000	0.000001	0.000001
947.790000	538.900000	7081.444444	0.558216	6961.854926	0.000000	0.000000	0.000000	0.000000	0.000001	0.000001
947.890000	538.800000	6809.277778	0.558225	6936.973823	0.000000	0.000000	0.000000	0.000000	0.000003	0.000003
947.990000	538.700000	6925.555556	0.558235	6917.858317	0.000000	0.000000	0.000000	0.000000	0.000007	0.000007
948.090000	538.600000	6851.444444	0.558245	6902.998535	0.000000	0.000000	0.000000	0.000000	0.000015	0.000015
948.190000	538.500000	6994.555556	0.558255	6890.155870	0.000000	0.000000	0.000000	0.000000	0.000032	0.000032
948.290000	538.400000	6887.222222	0.558264	6873.647081	0.000000	0.000000	0.000000	0.000000	0.000065	0.000065
948.390000	538.300000	6917.888889	0.558274	6853.850260	0.000000	0.000000	0.000000	0.000000	0.000134	0.000134
948.490000	538.200000	6774.777778	0.558284	6829.425863	0.000000	0.000000	0.000000	0.000000	0.000267	0.000267
948.590000	538.100000	6799.055556	0.558294	6802.747884	0.000000	0.000000	0.000000	0.000000	0.000529	0.000529
948.690000	538.000000	6974.111111	0.558303	6777.858046	0.000000	0.000000	0.000000	0.000000	0.001031	0.001031
948.790000	537.900000	6678.944444	0.558313	6759.541775	0.000000	0.000000	0.000000	0.000001	0.001970	0.001971
948.890000	537.800000	6713.444444	0.558323	6748.411133	0.000000	0.000000	0.000000	0.000002	0.003721	0.003723
948.990000	537.700000	6847.611111	0.558333	6744.896620	0.000000	0.000000	0.000000	0.000005	0.006902	0.006907
949.090000	537.600000	6732.611111	0.558342	6748.537164	0.000000	0.000000	0.000000	0.000012	0.012604	0.012616
949.190000	537.500000	6900.000000	0.558352	6754.922933	0.000000	0.000000	0.000000	0.000027	0.022706	0.022733
949.290000	537.400000	6954.944444	0.558362	6760.505724	0.000000	0.000000	0.000000	0.000058	0.040122	0.040181
949.390000	537.300000	6793.944444	0.558372	6764.008382	0.000000	0.000000	0.000000	0.000125	0.070021	0.070146
949.490000	537.200000	6795.222222	0.558381	6766.575792	0.000000	0.000000	0.000000	0.000262	0.120350	0.120612
949.590000	537.100000	6705.777778	0.558391	6767.816135	0.000000	0.000000	0.000000	0.000544	0.203013	0.203557
949.690000	537.000000	6906.388889	0.558401	6770.586941	0.000000	0.000000	0.000001	0.001109	0.338291	0.339401
949.790000	536.900000	6740.277778	0.558411	6777.268446	0.000000	0.000000	0.000001	0.002209	0.554593	0.556803
949.890000	536.800000	6716.000000	0.558421	6786.410672	0.000000	0.000000	0.000003	0.004379	0.894216	0.898598
949.990000	536.700000	6883.388889	0.558430	6794.537164	0.000000	0.000000	0.000007	0.008507	1.422129	1.430642
950.090000	536.600000	6861.666667	0.558440	6800.640299	0.000000	0.000000	0.000015	0.016213	2.223482	2.239710
950.190000	536.500000	6799.055556	0.558450	6803.180257	0.000000	0.000000	0.000034	0.030597	3.425628	3.456259
950.290000	536.400000	6815.666667	0.558460	6800.911079	0.000000	0.000000	0.000074	0.056581	5.199997	5.256652
950.390000	536.300000	6777.333333	0.558469	6797.195041	0.000000	0.000000	0.000161	0.103157	7.755936	7.859255
950.490000	536.200000	6788.833333	0.558479	6788.833333	0.000000	0.000000	0.000344	0.185487	11.410472	11.596303
950.590000	536.100000	6765.833333	0.558489	6787.695936	0.000000	0.000000	0.000718	0.326790	16.525959	16.853466
950.690000	536.000000	6723.666667	0.558499	6786.558539	0.000000	0.000000	0.001485	0.569683	23.530172	24.101341
950.790000	535.900000	6847.611111	0.558508	6785.421143	0.000000	0.000000	0.003022	0.976627	33.002451	33.982099
950.890000	535.800000	6822.055556	0.558518	6784.283746	0.000000	0.000000	0.005993	1.643136	45.521945	47.171074
950.990000	535.700000	6931.944444	0.558528	6783.146349	0.000000	0.000000	0.011877	2.734608	61.751288	64.497771
951.090000	535.600000	6969.000000	0.558538	6782.008952	0.000000	0.000000	0.022980	4.470485	82.394713	86.888177
951.190000	535.500000	7067.388889	0.558547	6780.871555	0.000000	0.000000	0.043665	7.192891	107.981162	115.217717
951.290000	535.400000	6874.444444	0.558557	6779.734158	0.000000	0.000000	0.082288	11.417814	139.043556	150.543654
951.390000	535.300000	6905.111111	0.558567	6778.596761	0.000000	0.000001	0.151562	17.802557	175.766331	193.720458
951.490000	535.200000	6901.277778	0.558577	6777.459988	0.000000	0.000003	0.275727	27.378523	217.850173	245.504423
951.590000	535.100000	7061.000000	0.558586	6776.322591	0.000000	0.000007	0.494530	41.461677	264.648687	306.604899
951.690000	535.000000	7113.388889	0.558596	6775.185194	0.000000	0.000016	0.867827	61.674420	314.765550	377.307797
951.790000	534.900000	7237.333333	0.558606	6774.047797	0.000000	0.000038	1.510638	90.585546	366.124434	458.220673
951.890000	534.800000	7209.222222	0.558616	6772.910400	0.000000	0.000089	2.580756	130.839991	416.046246	549.467061
951.990000	534.700000	7260.333333	0.558625	6771.773003	0.000000	0.000205	4.326698	185.837079	461.468150	651.632117
952.090000	534.600000	7370.222222	0.558635	6770.635607	0.000000	0.000459	7.188446	260.085880	499.055632	766.330377
952.190000	534.500000	7666.666667	0.558645	6769.498210	0.000000	0.001010	11.706345	357.762297	525.776193	895.245863
952.290000	534.400000	7781.666667	0.558655	6768.360813	0.000000	0.002178	18.780434	484.136188	539.559370	1042.478166
952.390000	534.300000	8012.944444	0.558664	6767.223416	0.000000	0.004603	29.734214	644.299089	538.878835	1212.916751
952.490000	534.200000	8267.222222	0.558674	6766.086019	0.000001	0.009545	46.184411	841.939897	523.865063	1411.998881
952.590000	534.100000	8594.333333	0.558684	6764.948622	0.000002	0.019456	70.849186	1081.269141	496.059475	1648.197320
952.690000	534.000000	8826.888889	0.558694	6763.811225	0.000006	0.038980	106.937830	1362.668579	457.622065	1927.267449
952.790000	533.900000	9035.166667	0.558704	6762.673828	0.000014	0.076572	158.464829	1683.616191	411.668547	2253.826240
952.890000	533.800000	9507.944444	0.558713	6761.536431	0.000033	0.147500	232.204525	2038.718621	361.493425	2632.564128
952.990000	533.700000	9812.055556	0.558723	6760.399034	0.000077	0.278643	334.091900	2416.281521	310.153649	3060.805922
953.090000	533.600000	10227.333333	0.558733	6759.261637	0.000175	0.516276	472.852609	2800.274021	260.259582	3533.902520
953.190000	533.500000	10691.166667	0.558743	6758.124240	0.000389	0.938287	659.716183	3169.719320	213.850605	4044.224691
953.290000	533.400000	11248.277778	0.558752	6756.987467	0.000851	1.672822	903.848402	3501.647990	172.232750	4579.402696
953.390000	533.300000	11764.500000	0.558762	6755.850071	0.001824	2.925922	1218.792392	3770.590576	136.012227	5128.323052
953.490000	533.200000	12306.277778	0.558772	6754.712674	0.003834	5.021228	1615.778388	3955.051337	105.467886	5681.322564
953.590000	533.100000	12872.333333	0.558782	6753.575277	0.007907	8.458942	2102.402086	4040.814060	80.344075	6232.026693
953.690000	533.000000	13470.333333	0.558791	6752.437880	0.016042	13.999964	2689.382189	4016.685398	60.124230	6780.207709
953.790000	532.900000	13958.444444	0.558801	6751.300483	0.031952	22.750078	3373.750732	3887.292928	44.260632	7328.086127
953.890000	532.800000	14728.944444	0.558811	6750.163086	0.062400	36.266201	4148.509264	3664.364380	32.036867	7881.239122
953.990000	532.700000	15334.611111	0.558821	6749.025689	0.119503	56.712712	4998.880981	3365.290758	22.813111	8443.816352
954.090000	532.600000	15973.500000	0.558830	6747.888292	0.224448	86.995959	5892.664388	3014.512058	15.999408	9010.395996
954.190000	532.500000	16240.555556	0.558840	6746.750895	0.413468	130.894165	6790.419949	2636.087687	11.029322	9568.844781
954.290000	532.400000	16761.888889	0.558850	6745.613498	0.747135	193.144663	7639.437147	2252.772291	7.489604	10093.590305
954.390000	532.300000	17110.722222	0.558860	6744.476101	1.324424	279.444693	8385.747965	1883.108466	5.013441	10554.639106
954.490000	532.200000	17593.722222	0.558869	6743.338704	2.303373	396.308736	8967.719591	1541.815613	3.298112	10911.446072
954.590000	532.100000	17472.333333	0.558879	6742.201308	3.930477	550.715281	9339.656494	1237.389971	2.138434	11133.831814
954.690000	532.000000	17619.277778	0.558889	6741.063911	6.586580	749.580990	9473.215468	973.797065	1.365490	11204.545085
954.790000	531.900000	17641.000000	0.558899	6739.926514	10.843053	998.846703	9343.074924	752.834473	0.857636	11106.455675
954.890000	531.800000	17779.000000	0.558908	6738.789117	17.519224	1301.445055	8974.192084	571.595959	0.531230	10865.283854
954.990000	531.700000	17347.111111	0.558918	6737.651720	27.767885	1656.259705	8394.772271	426.450885	0.323490	10505.574436
955.090000	531.600000	16926.722222	0.558928	6736.514947	43.174533	2056.491306	7650.283285	313.043974	0.193983	10063.186930
955.190000	531.500000	16243.111111	0.558938	6735.377550	65.848479	2488.173211	6802.301161	225.852272	0.114815	9582.290148
955.290000	531.400000	15918.555556	0.558948	6734.240153	98.503835	2929.572903	5904.854438	160.414524	0.066696	9093.412245
955.390000	531.300000	15498.166667	0.558957	6733.102756	144.504323	3351.927436	5010.752211	112.171735	0.038191	8619.393500
955.490000	531.200000	14964.055556	0.558967	6731.965359	207.839848	3721.922716	4159.572835	77.072309	0.021574	8166.429389
955.590000	531.100000	14675.277778	0.558977	6730.827962	292.994487	4005.919746	3383.685954	52.231906	0.011961	7734.843723
955.690000	531.000000	14031.277778	0.558987	6729.690565	404.659721	4175.326999	2698.040568	34.847538	0.006543	7312.881321
955.790000	530.900000	13585.333333	0.558996	6728.553168	547.403424	4211.539334	2109.714837	22.857577	0.003521	6891.519124
955.890000	530.800000	12905.555556	0.559006	6727.415771	724.686863	4109.718289	1621.797607	14.787287	0.001863	6470.992350
955.990000	530.700000	12648.722222	0.559016	6726.278375	937.791636	3882.182753	1223.642863	9.409745	0.000973	6053.027995
956.090000	530.600000	12311.388889	0.559026	6725.140978	1184.978153	3552.730401	907.657793	5.895991	0.000499	5651.262967
956.190000	530.500000	12043.055556	0.559035	6724.003581	1460.378649	3153.092299	662.653185	3.642184	0.000252	5279.766547
956.290000	530.400000	11810.500000	0.559045	6722.866184	1753.147922	2717.412503	475.071835	2.209859	0.000126	4947.842244
956.390000	530.300000	11462.944444	0.559055	6721.728787	2047.289964	2277.288405	335.732095	1.322995	0.000061	4661.633436
956.490000	530.200000	11125.611111	0.559065	6720.591390	2322.471544	1858.335144	233.401682	0.780391	0.000030	4414.988634
956.590000	530.100000	11199.722222	0.559074	6719.453993	2556.033630	1478.568732	159.318783	0.451790	0.000014	4194.372938
956.690000	530.000000	10953.111111	0.559084	6718.316596	2726.095215	1148.376651	107.535141	0.258328	0.000007	3982.265259
956.790000	529.900000	10614.500000	0.559094	6717.179199	2815.211480	871.600111	71.263412	0.145354	0.000003	3758.220527
956.890000	529.800000	10320.611111	0.559104	6716.042426	2813.181885	647.194016	46.464758	0.080381	0.000001	3506.921319
956.990000	529.700000	10057.388889	0.559113	6714.905029	2720.277832	470.663525	29.921083	0.043874	0.000001	3220.906548
957.090000	529.600000	9514.333333	0.559123	6713.767632	2547.051907	335.295159	18.903379	0.023511	0.000000	2901.273994
957.190000	529.500000	9154.000000	0.559133	6712.630235	2311.217367	234.087715	11.785403	0.012418	0.000000	2557.103021
957.290000	529.400000	8713.166667	0.559143	6711.492839	2034.762689	160.217952	7.238780	0.006469	0.000000	2202.225823
957.390000	529.300000	8531.722222	0.559152	6710.355442	1740.300110	107.530695	4.358128	0.003299	0.000000	1852.192234
957.490000	529.200000	8245.500000	0.559162	6709.218045	1448.003920	70.781102	2.599965	0.001664	0.000000	1521.386766
957.590000	529.100000	7932.444444	0.559172	6708.080648	1173.652693	45.699795	1.522323	0.000827	0.000000	1220.875722
957.690000	529.000000	7696.055556	0.559182	6706.943251	927.864682	28.943470	0.874760	0.000403	0.000000	957.683292
957.790000	528.900000	7605.333333	0.559192	6705.805854	716.306359	17.981947	0.498570	0.000194	0.000000	734.787031
957.890000	528.800000	7435.388889	0.559201	6704.668457	540.564848	10.961391	0.278067	0.000092	0.000000	551.804403
957.990000	528.700000	7167.055556	0.559211	6703.531060	399.252523	6.563572	0.152882	0.000043	0.000000	405.969045
958.090000	528.600000	7045.666667	0.559221	6702.393663	288.827223	3.860537	0.083024	0.000020	0.000000	292.770794
958.190000	528.500000	7048.222222	0.559231	6701.256266	204.709686	2.227872	0.044070	0.000009	0.000000	206.981614
958.290000	528.400000	6981.777778	0.559240	6700.118869	142.209652	1.261345	0.023197	0.000004	0.000000	143.494195
958.390000	528.300000	6797.777778	0.559250	6698.981472	96.860375	0.700553	0.011993	0.000002	0.000000	97.572915
958.490000	528.200000	6808.000000	0.559260	6697.844076	64.697600	0.381655	0.006053	0.000001	0.000000	65.085309
958.590000	528.100000	6724.944444	0.559270	6696.706679	42.386065	0.203930	0.003052	0.000000	0.000000	42.593044
958.690000	528.000000	6612.500000	0.559279	6695.569906	27.239173	0.106863	0.001501	0.000000	0.000000	27.347537
958.790000	527.900000	6769.666667	0.559289	6694.432509	17.172113	0.054912	0.000725	0.000000	0.000000	17.227750
958.890000	527.800000	6787.555556	0.559299	6693.295112	10.619881	0.027667	0.000348	0.000000	0.000000	10.647897
958.990000	527.700000	6740.277778	0.559309	6692.157715	6.446329	0.013674	0.000163	0.000000	0.000000	6.460166
959.090000	527.600000	6643.166667	0.559318	6691.020318	3.844036	0.006651	0.000075	0.000000	0.000000	3.850762
959.190000	527.500000	6685.333333	0.559328	6689.882921	2.250992	0.003176	0.000034	0.000000	0.000000	2.254202
959.290000	527.400000	6824.611111	0.559338	6688.745524	1.293316	0.001487	0.000015	0.000000	0.000000	1.294818
959.390000	527.300000	6760.722222	0.559348	6687.608127	0.729029	0.000682	0.000007	0.000000	0.000000	0.729718
959.490000	527.200000	6655.944444	0.559357	6686.470730	0.403141	0.000307	0.000003	0.000000	0.000000	0.403451
959.590000	527.100000	6685.333333	0.559367	6685.333333	0.218675	0.000135	0.000001	0.000000	0.000000	0.218812
959.690000	527.000000	6708.333333	0.559377	6613.629286	0.116340	0.000058	0.000001	0.000000	0.000000	0.116399
959.790000	526.900000	6488.555556	0.559387	6602.106201	0.060703	0.000025	0.000000	0.000000	0.000000	0.060728
959.890000	526.800000	6560.111111	0.559396	6598.325901	0.031059	0.000010	0.000000	0.000000	0.000000	0.031069
959.990000	526.700000	6542.222222	0.559406	6603.064535	0.015582	0.000004	0.000000	0.000000	0.000000	0.015586
960.090000	526.600000	6655.944444	0.559416	6613.384087	0.007676	0.000002	0.000000	0.000000	0.000000	0.007677
960.190000	526.500000	6675.111111	0.559426	6622.420871	0.003719	0.000001	0.000000	0.000000	0.000000	0.003719
960.290000	526.400000	6864.222222	0.559435	6627.679850	0.001768	0.000000	0.000000	0.000000	0.000000	0.001769
960.390000	526.300000	6617.611111	0.559445	6627.502658	0.000824	0.000000	0.000000	0.000000	0.000000	0.000825
960.490000	526.200000	6588.222222	0.559455	6621.272244	0.000377	0.000000	0.000000	0.000000	0.000000	0.000377
960.590000	526.100000	6652.111111	0.559465	6610.711236	0.000169	0.000000	0.000000	0.000000	0.000000	0.000169
960.690000	526.000000	6626.555556	0.559475	6602.192301	0.000074	0.000000	0.000000	0.000000	0.000000	0.000074
960.790000	525.900000	6469.388889	0.559484	6595.553223	0.000032	0.000000	0.000000	0.000000	0.000000	0.000032
960.890000	525.800000	6621.444444	0.559494	6592.367513	0.000013	0.000000	0.000000	0.000000	0.000000	0.000013
960.990000	525.700000	6765.833333	0.559504	6594.403347	0.000006	0.000000	0.000000	0.000000	0.000000	0.000006
961.090000	525.600000	6724.944444	0.559514	6601.129150	0.000002	0.000000	0.000000	0.000000	0.000000	0.000002
961.190000	525.500000	6641.888889	0.559523	6610.016195	0.000001	0.000000	0.000000	0.000000	0.000000	0.000001
961.290000	525.400000	6578.000000	0.559533	6622.258653	0.000000	0.000000	0.000000	0.000000	0.000000	0.000000
961.390000	525.300000	6551.166667	0.559543	6635.506863	0.000000	0.000000	0.000000	0.000000	0.000000	0.000000
961.490000	525.200000	6733.888889	0.559553	6647.756185	0.000000	0.000000	0.000000	0.000000	0.000000	0.000000
961.590000	525.100000	6710.888889	0.559562	6659.712891	0.000000	0.000000	0.000000	0.000000	0.000000	0.000000
961.690000	525.000000	6654.666667	0.559572	6670.180311	0.000000	0.000000	0.000000	0.000000	0.000000	0.000000
961.790000	524.900000	6714.722222	0.559582	6678.576335	0.000000	0.000000	0.000000	0.000000	0.000000	0.000000
961.890000	524.800000	6556.277778	0.559592	6685.854926	0.000000	0.000000	0.000000	0.000000	0.000000	0.000000
961.990000	524.700000	6736.444444	0.559601	6691.435221	0.000000	0.000000	0.000000	0.000000	0.000000	0.000000
962.090000	524.600000	6744.111111	0.559611	6693.293240	0.000000	0.000000	0.000000	0.000000	0.000000	0.000000
962.190000	524.500000	6753.055556	0.559621	6692.266900	0.000000	0.000000	0.000000	0.000000	0.000000	0.000000
962.290000	524.400000	6730.055556	0.559631	6689.336372	0.000000	0.000000	0.000000	0.000000	0.000000	0.000000
962.390000	524.300000	6563.944444	0.559640	6685.065674	0.000000	0.000000	0.000000	0.000000	0.000000	0.000000
962.490000	524.200000	6713.444444	0.559650	6682.563151	0.000000	0.000000	0.000000	0.000000	0.000000	0.000000
962.590000	524.100000	6753.055556	0.559660	6683.857151	0.000000	0.000000	0.000000	0.000000	0.000000	0.000000
962.690000	524.000000	6845.055556	0.559670	6688.026774	0.000000	0.000000	0.000000	0.000000	0.000000	0.000000
962.790000	523.900000	6728.777778	0.559679	6693.836670	0.000000	0.000000	0.000000	0.000000	0.000000	0.000000
962.890000	523.800000	6696.833333	0.559689	6700.408366	0.000000	0.000000	0.000000	0.000000	0.000000	0.000000
962.990000	523.700000	6735.166667	0.559699	6704.940484	0.000000	0.000000	0.000000	0.000000	0.000000	0.000000
963.090000	523.600000	6739.000000	0.559709	6706.968831	0.000000	0.000000	0.000000	0.000000	0.000000	0.000000
963.190000	523.500000	6700.666667	0.559719	6709.393365	0.000000	0.000000	0.000000	0.000000	0.000000	0.000000
963.290000	523.400000	6595.888889	0.559728	6711.376790	0.000000	0.000000	0.000000	0.000000	0.000000	0.000000
963.390000	523.300000	6800.333333	0.559738	6713.790093	0.000000	0.000000	0.000000	0.000000	0.000000	0.000000
963.490000	523.200000	6815.666667	0.559748	6716.501628	0.000000	0.000000	0.000000	0.000000	0.000000	0.000000
963.590000	523.100000	6739.000000	0.559758	6717.876736	0.000000	0.000000	0.000000	0.000000	0.000000	0.000000
963.690000	523.000000	6745.388889	0.559767	6715.122152	0.000000	0.000000	0.000000	0.000000	0.000000	0.000000
963.790000	522.900000	6910.222222	0.559777	6708.279053	0.000000	0.000000	0.000000	0.000000	0.000000	0.000000
963.890000	522.800000	6769.666667	0.559787	6697.139676	0.000000	0.000000	0.000000	0.000000	0.000000	0.000000
963.990000	522.700000	6693.000000	0.559797	6684.699436	0.000000	0.000000	0.000000	0.000000	0.000000	0.000000
964.090000	522.600000	6607.388889	0.559806	6674.362413	0.000000	0.000000	0.000000	0.000000	0.000000	0.000000
964.190000	522.500000	6613.777778	0.559816	6667.817546	0.000000	0.000000	0.000000	0.000000	0.000000	0.000000
964.290000	522.400000	6673.833333	0.559826	6668.684163	0.000000	0.000000	0.000000	0.000000	0.000000	0.000000
964.390000	522.300000	6609.944444	0.559836	6677.153185	0.000000	0.000000	0.000000	0.000000	0.000000	0.000000
964.490000	522.200000	6712.166667	0.559845	6690.833143	0.000000	0.000000	0.000000	0.000000	0.000000	0.000000
964.590000	522.100000	6718.555556	0.559855	6706.789768	0.000000	0.000000	0.000000	0.000000	0.000000	0.000000
964.690000	522.000000	6731.333333	0.559865	6723.697238	0.000000	0.000000	0.000000	0.000000	0.000000	0.000000
964.790000	521.900000	6746.666667	0.559875	6736.730821	0.000000	0.000000	0.000000	0.000000	0.000000	0.000000
964.890000	521.800000	6773.500000	0.559884	6745.552979	0.000000	0.000000	0.000000	0.000000	0.000000	0.000000
