# Supplementary material for: Influence of the magnetic field on bandgap and chemical composition of zinc thin films prepared by sparking discharge process
Source: Sci Rep. 2020 Jan 29;10:1388. doi: 10.1038/s41598-020-58183-4 (PMC6989455; doi:10.1038/s41598-020-58183-4)
Supplement: Supplementary file 5 — Related Manuscript File. [file 41598_2020_58183_MOESM5_ESM.zip › XPS_7-3-2019_Stefan/XPS_7-3-2019/3_ZnCO2-0.4T_ITO/survey]

Dataset wide:18(7-3-2019)
Dwell Time (s)	0.100000
Number of sweeps	1
Kinetic Energy(eV)	Binding Energy(eV)	Intensity(cps)	Transmission Value	Background(cps)
284.890000	1201.800000	157590.000000	4.360734	157721.103516
285.890000	1200.800000	156310.000000	4.360058	157856.132812
286.890000	1199.800000	158360.000000	4.359382	158049.042969
287.890000	1198.800000	157690.000000	4.358706	158249.101562
288.890000	1197.800000	160490.000000	4.358030	158422.109375
289.890000	1196.800000	163250.000000	4.357354	158488.623047
290.890000	1195.800000	168000.000000	4.356678	158414.667969
291.890000	1194.800000	166270.000000	4.356002	158167.695312
292.890000	1193.800000	164710.000000	4.355326	157802.480469
293.890000	1192.800000	161260.000000	4.354650	157290.605469
294.890000	1191.800000	157890.000000	4.353974	156701.035156
295.890000	1190.800000	155560.000000	4.353298	156091.640625
296.890000	1189.800000	154660.000000	4.352622	155506.162109
297.890000	1188.800000	155220.000000	4.351946	154962.939453
298.890000	1187.800000	154120.000000	4.351270	154539.931641
299.890000	1186.800000	153360.000000	4.350594	154241.699219
300.890000	1185.800000	153500.000000	4.349918	154045.351562
301.890000	1184.800000	153950.000000	4.349242	153939.404297
302.890000	1183.800000	155760.000000	4.348566	153895.576172
303.890000	1182.800000	153990.000000	4.347890	153864.375000
304.890000	1181.800000	154270.000000	4.347214	153817.958984
305.890000	1180.800000	155940.000000	4.346538	153761.884766
306.890000	1179.800000	156170.000000	4.345862	153690.419922
307.890000	1178.800000	155410.000000	4.345186	153612.148438
308.890000	1177.800000	155680.000000	4.344510	153509.951172
309.890000	1176.800000	154430.000000	4.343834	153396.796875
310.890000	1175.800000	154690.000000	4.341641	153236.875000
311.890000	1174.800000	154160.000000	4.339418	153037.500000
312.890000	1173.800000	152260.000000	4.337194	152800.869141
313.890000	1172.800000	152610.000000	4.334970	152581.699219
314.890000	1171.800000	151700.000000	4.332746	152369.609375
315.890000	1170.800000	152430.000000	4.330522	152226.406250
316.890000	1169.800000	151300.000000	4.328299	152149.228516
317.890000	1168.800000	151840.000000	4.326075	152117.841797
318.890000	1167.800000	152710.000000	4.323851	152080.078125
319.890000	1166.800000	152920.000000	4.321627	152066.396484
320.890000	1165.800000	151160.000000	4.319403	152029.755859
321.890000	1164.800000	152700.000000	4.317180	151983.525391
322.890000	1163.800000	151680.000000	4.314956	151970.996094
323.890000	1162.800000	150900.000000	4.312732	152033.310547
324.890000	1161.800000	151570.000000	4.310508	152131.611328
325.890000	1160.800000	152860.000000	4.308284	152283.583984
326.890000	1159.800000	152480.000000	4.306061	152469.707031
327.890000	1158.800000	153450.000000	4.303837	152654.765625
328.890000	1157.800000	154300.000000	4.301613	152816.933594
329.890000	1156.800000	155750.000000	4.299389	152976.445312
330.890000	1155.800000	154510.000000	4.297165	153126.845703
331.890000	1154.800000	155150.000000	4.294941	153260.000000
332.890000	1153.800000	154710.000000	4.292718	153376.777344
333.890000	1152.800000	153390.000000	4.290494	153471.738281
334.890000	1151.800000	153860.000000	4.288270	153528.164062
335.890000	1150.800000	153120.000000	4.286046	153555.224609
336.890000	1149.800000	153010.000000	4.283822	153566.357422
337.890000	1148.800000	154440.000000	4.281599	153570.732422
338.890000	1147.800000	153400.000000	4.279375	153572.714844
339.890000	1146.800000	154090.000000	4.277151	153600.556641
340.890000	1145.800000	152120.000000	4.274927	153621.201172
341.890000	1144.800000	154100.000000	4.272703	153638.564453
342.890000	1143.800000	154320.000000	4.270480	153636.718750
343.890000	1142.800000	153770.000000	4.268256	153618.085938
344.890000	1141.800000	154030.000000	4.266032	153556.005859
345.890000	1140.800000	153200.000000	4.263808	153508.642578
346.890000	1139.800000	151990.000000	4.261584	153447.763672
347.890000	1138.800000	154840.000000	4.259360	153412.724609
348.890000	1137.800000	154890.000000	4.257137	153409.921875
349.890000	1136.800000	153980.000000	4.254913	153461.357422
350.890000	1135.800000	153030.000000	4.252689	153527.285156
351.890000	1134.800000	153950.000000	4.250465	153672.558594
352.890000	1133.800000	152470.000000	4.248241	153858.564453
353.890000	1132.800000	154540.000000	4.246018	154083.837891
354.890000	1131.800000	154740.000000	4.243794	154336.484375
355.890000	1130.800000	154360.000000	4.241570	154604.638672
356.890000	1129.800000	155010.000000	4.239346	154832.880859
357.890000	1128.800000	155320.000000	4.237122	155022.646484
358.890000	1127.800000	155030.000000	4.234899	155151.201172
359.890000	1126.800000	156130.000000	4.232675	155209.287109
360.890000	1125.800000	155700.000000	4.231233	155243.447266
361.890000	1124.800000	153690.000000	4.229808	155254.804688
362.890000	1123.800000	156460.000000	4.228382	155269.365234
363.890000	1122.800000	154160.000000	4.226956	155311.679688
364.890000	1121.800000	155310.000000	4.225531	155395.126953
365.890000	1120.800000	155890.000000	4.224105	155475.126953
366.890000	1119.800000	155810.000000	4.222680	155566.484375
367.890000	1118.800000	156030.000000	4.221254	155656.640625
368.890000	1117.800000	155180.000000	4.219829	155733.603516
369.890000	1116.800000	155350.000000	4.218403	155783.759766
370.890000	1115.800000	156600.000000	4.216977	155820.800781
371.890000	1114.800000	155800.000000	4.215552	155847.763672
372.890000	1113.800000	155880.000000	4.214126	155854.160156
373.890000	1112.800000	156520.000000	4.212701	155871.923828
374.890000	1111.800000	154750.000000	4.211275	155926.083984
375.890000	1110.800000	156130.000000	4.209850	156029.521484
376.890000	1109.800000	155370.000000	4.208424	156176.220703
377.890000	1108.800000	156390.000000	4.206998	156376.513672
378.890000	1107.800000	156870.000000	4.205573	156586.621094
379.890000	1106.800000	157500.000000	4.204147	156769.345703
380.890000	1105.800000	157610.000000	4.202722	156913.984375
381.890000	1104.800000	156130.000000	4.201296	157022.656250
382.890000	1103.800000	158790.000000	4.199870	157080.966797
383.890000	1102.800000	157520.000000	4.198445	157079.482422
384.890000	1101.800000	158130.000000	4.197019	157061.250000
385.890000	1100.800000	156390.000000	4.195594	157019.550781
386.890000	1099.800000	158600.000000	4.194168	156945.449219
387.890000	1098.800000	159130.000000	4.192743	156862.500000
388.890000	1097.800000	156670.000000	4.191317	156841.005859
389.890000	1096.800000	155460.000000	4.189891	156844.746094
390.890000	1095.800000	157850.000000	4.188466	156884.765625
391.890000	1094.800000	158640.000000	4.187040	156978.720703
392.890000	1093.800000	157050.000000	4.185615	157119.375000
393.890000	1092.800000	159000.000000	4.184189	157241.689453
394.890000	1091.800000	158280.000000	4.182764	157382.714844
395.890000	1090.800000	157460.000000	4.181338	157562.900391
396.890000	1089.800000	156380.000000	4.179912	157775.117188
397.890000	1088.800000	159770.000000	4.178487	158019.228516
398.890000	1087.800000	158400.000000	4.177061	158321.279297
399.890000	1086.800000	160160.000000	4.175636	158639.912109
400.890000	1085.800000	159850.000000	4.174210	158936.630859
401.890000	1084.800000	159350.000000	4.172784	159209.199219
402.890000	1083.800000	159240.000000	4.171359	159434.599609
403.890000	1082.800000	160060.000000	4.169933	159599.277344
404.890000	1081.800000	159260.000000	4.168508	159720.410156
405.890000	1080.800000	159850.000000	4.167082	159790.175781
406.890000	1079.800000	160460.000000	4.165657	159786.914062
407.890000	1078.800000	160610.000000	4.164231	159730.380859
408.890000	1077.800000	161090.000000	4.162805	159625.673828
409.890000	1076.800000	158980.000000	4.161380	159470.537109
410.890000	1075.800000	159610.000000	4.160198	159293.837891
411.890000	1074.800000	158730.000000	4.159021	159115.712891
412.890000	1073.800000	161090.000000	4.157844	158933.017578
413.890000	1072.800000	162920.000000	4.156667	158746.064453
414.890000	1071.800000	160150.000000	4.155490	158547.197266
415.890000	1070.800000	161340.000000	4.154313	158325.830078
416.890000	1069.800000	159670.000000	4.153135	158077.353516
417.890000	1068.800000	159740.000000	4.151958	157790.419922
418.890000	1067.800000	159650.000000	4.150781	157455.136719
419.890000	1066.800000	162790.000000	4.149604	157090.195312
420.890000	1065.800000	161640.000000	4.148427	156694.277344
421.890000	1064.800000	163090.000000	4.147250	156261.708984
422.890000	1063.800000	162830.000000	4.146073	155798.974609
423.890000	1062.800000	161520.000000	4.144896	155325.263672
424.890000	1061.800000	158280.000000	4.143719	154811.699219
425.890000	1060.800000	157640.000000	4.142542	154245.673828
426.890000	1059.800000	158020.000000	4.141365	153635.009766
427.890000	1058.800000	158260.000000	4.140188	152994.775391
428.890000	1057.800000	156300.000000	4.139011	152302.021484
429.890000	1056.800000	154100.000000	4.137834	151575.322266
430.890000	1055.800000	151060.000000	4.136657	150835.869141
431.890000	1054.800000	153270.000000	4.135480	150092.187500
432.890000	1053.800000	152600.000000	4.134303	149312.343750
433.890000	1052.800000	149520.000000	4.133126	148502.744141
434.890000	1051.800000	148280.000000	4.131948	148280.000000
435.890000	1050.800000	148230.000000	4.130771	147054.472656
436.890000	1049.800000	149530.000000	4.129594	145828.945312
437.890000	1048.800000	152900.000000	4.128417	144603.417969
438.890000	1047.800000	164680.000000	4.127240	143377.890625
439.890000	1046.800000	184930.000000	4.126063	142152.373047
440.890000	1045.800000	203780.000000	4.124886	140926.845703
441.890000	1044.800000	228990.000000	4.123709	139701.318359
442.890000	1043.800000	241190.000000	4.122532	138475.791016
443.890000	1042.800000	205240.000000	4.121355	137250.263672
444.890000	1041.800000	165260.000000	4.120178	136024.736328
445.890000	1040.800000	150140.000000	4.119001	134799.208984
446.890000	1039.800000	145470.000000	4.117824	133573.681641
447.890000	1038.800000	142280.000000	4.116647	132348.154297
448.890000	1037.800000	139350.000000	4.115470	131122.626953
449.890000	1036.800000	137610.000000	4.114293	129897.109375
450.890000	1035.800000	134300.000000	4.113116	128671.582031
451.890000	1034.800000	131310.000000	4.111939	127446.054688
452.890000	1033.800000	127580.000000	4.110762	126220.527344
453.890000	1032.800000	127430.000000	4.109584	124995.000000
454.890000	1031.800000	122610.000000	4.108407	123769.472656
455.890000	1030.800000	121480.000000	4.107230	122543.945312
456.890000	1029.800000	119600.000000	4.106053	121318.417969
457.890000	1028.800000	115810.000000	4.104876	120092.890625
458.890000	1027.800000	115830.000000	4.103699	118867.363281
459.890000	1026.800000	117090.000000	4.102522	117641.845703
460.890000	1025.800000	126180.000000	4.100640	116416.318359
461.890000	1024.800000	154590.000000	4.098744	115190.791016
462.890000	1023.800000	200900.000000	4.096847	113965.263672
463.890000	1022.800000	253660.000000	4.094951	112739.736328
464.890000	1021.800000	299600.000000	4.093055	111514.208984
465.890000	1020.800000	277280.000000	4.091158	110288.681641
466.890000	1019.800000	186390.000000	4.089262	109063.154297
467.890000	1018.800000	124950.000000	4.087366	107837.626953
468.890000	1017.800000	109120.000000	4.085469	106612.099609
469.890000	1016.800000	104970.000000	4.083573	105386.582031
470.890000	1015.800000	102200.000000	4.081676	104161.054688
471.890000	1014.800000	100890.000000	4.079780	102935.527344
472.890000	1013.800000	101710.000000	4.077884	101710.000000
473.890000	1012.800000	101670.000000	4.075987	101824.189453
474.890000	1011.800000	101820.000000	4.074091	101522.441406
475.890000	1010.800000	101900.000000	4.072195	101347.441406
476.890000	1009.800000	100150.000000	4.070298	101265.800781
477.890000	1008.800000	100540.000000	4.068402	101237.861328
478.890000	1007.800000	101480.000000	4.066505	101248.115234
479.890000	1006.800000	101360.000000	4.064609	101302.568359
480.890000	1005.800000	101590.000000	4.062713	101359.003906
481.890000	1004.800000	104390.000000	4.060816	101400.351562
482.890000	1003.800000	102760.000000	4.058920	101429.736328
483.890000	1002.800000	103180.000000	4.057024	101430.644531
484.890000	1001.800000	101650.000000	4.055127	101388.496094
485.890000	1000.800000	102020.000000	4.053231	101327.011719
486.890000	999.800000	103470.000000	4.051335	101239.248047
487.890000	998.800000	103450.000000	4.049438	101120.527344
488.890000	997.800000	103210.000000	4.047542	100983.525391
489.890000	996.800000	103340.000000	4.045645	100825.107422
490.890000	995.800000	101370.000000	4.043749	100634.501953
491.890000	994.800000	102190.000000	4.041853	100418.222656
492.890000	993.800000	101520.000000	4.039956	100166.679688
493.890000	992.800000	100250.000000	4.038060	99865.800781
494.890000	991.800000	99860.000000	4.036164	99533.251953
495.890000	990.800000	99250.000000	4.034267	99172.890625
496.890000	989.800000	98800.000000	4.032371	98800.117188
497.890000	988.800000	97970.000000	4.030474	98434.746094
498.890000	987.800000	98040.000000	4.028578	98106.074219
499.890000	986.800000	97600.000000	4.026682	97813.457031
500.890000	985.800000	97870.000000	4.024785	97584.023438
501.890000	984.800000	96500.000000	4.022889	97396.230469
502.890000	983.800000	97560.000000	4.020993	97243.554688
503.890000	982.800000	98420.000000	4.019096	97088.632812
504.890000	981.800000	100020.000000	4.017200	96909.775391
505.890000	980.800000	101980.000000	4.015303	96656.630859
506.890000	979.800000	102740.000000	4.013407	96335.976562
507.890000	978.800000	104940.000000	4.011511	95944.902344
508.890000	977.800000	106450.000000	4.009614	95511.523438
509.890000	976.800000	106470.000000	4.007718	95061.757812
510.890000	975.800000	106070.000000	4.007300	94634.667969
511.890000	974.800000	102090.000000	4.006912	94235.839844
512.890000	973.800000	101140.000000	4.006524	93854.902344
513.890000	972.800000	101030.000000	4.006136	93466.015625
514.890000	971.800000	99550.000000	4.005748	93025.683594
515.890000	970.800000	99060.000000	4.005360	92495.302734
516.890000	969.800000	96600.000000	4.004972	91857.802734
517.890000	968.800000	93600.000000	4.004584	91122.480469
518.890000	967.800000	90710.000000	4.004196	90324.101562
519.890000	966.800000	89520.000000	4.003808	89543.974609
520.890000	965.800000	86950.000000	4.003420	88850.185547
521.890000	964.800000	87240.000000	4.003032	88267.197266
522.890000	963.800000	88090.000000	4.002644	87825.771484
523.890000	962.800000	87110.000000	4.002256	87515.869141
524.890000	961.800000	87840.000000	4.001868	87279.677734
525.890000	960.800000	87030.000000	4.001480	87064.082031
526.890000	959.800000	87210.000000	4.001092	86895.205078
527.890000	958.800000	85520.000000	4.000704	86746.318359
528.890000	957.800000	86920.000000	4.000316	86611.523438
529.890000	956.800000	87030.000000	3.999928	86521.123047
530.890000	955.800000	85800.000000	3.999540	86506.162109
531.890000	954.800000	85600.000000	3.999152	86507.841797
532.890000	953.800000	87400.000000	3.998764	86526.474609
533.890000	952.800000	86800.000000	3.998376	86570.556641
534.890000	951.800000	86350.000000	3.997988	86602.714844
535.890000	950.800000	87050.000000	3.997600	86597.119141
536.890000	949.800000	86290.000000	3.997212	86596.875000
537.890000	948.800000	86380.000000	3.996824	86609.355469
538.890000	947.800000	86790.000000	3.996436	86623.837891
539.890000	946.800000	86860.000000	3.996048	86669.843750
540.890000	945.800000	86110.000000	3.995660	86760.800781
541.890000	944.800000	86050.000000	3.995272	86855.517578
542.890000	943.800000	87850.000000	3.994884	86926.240234
543.890000	942.800000	87810.000000	3.994496	86966.562500
544.890000	941.800000	87220.000000	3.994108	86963.759766
545.890000	940.800000	86670.000000	3.993720	86922.880859
546.890000	939.800000	86560.000000	3.993332	86885.839844
547.890000	938.800000	86660.000000	3.992944	86893.525391
548.890000	937.800000	86390.000000	3.992556	86953.525391
549.890000	936.800000	86630.000000	3.992168	87067.519531
550.890000	935.800000	87140.000000	3.991780	87205.117188
551.890000	934.800000	88450.000000	3.991392	87329.921875
552.890000	933.800000	88050.000000	3.991004	87411.845703
553.890000	932.800000	87640.000000	3.990616	87468.085938
554.890000	931.800000	86040.000000	3.990228	87492.636719
555.890000	930.800000	87730.000000	3.989840	87494.560547
556.890000	929.800000	87920.000000	3.989452	87480.556641
557.890000	928.800000	87470.000000	3.989064	87445.195312
558.890000	927.800000	87800.000000	3.988676	87354.960938
559.890000	926.800000	87600.000000	3.988288	87210.000000
560.890000	925.800000	87690.000000	3.987453	87047.519531
561.890000	924.800000	86100.000000	3.986608	86906.962891
562.890000	923.800000	85760.000000	3.985764	86820.722656
563.890000	922.800000	86190.000000	3.984919	86809.277344
564.890000	921.800000	87120.000000	3.984075	86873.125000
565.890000	920.800000	87040.000000	3.983230	86970.644531
566.890000	919.800000	87640.000000	3.982386	87057.919922
567.890000	918.800000	87850.000000	3.981541	87121.601562
568.890000	917.800000	86860.000000	3.980696	87162.158203
569.890000	916.800000	87160.000000	3.979852	87208.554688
570.890000	915.800000	85840.000000	3.979007	87285.996094
571.890000	914.800000	87340.000000	3.978163	87401.201172
572.890000	913.800000	88250.000000	3.977318	87521.757812
573.890000	912.800000	88140.000000	3.976474	87627.363281
574.890000	911.800000	87780.000000	3.975629	87673.681641
575.890000	910.800000	87710.000000	3.974785	87632.314453
576.890000	909.800000	88350.000000	3.973940	87511.894531
577.890000	908.800000	87800.000000	3.973096	87374.794922
578.890000	907.800000	85980.000000	3.972251	87259.355469
579.890000	906.800000	86440.000000	3.971406	87201.894531
580.890000	905.800000	87110.000000	3.970562	87243.037109
581.890000	904.800000	87120.000000	3.969717	87395.839844
582.890000	903.800000	89510.000000	3.968873	87610.136719
583.890000	902.800000	88180.000000	3.968028	87856.484375
584.890000	901.800000	87930.000000	3.967184	88100.478516
585.890000	900.800000	88580.000000	3.966339	88294.218750
586.890000	899.800000	88730.000000	3.965495	88396.884766
587.890000	898.800000	89210.000000	3.964650	88411.601562
588.890000	897.800000	88470.000000	3.963805	88328.535156
589.890000	896.800000	88570.000000	3.962961	88175.361328
590.890000	895.800000	87820.000000	3.962116	87994.746094
591.890000	894.800000	87190.000000	3.961272	87827.763672
592.890000	893.800000	87600.000000	3.960427	87700.957031
593.890000	892.800000	87240.000000	3.959583	87654.267578
594.890000	891.800000	87130.000000	3.958738	87676.240234
595.890000	890.800000	88290.000000	3.957894	87751.435547
596.890000	889.800000	89790.000000	3.957049	87873.544922
597.890000	888.800000	87880.000000	3.956204	88024.316406
598.890000	887.800000	87810.000000	3.955360	88172.246094
599.890000	886.800000	88600.000000	3.954515	88311.064453
600.890000	885.800000	88560.000000	3.953671	88423.525391
601.890000	884.800000	88730.000000	3.952826	88497.441406
602.890000	883.800000	89260.000000	3.951982	88543.388672
603.890000	882.800000	87900.000000	3.951137	88569.121094
604.890000	881.800000	89040.000000	3.950293	88596.162109
605.890000	880.800000	87850.000000	3.949448	88646.484375
606.890000	879.800000	87720.000000	3.948603	88698.076172
607.890000	878.800000	90220.000000	3.947759	88734.238281
608.890000	877.800000	88830.000000	3.946914	88757.363281
609.890000	876.800000	89420.000000	3.946070	88753.203125
610.890000	875.800000	88850.000000	3.946586	88730.722656
611.890000	874.800000	87550.000000	3.947130	88741.357422
612.890000	873.800000	88010.000000	3.947674	88803.359375
613.890000	872.800000	88510.000000	3.948218	88900.800781
614.890000	871.800000	90040.000000	3.948762	89023.437500
615.890000	870.800000	89780.000000	3.949306	89144.560547
616.890000	869.800000	89340.000000	3.949850	89231.523438
617.890000	868.800000	89060.000000	3.950394	89271.523438
618.890000	867.800000	89220.000000	3.950938	89301.279297
619.890000	866.800000	88910.000000	3.951482	89334.189453
620.890000	865.800000	89360.000000	3.952026	89374.619141
621.890000	864.800000	89750.000000	3.952570	89431.767578
622.890000	863.800000	89290.000000	3.953114	89510.830078
623.890000	862.800000	89360.000000	3.953659	89563.183594
624.890000	861.800000	90620.000000	3.954203	89586.806641
625.890000	860.800000	91790.000000	3.954747	89585.068359
626.890000	859.800000	91730.000000	3.955291	89546.455078
627.890000	858.800000	89850.000000	3.955835	89467.197266
628.890000	857.800000	89580.000000	3.956379	89383.300781
629.890000	856.800000	89090.000000	3.956923	89299.804688
630.890000	855.800000	89240.000000	3.957467	89242.470703
631.890000	854.800000	88490.000000	3.958011	89234.345703
632.890000	853.800000	89300.000000	3.958555	89295.175781
633.890000	852.800000	89410.000000	3.959099	89420.957031
634.890000	851.800000	88820.000000	3.959643	89597.363281
635.890000	850.800000	89920.000000	3.960187	89790.244141
636.890000	849.800000	90460.000000	3.960731	89974.560547
637.890000	848.800000	90520.000000	3.961275	90106.396484
638.890000	847.800000	91320.000000	3.961819	90181.523438
639.890000	846.800000	89310.000000	3.962363	90221.523438
640.890000	845.800000	89510.000000	3.962907	90232.080078
641.890000	844.800000	90970.000000	3.963451	90228.720703
642.890000	843.800000	90380.000000	3.963995	90255.839844
643.890000	842.800000	89820.000000	3.964539	90296.962891
644.890000	841.800000	90030.000000	3.965083	90335.839844
645.890000	840.800000	90710.000000	3.965627	90379.121094
646.890000	839.800000	90730.000000	3.966171	90409.199219
647.890000	838.800000	90820.000000	3.966715	90405.039062
648.890000	837.800000	90460.000000	3.967259	90412.636719
649.890000	836.800000	88920.000000	3.967803	90430.322266
650.890000	835.800000	91490.000000	3.968347	90466.562500
651.890000	834.800000	90570.000000	3.968891	90553.515625
652.890000	833.800000	89640.000000	3.969435	90710.546875
653.890000	832.800000	90610.000000	3.969979	90874.082031
654.890000	831.800000	91730.000000	3.970524	91048.291016
655.890000	830.800000	91640.000000	3.971068	91205.175781
656.890000	829.800000	91550.000000	3.971612	91318.105469
657.890000	828.800000	93280.000000	3.972156	91349.892578
658.890000	827.800000	92690.000000	3.972700	91345.527344
659.890000	826.800000	92640.000000	3.973244	91299.746094
660.890000	825.800000	91680.000000	3.972186	91258.769531
661.890000	824.800000	90170.000000	3.971096	91235.244141
662.890000	823.800000	91150.000000	3.970006	91252.353516
663.890000	822.800000	92050.000000	3.968915	91299.902344
664.890000	821.800000	90900.000000	3.967825	91396.347656
665.890000	820.800000	90950.000000	3.966735	91491.396484
666.890000	819.800000	92210.000000	3.965645	91561.445312
667.890000	818.800000	92090.000000	3.964554	91613.037109
668.890000	817.800000	91590.000000	3.963464	91632.119141
669.890000	816.800000	91610.000000	3.962374	91600.039062
670.890000	815.800000	91760.000000	3.961284	91543.681641
671.890000	814.800000	91380.000000	3.960193	91507.119141
672.890000	813.800000	90730.000000	3.959103	91471.513672
673.890000	812.800000	92130.000000	3.958013	91450.673828
674.890000	811.800000	93350.000000	3.956923	91449.238281
675.890000	810.800000	91780.000000	3.955832	91473.916016
676.890000	809.800000	91040.000000	3.954742	91480.556641
677.890000	808.800000	92580.000000	3.953652	91498.398438
678.890000	807.800000	93810.000000	3.952562	91543.476562
679.890000	806.800000	90450.000000	3.951471	91636.201172
680.890000	805.800000	91590.000000	3.950381	91763.115234
681.890000	804.800000	92030.000000	3.949291	91953.916016
682.890000	803.800000	92120.000000	3.948201	92181.279297
683.890000	802.800000	92800.000000	3.947110	92419.882812
684.890000	801.800000	92310.000000	3.946020	92624.755859
685.890000	800.800000	93740.000000	3.944930	92792.080078
686.890000	799.800000	92670.000000	3.943840	92902.314453
687.890000	798.800000	93060.000000	3.942749	92960.957031
688.890000	797.800000	93170.000000	3.941659	92967.285156
689.890000	796.800000	93300.000000	3.940569	92961.044922
690.890000	795.800000	92610.000000	3.939479	92958.242188
691.890000	794.800000	92480.000000	3.938388	92972.285156
692.890000	793.800000	92960.000000	3.937298	93021.816406
693.890000	792.800000	93110.000000	3.936208	93118.759766
694.890000	791.800000	93330.000000	3.935118	93247.333984
695.890000	790.800000	93170.000000	3.934027	93393.242188
696.890000	789.800000	93460.000000	3.932937	93548.261719
697.890000	788.800000	95440.000000	3.931847	93674.707031
698.890000	787.800000	94950.000000	3.930757	93771.386719
699.890000	786.800000	93890.000000	3.929666	93848.447266
700.890000	785.800000	93450.000000	3.928339	93909.013672
701.890000	784.800000	93820.000000	3.927008	93952.431641
702.890000	783.800000	93640.000000	3.925676	94014.453125
703.890000	782.800000	93980.000000	3.924344	94077.421875
704.890000	781.800000	94830.000000	3.923012	94125.156250
705.890000	780.800000	94720.000000	3.921680	94156.562500
706.890000	779.800000	93950.000000	3.920348	94179.169922
707.890000	778.800000	93310.000000	3.919017	94160.761719
708.890000	777.800000	94670.000000	3.917685	94121.513672
709.890000	776.800000	95910.000000	3.916353	94062.050781
710.890000	775.800000	94960.000000	3.915021	93985.400391
711.890000	774.800000	93710.000000	3.913689	93903.085938
712.890000	773.800000	93450.000000	3.912357	93849.257812
713.890000	772.800000	92990.000000	3.911026	93833.964844
714.890000	771.800000	93750.000000	3.909694	93867.001953
715.890000	770.800000	96060.000000	3.908362	93975.654297
716.890000	769.800000	95570.000000	3.907030	94119.355469
717.890000	768.800000	95500.000000	3.905698	94296.582031
718.890000	767.800000	93210.000000	3.904366	94480.107422
719.890000	766.800000	95510.000000	3.903035	94682.587891
720.890000	765.800000	95950.000000	3.901703	94844.189453
721.890000	764.800000	96670.000000	3.900371	95002.988281
722.890000	763.800000	94390.000000	3.899039	95125.585938
723.890000	762.800000	96920.000000	3.897707	95212.558594
724.890000	761.800000	95820.000000	3.896376	95240.097656
725.890000	760.800000	97080.000000	3.895044	95242.109375
726.890000	759.800000	95800.000000	3.893712	95201.591797
727.890000	758.800000	94880.000000	3.892380	95148.261719
728.890000	757.800000	94600.000000	3.891048	95097.314453
729.890000	756.800000	94750.000000	3.889716	95058.427734
730.890000	755.800000	95490.000000	3.888385	95044.521484
731.890000	754.800000	97610.000000	3.887053	95081.074219
732.890000	753.800000	96700.000000	3.885721	95158.144531
733.890000	752.800000	95310.000000	3.884389	95293.798828
734.890000	751.800000	94200.000000	3.883057	95491.982422
735.890000	750.800000	95860.000000	3.881725	95734.667969
736.890000	749.800000	96210.000000	3.880394	95976.679688
737.890000	748.800000	97470.000000	3.879062	96224.667969
738.890000	747.800000	97810.000000	3.877730	96448.623047
739.890000	746.800000	96430.000000	3.876398	96639.355469
740.890000	745.800000	96810.000000	3.875066	96793.125000
741.890000	744.800000	96850.000000	3.873734	96939.873047
742.890000	743.800000	97110.000000	3.872403	97048.242188
743.890000	742.800000	97570.000000	3.871071	97113.925781
744.890000	741.800000	97690.000000	3.869739	97124.912109
745.890000	740.800000	97190.000000	3.868407	97085.917969
746.890000	739.800000	96560.000000	3.867075	96980.439453
747.890000	738.800000	97510.000000	3.865743	96867.314453
748.890000	737.800000	97780.000000	3.864412	96762.802734
749.890000	736.800000	97440.000000	3.863080	96720.322266
750.890000	735.800000	95500.000000	3.861748	96770.761719
751.890000	734.800000	95930.000000	3.860416	96949.277344
752.890000	733.800000	98380.000000	3.859084	97185.800781
753.890000	732.800000	98760.000000	3.857752	97472.558594
754.890000	731.800000	97710.000000	3.856421	97739.716797
755.890000	730.800000	98420.000000	3.855089	97937.841797
756.890000	729.800000	98820.000000	3.853757	98015.195312
757.890000	728.800000	98790.000000	3.852425	98038.125000
758.890000	727.800000	97000.000000	3.851093	98020.156250
759.890000	726.800000	97530.000000	3.849762	98025.322266
760.890000	725.800000	97220.000000	3.850212	98075.039062
761.890000	724.800000	99050.000000	3.850699	98210.058594
762.890000	723.800000	97600.000000	3.851185	98376.455078
763.890000	722.800000	99040.000000	3.851672	98565.927734
764.890000	721.800000	100680.000000	3.852159	98717.226562
765.890000	720.800000	99900.000000	3.852646	98819.873047
766.890000	719.800000	99300.000000	3.853132	98856.796875
767.890000	718.800000	99900.000000	3.853619	98856.923828
768.890000	717.800000	100090.000000	3.854106	98788.447266
769.890000	716.800000	99870.000000	3.854593	98689.560547
770.890000	715.800000	101300.000000	3.855080	98577.460938
771.890000	714.800000	100050.000000	3.855566	98446.269531
772.890000	713.800000	98240.000000	3.856053	98295.527344
773.890000	712.800000	97910.000000	3.856540	98182.734375
774.890000	711.800000	97380.000000	3.857027	98102.636719
775.890000	710.800000	98700.000000	3.857513	98054.033203
776.890000	709.800000	98080.000000	3.858000	98064.384766
777.890000	708.800000	97200.000000	3.858487	98128.525391
778.890000	707.800000	98300.000000	3.858974	98213.271484
779.890000	706.800000	100070.000000	3.859460	98321.630859
780.890000	705.800000	100720.000000	3.859947	98443.544922
781.890000	704.800000	101860.000000	3.860434	98554.863281
782.890000	703.800000	101010.000000	3.860921	98650.478516
783.890000	702.800000	101560.000000	3.861407	98734.990234
784.890000	701.800000	100260.000000	3.861894	98786.533203
785.890000	700.800000	99880.000000	3.862381	98819.531250
786.890000	699.800000	98600.000000	3.862868	98838.154297
787.890000	698.800000	98940.000000	3.863354	98862.392578
788.890000	697.800000	98360.000000	3.863841	98893.027344
789.890000	696.800000	98580.000000	3.864328	98954.824219
790.890000	695.800000	98800.000000	3.864815	99022.001953
791.890000	694.800000	99850.000000	3.865301	99091.123047
792.890000	693.800000	99220.000000	3.865788	99133.115234
793.890000	692.800000	99890.000000	3.866275	99153.837891
794.890000	691.800000	98590.000000	3.866762	99145.917969
795.890000	690.800000	98790.000000	3.867249	99135.917969
796.890000	689.800000	99140.000000	3.867735	99139.277344
797.890000	688.800000	98850.000000	3.868222	99176.474609
798.890000	687.800000	99620.000000	3.868709	99243.681641
799.890000	686.800000	99280.000000	3.869196	99351.523438
800.890000	685.800000	98930.000000	3.869682	99494.238281
801.890000	684.800000	99790.000000	3.870169	99652.792969
802.890000	683.800000	99760.000000	3.870656	99815.332031
803.890000	682.800000	100110.000000	3.871143	99960.576172
804.890000	681.800000	100170.000000	3.871629	100061.171875
805.890000	680.800000	100550.000000	3.872116	100093.505859
806.890000	679.800000	101080.000000	3.872603	100068.271484
807.890000	678.800000	101330.000000	3.873090	99988.027344
808.890000	677.800000	99880.000000	3.873576	99891.796875
809.890000	676.800000	98600.000000	3.874063	99788.632812
810.890000	675.800000	100230.000000	3.872785	99702.685547
811.890000	674.800000	100060.000000	3.871470	99622.509766
812.890000	673.800000	99610.000000	3.870155	99556.894531
813.890000	672.800000	99250.000000	3.868841	99476.308594
814.890000	671.800000	99450.000000	3.867526	99394.248047
815.890000	670.800000	99100.000000	3.866212	99298.486328
816.890000	669.800000	99750.000000	3.864897	99209.404297
817.890000	668.800000	100400.000000	3.863582	99108.691406
818.890000	667.800000	102520.000000	3.862268	98996.650391
819.890000	666.800000	102870.000000	3.860953	98851.152344
820.890000	665.800000	102430.000000	3.859638	98668.671875
821.890000	664.800000	103760.000000	3.858324	98413.808594
822.890000	663.800000	103810.000000	3.857009	98091.552734
823.890000	662.800000	104230.000000	3.855695	97706.171875
824.890000	661.800000	103210.000000	3.854380	97272.656250
825.890000	660.800000	101810.000000	3.853065	96806.757812
826.890000	659.800000	101450.000000	3.851751	96344.550781
827.890000	658.800000	102110.000000	3.850436	95893.759766
828.890000	657.800000	101700.000000	3.849122	95457.187500
829.890000	656.800000	101800.000000	3.847807	95010.039062
830.890000	655.800000	101830.000000	3.846492	94529.042969
831.890000	654.800000	99030.000000	3.845178	93975.751953
832.890000	653.800000	96910.000000	3.843863	93341.572266
833.890000	652.800000	95000.000000	3.842548	92632.597656
834.890000	651.800000	92280.000000	3.841234	91916.582031
835.890000	650.800000	89310.000000	3.839919	91230.322266
836.890000	649.800000	90670.000000	3.838605	90633.681641
837.890000	648.800000	89460.000000	3.837290	90166.064453
838.890000	647.800000	89300.000000	3.835975	89837.099609
839.890000	646.800000	89970.000000	3.834661	89600.693359
840.890000	645.800000	89410.000000	3.833346	89444.970703
841.890000	644.800000	89190.000000	3.832032	89343.232422
842.890000	643.800000	88730.000000	3.830717	89251.425781
843.890000	642.800000	89610.000000	3.829402	89152.031250
844.890000	641.800000	89270.000000	3.828088	89042.656250
845.890000	640.800000	89110.000000	3.826773	88908.857422
846.890000	639.800000	90360.000000	3.825459	88738.408203
847.890000	638.800000	88770.000000	3.824144	88541.406250
848.890000	637.800000	88270.000000	3.822829	88327.539062
849.890000	636.800000	87990.000000	3.821515	88096.474609
850.890000	635.800000	88110.000000	3.820200	87863.652344
851.890000	634.800000	89060.000000	3.818885	87618.544922
852.890000	633.800000	88050.000000	3.817571	87369.746094
853.890000	632.800000	88300.000000	3.816256	87077.412109
854.890000	631.800000	87340.000000	3.814942	86737.128906
855.890000	630.800000	86370.000000	3.813627	86321.337891
856.890000	629.800000	86740.000000	3.812312	85862.509766
857.890000	628.800000	87020.000000	3.810998	85346.679688
858.890000	627.800000	85500.000000	3.809683	84854.990234
859.890000	626.800000	82340.000000	3.808369	84425.820312
860.890000	625.800000	83340.000000	3.807054	84093.261719
861.890000	624.800000	83910.000000	3.805739	83832.255859
862.890000	623.800000	84440.000000	3.804425	83664.248047
863.890000	622.800000	83400.000000	3.803110	83538.193359
864.890000	621.800000	83130.000000	3.801795	83428.320312
865.890000	620.800000	83820.000000	3.800481	83336.562500
866.890000	619.800000	82930.000000	3.799166	83300.878906
867.890000	618.800000	82480.000000	3.797852	83320.957031
868.890000	617.800000	82920.000000	3.796537	83413.593750
869.890000	616.800000	83330.000000	3.795222	83564.960938
870.890000	615.800000	84590.000000	3.795266	83754.238281
871.890000	614.800000	84040.000000	3.795338	83941.757812
872.890000	613.800000	84120.000000	3.795409	84117.841797
873.890000	612.800000	84020.000000	3.795481	84267.119141
874.890000	611.800000	85040.000000	3.795553	84423.759766
875.890000	610.800000	83920.000000	3.795624	84595.517578
876.890000	609.800000	84640.000000	3.795696	84795.429688
877.890000	608.800000	84400.000000	3.795767	85014.785156
878.890000	607.800000	85490.000000	3.795839	85239.326172
879.890000	606.800000	86340.000000	3.795911	85426.826172
880.890000	605.800000	86080.000000	3.795982	85563.994141
881.890000	604.800000	85700.000000	3.796054	85653.974609
882.890000	603.800000	87010.000000	3.796125	85692.216797
883.890000	602.800000	86240.000000	3.796197	85708.701172
884.890000	601.800000	85450.000000	3.796269	85722.314453
885.890000	600.800000	85790.000000	3.796340	85733.623047
886.890000	599.800000	85560.000000	3.796412	85713.730469
887.890000	598.800000	86160.000000	3.796483	85672.949219
888.890000	597.800000	85700.000000	3.796555	85580.000000
889.890000	596.800000	86120.000000	3.796626	85431.308594
890.890000	595.800000	85410.000000	3.796698	85236.621094
891.890000	594.800000	84290.000000	3.796770	85026.621094
892.890000	593.800000	84420.000000	3.796841	84788.837891
893.890000	592.800000	85160.000000	3.796913	84542.167969
894.890000	591.800000	84440.000000	3.796984	84281.240234
895.890000	590.800000	86960.000000	3.797056	84004.023438
896.890000	589.800000	89620.000000	3.797128	83692.197266
897.890000	588.800000	92160.000000	3.797199	83355.751953
898.890000	587.800000	96110.000000	3.797271	82985.302734
899.890000	586.800000	98450.000000	3.797342	82584.228516
900.890000	585.800000	95780.000000	3.797414	82138.330078
901.890000	584.800000	95830.000000	3.797486	81645.722656
902.890000	583.800000	91300.000000	3.797557	81095.400391
903.890000	582.800000	86540.000000	3.797629	80486.987305
904.890000	581.800000	84430.000000	3.797700	79819.194336
905.890000	580.800000	84020.000000	3.797772	79108.496094
906.890000	579.800000	86520.000000	3.797844	78371.787109
907.890000	578.800000	86110.000000	3.797915	77626.835938
908.890000	577.800000	85780.000000	3.797987	76884.770508
909.890000	576.800000	86540.000000	3.798058	76141.079102
910.890000	575.800000	83690.000000	3.796633	75372.280273
911.890000	574.800000	79860.000000	3.795177	74550.224609
912.890000	573.800000	76070.000000	3.793721	73672.412109
913.890000	572.800000	73030.000000	3.792265	72736.723633
914.890000	571.800000	72010.000000	3.790809	71790.566406
915.890000	570.800000	72600.000000	3.789353	70898.876953
916.890000	569.800000	69310.000000	3.787897	70153.413086
917.890000	568.800000	67480.000000	3.786440	69571.044922
918.890000	567.800000	69710.000000	3.784984	69186.435547
919.890000	566.800000	69950.000000	3.783528	68962.680664
920.890000	565.800000	71700.000000	3.782072	68848.041992
921.890000	564.800000	72500.000000	3.780616	68742.514648
922.890000	563.800000	73620.000000	3.779160	68614.882812
923.890000	562.800000	73660.000000	3.777704	68408.325195
924.890000	561.800000	74190.000000	3.776248	68110.185547
925.890000	560.800000	71280.000000	3.774792	67724.287109
926.890000	559.800000	68490.000000	3.773336	67271.215820
927.890000	558.800000	67280.000000	3.771880	66758.417969
928.890000	557.800000	66170.000000	3.770424	66208.999023
929.890000	556.800000	68470.000000	3.768968	65630.561523
930.890000	555.800000	67570.000000	3.767512	65018.530273
931.890000	554.800000	67840.000000	3.766056	64393.979492
932.890000	553.800000	65850.000000	3.764600	63762.617188
933.890000	552.800000	64860.000000	3.763144	63114.135742
934.890000	551.800000	63240.000000	3.761688	62465.131836
935.890000	550.800000	63320.000000	3.760232	61828.100586
936.890000	549.800000	62140.000000	3.758776	61171.323242
937.890000	548.800000	61110.000000	3.757320	60471.914062
938.890000	547.800000	62630.000000	3.755864	59730.727539
939.890000	546.800000	59450.000000	3.754407	58918.754883
940.890000	545.800000	58990.000000	3.752951	58027.592773
941.890000	544.800000	56940.000000	3.751495	57087.153320
942.890000	543.800000	55750.000000	3.750039	56149.941406
943.890000	542.800000	53980.000000	3.748583	55237.714844
944.890000	541.800000	54510.000000	3.747127	54405.170898
945.890000	540.800000	54100.000000	3.745671	53693.466797
946.890000	539.800000	52700.000000	3.744215	53138.525391
947.890000	538.800000	51290.000000	3.742759	52727.695312
948.890000	537.800000	51870.000000	3.741303	51870.000000
949.890000	536.800000	51140.000000	3.739847	51551.538086
950.890000	535.800000	57120.000000	3.738391	51233.076172
951.890000	534.800000	67240.000000	3.736935	50914.614258
952.890000	533.800000	81260.000000	3.735479	50596.152344
953.890000	532.800000	96200.000000	3.734023	50277.690430
954.890000	531.800000	113130.000000	3.732567	49959.228516
955.890000	530.800000	105790.000000	3.731111	49640.771484
956.890000	529.800000	83360.000000	3.729655	49322.309570
957.890000	528.800000	62310.000000	3.728199	49003.847656
958.890000	527.800000	51610.000000	3.726743	48685.385742
959.890000	526.800000	49350.000000	3.725287	48366.923828
960.890000	525.800000	48190.000000	3.723831	48048.461914
961.890000	524.800000	47730.000000	3.722374	47730.000000
962.890000	523.800000	48320.000000	3.720918	48635.698242
963.890000	522.800000	50320.000000	3.719462	48530.498047
964.890000	521.800000	50100.000000	3.718006	48495.932617
965.890000	520.800000	51080.000000	3.716550	48476.372070
966.890000	519.800000	50780.000000	3.715094	48443.359375
967.890000	518.800000	50110.000000	3.713638	48366.113281
968.890000	517.800000	49680.000000	3.712182	48225.688477
969.890000	516.800000	50080.000000	3.710726	48012.329102
970.890000	515.800000	50500.000000	3.710200	47728.750000
971.890000	514.800000	49720.000000	3.709692	47379.960938
972.890000	513.800000	48500.000000	3.709185	46968.671875
973.890000	512.800000	48680.000000	3.708678	46492.895508
974.890000	511.800000	49210.000000	3.708170	45992.441406
975.890000	510.800000	48240.000000	3.707663	45466.533203
976.890000	509.800000	49170.000000	3.707156	44918.686523
977.890000	508.800000	48300.000000	3.706648	44336.000977
978.890000	507.800000	48030.000000	3.706141	43720.585938
979.890000	506.800000	47960.000000	3.705634	43039.604492
980.890000	505.800000	48150.000000	3.705126	42314.721680
981.890000	504.800000	49030.000000	3.704619	41545.541992
982.890000	503.800000	50770.000000	3.704112	40756.071777
983.890000	502.800000	55620.000000	3.703604	39961.789551
984.890000	501.800000	61940.000000	3.703097	39162.519531
985.890000	500.800000	71450.000000	3.702590	38331.645508
986.890000	499.800000	81510.000000	3.702082	37471.245117
987.890000	498.800000	89600.000000	3.701575	36562.875977
988.890000	497.800000	85850.000000	3.701068	35596.989746
989.890000	496.800000	76170.000000	3.700560	34582.597656
990.890000	495.800000	62550.000000	3.700053	33518.974609
991.890000	494.800000	51780.000000	3.699545	32388.359375
992.890000	493.800000	41560.000000	3.699038	31207.314453
993.890000	492.800000	33500.000000	3.698531	29984.382324
994.890000	491.800000	29450.000000	3.698023	28767.822266
995.890000	490.800000	26750.000000	3.697516	27631.423340
996.890000	489.800000	24980.000000	3.697009	26654.328613
997.890000	488.800000	24980.000000	3.696501	25873.740234
998.890000	487.800000	24440.000000	3.695994	25309.357910
999.890000	486.800000	24790.000000	3.695487	24914.760742
1000.890000	485.800000	25110.000000	3.694979	24628.005371
1001.890000	484.800000	25810.000000	3.694472	24362.822266
1002.890000	483.800000	25110.000000	3.693965	24053.393555
1003.890000	482.800000	24170.000000	3.693457	23678.439941
1004.890000	481.800000	24930.000000	3.692950	23243.300781
1005.890000	480.800000	24810.000000	3.692443	22751.333008
1006.890000	479.800000	25830.000000	3.691935	22229.699707
1007.890000	478.800000	27880.000000	3.691428	21714.443359
1008.890000	477.800000	30820.000000	3.690921	21193.940430
1009.890000	476.800000	35140.000000	3.690413	20656.059570
1010.890000	475.800000	38500.000000	3.689062	20085.811768
1011.890000	474.800000	36960.000000	3.687694	19480.601807
1012.890000	473.800000	31290.000000	3.686326	18806.547852
1013.890000	472.800000	26280.000000	3.684958	18059.847412
1014.890000	471.800000	21810.000000	3.683590	17256.389160
1015.890000	470.800000	18090.000000	3.682222	16431.693115
1016.890000	469.800000	15210.000000	3.680854	15611.395264
1017.890000	468.800000	14150.000000	3.679486	14856.040039
1018.890000	467.800000	13540.000000	3.678117	14213.797607
1019.890000	466.800000	13430.000000	3.676749	13712.340088
1020.890000	465.800000	12810.000000	3.675381	13353.946533
1021.890000	464.800000	12620.000000	3.674013	13121.979980
1022.890000	463.800000	12880.000000	3.672645	12976.560059
1023.890000	462.800000	13150.000000	3.671277	12882.000732
1024.890000	461.800000	12880.000000	3.669909	12796.560059
1025.890000	460.800000	13130.000000	3.668541	12698.800049
1026.890000	459.800000	12400.000000	3.667173	12583.599854
1027.890000	458.800000	12270.000000	3.665804	12458.079834
1028.890000	457.800000	12430.000000	3.664436	12332.480469
1029.890000	456.800000	12110.000000	3.663068	12222.320557
1030.890000	455.800000	12110.000000	3.661700	12132.319336
1031.890000	454.800000	11870.000000	3.660332	12063.280029
1032.890000	453.800000	11680.000000	3.658964	12006.639404
1033.890000	452.800000	12270.000000	3.657596	11943.679199
1034.890000	451.800000	12400.000000	3.656228	11871.199951
1035.890000	450.800000	11690.000000	3.654860	11787.440186
1036.890000	449.800000	11620.000000	3.653491	11700.720215
1037.890000	448.800000	11210.000000	3.652123	11619.520264
1038.890000	447.800000	11600.000000	3.650755	11564.400635
1039.890000	446.800000	11410.000000	3.649387	11532.800293
1040.890000	445.800000	11470.000000	3.648019	11523.040771
1041.890000	444.800000	11430.000000	3.646651	11519.760742
1042.890000	443.800000	11900.000000	3.645283	11519.040527
1043.890000	442.800000	11480.000000	3.643915	11502.640381
1044.890000	441.800000	11710.000000	3.642547	11478.800049
1045.890000	440.800000	11130.000000	3.641179	11457.199707
1046.890000	439.800000	11090.000000	3.639810	11440.639648
1047.890000	438.800000	11830.000000	3.638442	11430.959473
1048.890000	437.800000	11420.000000	3.637074	11445.200195
1049.890000	436.800000	11020.000000	3.635706	11467.919922
1050.890000	435.800000	11700.000000	3.634338	11481.040039
1051.890000	434.800000	11810.000000	3.632970	11491.839600
1052.890000	433.800000	11350.000000	3.631602	11491.679688
1053.890000	432.800000	11650.000000	3.630234	11467.839355
1054.890000	431.800000	11470.000000	3.628866	11436.239014
1055.890000	430.800000	11250.000000	3.627497	11411.119385
1056.890000	429.800000	11330.000000	3.626129	11384.079590
1057.890000	428.800000	11370.000000	3.624761	11365.520020
1058.890000	427.800000	11090.000000	3.623393	11356.960449
1059.890000	426.800000	11470.000000	3.622025	11340.960693
1060.890000	425.800000	11770.000000	3.622278	11304.959717
1061.890000	424.800000	11430.000000	3.622564	11259.439697
1062.890000	423.800000	10840.000000	3.622850	11203.840332
1063.890000	422.800000	11040.000000	3.623135	11143.680420
1064.890000	421.800000	11210.000000	3.623421	11094.079590
1065.890000	420.800000	11080.000000	3.623707	11078.719482
1066.890000	419.800000	10540.000000	3.623993	11089.680176
1067.890000	418.800000	11070.000000	3.624279	11121.359863
1068.890000	417.800000	11430.000000	3.624565	11169.360352
1069.890000	416.800000	11380.000000	3.624851	11231.519775
1070.890000	415.800000	11070.000000	3.625137	11282.160645
1071.890000	414.800000	11620.000000	3.625422	11325.360107
1072.890000	413.800000	11070.000000	3.625708	11357.280273
1073.890000	412.800000	11560.000000	3.625994	11380.400391
1074.890000	411.800000	11430.000000	3.626280	11389.040527
1075.890000	410.800000	11470.000000	3.626566	11392.719727
1076.890000	409.800000	11460.000000	3.626852	11388.160400
1077.890000	408.800000	11350.000000	3.627138	11388.320312
1078.890000	407.800000	10950.000000	3.627424	11389.759521
1079.890000	406.800000	11670.000000	3.627709	11391.760254
1080.890000	405.800000	11570.000000	3.627995	11394.479980
1081.890000	404.800000	11250.000000	3.628281	11396.799316
1082.890000	403.800000	11500.000000	3.628567	11392.080078
1083.890000	402.800000	11220.000000	3.628853	11382.080078
1084.890000	401.800000	11670.000000	3.629139	11374.399414
1085.890000	400.800000	11280.000000	3.629425	11377.119141
1086.890000	399.800000	11010.000000	3.629711	11392.559814
1087.890000	398.800000	11380.000000	3.629996	11412.559814
1088.890000	397.800000	11540.000000	3.630282	11436.080322
1089.890000	396.800000	11650.000000	3.630568	11455.679932
1090.890000	395.800000	11550.000000	3.630854	11455.999756
1091.890000	394.800000	11750.000000	3.631140	11437.039795
1092.890000	393.800000	11280.000000	3.631426	11419.119873
1093.890000	392.800000	10890.000000	3.631712	11401.120605
1094.890000	391.800000	11480.000000	3.631998	11384.000244
1095.890000	390.800000	11450.000000	3.632283	11375.760498
1096.890000	389.800000	11550.000000	3.632569	11378.720703
1097.890000	388.800000	11200.000000	3.632855	11375.200195
1098.890000	387.800000	11810.000000	3.633141	11380.159912
1099.890000	386.800000	11020.000000	3.633427	11403.680420
1100.890000	385.800000	11100.000000	3.631543	11444.639893
1101.890000	384.800000	11410.000000	3.629615	11498.719482
1102.890000	383.800000	11430.000000	3.627686	11559.840088
1103.890000	382.800000	12090.000000	3.625758	11598.399658
1104.890000	381.800000	12140.000000	3.623830	11596.719971
1105.890000	380.800000	11760.000000	3.621902	11558.959961
1106.890000	379.800000	11190.000000	3.619973	11487.919922
1107.890000	378.800000	11430.000000	3.618045	11408.399658
1108.890000	377.800000	10970.000000	3.616117	11349.439697
1109.890000	376.800000	11140.000000	3.614189	11327.440186
1110.890000	375.800000	11220.000000	3.612260	11337.039795
1111.890000	374.800000	11410.000000	3.610332	11377.440186
1112.890000	373.800000	11550.000000	3.608404	11431.040039
1113.890000	372.800000	11550.000000	3.606475	11483.360596
1114.890000	371.800000	11650.000000	3.604547	11526.319580
1115.890000	370.800000	11530.000000	3.602619	11561.920166
1116.890000	369.800000	11400.000000	3.600691	11588.800049
1117.890000	368.800000	11690.000000	3.598762	11612.960205
1118.890000	367.800000	11630.000000	3.596834	11632.239990
1119.890000	366.800000	11860.000000	3.594906	11646.639404
1120.890000	365.800000	11680.000000	3.592978	11657.600098
1121.890000	364.800000	11410.000000	3.591049	11663.680420
1122.890000	363.800000	11680.000000	3.589121	11656.960449
1123.890000	362.800000	11960.000000	3.587193	11647.840576
1124.890000	361.800000	11500.000000	3.585265	11639.840088
1125.890000	360.800000	11670.000000	3.583336	11633.039551
1126.890000	359.800000	11620.000000	3.581408	11632.640381
1127.890000	358.800000	11340.000000	3.579480	11644.240723
1128.890000	357.800000	11550.000000	3.577551	11658.560791
1129.890000	356.800000	11870.000000	3.575623	11671.760254
1130.890000	355.800000	11940.000000	3.573695	11676.159668
1131.890000	354.800000	12040.000000	3.571767	11670.639648
1132.890000	353.800000	11320.000000	3.569838	11665.600586
1133.890000	352.800000	11100.000000	3.567910	11665.600586
1134.890000	351.800000	11810.000000	3.565982	11669.759521
1135.890000	350.800000	12010.000000	3.564054	11691.760254
1136.890000	349.800000	11710.000000	3.562125	11732.800293
1137.890000	348.800000	11480.000000	3.560197	11776.400146
1138.890000	347.800000	11910.000000	3.558269	11822.800293
1139.890000	346.800000	11890.000000	3.556340	11881.280518
1140.890000	345.800000	11770.000000	3.554412	11937.840576
1141.890000	344.800000	12340.000000	3.552484	11988.560791
1142.890000	343.800000	11970.000000	3.550556	12044.560547
1143.890000	342.800000	11920.000000	3.548627	12100.400391
1144.890000	341.800000	12140.000000	3.546699	12139.760742
1145.890000	340.800000	12380.000000	3.544771	12168.160400
1146.890000	339.800000	12180.000000	3.542843	12184.160156
1147.890000	338.800000	12300.000000	3.540914	12175.279541
1148.890000	337.800000	12520.000000	3.538986	12147.600098
1149.890000	336.800000	11880.000000	3.537058	12117.039795
1150.890000	335.800000	11800.000000	3.535130	12087.519531
1151.890000	334.800000	11920.000000	3.533201	12057.600098
1152.890000	333.800000	12290.000000	3.531273	12035.279541
1153.890000	332.800000	12150.000000	3.529345	12017.760010
1154.890000	331.800000	11870.000000	3.527416	11998.959961
1155.890000	330.800000	12020.000000	3.525488	11978.079834
1156.890000	329.800000	12050.000000	3.523560	11973.439941
1157.890000	328.800000	11760.000000	3.521632	11990.479736
1158.890000	327.800000	11810.000000	3.519703	12035.759277
1159.890000	326.800000	11760.000000	3.517775	12106.319580
1160.890000	325.800000	12280.000000	3.515847	12195.200195
1161.890000	324.800000	12470.000000	3.513919	12273.039551
1162.890000	323.800000	13000.000000	3.511990	12334.720459
1163.890000	322.800000	12180.000000	3.510062	12371.040039
1164.890000	321.800000	12370.000000	3.508134	12388.559570
1165.890000	320.800000	12210.000000	3.506205	12396.080322
1166.890000	319.800000	12310.000000	3.504277	12415.679932
1167.890000	318.800000	12340.000000	3.502349	12441.040039
1168.890000	317.800000	12620.000000	3.500421	12475.599365
1169.890000	316.800000	12550.000000	3.498492	12507.120361
1170.890000	315.800000	12630.000000	3.496564	12522.879639
1171.890000	314.800000	12670.000000	3.494636	12515.599365
1172.890000	313.800000	12540.000000	3.492708	12494.559326
1173.890000	312.800000	12340.000000	3.490779	12459.599609
1174.890000	311.800000	12730.000000	3.488851	12428.879395
1175.890000	310.800000	12010.000000	3.486923	12420.080566
1176.890000	309.800000	11960.000000	3.484995	12429.040527
1177.890000	308.800000	12690.000000	3.483066	12447.360840
1178.890000	307.800000	12500.000000	3.481138	12467.440186
1179.890000	306.800000	12890.000000	3.479210	12466.719971
1180.890000	305.800000	12620.000000	3.477281	12426.719971
1181.890000	304.800000	12390.000000	3.475353	12350.000000
1182.890000	303.800000	12270.000000	3.473425	12242.640381
1183.890000	302.800000	12050.000000	3.471497	12114.560547
1184.890000	301.800000	12080.000000	3.469568	11984.239502
1185.890000	300.800000	11640.000000	3.467640	11859.039307
1186.890000	299.800000	11650.000000	3.465712	11740.319824
1187.890000	298.800000	11600.000000	3.463784	11629.200439
1188.890000	297.800000	11750.000000	3.461855	11535.040283
1189.890000	296.800000	11540.000000	3.459927	11453.859863
1190.890000	295.800000	11380.000000	3.461232	11401.362305
1191.890000	294.800000	10660.000000	3.462604	11399.644775
1192.890000	293.800000	10850.000000	3.463975	10850.000000
1193.890000	292.800000	11740.000000	3.465347	10811.428223
1194.890000	291.800000	12440.000000	3.466718	10772.857666
1195.890000	290.800000	13120.000000	3.468090	10734.285889
1196.890000	289.800000	15310.000000	3.469461	10695.714111
1197.890000	288.800000	16720.000000	3.470833	10657.142334
1198.890000	287.800000	17190.000000	3.472204	10618.571777
1199.890000	286.800000	17800.000000	3.473576	10580.000000
1200.890000	285.800000	19780.000000	3.474947	10541.428223
1201.890000	284.800000	23150.000000	3.476319	10502.857666
1202.890000	283.800000	21120.000000	3.477690	10464.285889
1203.890000	282.800000	13540.000000	3.479062	10425.714111
1204.890000	281.800000	10770.000000	3.480433	10387.142334
1205.890000	280.800000	10400.000000	3.481805	10348.571777
1206.890000	279.800000	10310.000000	3.483176	10310.000000
1207.890000	278.800000	10140.000000	3.484548	10360.041504
1208.890000	277.800000	9960.000000	3.485919	10271.625977
1209.890000	276.800000	10170.000000	3.487291	10230.383911
1210.890000	275.800000	10280.000000	3.488662	10220.960083
1211.890000	274.800000	10570.000000	3.490034	10237.279663
1212.890000	273.800000	9750.000000	3.491405	10257.359619
1213.890000	272.800000	10360.000000	3.492776	10265.679932
1214.890000	271.800000	10510.000000	3.494148	10257.199707
1215.890000	270.800000	10320.000000	3.495519	10236.319580
1216.890000	269.800000	10480.000000	3.496891	10198.399658
1217.890000	268.800000	10110.000000	3.498262	10161.840210
1218.890000	267.800000	9730.000000	3.499634	10144.160156
1219.890000	266.800000	9850.000000	3.501005	10154.639893
1220.890000	265.800000	9890.000000	3.502377	10191.520386
1221.890000	264.800000	10590.000000	3.503748	10248.079834
1222.890000	263.800000	10640.000000	3.505120	10309.840088
1223.890000	262.800000	10370.000000	3.506491	10358.640137
1224.890000	261.800000	10380.000000	3.507863	10386.159668
1225.890000	260.800000	10150.000000	3.509234	10387.280273
1226.890000	259.800000	10680.000000	3.510606	10364.160156
1227.890000	258.800000	10500.000000	3.511977	10319.759521
1228.890000	257.800000	10470.000000	3.513349	10268.640137
1229.890000	256.800000	9830.000000	3.514720	10218.800049
1230.890000	255.800000	10060.000000	3.516092	10184.240112
1231.890000	254.800000	10110.000000	3.517463	10176.560059
1232.890000	253.800000	9960.000000	3.518835	10197.520142
1233.890000	252.800000	10400.000000	3.520206	10241.280518
1234.890000	251.800000	10020.000000	3.521578	10299.599609
1235.890000	250.800000	10620.000000	3.522949	10354.799805
1236.890000	249.800000	10630.000000	3.524320	10395.839844
1237.890000	248.800000	10470.000000	3.525692	10425.200195
1238.890000	247.800000	10380.000000	3.527063	10441.359863
1239.890000	246.800000	10220.000000	3.528435	10439.760742
1240.890000	245.800000	10800.000000	3.529217	10434.400635
1241.890000	244.800000	10030.000000	3.529986	10425.200195
1242.890000	243.800000	10650.000000	3.530756	10407.520752
1243.890000	242.800000	10720.000000	3.531525	10385.040283
1244.890000	241.800000	10240.000000	3.532295	10375.600586
1245.890000	240.800000	10030.000000	3.533065	10376.319580
1246.890000	239.800000	10060.000000	3.533834	10392.080078
1247.890000	238.800000	10490.000000	3.534604	10421.679688
1248.890000	237.800000	10840.000000	3.535373	10459.039307
1249.890000	236.800000	10540.000000	3.536143	10490.959473
1250.890000	235.800000	10540.000000	3.536913	10512.640381
1251.890000	234.800000	10360.000000	3.537682	10519.759521
1252.890000	233.800000	10600.000000	3.538452	10518.959961
1253.890000	232.800000	10590.000000	3.539221	10519.119873
1254.890000	231.800000	10360.000000	3.539991	10524.559326
1255.890000	230.800000	10680.000000	3.540761	10545.920410
1256.890000	229.800000	10330.000000	3.541530	10588.719482
1257.890000	228.800000	10440.000000	3.542300	10645.360107
1258.890000	227.800000	10800.000000	3.543069	10707.600098
1259.890000	226.800000	10810.000000	3.543839	10771.040039
1260.890000	225.800000	10990.000000	3.544609	10815.360107
1261.890000	224.800000	11300.000000	3.545378	10834.720459
1262.890000	223.800000	10700.000000	3.546148	10838.719482
1263.890000	222.800000	10520.000000	3.546917	10831.359863
1264.890000	221.800000	10860.000000	3.547687	10814.320068
1265.890000	220.800000	10920.000000	3.548457	10806.159668
1266.890000	219.800000	10730.000000	3.549226	10812.159424
1267.890000	218.800000	10650.000000	3.549996	10822.479248
1268.890000	217.800000	10950.000000	3.550765	10835.920410
1269.890000	216.800000	11010.000000	3.551535	10860.319824
1270.890000	215.800000	10680.000000	3.552305	10884.479980
1271.890000	214.800000	10940.000000	3.553074	10903.040771
1272.890000	213.800000	10950.000000	3.553844	10918.959961
1273.890000	212.800000	10860.000000	3.554614	10929.200439
1274.890000	211.800000	11110.000000	3.555383	10920.319824
1275.890000	210.800000	11250.000000	3.556153	10902.320557
1276.890000	209.800000	10530.000000	3.556922	10876.080322
1277.890000	208.800000	10930.000000	3.557692	10843.039551
1278.890000	207.800000	10620.000000	3.558462	10810.959473
1279.890000	206.800000	10780.000000	3.559231	10787.519531
1280.890000	205.800000	10950.000000	3.560001	10770.479736
1281.890000	204.800000	10750.000000	3.560770	10769.520264
1282.890000	203.800000	10700.000000	3.561540	10790.080566
1283.890000	202.800000	10410.000000	3.562310	10825.920410
1284.890000	201.800000	10990.000000	3.563079	10879.119873
1285.890000	200.800000	10740.000000	3.563849	10938.640137
1286.890000	199.800000	11320.000000	3.564618	10985.440674
1287.890000	198.800000	11470.000000	3.565388	11012.320557
1288.890000	197.800000	10910.000000	3.566158	11023.199463
1289.890000	196.800000	10960.000000	3.566927	11019.040527
1290.890000	195.800000	10880.000000	3.567697	11012.320557
1291.890000	194.800000	10860.000000	3.568466	11019.279785
1292.890000	193.800000	10860.000000	3.569236	11034.160156
1293.890000	192.800000	11220.000000	3.570006	11046.080322
1294.890000	191.800000	11180.000000	3.570775	11040.959473
1295.890000	190.800000	11490.000000	3.571545	11012.879639
1296.890000	189.800000	10930.000000	3.572314	10957.919922
1297.890000	188.800000	10900.000000	3.573084	10891.519775
1298.890000	187.800000	10620.000000	3.573854	10833.679199
1299.890000	186.800000	10290.000000	3.574623	10800.239258
1300.890000	185.800000	10810.000000	3.573785	10800.399170
1301.890000	184.800000	10790.000000	3.572914	10834.239502
1302.890000	183.800000	11100.000000	3.572042	10894.239502
1303.890000	182.800000	11040.000000	3.571171	10971.999512
1304.890000	181.800000	10790.000000	3.570300	11064.399414
1305.890000	180.800000	10820.000000	3.569429	11157.199707
1306.890000	179.800000	11590.000000	3.568557	11244.799805
1307.890000	178.800000	11470.000000	3.567686	11320.079346
1308.890000	177.800000	11540.000000	3.566815	11373.039551
1309.890000	176.800000	11630.000000	3.565944	11403.120117
1310.890000	175.800000	11130.000000	3.565073	11418.000488
1311.890000	174.800000	11550.000000	3.564201	11424.320068
1312.890000	173.800000	11310.000000	3.563330	11428.239746
1313.890000	172.800000	11230.000000	3.562459	11435.679932
1314.890000	171.800000	11560.000000	3.561588	11440.080566
1315.890000	170.800000	11670.000000	3.560716	11439.520264
1316.890000	169.800000	11630.000000	3.559845	11432.000732
1317.890000	168.800000	11450.000000	3.558974	11433.200684
1318.890000	167.800000	10880.000000	3.558103	11454.959717
1319.890000	166.800000	11320.000000	3.557232	11503.840332
1320.890000	165.800000	11620.000000	3.556360	11580.880127
1321.890000	164.800000	11590.000000	3.555489	11687.519531
1322.890000	163.800000	11640.000000	3.554618	11787.919922
1323.890000	162.800000	12450.000000	3.553747	11855.999756
1324.890000	161.800000	12390.000000	3.552875	11884.880371
1325.890000	160.800000	11800.000000	3.552004	11876.479492
1326.890000	159.800000	11560.000000	3.551133	11821.359863
1327.890000	158.800000	12060.000000	3.550262	11747.600098
1328.890000	157.800000	11460.000000	3.549391	11677.199707
1329.890000	156.800000	11510.000000	3.548519	11621.679688
1330.890000	155.800000	11350.000000	3.547648	11573.280029
1331.890000	154.800000	11780.000000	3.546777	11537.519531
1332.890000	153.800000	11530.000000	3.545906	11504.799805
1333.890000	152.800000	11420.000000	3.545034	11467.600098
1334.890000	151.800000	11430.000000	3.544163	11409.040527
1335.890000	150.800000	11710.000000	3.543292	11337.600098
1336.890000	149.800000	11280.000000	3.542421	11273.199463
1337.890000	148.800000	10740.000000	3.541549	11220.632324
1338.890000	147.800000	11130.000000	3.540678	11185.107422
1339.890000	146.800000	11210.000000	3.539807	11186.059570
1340.890000	145.800000	10770.000000	3.538936	11219.095459
1341.890000	144.800000	11120.000000	3.538065	11243.677979
1342.890000	143.800000	12180.000000	3.537193	11255.853271
1343.890000	142.800000	13200.000000	3.536322	11243.851318
1344.890000	141.800000	15090.000000	3.535451	11202.888184
1345.890000	140.800000	18490.000000	3.534580	11135.748291
1346.890000	139.800000	21120.000000	3.533708	11073.082275
1347.890000	138.800000	20820.000000	3.532837	11009.757080
1348.890000	137.800000	16950.000000	3.531966	10951.817627
1349.890000	136.800000	13030.000000	3.531095	10873.165283
1350.890000	135.800000	11680.000000	3.530224	10767.498779
1351.890000	134.800000	10520.000000	3.529352	10628.725586
1352.890000	133.800000	10380.000000	3.528481	10473.483887
1353.890000	132.800000	10230.000000	3.527610	10313.591309
1354.890000	131.800000	9960.000000	3.526739	10191.452637
1355.890000	130.800000	9670.000000	3.525867	10119.063110
1356.890000	129.800000	9640.000000	3.528720	10090.559692
1357.890000	128.800000	10210.000000	3.531649	10085.520020
1358.890000	127.800000	10650.000000	3.534577	10088.480225
1359.890000	126.800000	10360.000000	3.537506	10074.000244
1360.890000	125.800000	10230.000000	3.540434	10036.159668
1361.890000	124.800000	9610.000000	3.543363	9986.480103
1362.890000	123.800000	9540.000000	3.546292	9941.519775
1363.890000	122.800000	9810.000000	3.549220	9908.560181
1364.890000	121.800000	10100.000000	3.552149	9894.639893
1365.890000	120.800000	10180.000000	3.555077	9903.040161
1366.890000	119.800000	9690.000000	3.558006	9929.359741
1367.890000	118.800000	9810.000000	3.560934	9972.880249
1368.890000	117.800000	9780.000000	3.563863	10036.080322
1369.890000	116.800000	10090.000000	3.566792	10119.439697
1370.890000	115.800000	10400.000000	3.569720	10219.039917
1371.890000	114.800000	10290.000000	3.572649	10316.971436
1372.890000	113.800000	10470.000000	3.575577	10400.274658
1373.890000	112.800000	10470.000000	3.578506	10456.387939
1374.890000	111.800000	10640.000000	3.581435	10470.513916
1375.890000	110.800000	10950.000000	3.584363	10425.771484
1376.890000	109.800000	10920.000000	3.587292	10342.045898
1377.890000	108.800000	11320.000000	3.590220	10215.737305
1378.890000	107.800000	10260.000000	3.593149	10045.166016
1379.890000	106.800000	10180.000000	3.596077	9834.571533
1380.890000	105.800000	9980.000000	3.599006	9599.154663
1381.890000	104.800000	9470.000000	3.601935	9327.348633
1382.890000	103.800000	8730.000000	3.604863	9034.354248
1383.890000	102.800000	8700.000000	3.607792	8739.451294
1384.890000	101.800000	8500.000000	3.610720	8471.920166
1385.890000	100.800000	8020.000000	3.613649	8249.812012
1386.890000	99.800000	7840.000000	3.616578	8095.408325
1387.890000	98.800000	7370.000000	3.619506	8012.610474
1388.890000	97.800000	7690.000000	3.622435	7991.464844
1389.890000	96.800000	8010.000000	3.625363	7997.262573
1390.890000	95.800000	8730.000000	3.628292	8001.606445
1391.890000	94.800000	10070.000000	3.631220	7979.468384
1392.890000	93.800000	13910.000000	3.634149	7908.120728
1393.890000	92.800000	17620.000000	3.637078	7786.149292
1394.890000	91.800000	22460.000000	3.640006	7624.777832
1395.890000	90.800000	25050.000000	3.642935	7440.243530
1396.890000	89.800000	27280.000000	3.645863	7229.243774
1397.890000	88.800000	27760.000000	3.648792	7006.624146
1398.890000	87.800000	24580.000000	3.651721	6758.035889
1399.890000	86.800000	16690.000000	3.654649	6472.217407
1400.890000	85.800000	10480.000000	3.657578	6123.275757
1401.890000	84.800000	6790.000000	3.660506	5724.696655
1402.890000	83.800000	5350.000000	3.663435	5281.600342
1403.890000	82.800000	4220.000000	3.666364	4827.065735
1404.890000	81.800000	3890.000000	3.669292	4392.218323
1405.890000	80.800000	3650.000000	3.672221	4018.257751
1406.890000	79.800000	3640.000000	3.675149	3716.618652
1407.890000	78.800000	3370.000000	3.678078	3490.239868
1408.890000	77.800000	3190.000000	3.681006	3328.880005
1409.890000	76.800000	3200.000000	3.683935	3223.760071
1410.890000	75.800000	2970.000000	3.686864	3161.919861
1411.890000	74.800000	2960.000000	3.689792	3139.599915
1412.890000	73.800000	2940.000000	3.692721	3149.280090
1413.890000	72.800000	3220.000000	3.695649	3182.879944
1414.890000	71.800000	3340.000000	3.698578	3224.799805
1415.890000	70.800000	3410.000000	3.701507	3265.359802
1416.890000	69.800000	3130.000000	3.704435	3284.559937
1417.890000	68.800000	3590.000000	3.707364	3276.239929
1418.890000	67.800000	3370.000000	3.710292	3242.560120
1419.890000	66.800000	3300.000000	3.713221	3193.599854
1420.890000	65.800000	3020.000000	3.716149	3136.319885
1421.890000	64.800000	2940.000000	3.719078	3091.440125
1422.890000	63.800000	2820.000000	3.722007	3069.519958
1423.890000	62.800000	2870.000000	3.724935	3066.799927
1424.890000	61.800000	3350.000000	3.727864	3077.440186
1425.890000	60.800000	3060.000000	3.730792	3092.879944
1426.890000	59.800000	3260.000000	3.733721	3099.599915
1427.890000	58.800000	3220.000000	3.736650	3090.960083
1428.890000	57.800000	3040.000000	3.739578	3074.639893
1429.890000	56.800000	3020.000000	3.742507	3057.200012
1430.890000	55.800000	2800.000000	3.745435	3045.920105
1431.890000	54.800000	3020.000000	3.748364	3046.400146
1432.890000	53.800000	3100.000000	3.751292	3061.839905
1433.890000	52.800000	3050.000000	3.754221	3089.679871
1434.890000	51.800000	3270.000000	3.757150	3126.799927
1435.890000	50.800000	3060.000000	3.760078	3169.920044
1436.890000	49.800000	3130.000000	3.763007	3218.959961
1437.890000	48.800000	3160.000000	3.765935	3267.599792
1438.890000	47.800000	3300.000000	3.768864	3304.799805
1439.890000	46.800000	3780.000000	3.771793	3322.879944
1440.890000	45.800000	3450.000000	3.774721	3322.399902
1441.890000	44.800000	3180.000000	3.777650	3299.199829
1442.890000	43.800000	3390.000000	3.780578	3261.600037
1443.890000	42.800000	3000.000000	3.783507	3225.279846
1444.890000	41.800000	3170.000000	3.786436	3202.239990
1445.890000	40.800000	3010.000000	3.789364	3193.039856
1446.890000	39.800000	3240.000000	3.792293	3200.880127
1447.890000	38.800000	3270.000000	3.795221	3221.679993
1448.890000	37.800000	3190.000000	3.798150	3246.879883
1449.890000	36.800000	3400.000000	3.801078	3273.439941
1450.890000	35.800000	3240.000000	3.804007	3302.080078
1451.890000	34.800000	3380.000000	3.806936	3339.200134
1452.890000	33.800000	3200.000000	3.809864	3390.800171
1453.890000	32.800000	3360.000000	3.812793	3462.560120
1454.890000	31.800000	3400.000000	3.815721	3550.079956
1455.890000	30.800000	3760.000000	3.818650	3651.679993
1456.890000	29.800000	3690.000000	3.821579	3750.719910
1457.890000	28.800000	3980.000000	3.824507	3827.519836
1458.890000	27.800000	4260.000000	3.827436	3869.280090
1459.890000	26.800000	3880.000000	3.830364	3867.279968
1460.890000	25.800000	4020.000000	3.830423	3804.800110
1461.890000	24.800000	3960.000000	3.830423	3681.359863
1462.890000	23.800000	3530.000000	3.830423	3502.000122
1463.890000	22.800000	3430.000000	3.830423	3266.879883
1464.890000	21.800000	3240.000000	3.830423	2984.079895
1465.890000	20.800000	2930.000000	3.830423	2683.359985
1466.890000	19.800000	2100.000000	3.830423	2387.903748
1467.890000	18.800000	1790.000000	3.830423	2133.574219
1468.890000	17.800000	1500.000000	3.830423	1947.365723
1469.890000	16.800000	1500.000000	3.830423	1844.460907
1470.890000	15.800000	1500.000000	3.830423	1811.625671
1471.890000	14.800000	1830.000000	3.830423	1836.577148
1472.890000	13.800000	3560.000000	3.830423	1872.738037
1473.890000	12.800000	5680.000000	3.830423	1901.285706
1474.890000	11.800000	8920.000000	3.830423	1912.911377
1475.890000	10.800000	12750.000000	3.830423	1914.838104
1476.890000	9.800000	15460.000000	3.830423	1907.291412
1477.890000	8.800000	11290.000000	3.830423	1909.385681
1478.890000	7.800000	4350.000000	3.830423	1901.063843
1479.890000	6.800000	2490.000000	3.830423	1858.354340
1480.890000	5.800000	2150.000000	3.830423	1754.594269
1481.890000	4.800000	2000.000000	3.830423	1575.605774
1482.890000	3.800000	1640.000000	3.830423	1322.799988
1483.890000	2.800000	930.000000	3.830423	1031.182861
1484.890000	1.800000	360.000000	3.830423	737.811432
1485.890000	0.800000	70.000000	3.830423	478.640022
1486.890000	-0.200000	10.000000	3.830423	280.080013
1487.890000	-1.200000	10.000000	3.830423	148.400002
1488.890000	-2.200000	20.000000	3.830423	72.320004
1489.890000	-3.200000	20.000000	3.830423	35.599999
