# Supplementary material for: Influence of the magnetic field on bandgap and chemical composition of zinc thin films prepared by sparking discharge process
Source: Sci Rep. 2020 Jan 29;10:1388. doi: 10.1038/s41598-020-58183-4 (PMC6989455; doi:10.1038/s41598-020-58183-4)
Supplement: Supplementary file 5 — Related Manuscript File. [file 41598_2020_58183_MOESM5_ESM.zip › XPS_7-3-2019_Stefan/XPS_7-3-2019/3_ZnCO2-0.4T_ITO/Zn 2p]

Dataset Zn 2p:19(7-3-2019)
Dwell Time (s)	0.139535
Number of sweeps	3
Kinetic Energy(eV)	Binding Energy(eV)	Intensity(cps)	Transmission Value	Background(cps)	Zn 2p(cps)	Charge Prob.(cps)	Zn 2p(cps)	Charge Prob.(cps)	Envelope(cps)
427.890000	1058.800000	26110.555556	0.623737	26049.762533	0.000000	0.000000	0.000000	0.000000	0.000000
427.990000	1058.700000	26010.222222	0.623661	26040.475260	0.000000	0.000000	0.000000	0.000000	0.000000
428.090000	1058.600000	26029.333333	0.623586	26025.777995	0.000000	0.000000	0.000000	0.000000	0.000000
428.190000	1058.500000	25979.166667	0.623510	26004.336317	0.000000	0.000000	0.000000	0.000000	0.000000
428.290000	1058.400000	25955.277778	0.623435	25976.721788	0.000000	0.000000	0.000000	0.000000	0.000000
428.390000	1058.300000	26105.777778	0.623360	25942.663791	0.000000	0.000000	0.000000	0.000000	0.000000
428.490000	1058.200000	25914.666667	0.623284	25903.046495	0.000000	0.000000	0.000000	0.000000	0.000000
428.590000	1058.100000	25933.777778	0.623209	25863.601834	0.000000	0.000000	0.000000	0.000000	0.000000
428.690000	1058.000000	25654.277778	0.623133	25829.240560	0.000000	0.000000	0.000000	0.000000	0.000000
428.790000	1057.900000	25632.777778	0.623058	25800.345269	0.000000	0.000000	0.000000	0.000000	0.000000
428.890000	1057.800000	25881.222222	0.622982	25778.903592	0.000000	0.000000	0.000000	0.000000	0.000000
428.990000	1057.700000	25690.111111	0.622907	25763.273166	0.000000	0.000000	0.000000	0.000000	0.000000
429.090000	1057.600000	25852.555556	0.622832	25744.570313	0.000000	0.000000	0.000000	0.000000	0.000000
429.190000	1057.500000	25852.555556	0.622756	25716.580187	0.000000	0.000000	0.000000	0.000000	0.000000
429.290000	1057.400000	25757.000000	0.622681	25685.592285	0.000000	0.000000	0.000000	0.000000	0.000000
429.390000	1057.300000	25484.666667	0.622605	25650.890408	0.000000	0.000000	0.000000	0.000000	0.000000
429.490000	1057.200000	26038.888889	0.622530	25614.735135	0.000000	0.000000	0.000000	0.000000	0.000000
429.590000	1057.100000	25580.222222	0.622454	25584.155490	0.000000	0.000000	0.000000	0.000000	0.000000
429.690000	1057.000000	25463.166667	0.622379	25560.336589	0.000000	0.000000	0.000000	0.000000	0.000000
429.790000	1056.900000	25551.555556	0.622304	25532.598416	0.000000	0.000000	0.000000	0.000000	0.000000
429.890000	1056.800000	25702.055556	0.622228	25499.489909	0.000000	0.000000	0.000000	0.000000	0.000000
429.990000	1056.700000	25510.944444	0.622153	25461.815918	0.000000	0.000000	0.000000	0.000000	0.000000
430.090000	1056.600000	25398.666667	0.622077	25418.563965	0.000000	0.000000	0.000000	0.000000	0.000000
430.190000	1056.500000	25365.222222	0.622002	25375.125380	0.000000	0.000000	0.000000	0.000000	0.000000
430.290000	1056.400000	25164.555556	0.621926	25342.184842	0.000000	0.000000	0.000000	0.000000	0.000000
430.390000	1056.300000	25198.000000	0.621851	25322.945421	0.000000	0.000000	0.000000	0.000000	0.000000
430.490000	1056.200000	25546.777778	0.621776	25313.471517	0.000000	0.000000	0.000000	0.000000	0.000000
430.590000	1056.100000	25408.222222	0.621700	25309.521918	0.000000	0.000000	0.000000	0.000000	0.000000
430.690000	1056.000000	25432.111111	0.621625	25305.425347	0.000000	0.000000	0.000000	0.000000	0.000000
430.790000	1055.900000	25561.111111	0.621549	25295.365885	0.000000	0.000000	0.000000	0.000000	0.000000
430.890000	1055.800000	25613.666667	0.621474	25275.909505	0.000000	0.000000	0.000000	0.000000	0.000000
430.990000	1055.700000	25312.666667	0.621398	25253.327040	0.000000	0.000000	0.000000	0.000000	0.000000
431.090000	1055.600000	25116.777778	0.621323	25233.371419	0.000000	0.000000	0.000000	0.000000	0.000000
431.190000	1055.500000	25133.500000	0.621247	25218.002279	0.000000	0.000000	0.000000	0.000000	0.000000
431.290000	1055.400000	25159.777778	0.621172	25206.011176	0.000000	0.000000	0.000000	0.000000	0.000000
431.390000	1055.300000	25303.111111	0.621097	25197.372450	0.000000	0.000000	0.000000	0.000000	0.000000
431.490000	1055.200000	25479.888889	0.621021	25184.324544	0.000000	0.000000	0.000000	0.000001	0.000001
431.590000	1055.100000	25307.888889	0.620946	25162.150336	0.000000	0.000000	0.000000	0.000001	0.000001
431.690000	1055.000000	25188.444444	0.620870	25129.928331	0.000000	0.000000	0.000000	0.000001	0.000001
431.790000	1054.900000	25078.555556	0.620795	25090.110406	0.000000	0.000000	0.000000	0.000002	0.000002
431.890000	1054.800000	25293.555556	0.620719	25048.496148	0.000000	0.000000	0.000000	0.000004	0.000004
431.990000	1054.700000	24827.722222	0.620644	25010.033637	0.000000	0.000000	0.000000	0.000006	0.000006
432.090000	1054.600000	25011.666667	0.620569	24974.496582	0.000000	0.000000	0.000000	0.000010	0.000010
432.190000	1054.500000	25006.888889	0.620493	24943.011773	0.000000	0.000000	0.000000	0.000017	0.000017
432.290000	1054.400000	24911.333333	0.620418	24915.597873	0.000000	0.000000	0.000000	0.000027	0.000027
432.390000	1054.300000	24806.222222	0.620342	24883.396864	0.000000	0.000000	0.000000	0.000043	0.000043
432.490000	1054.200000	25037.944444	0.620267	24845.260959	0.000000	0.000000	0.000000	0.000068	0.000068
432.590000	1054.100000	24846.833333	0.620191	24809.122016	0.000000	0.000000	0.000000	0.000107	0.000107
432.690000	1054.000000	24560.166667	0.620116	24776.132487	0.000000	0.000000	0.000000	0.000169	0.000169
432.790000	1053.900000	25069.000000	0.620041	24747.519477	0.000000	0.000000	0.000000	0.000263	0.000263
432.890000	1053.800000	24947.166667	0.619965	24730.125380	0.000000	0.000000	0.000000	0.000409	0.000409
432.990000	1053.700000	24684.388889	0.619890	24725.116645	0.000000	0.000000	0.000000	0.000632	0.000632
433.090000	1053.600000	24670.055556	0.619814	24719.974935	0.000000	0.000000	0.000000	0.000969	0.000969
433.190000	1053.500000	24839.666667	0.619739	24710.568685	0.000000	0.000000	0.000000	0.001482	0.001482
433.290000	1053.400000	24887.444444	0.619663	24694.268717	0.000000	0.000000	0.000000	0.002247	0.002247
433.390000	1053.300000	24978.222222	0.619588	24668.114583	0.000000	0.000000	0.000000	0.003403	0.003403
433.490000	1053.200000	24622.277778	0.619513	24631.471734	0.000000	0.000000	0.000000	0.005100	0.005100
433.590000	1053.100000	24627.055556	0.619437	24596.338270	0.000000	0.000000	0.000000	0.007649	0.007649
433.690000	1053.000000	24280.666667	0.619362	24564.179253	0.000000	0.000000	0.000000	0.011331	0.011331
433.790000	1052.900000	24658.111111	0.619286	24536.371094	0.000000	0.000000	0.000000	0.016826	0.016826
433.890000	1052.800000	24779.944444	0.619211	24514.409180	0.000000	0.000000	0.000000	0.024644	0.024644
433.990000	1052.700000	24481.333333	0.619135	24495.727322	0.000000	0.000000	0.000000	0.036229	0.036230
434.090000	1052.600000	24639.000000	0.619060	24470.168077	0.000000	0.000000	0.000001	0.052502	0.052502
434.190000	1052.500000	24705.888889	0.618984	24440.136664	0.000000	0.000000	0.000001	0.076375	0.076376
434.290000	1052.400000	24295.000000	0.618909	24404.051378	0.000000	0.000000	0.000002	0.109680	0.109682
434.390000	1052.300000	24440.722222	0.618834	24358.499186	0.000000	0.000000	0.000003	0.157671	0.157674
434.490000	1052.200000	24447.888889	0.618758	24305.703342	0.000000	0.000000	0.000004	0.224280	0.224285
434.590000	1052.100000	24385.777778	0.618683	24257.349338	0.000000	0.000000	0.000007	0.318675	0.318682
434.690000	1052.000000	23874.555556	0.618607	24212.119086	0.000000	0.000000	0.000012	0.448950	0.448962
434.790000	1051.900000	24099.111111	0.618532	24170.794108	0.000000	0.000000	0.000019	0.630615	0.630635
434.890000	1051.800000	24206.611111	0.618456	24138.329481	0.000000	0.000000	0.000031	0.879806	0.879837
434.990000	1051.700000	24433.555556	0.618381	24116.897135	0.000000	0.000000	0.000050	1.221897	1.221947
435.090000	1051.600000	24144.500000	0.618306	24097.709039	0.000000	0.000000	0.000081	1.688075	1.688156
435.190000	1051.500000	24218.555556	0.618230	24086.014214	0.000000	0.000000	0.000130	2.318387	2.318517
435.290000	1051.400000	23905.611111	0.618155	24087.334635	0.000000	0.000000	0.000208	3.171358	3.171567
435.390000	1051.300000	23912.777778	0.618079	24101.854601	0.000000	0.000000	0.000329	4.307705	4.308034
435.490000	1051.200000	24371.444444	0.618004	24126.954264	0.000000	0.000000	0.000520	5.834151	5.834671
435.590000	1051.100000	24455.055556	0.617928	24163.951714	0.000000	0.000000	0.000814	7.838605	7.839419
435.690000	1051.000000	24316.500000	0.617853	24202.929796	0.000000	0.000000	0.001267	10.510306	10.511574
435.790000	1050.900000	24655.722222	0.617778	24236.388238	0.000000	0.000000	0.001966	13.969641	13.971607
435.890000	1050.800000	24543.444444	0.617702	24258.555447	0.000000	0.000000	0.003013	18.543022	18.546035
435.990000	1050.700000	24586.444444	0.617627	24270.973470	0.000000	0.000000	0.004625	24.383812	24.388437
436.090000	1050.600000	24182.722222	0.617551	24273.919922	0.000000	0.000000	0.007034	32.039807	32.046842
436.190000	1050.500000	24333.222222	0.617476	24271.950955	0.000000	0.000000	0.010638	41.709592	41.720232
436.290000	1050.400000	24564.944444	0.617400	24265.948405	0.000000	0.000000	0.016021	54.225656	54.241677
436.390000	1050.300000	24278.277778	0.617325	24278.277778	0.000000	0.000000	0.023867	69.907775	69.931641
436.490000	1050.200000	24533.888889	0.617250	24256.014920	0.000000	0.000000	0.035563	89.890356	89.925923
436.590000	1050.100000	24622.277778	0.617174	24233.752062	0.000000	0.000000	0.052526	114.738604	114.791130
436.690000	1050.000000	24567.333333	0.617099	24211.489204	0.000000	0.000000	0.077172	145.931363	146.008531
436.790000	1049.900000	24682.000000	0.617023	24189.226345	0.000000	0.000000	0.112867	184.405830	184.518702
436.890000	1049.800000	24701.111111	0.616948	24166.963487	0.000000	0.000000	0.163452	231.999035	232.162484
436.990000	1049.700000	24753.666667	0.616872	24144.700629	0.000000	0.000000	0.236478	290.194812	290.431292
437.090000	1049.600000	24701.111111	0.616797	24122.437771	0.000000	0.000000	0.339262	361.144623	361.483877
437.190000	1049.500000	24478.944444	0.616721	24100.172580	0.000000	0.000000	0.484319	447.096507	447.580839
437.290000	1049.400000	24839.666667	0.616646	24077.909722	0.000000	0.000000	0.688001	550.382343	551.070329
437.390000	1049.300000	25102.444444	0.616571	24055.646864	0.000000	0.000000	0.968626	674.261629	675.230220
437.490000	1049.200000	25582.611111	0.616495	24033.384006	0.000000	0.000000	1.361036	820.987144	822.348172
437.590000	1049.100000	25537.222222	0.616420	24011.121148	0.000000	0.000000	1.897075	995.073922	996.971007
437.690000	1049.000000	25929.000000	0.616344	23988.858290	0.000000	0.000000	2.631741	1198.280314	1200.912043
437.790000	1048.900000	25854.944444	0.616269	23966.595432	0.000000	0.000000	3.631989	1436.557692	1440.189724
437.890000	1048.800000	25883.611111	0.616193	23944.332574	0.000000	0.000000	4.971440	1710.588209	1715.559618
437.990000	1048.700000	26545.333333	0.616118	23922.069716	0.000000	0.000000	6.785876	2027.779405	2034.565226
438.090000	1048.600000	26456.944444	0.616043	23899.806858	0.000000	0.000000	9.191419	2387.014258	2396.205736
438.190000	1048.500000	27142.555556	0.615967	23877.544000	0.000000	0.000000	12.392130	2796.887899	2809.279968
438.290000	1048.400000	27610.777778	0.615892	23855.281141	0.000000	0.000000	16.617459	3254.348748	3270.966281
438.390000	1048.300000	27577.333333	0.615816	23833.018283	0.000000	0.000000	22.115004	3766.707092	3788.822103
438.490000	1048.200000	28305.944444	0.615741	23810.755425	0.000000	0.000000	29.328581	4329.920308	4359.248935
438.590000	1048.100000	28821.944444	0.615665	23788.490234	0.000000	0.000000	38.609014	4947.996609	4986.605509
438.690000	1048.000000	29373.777778	0.615590	23766.227376	0.000000	0.000000	50.590480	5615.649061	5666.239733
438.790000	1047.900000	30508.500000	0.615515	23743.964518	0.000000	0.000000	65.922804	6332.245741	6398.168810
438.890000	1047.800000	30795.166667	0.615439	23721.701660	0.000000	0.000000	85.293077	7090.418769	7175.711900
438.990000	1047.700000	31571.555556	0.615364	23699.438802	0.000000	0.000000	109.902941	7884.094442	7993.997328
439.090000	1047.600000	32914.111111	0.615288	23677.175944	0.000000	0.000000	140.610548	8702.907104	8843.517361
439.190000	1047.500000	33336.944444	0.615213	23654.913086	0.000000	0.000000	179.041601	9535.520616	9714.562473
439.290000	1047.400000	34003.444444	0.615137	23632.650228	0.000000	0.000000	226.677838	10367.774278	10594.451606
439.390000	1047.300000	35123.833333	0.615062	23610.387370	0.000000	0.000000	285.046960	11184.650635	11469.697103
439.490000	1047.200000	36196.444444	0.614986	23588.124512	0.000000	0.000000	356.774082	11967.870253	12324.644043
439.590000	1047.100000	36862.944444	0.614911	23565.861654	0.000000	0.000000	443.470890	12701.864529	13145.335856
439.690000	1047.000000	38152.944444	0.614836	23543.598796	0.000000	0.000000	548.458977	13364.783529	13913.242323
439.790000	1046.900000	38542.333333	0.614760	23521.335938	0.000000	0.000000	674.292759	13944.772624	14619.065674
439.890000	1046.800000	39263.777778	0.614685	23499.073079	0.000000	0.000000	823.496833	14418.065403	15241.562527
439.990000	1046.700000	39605.388889	0.614609	23476.810221	0.000000	0.000000	1000.411158	14780.889567	15781.300944
440.090000	1046.600000	39870.555556	0.614534	23454.545030	0.000000	0.000000	1206.996318	15010.156413	16217.153022
440.190000	1046.500000	39985.222222	0.614458	23432.282172	0.000000	0.000000	1448.191132	15113.221571	16561.413140
440.290000	1046.400000	40073.611111	0.614383	23410.019314	0.000000	0.000000	1726.677778	15070.649658	16797.327582
440.390000	1046.300000	39932.666667	0.614308	23387.756456	0.000000	0.000000	2044.777785	14899.236382	16944.014459
440.490000	1046.200000	40030.611111	0.614232	23365.493598	0.000000	0.000000	2406.857754	14591.524631	16998.382677
440.590000	1046.100000	40178.722222	0.614157	23343.230740	0.000000	0.000000	2813.023980	14167.307888	16980.331868
440.690000	1046.000000	40329.222222	0.614081	23320.967882	0.000000	0.000000	3266.904995	13630.886854	16897.791558
440.790000	1045.900000	40042.555556	0.614006	23298.705024	0.000000	0.000000	3767.809387	13003.481581	16771.291260
440.890000	1045.800000	40061.666667	0.613930	23276.442166	0.000000	0.000000	4313.923618	12297.869358	16611.793267
440.990000	1045.700000	39727.222222	0.613855	23254.179308	0.000000	0.000000	4904.273410	11534.556369	16438.829780
441.090000	1045.600000	39703.333333	0.613780	23231.916450	0.000000	0.000000	5532.908122	10730.148193	16263.056315
441.190000	1045.500000	39968.500000	0.613704	23209.653592	0.000000	0.000000	6195.145915	9902.821615	16097.967529
441.290000	1045.400000	39466.833333	0.613629	23187.390734	0.000000	0.000000	6882.016791	9068.517334	15950.534125
441.390000	1045.300000	39118.055556	0.613553	23165.127875	0.000000	0.000000	7582.672187	8242.242893	15824.914497
441.490000	1045.200000	38917.388889	0.613478	23142.865017	0.000000	0.000000	8284.789727	7436.022054	15720.811198
441.590000	1045.100000	38778.833333	0.613402	23120.599826	0.000000	0.000000	8975.040975	6661.586385	15636.627360
441.690000	1045.000000	38922.166667	0.613327	23098.336968	0.000000	0.000000	9635.737888	5925.438843	15561.176731
441.790000	1044.900000	38410.944444	0.613252	23076.074110	0.000000	0.000000	10251.739366	5236.422282	15488.161648
441.890000	1044.800000	38119.500000	0.613176	23053.811252	0.000000	0.000000	10806.845757	4595.395793	15402.242133
441.990000	1044.700000	38172.055556	0.613101	23031.548394	0.000000	0.000000	11282.863363	4008.926778	15291.789849
442.090000	1044.600000	37892.555556	0.613025	23009.285536	0.000000	0.000000	11669.831868	3473.113756	15142.945041
442.190000	1044.500000	37971.388889	0.612950	22987.022678	0.000000	0.000000	11948.642497	2992.867188	14941.509684
442.290000	1044.400000	38076.500000	0.612874	22964.759820	0.000000	0.000000	12113.973904	2561.109348	14675.083252
442.390000	1044.300000	37832.833333	0.612799	22942.496962	0.000000	0.000000	12161.430908	2181.059055	14342.489963
442.490000	1044.200000	37328.777778	0.612723	22920.234104	0.000000	0.000000	12086.074761	1844.815799	13930.890706
442.590000	1044.100000	36229.888889	0.612648	22897.971246	0.000000	0.000000	11895.744005	1552.974033	13448.717746
442.690000	1044.000000	35897.833333	0.612573	22875.708388	0.000000	0.000000	11589.914903	1298.786574	12888.701769
442.790000	1043.900000	35303.000000	0.612497	22853.445530	0.000000	0.000000	11182.265245	1081.035356	12263.300456
442.890000	1043.800000	34803.722222	0.612422	22831.182671	0.000000	0.000000	10686.732937	894.207813	11580.940240
442.990000	1043.700000	34232.777778	0.612346	22808.917480	0.000000	0.000000	10116.117432	736.069463	10852.186822
443.090000	1043.600000	33413.388889	0.612271	22786.654622	0.000000	0.000000	9488.943115	602.353544	10091.296549
443.190000	1043.500000	32742.111111	0.612195	22764.391764	0.000000	0.000000	8819.708957	490.423149	9310.132216
443.290000	1043.400000	31700.555556	0.612120	22742.128906	0.000000	0.000000	8125.638753	397.122414	8522.761203
443.390000	1043.300000	30334.111111	0.612045	22719.866048	0.000000	0.000000	7422.610216	319.831819	7742.441962
443.490000	1043.200000	29760.777778	0.611969	22697.603190	0.000000	0.000000	6724.260308	256.309268	6980.569539
443.590000	1043.100000	29677.166667	0.611894	22675.340332	0.000000	0.000000	6041.831855	204.201848	6246.033447
443.690000	1043.000000	28544.833333	0.611818	22653.077474	0.000000	0.000000	5387.022013	161.974256	5548.996379
443.790000	1042.900000	27402.944444	0.611743	22630.814616	0.000000	0.000000	4766.348029	127.657052	4894.005154
443.890000	1042.800000	26982.500000	0.611667	22608.551758	0.000000	0.000000	4185.865818	100.234759	4286.100586
443.990000	1042.700000	26316.000000	0.611592	22586.288900	0.000000	0.000000	3650.088664	78.147215	3728.235833
444.090000	1042.600000	26134.444444	0.611517	22564.026042	0.000000	0.000000	3159.349006	60.744880	3220.093913
444.190000	1042.500000	25828.666667	0.611441	22541.763184	0.000000	0.000000	2716.972975	46.847224	2763.820218
444.290000	1042.400000	25475.111111	0.611366	22519.500326	0.000000	0.000000	2320.589762	36.052243	2356.641951
444.390000	1042.300000	25229.055556	0.611290	22497.237467	0.000000	0.000000	1968.893965	27.516347	1996.410366
444.490000	1042.200000	24975.833333	0.611215	22474.972276	0.000000	0.000000	1660.161279	20.959048	1681.120338
444.590000	1042.100000	24610.333333	0.611139	22452.709418	0.000000	0.000000	1390.089108	15.837570	1405.926724
444.690000	1042.000000	24588.833333	0.611064	22430.446560	0.000000	0.000000	1157.456909	11.935568	1169.392459
444.790000	1041.900000	24803.833333	0.610989	22408.183702	0.000000	0.000000	957.622431	8.928039	966.550437
444.890000	1041.800000	24560.166667	0.610913	22385.920844	0.000000	0.000000	787.432324	6.656638	794.088960
444.990000	1041.700000	24462.222222	0.610838	22363.657986	0.000000	0.000000	643.841788	4.929211	648.770986
445.090000	1041.600000	24089.555556	0.610762	22341.395128	0.000000	0.000000	522.833682	3.635692	526.469360
445.190000	1041.500000	24115.833333	0.610687	22319.132270	0.000000	0.000000	422.438235	2.665212	425.103463
445.290000	1041.400000	24318.888889	0.610611	22296.869412	0.000000	0.000000	339.202320	1.944532	341.146864
445.390000	1041.300000	24220.944444	0.610536	22274.606554	0.000000	0.000000	270.780406	1.411219	272.191628
445.490000	1041.200000	24232.888889	0.610460	22252.343696	0.000000	0.000000	215.016184	1.018382	216.034568
445.590000	1041.100000	24338.000000	0.610385	22230.080838	0.000000	0.000000	169.553536	0.731708	170.285246
445.690000	1041.000000	24118.222222	0.610310	22207.817980	0.000000	0.000000	133.082838	0.522209	133.605043
445.790000	1040.900000	23824.388889	0.610234	22185.555122	0.000000	0.000000	103.803047	0.371478	104.174525
445.890000	1040.800000	23745.555556	0.610159	22163.292263	0.000000	0.000000	80.510843	0.262170	80.773012
445.990000	1040.700000	23951.000000	0.610083	22141.027072	0.000000	0.000000	62.128644	0.184649	62.313294
446.090000	1040.600000	23822.000000	0.610008	22118.764214	0.000000	0.000000	47.601284	0.128852	47.730136
446.190000	1040.500000	23726.444444	0.609932	22096.501356	0.000000	0.000000	36.311598	0.089856	36.401454
446.290000	1040.400000	23645.222222	0.609857	22074.238498	0.000000	0.000000	27.520637	0.061992	27.582629
446.390000	1040.300000	23638.055556	0.609782	22051.975640	0.000000	0.000000	20.744943	0.042806	20.787748
446.490000	1040.200000	23714.500000	0.609706	22029.712782	0.000000	0.000000	15.560944	0.029239	15.590183
446.590000	1040.100000	23893.666667	0.609631	22007.449924	0.000000	0.000000	11.585678	0.019974	11.605651
446.690000	1040.000000	23881.722222	0.609555	21985.187066	0.000000	0.000000	8.590272	0.013508	8.603780
446.790000	1039.900000	23779.000000	0.609480	21962.924208	0.000000	0.000000	6.326207	0.009125	6.335332
446.890000	1039.800000	23568.777778	0.609404	21940.661350	0.000000	0.000000	4.634633	0.006109	4.640742
446.990000	1039.700000	23587.888889	0.609329	21918.398492	0.000000	0.000000	3.379335	0.004081	3.383416
447.090000	1039.600000	23208.055556	0.609254	21896.135634	0.000000	0.000000	2.444879	0.002704	2.447583
447.190000	1039.500000	23129.222222	0.609178	21873.872776	0.000000	0.000000	1.761880	0.001786	1.763666
447.290000	1039.400000	23308.388889	0.609103	21851.609918	0.000000	0.000000	1.260573	0.001172	1.261745
447.390000	1039.300000	23485.166667	0.609027	21829.344727	0.000000	0.000000	0.897452	0.000765	0.898217
447.490000	1039.200000	23126.833333	0.608952	21807.081868	0.000000	0.000000	0.636037	0.000497	0.636534
447.590000	1039.100000	23086.222222	0.608876	21784.819010	0.000000	0.000000	0.447087	0.000321	0.447407
447.690000	1039.000000	23126.833333	0.608801	21762.556152	0.000000	0.000000	0.313103	0.000206	0.313310
447.790000	1038.900000	23382.444444	0.608726	21740.293294	0.000000	0.000000	0.217588	0.000132	0.217720
447.890000	1038.800000	23473.222222	0.608650	21718.030436	0.000000	0.000000	0.150515	0.000084	0.150599
447.990000	1038.700000	22957.222222	0.608575	21695.767578	0.000000	0.000000	0.103670	0.000053	0.103723
448.090000	1038.600000	22856.888889	0.608499	21673.504720	0.000000	0.000000	0.070790	0.000033	0.070824
448.190000	1038.500000	22692.055556	0.608424	21651.241862	0.000000	0.000000	0.048171	0.000021	0.048191
448.290000	1038.400000	22954.833333	0.608348	21628.979004	0.000000	0.000000	0.032507	0.000013	0.032520
448.390000	1038.300000	23038.444444	0.608273	21606.716146	0.000000	0.000000	0.021844	0.000008	0.021852
448.490000	1038.200000	22945.277778	0.608197	21584.453288	0.000000	0.000000	0.014621	0.000005	0.014625
448.590000	1038.100000	22878.388889	0.608122	21562.190430	0.000000	0.000000	0.009697	0.000003	0.009700
448.690000	1038.000000	22601.277778	0.608047	21539.927572	0.000000	0.000000	0.006410	0.000002	0.006412
448.790000	1037.900000	22785.222222	0.607971	21517.664714	0.000000	0.000000	0.004200	0.000001	0.004201
448.890000	1037.800000	22768.500000	0.607896	21495.399523	0.000000	0.000000	0.002741	0.000001	0.002742
448.990000	1037.700000	22902.277778	0.607820	21473.136664	0.000000	0.000000	0.001783	0.000000	0.001783
449.090000	1037.600000	22548.722222	0.607745	21450.873806	0.000000	0.000000	0.001148	0.000000	0.001148
449.190000	1037.500000	22555.888889	0.607669	21428.610948	0.000000	0.000000	0.000737	0.000000	0.000737
449.290000	1037.400000	22317.000000	0.607594	21406.348090	0.000000	0.000000	0.000469	0.000000	0.000469
449.390000	1037.300000	22228.611111	0.607519	21384.085232	0.000000	0.000000	0.000297	0.000000	0.000297
449.490000	1037.200000	22517.666667	0.607443	21361.822374	0.000000	0.000000	0.000188	0.000000	0.000188
449.590000	1037.100000	22622.777778	0.607368	21339.559516	0.000000	0.000000	0.000117	0.000000	0.000117
449.690000	1037.000000	22591.722222	0.607292	21317.296658	0.000000	0.000000	0.000073	0.000000	0.000073
449.790000	1036.900000	22367.166667	0.607217	21295.033800	0.000000	0.000000	0.000045	0.000000	0.000045
449.890000	1036.800000	22113.944444	0.607141	21272.770942	0.000000	0.000000	0.000028	0.000000	0.000028
449.990000	1036.700000	22271.611111	0.607066	21250.508084	0.000000	0.000000	0.000017	0.000000	0.000017
450.090000	1036.600000	22214.277778	0.606991	21228.245226	0.000000	0.000000	0.000010	0.000000	0.000010
450.190000	1036.500000	22056.611111	0.606915	21205.982368	0.000000	0.000000	0.000006	0.000000	0.000006
450.290000	1036.400000	21882.222222	0.606840	21183.717177	0.000000	0.000000	0.000004	0.000000	0.000004
450.390000	1036.300000	21846.388889	0.606764	21161.454319	0.000000	0.000000	0.000002	0.000000	0.000002
450.490000	1036.200000	21824.888889	0.606689	21139.191461	0.000000	0.000000	0.000001	0.000000	0.000001
450.590000	1036.100000	21705.444444	0.606613	21116.928602	0.000000	0.000000	0.000001	0.000000	0.000001
450.690000	1036.000000	22118.722222	0.606538	21094.665744	0.000000	0.000000	0.000000	0.000000	0.000000
450.790000	1035.900000	21925.222222	0.606462	21072.402886	0.000000	0.000000	0.000000	0.000000	0.000000
450.890000	1035.800000	21872.666667	0.606387	21050.140028	0.000000	0.000000	0.000000	0.000000	0.000000
450.990000	1035.700000	22257.277778	0.606312	21027.877170	0.000000	0.000000	0.000000	0.000000	0.000000
451.090000	1035.600000	21688.722222	0.606236	21005.614312	0.000000	0.000000	0.000000	0.000000	0.000000
451.190000	1035.500000	21325.611111	0.606161	20983.351454	0.000000	0.000000	0.000000	0.000000	0.000000
451.290000	1035.400000	21230.055556	0.606085	20961.088596	0.000000	0.000000	0.000000	0.000000	0.000000
451.390000	1035.300000	21433.111111	0.606010	20938.825738	0.000000	0.000000	0.000000	0.000000	0.000000
451.490000	1035.200000	21421.166667	0.605934	20916.562880	0.000000	0.000000	0.000000	0.000000	0.000000
451.590000	1035.100000	21285.000000	0.605859	20894.300022	0.000000	0.000000	0.000000	0.000000	0.000000
451.690000	1035.000000	21397.277778	0.605784	20872.037164	0.000000	0.000000	0.000000	0.000000	0.000000
451.790000	1034.900000	21547.777778	0.605708	20849.771973	0.000000	0.000000	0.000000	0.000000	0.000000
451.890000	1034.800000	21519.111111	0.605633	20827.509115	0.000000	0.000000	0.000000	0.000000	0.000000
451.990000	1034.700000	21098.666667	0.605557	20805.246257	0.000000	0.000000	0.000000	0.000000	0.000000
452.090000	1034.600000	21404.444444	0.605482	20782.983398	0.000000	0.000000	0.000000	0.000000	0.000000
452.190000	1034.500000	21356.666667	0.605406	20760.720540	0.000000	0.000000	0.000000	0.000000	0.000000
452.290000	1034.400000	21294.555556	0.605331	20738.457682	0.000000	0.000000	0.000000	0.000000	0.000000
452.390000	1034.300000	20945.777778	0.605256	20716.194824	0.000000	0.000000	0.000000	0.000000	0.000000
452.490000	1034.200000	20759.444444	0.605180	20693.931966	0.000000	0.000000	0.000000	0.000000	0.000000
452.590000	1034.100000	20890.833333	0.605105	20671.669108	0.000000	0.000000	0.000000	0.000000	0.000000
452.690000	1034.000000	20680.611111	0.605029	20649.406250	0.000000	0.000000	0.000000	0.000000	0.000000
452.790000	1033.900000	20482.333333	0.604954	20627.143392	0.000000	0.000000	0.000000	0.000000	0.000000
452.890000	1033.800000	20625.666667	0.604878	20604.880534	0.000000	0.000000	0.000000	0.000000	0.000000
452.990000	1033.700000	20601.777778	0.604803	20582.617676	0.000000	0.000000	0.000000	0.000000	0.000000
453.090000	1033.600000	20554.000000	0.604728	20560.354818	0.000000	0.000000	0.000000	0.000000	0.000000
453.190000	1033.500000	20532.500000	0.604652	20538.091960	0.000000	0.000000	0.000000	0.000000	0.000000
453.290000	1033.400000	20599.388889	0.604577	20515.826769	0.000000	0.000000	0.000000	0.000000	0.000000
453.390000	1033.300000	20544.444444	0.604501	20493.563911	0.000000	0.000000	0.000000	0.000000	0.000000
453.490000	1033.200000	20169.388889	0.604426	20471.301053	0.000000	0.000000	0.000000	0.000000	0.000000
453.590000	1033.100000	20420.222222	0.604350	20449.038194	0.000000	0.000000	0.000000	0.000000	0.000000
453.690000	1033.000000	20671.055556	0.604275	20426.775336	0.000000	0.000000	0.000000	0.000000	0.000000
453.790000	1032.900000	20429.777778	0.604199	20404.512478	0.000000	0.000000	0.000000	0.000000	0.000000
453.890000	1032.800000	20453.666667	0.604124	20382.249620	0.000000	0.000000	0.000000	0.000000	0.000000
453.990000	1032.700000	20391.555556	0.604049	20359.986762	0.000000	0.000000	0.000000	0.000000	0.000000
454.090000	1032.600000	20477.555556	0.603973	20337.723904	0.000000	0.000001	0.000000	0.000000	0.000001
454.190000	1032.500000	20174.166667	0.603898	20315.461046	0.000000	0.000001	0.000000	0.000000	0.000001
454.290000	1032.400000	20250.611111	0.603822	20293.198188	0.000000	0.000001	0.000000	0.000000	0.000001
454.390000	1032.300000	20104.888889	0.603747	20270.935330	0.000000	0.000002	0.000000	0.000000	0.000002
454.490000	1032.200000	20188.500000	0.603671	20248.672472	0.000000	0.000004	0.000000	0.000000	0.000004
454.590000	1032.100000	20033.222222	0.603596	20226.409614	0.000000	0.000006	0.000000	0.000000	0.000006
454.690000	1032.000000	19944.833333	0.603521	20204.144423	0.000000	0.000009	0.000000	0.000000	0.000009
454.790000	1031.900000	19904.222222	0.603445	20181.881565	0.000000	0.000014	0.000000	0.000000	0.000014
454.890000	1031.800000	19904.222222	0.603370	20159.618707	0.000000	0.000022	0.000000	0.000000	0.000022
454.990000	1031.700000	19782.388889	0.603294	20137.355849	0.000000	0.000035	0.000000	0.000000	0.000035
455.090000	1031.600000	19775.222222	0.603219	20115.092990	0.000000	0.000054	0.000000	0.000000	0.000054
455.190000	1031.500000	19636.666667	0.603143	20092.830132	0.000000	0.000083	0.000000	0.000000	0.000083
455.290000	1031.400000	19703.555556	0.603068	20070.567274	0.000000	0.000128	0.000000	0.000000	0.000128
455.390000	1031.300000	19725.055556	0.602993	20048.304416	0.000000	0.000196	0.000000	0.000000	0.000196
455.490000	1031.200000	19608.000000	0.602917	20026.041558	0.000000	0.000297	0.000000	0.000000	0.000297
455.590000	1031.100000	19474.222222	0.602842	20003.778700	0.000000	0.000452	0.000000	0.000000	0.000452
455.690000	1031.000000	19502.888889	0.602766	19981.515842	0.000000	0.000681	0.000000	0.000000	0.000681
455.790000	1030.900000	19445.555556	0.602691	19959.252984	0.000000	0.001022	0.000000	0.000000	0.001022
455.890000	1030.800000	19555.444444	0.602615	19936.990126	0.000000	0.001526	0.000000	0.000000	0.001526
455.990000	1030.700000	19330.888889	0.602540	19914.727268	0.000000	0.002263	0.000000	0.000000	0.002263
456.090000	1030.600000	19278.333333	0.602465	19892.464410	0.000000	0.003361	0.000000	0.000000	0.003361
456.190000	1030.500000	19106.333333	0.602389	19870.199219	0.000000	0.004937	0.000000	0.000000	0.004937
456.290000	1030.400000	19125.444444	0.602314	19847.936361	0.000000	0.007259	0.000000	0.000000	0.007259
456.390000	1030.300000	19318.944444	0.602238	19825.673503	0.000000	0.010579	0.000000	0.000000	0.010579
456.490000	1030.200000	19421.666667	0.602163	19803.410645	0.000000	0.015361	0.000000	0.000000	0.015361
456.590000	1030.100000	19185.166667	0.602087	19781.147786	0.000000	0.022224	0.000000	0.000000	0.022224
456.690000	1030.000000	18831.611111	0.602012	19758.884928	0.000000	0.031877	0.000000	0.000000	0.031877
456.790000	1029.900000	18850.722222	0.601936	19736.622070	0.000000	0.045871	0.000000	0.000000	0.045871
456.890000	1029.800000	19020.333333	0.601861	19714.359212	0.000000	0.065286	0.000000	0.000000	0.065286
456.990000	1029.700000	18712.166667	0.601786	19692.096354	0.000000	0.092808	0.000000	0.000000	0.092808
457.090000	1029.600000	18396.833333	0.601710	19669.833496	0.000000	0.131069	0.000000	0.000000	0.131069
457.190000	1029.500000	18353.833333	0.601635	19647.570638	0.000000	0.184089	0.000000	0.000000	0.184089
457.290000	1029.400000	18793.388889	0.601559	19625.307780	0.000000	0.258232	0.000000	0.000000	0.258232
457.390000	1029.300000	19106.333333	0.601484	19603.044922	0.000000	0.359005	0.000000	0.000000	0.359005
457.490000	1029.200000	18571.222222	0.601408	19580.782064	0.000000	0.499484	0.000000	0.000000	0.499484
457.590000	1029.100000	18953.444444	0.601333	19558.518039	0.000000	0.688954	0.000000	0.000000	0.688954
457.690000	1029.000000	18712.166667	0.601258	19536.255181	0.000000	0.947422	0.000000	0.000000	0.947423
457.790000	1028.900000	18774.277778	0.601182	19513.992323	0.000001	1.296587	0.000000	0.000000	1.296588
457.890000	1028.800000	18370.555556	0.601107	19491.729465	0.000001	1.762610	0.000000	0.000000	1.762612
457.990000	1028.700000	18552.111111	0.601031	19469.465441	0.000003	2.396710	0.000000	0.000000	2.396713
458.090000	1028.600000	18036.111111	0.600956	19447.202582	0.000005	3.229853	0.000000	0.000000	3.229858
458.190000	1028.500000	18105.388889	0.600880	19424.939724	0.000008	4.347238	0.000000	0.000000	4.347246
458.290000	1028.400000	17952.500000	0.600805	19402.676866	0.000014	5.811863	0.000000	0.000000	5.811876
458.390000	1028.300000	18117.333333	0.600730	19380.414008	0.000024	7.735726	0.000000	0.000000	7.735750
458.490000	1028.200000	18189.000000	0.600654	19358.151150	0.000041	10.261892	0.000000	0.000000	10.261933
458.590000	1028.100000	18107.777778	0.600579	19335.888292	0.000069	13.515153	0.000000	0.000000	13.515223
458.690000	1028.000000	18091.055556	0.600503	19313.625434	0.000117	17.799368	0.000000	0.000000	17.799484
458.790000	1027.900000	18220.055556	0.600428	19291.361410	0.000196	23.253238	0.000000	0.000000	23.253434
458.890000	1027.800000	18241.555556	0.600352	19269.098551	0.000325	30.293727	0.000000	0.000000	30.294053
458.990000	1027.700000	18289.333333	0.600277	19246.835693	0.000535	39.256303	0.000000	0.000000	39.256836
459.090000	1027.600000	18408.777778	0.600202	19224.572835	0.000881	50.598877	0.000000	0.000000	50.599757
459.190000	1027.500000	18255.888889	0.600126	19202.309977	0.001437	65.072873	0.000000	0.000000	65.074308
459.290000	1027.400000	18356.222222	0.600051	19180.047119	0.002315	83.091686	0.000000	0.000000	83.094000
459.390000	1027.300000	18267.833333	0.599975	19157.784261	0.003715	105.917583	0.000000	0.000000	105.921302
459.490000	1027.200000	18294.111111	0.599900	19135.520237	0.005944	134.135131	0.000000	0.000000	134.141072
459.590000	1027.100000	18497.166667	0.599824	19113.257378	0.009420	169.204804	0.000000	0.000000	169.214227
459.690000	1027.000000	18619.000000	0.599749	19090.994520	0.014756	212.509940	0.000000	0.000000	212.524703
459.790000	1026.900000	18337.111111	0.599673	19068.731662	0.023077	265.325194	0.000000	0.000000	265.348268
459.890000	1026.800000	18511.500000	0.599598	19046.468804	0.035909	330.672766	0.000000	0.000000	330.708671
459.990000	1026.700000	18497.166667	0.599552	19024.205946	0.055311	409.282323	0.000000	0.000000	409.337620
460.090000	1026.600000	18602.277778	0.599514	19001.943088	0.084303	505.037487	0.000000	0.000000	505.121800
460.190000	1026.500000	18547.333333	0.599476	18979.679064	0.128384	619.787555	0.000000	0.000000	619.915938
460.290000	1026.400000	18800.555556	0.599438	18957.416206	0.194296	757.023273	0.000000	0.000000	757.217560
460.390000	1026.300000	18905.666667	0.599399	18935.153347	0.290977	921.134647	0.000000	0.000000	921.425603
460.490000	1026.200000	19314.166667	0.599361	18912.890489	0.432238	1114.089988	0.000000	0.000000	1114.522230
460.590000	1026.100000	19741.777778	0.599323	18890.627631	0.640420	1343.849586	0.000000	0.000000	1344.489966
460.690000	1026.000000	19751.333333	0.599285	18868.364773	0.942188	1610.986823	0.000000	0.000000	1611.929023
460.790000	1025.900000	19808.666667	0.599247	18846.101915	1.372370	1923.304447	0.000000	0.000000	1924.676775
460.890000	1025.800000	20128.777778	0.599208	18823.839057	1.986475	2284.770572	0.000000	0.000000	2286.757036
460.990000	1025.700000	20898.000000	0.599170	18801.575033	2.863970	2699.782132	0.000000	0.000000	2702.646057
461.090000	1025.600000	21657.666667	0.599132	18779.312174	4.097403	3177.986830	0.000000	0.000000	3182.084276
461.190000	1025.500000	21870.277778	0.599094	18757.049316	5.806576	3718.430074	0.000000	0.000000	3724.236660
461.290000	1025.400000	22543.944444	0.599055	18734.786458	8.188468	4333.162455	0.000000	0.000000	4341.350932
461.390000	1025.300000	23349.000000	0.599017	18712.523600	11.489188	5020.696167	0.000000	0.000000	5032.185113
461.490000	1025.200000	24242.444444	0.598979	18690.260742	15.989310	5787.901015	0.000000	0.000000	5803.890123
461.590000	1025.100000	24770.388889	0.598941	18667.997884	22.051624	6638.251560	0.000000	0.000000	6660.303290
461.690000	1025.000000	26036.500000	0.598903	18645.733860	30.291160	7569.037557	0.000000	0.000000	7599.328505
461.790000	1024.900000	27300.222222	0.598864	18623.471002	41.365845	8590.052517	0.000000	0.000000	8631.418321
461.890000	1024.800000	28434.944444	0.598826	18601.208143	56.012812	9688.292277	0.000000	0.000000	9744.305189
461.990000	1024.700000	30181.222222	0.598788	18578.945285	75.230562	10867.513970	0.000000	0.000000	10942.744141
462.090000	1024.600000	31215.611111	0.598750	18556.682427	100.615095	12117.218967	0.000000	0.000000	12217.834581
462.190000	1024.500000	32395.722222	0.598711	18534.419569	133.697047	13428.550998	0.000000	0.000000	13562.248291
462.290000	1024.400000	33267.666667	0.598673	18512.156711	176.167816	14792.296278	0.000000	0.000000	14968.464003
462.390000	1024.300000	35018.722222	0.598635	18489.892687	230.485494	16189.034587	0.000000	0.000000	16419.520372
462.490000	1024.200000	36776.944444	0.598597	18467.629829	300.004198	17604.223796	0.000000	0.000000	17904.227648
462.590000	1024.100000	37823.277778	0.598559	18445.366970	387.786333	19015.046984	0.000000	0.000000	19402.833171
462.690000	1024.000000	39483.555556	0.598520	18423.104112	497.187828	20397.989692	0.000000	0.000000	20895.177192
462.790000	1023.900000	41153.388889	0.598482	18400.841254	633.320048	21728.897081	0.000000	0.000000	22362.216254
462.890000	1023.800000	42756.333333	0.598444	18378.578396	801.968474	22982.739475	0.000000	0.000000	23784.708605
462.990000	1023.700000	43860.000000	0.598406	18356.315538	1008.069702	24125.909125	0.000000	0.000000	25133.978244
463.090000	1023.600000	44206.388889	0.598367	18334.051514	1257.043569	25143.923394	0.000000	0.000000	26400.966526
463.190000	1023.500000	45453.388889	0.598329	18311.788656	1557.593611	25998.884332	0.000000	0.000000	27556.477214
463.290000	1023.400000	46356.388889	0.598291	18289.525798	1917.235118	26681.945584	0.000000	0.000000	28599.180556
463.390000	1023.300000	47374.055556	0.598253	18267.262939	2341.585565	27169.827148	0.000000	0.000000	29511.411838
463.490000	1023.200000	48530.277778	0.598215	18245.000081	2836.959235	27447.178548	0.000000	0.000000	30284.138075
463.590000	1023.100000	48967.444444	0.598176	18222.737223	3414.280952	27518.994520	0.000000	0.000000	30933.274306
463.690000	1023.000000	49366.388889	0.598138	18200.474365	4078.713420	27356.997993	0.000000	0.000000	31435.710829
463.790000	1022.900000	49710.388889	0.598100	18178.211507	4832.076009	26995.475586	0.000000	0.000000	31827.551595
463.890000	1022.800000	50587.111111	0.598062	18155.947483	5677.750258	26424.547472	0.000000	0.000000	32102.297146
463.990000	1022.700000	50766.277778	0.598023	18133.684625	6620.047363	25668.128201	0.000000	0.000000	32288.175564
464.090000	1022.600000	50747.166667	0.597985	18111.421766	7654.255452	24745.601834	0.000000	0.000000	32399.856120
464.190000	1022.500000	50766.277778	0.597947	18089.158908	8771.297797	23670.599501	0.000000	0.000000	32441.897298
464.290000	1022.400000	50732.833333	0.597909	18066.896050	9962.216064	22481.240777	0.000000	0.000000	32443.458008
464.390000	1022.300000	50630.111111	0.597871	18044.633192	11212.518283	21190.839518	0.000000	0.000000	32403.357802
464.490000	1022.200000	51141.333333	0.597832	18022.370334	12499.920600	19836.029243	0.000000	0.000000	32335.948676
464.590000	1022.100000	50811.666667	0.597794	18000.106310	13798.964084	18438.620226	0.000000	0.000000	32237.584310
464.690000	1022.000000	50080.666667	0.597756	17977.843452	15079.924099	17023.204725	0.000000	0.000000	32103.129991
464.790000	1021.900000	50240.722222	0.597718	17955.580594	16307.667182	15612.839952	0.000000	0.000000	31920.505968
464.890000	1021.800000	49607.666667	0.597679	17933.317735	17447.767904	14228.142904	0.000000	0.000000	31675.910807
464.990000	1021.700000	48831.277778	0.597641	17911.054877	18466.982449	12883.345432	0.000000	0.000000	31350.326714
465.090000	1021.600000	47959.333333	0.597603	17888.792019	19324.306613	11596.574164	0.000000	0.000000	30920.881944
465.190000	1021.500000	47598.611111	0.597565	17866.529161	19988.183268	10374.647000	0.000000	0.000000	30362.829102
465.290000	1021.400000	47130.388889	0.597526	17844.265137	20439.442980	9227.370863	0.000000	0.000000	29666.813260
465.390000	1021.300000	46296.666667	0.597488	17822.002279	20662.979058	8161.741536	0.000000	0.000000	28824.720595
465.490000	1021.200000	44906.333333	0.597450	17799.739421	20637.391819	7175.553263	0.000000	0.000000	27812.944499
465.590000	1021.100000	44046.333333	0.597412	17777.476562	20367.927951	6279.851156	0.000000	0.000000	26647.780273
465.690000	1021.000000	42644.055556	0.597374	17755.213704	19873.420953	5462.688436	0.000000	0.000000	25336.109972
465.790000	1020.900000	41325.388889	0.597335	17732.950846	19169.711209	4728.963901	0.000000	0.000000	23898.675401
465.890000	1020.800000	40205.000000	0.597297	17710.687988	18276.863987	4072.163513	0.000000	0.000000	22349.028375
465.990000	1020.700000	38888.722222	0.597259	17688.425130	17231.186198	3487.483832	0.000000	0.000000	20718.670030
466.090000	1020.600000	37061.222222	0.597221	17666.161106	16071.231337	2974.540805	0.000000	0.000000	19045.772434
466.190000	1020.500000	35415.277778	0.597182	17643.898248	14830.091580	2521.629693	0.000000	0.000000	17351.721273
466.290000	1020.400000	33838.611111	0.597144	17621.635390	13542.993707	2130.236406	0.000000	0.000000	15673.230550
466.390000	1020.300000	32154.444444	0.597106	17599.372531	12244.227837	1789.193648	0.000000	0.000000	14033.421631
466.490000	1020.200000	30475.055556	0.597068	17577.109673	10962.122369	1495.964098	0.000000	0.000000	12458.085883
466.590000	1020.100000	29087.111111	0.597030	17554.846815	9722.123400	1245.219852	0.000000	0.000000	10967.343397
466.690000	1020.000000	27058.944444	0.596991	17532.583957	8544.977987	1030.385852	0.000000	0.000000	9575.363620
466.790000	1019.900000	25513.333333	0.596953	17510.319933	7443.645386	850.531053	0.000000	0.000000	8294.176731
466.890000	1019.800000	24541.055556	0.596915	17488.057075	6426.654677	697.427319	0.000000	0.000000	7124.081923
466.990000	1019.700000	23267.777778	0.596877	17465.794217	5503.780707	570.097493	0.000000	0.000000	6073.878309
467.090000	1019.600000	22121.111111	0.596838	17443.531359	4676.552402	463.502439	0.000000	0.000000	5140.054877
467.190000	1019.500000	21067.611111	0.596800	17421.268500	3940.976712	374.975326	0.000000	0.000000	4315.952074
467.290000	1019.400000	20616.111111	0.596762	17399.005642	3293.655185	302.352535	0.000000	0.000000	3596.007684
467.390000	1019.300000	20109.666667	0.596724	17376.742784	2733.559889	242.120811	0.000000	0.000000	2975.680718
467.490000	1019.200000	19629.500000	0.596686	17354.478760	2252.708371	193.677337	0.000000	0.000000	2446.385817
467.590000	1019.100000	18900.888889	0.596647	17332.215902	1841.551490	153.826350	0.000000	0.000000	1995.377767
467.690000	1019.000000	18831.611111	0.596609	17309.953044	1493.986237	121.761342	0.000000	0.000000	1615.747542
467.790000	1018.900000	18236.777778	0.596571	17287.690186	1204.422401	95.930050	0.000000	0.000000	1300.352386
467.890000	1018.800000	18351.444444	0.596533	17265.427327	964.373259	75.121946	0.000000	0.000000	1039.495168
467.990000	1018.700000	18017.000000	0.596494	17243.164469	766.000051	58.739101	0.000000	0.000000	824.739175
468.090000	1018.600000	17852.166667	0.596456	17220.901611	604.204590	45.566895	0.000000	0.000000	649.771508
468.190000	1018.500000	17527.277778	0.596418	17198.638753	473.807985	35.311577	0.000000	0.000000	509.119551
468.290000	1018.400000	17902.333333	0.596380	17176.374729	368.969641	27.179320	0.000000	0.000000	396.148975
468.390000	1018.300000	17625.222222	0.596342	17154.111871	284.990989	20.830599	0.000000	0.000000	305.821593
468.490000	1018.200000	17560.722222	0.596303	17131.849013	218.761909	15.909948	0.000000	0.000000	234.671864
468.590000	1018.100000	17446.055556	0.596265	17109.586155	166.997571	12.056384	0.000000	0.000000	179.053958
468.690000	1018.000000	17379.166667	0.596227	17087.323296	126.532266	9.145960	0.000000	0.000000	135.678225
468.790000	1017.900000	17448.444444	0.596189	17065.060438	95.066631	6.874602	0.000000	0.000000	101.941230
468.890000	1017.800000	17395.888889	0.596150	17042.797580	71.048776	5.159100	0.000000	0.000000	76.207874
468.990000	1017.700000	17312.277778	0.596112	17020.533556	52.818954	3.848956	0.000000	0.000000	56.667910
469.090000	1017.600000	17147.444444	0.596074	16998.270698	38.941566	2.854770	0.000000	0.000000	41.796338
469.190000	1017.500000	17159.388889	0.596036	16976.007840	28.472120	2.114629	0.000000	0.000000	30.586750
469.290000	1017.400000	17307.500000	0.595998	16953.744982	20.721192	1.551328	0.000000	0.000000	22.272520
469.390000	1017.300000	16908.555556	0.595959	16931.482123	14.998595	1.140611	0.000000	0.000000	16.139206
469.490000	1017.200000	16459.444444	0.595921	16909.219265	10.758423	0.830769	0.000000	0.000000	11.589192
469.590000	1017.100000	16851.222222	0.595883	16886.956407	7.658585	0.603391	0.000000	0.000000	8.261976
469.690000	1017.000000	17011.277778	0.595845	16864.692383	5.427986	0.436365	0.000000	0.000000	5.864351
469.790000	1016.900000	16827.333333	0.595806	16842.429525	3.823297	0.312997	0.000000	0.000000	4.136294
469.890000	1016.800000	16820.166667	0.595768	16820.166667	2.667494	0.224938	0.000000	0.000000	2.892432
469.990000	1016.700000	16856.000000	0.595730	16728.591037	1.848888	0.159845	0.000000	0.000000	2.008733
470.090000	1016.600000	16555.000000	0.595692	16719.976807	1.276208	0.113755	0.000000	0.000000	1.389963
470.190000	1016.500000	16583.666667	0.595653	16711.453559	0.874502	0.080290	0.000000	0.000000	0.954792
470.290000	1016.400000	16813.000000	0.595615	16705.333198	0.593281	0.056396	0.000000	0.000000	0.649677
470.390000	1016.300000	16695.944444	0.595577	16709.943007	0.400380	0.039539	0.000000	0.000000	0.439919
470.490000	1016.200000	16987.388889	0.595539	16717.620578	0.269169	0.027405	0.000000	0.000000	0.296574
470.590000	1016.100000	16865.555556	0.595501	16728.385742	0.179376	0.019113	0.000000	0.000000	0.198489
470.690000	1016.000000	16552.611111	0.595462	16741.816243	0.118291	0.013157	0.000000	0.000000	0.131448
470.790000	1015.900000	16832.111111	0.595424	16753.626546	0.077725	0.009056	0.000000	0.000000	0.086781
470.890000	1015.800000	16824.944444	0.595386	16760.464274	0.050896	0.006195	0.000000	0.000000	0.057090
