# Supplementary material for: Influence of the magnetic field on bandgap and chemical composition of zinc thin films prepared by sparking discharge process
Source: Sci Rep. 2020 Jan 29;10:1388. doi: 10.1038/s41598-020-58183-4 (PMC6989455; doi:10.1038/s41598-020-58183-4)
Supplement: Supplementary file 5 — Related Manuscript File. [file 41598_2020_58183_MOESM5_ESM.zip › XPS_7-3-2019_Stefan/XPS_7-3-2019/4_ZnN2-0.4T_ITO/C 1s]

Dataset C 1s:31(7-3-2019)
Dwell Time (s)	0.250000
Number of sweeps	3
Kinetic Energy(eV)	Binding Energy(eV)	Intensity(cps)	Transmission Value	Background(cps)	C 1s(cps)	C 1s(cps)	C 1s(cps)	Envelope(cps)
1183.790000	302.900000	1348.000000	0.567264	1321.413330	0.000000	0.000000	0.000000	0.000000
1183.890000	302.800000	1302.666667	0.567243	1318.351969	0.000000	0.000000	0.000000	0.000000
1183.990000	302.700000	1301.333333	0.567223	1314.368001	0.000000	0.000000	0.000000	0.000000
1184.090000	302.600000	1326.666667	0.567203	1310.496012	0.000000	0.000000	0.000000	0.000000
1184.190000	302.500000	1262.666667	0.567183	1307.823975	0.000000	0.000000	0.000000	0.000000
1184.290000	302.400000	1332.000000	0.567162	1306.559977	0.000000	0.000000	0.000000	0.000000
1184.390000	302.300000	1352.000000	0.567142	1306.373372	0.000000	0.000000	0.000000	0.000000
1184.490000	302.200000	1317.333333	0.567122	1306.725342	0.000000	0.000000	0.000000	0.000000
1184.590000	302.100000	1312.000000	0.567101	1305.770671	0.000000	0.000000	0.000000	0.000000
1184.690000	302.000000	1306.666667	0.567081	1302.314697	0.000000	0.000000	0.000000	0.000000
1184.790000	301.900000	1329.333333	0.567061	1296.117350	0.000000	0.000000	0.000000	0.000000
1184.890000	301.800000	1282.666667	0.567041	1286.965332	0.000000	0.000000	0.000000	0.000000
1184.990000	301.700000	1308.000000	0.567020	1276.061442	0.000000	0.000000	0.000000	0.000000
1185.090000	301.600000	1322.666667	0.567000	1264.576579	0.000000	0.000000	0.000000	0.000000
1185.190000	301.500000	1249.333333	0.566980	1255.305339	0.000000	0.000000	0.000000	0.000000
1185.290000	301.400000	1190.666667	0.566960	1248.643229	0.000000	0.000000	0.000000	0.000000
1185.390000	301.300000	1258.666667	0.566939	1245.230306	0.000000	0.000000	0.000000	0.000000
1185.490000	301.200000	1246.666667	0.566919	1244.188883	0.000000	0.000000	0.000000	0.000000
1185.590000	301.100000	1318.666667	0.566899	1245.232992	0.000000	0.000000	0.000000	0.000000
1185.690000	301.000000	1340.000000	0.566878	1245.962809	0.000000	0.000000	0.000000	0.000000
1185.790000	300.900000	1265.333333	0.566858	1246.007568	0.000000	0.000000	0.000000	0.000000
1185.890000	300.800000	1349.333333	0.566838	1245.697917	0.000000	0.000000	0.000000	0.000000
1185.990000	300.700000	1213.333333	0.566818	1245.342855	0.000000	0.000000	0.000000	0.000000
1186.090000	300.600000	1245.333333	0.566797	1245.249349	0.000000	0.000000	0.000000	0.000000
1186.190000	300.500000	1306.666667	0.566777	1245.886800	0.000000	0.000000	0.000000	0.000000
1186.290000	300.400000	1253.333333	0.566757	1247.487305	0.000000	0.000000	0.000000	0.000000
1186.390000	300.300000	1254.666667	0.566737	1249.399984	0.000000	0.000000	0.000000	0.000000
1186.490000	300.200000	1249.333333	0.566716	1251.430257	0.000000	0.000000	0.000000	0.000000
1186.590000	300.100000	1316.000000	0.566696	1252.913818	0.000000	0.000000	0.000000	0.000000
1186.690000	300.000000	1278.666667	0.566676	1254.917399	0.000000	0.000000	0.000000	0.000000
1186.790000	299.900000	1213.333333	0.566655	1257.271077	0.000000	0.000000	0.000000	0.000000
1186.890000	299.800000	1257.333333	0.566635	1259.699300	0.000000	0.000000	0.000000	0.000000
1186.990000	299.700000	1273.333333	0.566615	1262.048665	0.000000	0.000000	0.000000	0.000000
1187.090000	299.600000	1265.333333	0.566595	1264.068604	0.000000	0.000000	0.000000	0.000000
1187.190000	299.500000	1288.000000	0.566574	1264.023682	0.000000	0.000000	0.000000	0.000000
1187.290000	299.400000	1278.666667	0.566554	1261.935384	0.000000	0.000000	0.000000	0.000000
1187.390000	299.300000	1337.333333	0.566534	1258.086670	0.000000	0.000000	0.000000	0.000000
1187.490000	299.200000	1317.333333	0.566514	1253.047852	0.000000	0.000000	0.000000	0.000000
1187.590000	299.100000	1345.333333	0.566493	1247.810872	0.000000	0.000000	0.000000	0.000000
1187.690000	299.000000	1230.666667	0.566473	1243.901855	0.000000	0.000000	0.000000	0.000000
1187.790000	298.900000	1290.666667	0.566453	1240.915202	0.000000	0.000000	0.000000	0.000000
1187.890000	298.800000	1240.000000	0.566432	1239.058757	0.000000	0.000000	0.000000	0.000000
1187.990000	298.700000	1217.333333	0.566412	1237.430664	0.000000	0.000000	0.000000	0.000000
1188.090000	298.600000	1276.000000	0.566392	1235.484538	0.000000	0.000000	0.000000	0.000000
1188.190000	298.500000	1230.666667	0.566372	1231.864827	0.000000	0.000000	0.000000	0.000000
1188.290000	298.400000	1265.333333	0.566351	1227.961914	0.000000	0.000000	0.000000	0.000000
1188.390000	298.300000	1172.000000	0.566331	1223.784749	0.000000	0.000000	0.000000	0.000000
1188.490000	298.200000	1198.666667	0.566311	1220.124512	0.000000	0.000000	0.000000	0.000000
1188.590000	298.100000	1300.000000	0.566291	1216.594157	0.000000	0.000000	0.000000	0.000000
1188.690000	298.000000	1284.000000	0.566270	1214.715658	0.000000	0.000000	0.000000	0.000000
1188.790000	297.900000	1208.000000	0.566250	1213.294434	0.000000	0.000000	0.000000	0.000000
1188.890000	297.800000	1221.333333	0.566230	1212.063721	0.000000	0.000000	0.000000	0.000000
1188.990000	297.700000	1196.000000	0.566209	1210.746826	0.000000	0.000000	0.000000	0.000000
1189.090000	297.600000	1302.666667	0.566189	1211.032064	0.000000	0.000000	0.000000	0.000000
1189.190000	297.500000	1149.333333	0.566169	1211.394287	0.000000	0.000000	0.000000	0.000000
1189.290000	297.400000	1250.666667	0.566149	1211.769287	0.000000	0.000000	0.000000	0.000000
1189.390000	297.300000	1238.666667	0.566128	1212.733236	0.000000	0.000000	0.000000	0.000000
1189.490000	297.200000	1176.000000	0.566108	1214.479411	0.000000	0.000000	0.000000	0.000000
1189.590000	297.100000	1225.333333	0.566088	1215.229004	0.000000	0.000000	0.000000	0.000000
1189.690000	297.000000	1230.666667	0.566067	1216.027425	0.000000	0.000000	0.000000	0.000000
1189.790000	296.900000	1202.666667	0.566047	1217.226644	0.000000	0.000000	0.000000	0.000000
1189.890000	296.800000	1216.000000	0.566027	1218.086182	0.000000	0.000000	0.000000	0.000000
1189.990000	296.700000	1210.666667	0.566033	1218.119954	0.000000	0.000000	0.000000	0.000000
1190.090000	296.600000	1240.000000	0.566045	1217.285319	0.000000	0.000000	0.000000	0.000000
1190.190000	296.500000	1241.333333	0.566057	1215.283529	0.000000	0.000000	0.000000	0.000000
1190.290000	296.400000	1194.666667	0.566070	1212.157308	0.000000	0.000000	0.000000	0.000000
1190.390000	296.300000	1197.333333	0.566082	1208.015951	0.000000	0.000000	0.000000	0.000000
1190.490000	296.200000	1262.666667	0.566095	1203.243571	0.000000	0.000000	0.000000	0.000000
1190.590000	296.100000	1216.000000	0.566107	1199.162679	0.000000	0.000000	0.000000	0.000000
1190.690000	296.000000	1176.000000	0.566119	1195.794678	0.000000	0.000000	0.000000	0.000000
1190.790000	295.900000	1189.333333	0.566132	1193.123535	0.000000	0.000000	0.000000	0.000000
1190.890000	295.800000	1188.000000	0.566144	1191.509359	0.000000	0.000000	0.000000	0.000000
1190.990000	295.700000	1180.000000	0.566156	1190.685303	0.000000	0.000000	0.000000	0.000000
1191.090000	295.600000	1201.333333	0.566169	1189.520915	0.000000	0.000000	0.000000	0.000000
1191.190000	295.500000	1200.000000	0.566181	1188.154704	0.000000	0.000000	0.000000	0.000000
1191.290000	295.400000	1189.333333	0.566193	1186.815999	0.000000	0.000000	0.000000	0.000000
1191.390000	295.300000	1244.000000	0.566206	1185.434652	0.000000	0.000000	0.000000	0.000000
1191.490000	295.200000	1173.333333	0.566218	1184.714681	0.000000	0.000000	0.000000	0.000000
1191.590000	295.100000	1162.666667	0.566231	1185.743978	0.000000	0.000000	0.000000	0.000000
1191.690000	295.000000	1172.000000	0.566243	1187.893311	0.000000	0.000000	0.000000	0.000000
1191.790000	294.900000	1212.000000	0.566255	1190.421305	0.000000	0.000000	0.000000	0.000000
1191.890000	294.800000	1220.000000	0.566268	1192.901286	0.000000	0.000000	0.000000	0.000000
1191.990000	294.700000	1178.666667	0.566280	1194.554688	0.000000	0.000000	0.000000	0.000000
1192.090000	294.600000	1188.000000	0.566292	1193.749349	0.000000	0.000000	0.000000	0.000000
1192.190000	294.500000	1228.000000	0.566305	1190.997314	0.000000	0.000000	0.000000	0.000000
1192.290000	294.400000	1178.666667	0.566317	1186.464030	0.000000	0.000000	0.000000	0.000000
1192.390000	294.300000	1197.333333	0.566329	1180.639974	0.000000	0.000000	0.000000	0.000000
1192.490000	294.200000	1142.666667	0.566342	1173.845378	0.000000	0.000000	0.000000	0.000000
1192.590000	294.100000	1180.000000	0.566354	1167.648031	0.000000	0.000000	0.000000	0.000000
1192.690000	294.000000	1164.000000	0.566366	1162.474691	0.000000	0.000000	0.000000	0.000000
1192.790000	293.900000	1216.000000	0.566379	1159.007975	0.000000	0.000000	0.000000	0.000000
1192.890000	293.800000	1138.666667	0.566391	1157.333333	0.000000	0.000000	0.000000	0.000000
1192.990000	293.700000	1126.666667	0.566404	1156.821370	0.000000	0.000000	0.000000	0.000000
1193.090000	293.600000	1178.666667	0.566416	1156.885335	0.000000	0.000000	0.000000	0.000000
1193.190000	293.500000	1176.000000	0.566428	1156.576009	0.000000	0.000000	0.000000	0.000000
1193.290000	293.400000	1189.333333	0.566441	1155.914714	0.000000	0.000000	0.000000	0.000000
1193.390000	293.300000	1129.333333	0.566453	1154.752035	0.000000	0.000000	0.000000	0.000000
1193.490000	293.200000	1141.333333	0.566465	1154.720052	0.000000	0.000000	0.000000	0.000000
1193.590000	293.100000	1105.333333	0.566478	1155.808024	0.000000	0.000000	0.000000	0.000000
1193.690000	293.000000	1190.666667	0.566490	1158.656006	0.000000	0.000000	0.000000	0.000000
1193.790000	292.900000	1168.000000	0.566502	1162.496012	0.000000	0.000000	0.000000	0.000000
1193.890000	292.800000	1172.000000	0.566515	1167.167969	0.000000	0.000000	0.000001	0.000001
1193.990000	292.700000	1168.000000	0.566527	1170.997314	0.000000	0.000000	0.000002	0.000002
1194.090000	292.600000	1164.000000	0.566539	1173.685303	0.000000	0.000000	0.000005	0.000005
1194.190000	292.500000	1206.666667	0.566552	1175.071940	0.000000	0.000000	0.000011	0.000011
1194.290000	292.400000	1169.333333	0.566564	1175.413330	0.000000	0.000000	0.000026	0.000026
1194.390000	292.300000	1170.666667	0.566577	1174.079997	0.000000	0.000000	0.000060	0.000060
1194.490000	292.200000	1186.666667	0.566589	1171.946696	0.000000	0.000000	0.000137	0.000137
1194.590000	292.100000	1145.333333	0.566601	1169.130697	0.000000	0.000000	0.000304	0.000304
1194.690000	292.000000	1186.666667	0.566614	1165.397380	0.000000	0.000000	0.000662	0.000662
1194.790000	291.900000	1173.333333	0.566626	1160.682699	0.000000	0.000000	0.001410	0.001410
1194.890000	291.800000	1157.333333	0.566638	1156.906657	0.000000	0.000000	0.002943	0.002943
1194.990000	291.700000	1118.666667	0.566651	1153.557292	0.000000	0.000000	0.006013	0.006013
1195.090000	291.600000	1158.666667	0.566663	1151.626628	0.000000	0.000000	0.012033	0.012033
1195.190000	291.500000	1145.333333	0.566675	1151.690674	0.000000	0.000000	0.023590	0.023590
1195.290000	291.400000	1150.666667	0.566688	1154.656006	0.000000	0.000000	0.045301	0.045301
1195.390000	291.300000	1124.000000	0.566700	1158.709310	0.000000	0.000000	0.085222	0.085222
1195.490000	291.200000	1204.000000	0.566712	1164.682699	0.000000	0.000000	0.157063	0.157063
1195.590000	291.100000	1140.000000	0.566725	1170.847982	0.000000	0.000000	0.283592	0.283592
1195.690000	291.000000	1206.666667	0.566737	1176.981364	0.000000	0.000000	0.501681	0.501681
1195.790000	290.900000	1173.333333	0.566750	1181.891439	0.000000	0.000000	0.869535	0.869535
1195.890000	290.800000	1184.000000	0.566762	1184.000000	0.000000	0.000000	1.476648	1.476648
1195.990000	290.700000	1216.000000	0.566774	1183.078206	0.000000	0.000000	2.456941	2.456941
1196.090000	290.600000	1193.333333	0.566787	1182.156413	0.000000	0.000000	4.005242	4.005243
1196.190000	290.500000	1154.666667	0.566799	1181.234538	0.000000	0.000001	6.396673	6.396674
1196.290000	290.400000	1213.333333	0.566811	1180.312744	0.000000	0.000001	10.009896	10.009897
1196.390000	290.300000	1252.000000	0.566824	1179.390951	0.000000	0.000004	15.346074	15.346078
1196.490000	290.200000	1176.000000	0.566836	1178.469157	0.000000	0.000009	23.036301	23.036308
1196.590000	290.100000	1194.666667	0.566848	1177.547363	0.000000	0.000021	33.849775	33.849795
1196.690000	290.000000	1214.666667	0.566861	1176.625488	0.000000	0.000048	48.670349	48.670395
1196.790000	289.900000	1261.333333	0.566873	1175.703695	0.000000	0.000110	68.442525	68.442637
1196.890000	289.800000	1281.333333	0.566885	1174.781901	0.000000	0.000246	94.073517	94.073761
1196.990000	289.700000	1329.333333	0.566898	1173.860107	0.000000	0.000538	126.283325	126.283864
1197.090000	289.600000	1349.333333	0.566910	1172.938232	0.000000	0.001152	165.402608	165.403758
1197.190000	289.500000	1380.000000	0.566923	1172.016439	0.000000	0.002417	211.132874	211.135295
1197.290000	289.400000	1389.333333	0.566935	1171.094645	0.000000	0.004967	262.305766	262.310730
1197.390000	289.300000	1521.333333	0.566947	1170.172852	0.000000	0.009996	316.704081	316.714071
1197.490000	289.200000	1606.666667	0.566960	1169.251058	0.000000	0.019705	371.029053	371.048747
1197.590000	289.100000	1580.000000	0.566972	1168.329183	0.000000	0.038048	421.098185	421.136230
1197.690000	289.000000	1588.000000	0.566984	1167.407389	0.000000	0.071965	462.319946	462.391927
1197.790000	288.900000	1676.000000	0.566997	1166.485596	0.000000	0.133344	490.407715	490.541056
1197.890000	288.800000	1645.333333	0.567009	1165.563802	0.000001	0.242051	502.185750	502.427816
1197.990000	288.700000	1701.333333	0.567021	1164.642008	0.000002	0.430464	496.260295	496.690755
1198.090000	288.600000	1724.000000	0.567034	1163.720133	0.000006	0.750022	473.332560	474.082601
1198.190000	288.500000	1566.666667	0.567046	1162.798340	0.000015	1.280342	436.041178	437.321533
1198.290000	288.400000	1513.333333	0.567058	1161.876546	0.000042	2.141371	388.391032	390.532430
1198.390000	288.300000	1533.333333	0.567071	1160.954753	0.000109	3.508833	334.963867	338.472819
1198.490000	288.200000	1481.333333	0.567083	1160.032959	0.000280	5.632704	280.150289	285.783264
1198.590000	288.100000	1388.000000	0.567096	1159.111084	0.000701	8.858522	227.583577	236.442810
1198.690000	288.000000	1333.333333	0.567108	1158.189290	0.001701	13.651146	179.850057	193.502909
1198.790000	287.900000	1294.666667	0.567120	1157.267497	0.004039	20.598339	138.453542	159.055918
1198.890000	287.800000	1210.666667	0.567133	1156.345703	0.009370	30.425591	103.956034	134.390991
1198.990000	287.700000	1249.333333	0.567145	1155.423828	0.021084	43.978231	76.206909	120.206217
1199.090000	287.600000	1228.000000	0.567157	1154.502035	0.046391	62.176717	54.589066	116.812174
1199.190000	287.500000	1298.666667	0.567170	1153.580241	0.099557	85.930990	38.236549	124.267100
1199.290000	287.400000	1280.000000	0.567182	1152.658447	0.207788	116.004964	26.202629	142.415375
1199.390000	287.300000	1342.666667	0.567194	1151.736654	0.423820	152.828440	17.574439	170.826701
1199.490000	287.200000	1361.333333	0.567207	1150.814779	0.842290	196.266907	11.540403	208.649597
1199.590000	287.100000	1418.666667	0.567219	1149.892985	1.630901	245.379679	7.422120	254.432699
1199.690000	287.000000	1485.333333	0.567232	1148.971191	3.085333	298.222555	4.677665	305.985555
1199.790000	286.900000	1466.666667	0.567244	1148.049398	5.683319	351.775065	2.888011	360.346395
1199.890000	286.800000	1558.666667	0.567256	1147.127604	10.210666	402.079102	1.746894	414.036662
1199.990000	286.700000	1594.666667	0.567269	1146.205729	17.919575	444.647909	1.035255	463.602702
1200.090000	286.600000	1630.666667	0.567281	1145.283936	30.607562	475.130168	0.601098	506.338826
1200.190000	286.500000	1654.666667	0.567293	1144.362142	51.007584	490.107056	0.341946	541.456584
1200.290000	286.400000	1684.000000	0.567306	1143.440348	82.996465	487.806274	0.190578	570.993327
1200.390000	286.300000	1745.333333	0.567318	1142.518555	131.407715	468.500041	0.104059	600.011800
1200.490000	286.200000	1774.666667	0.567330	1141.596680	202.836019	434.444092	0.055661	637.335775
1200.590000	286.100000	1846.666667	0.567343	1140.674886	305.146220	389.379232	0.029166	694.554606
1200.690000	286.000000	1980.000000	0.567355	1139.753092	446.405192	337.771301	0.014971	784.191488
1200.790000	285.900000	2166.666667	0.567367	1138.831299	635.363770	284.029073	0.007527	919.400309
1200.890000	285.800000	2290.666667	0.567380	1137.909505	878.656006	231.897400	0.003706	1110.557129
1200.990000	285.700000	2536.000000	0.567392	1136.987630	1178.460042	184.120097	0.001787	1362.581950
1201.090000	285.600000	2861.333333	0.567405	1136.065837	1531.347005	142.364380	0.000844	1673.712240
1201.190000	285.500000	3208.000000	0.567417	1135.144043	1923.845540	107.335490	0.000390	2031.181315
1201.290000	285.400000	3520.000000	0.567429	1134.222249	2331.742676	78.993566	0.000177	2410.736328
1201.390000	285.300000	3808.000000	0.567442	1133.300374	2720.810710	56.797557	0.000078	2777.608398
1201.490000	285.200000	4250.666667	0.567454	1132.378581	3050.560221	39.926893	0.000034	3090.486979
1201.590000	285.100000	4400.000000	0.567466	1131.456787	3280.367513	27.456281	0.000014	3307.823893
1201.690000	285.000000	4545.333333	0.567479	1130.534993	3377.805664	18.477553	0.000006	3396.283203
1201.790000	284.900000	4470.666667	0.567491	1129.613200	3330.927083	12.173442	0.000002	3343.100586
1201.890000	284.800000	4202.666667	0.567503	1128.691325	3145.480469	7.853715	0.000001	3153.334310
1201.990000	284.700000	4033.333333	0.567516	1127.769531	2846.248047	4.965230	0.000000	2851.213216
1202.090000	284.600000	3640.000000	0.567528	1126.847738	2473.277669	3.075023	0.000000	2476.352702
1202.190000	284.500000	3368.000000	0.567540	1125.925944	2067.405924	1.865666	0.000000	2069.271647
1202.290000	284.400000	2845.333333	0.567553	1125.004150	1665.942708	1.108953	0.000000	1667.051595
1202.390000	284.300000	2424.000000	0.567565	1124.082275	1296.814616	0.645791	0.000000	1297.460368
1202.490000	284.200000	2049.333333	0.567578	1123.160482	977.280029	0.368441	0.000000	977.648438
1202.590000	284.100000	1748.000000	0.567590	1122.238688	714.156901	0.205935	0.000000	714.362874
1202.690000	284.000000	1601.333333	0.567602	1121.316895	506.545939	0.112763	0.000000	506.658691
1202.790000	283.900000	1448.000000	0.567615	1120.395101	349.509928	0.060487	0.000000	349.570435
1202.890000	283.800000	1286.666667	0.567627	1119.473226	234.580058	0.031783	0.000000	234.611837
1202.990000	283.700000	1314.666667	0.567639	1118.551432	153.198853	0.016358	0.000000	153.215210
1203.090000	283.600000	1278.666667	0.567652	1117.629639	97.632711	0.008246	0.000000	97.640961
1203.190000	283.500000	1230.666667	0.567664	1116.707845	60.564692	0.004072	0.000000	60.568766
1203.290000	283.400000	1177.333333	0.567676	1115.785970	36.594938	0.001969	0.000000	36.596906
1203.390000	283.300000	1140.000000	0.567689	1114.864176	21.622676	0.000932	0.000000	21.623609
1203.490000	283.200000	1178.666667	0.567701	1113.942383	12.429152	0.000432	0.000000	12.429585
1203.590000	283.100000	1146.666667	0.567713	1113.020589	6.965184	0.000196	0.000000	6.965380
1203.690000	283.000000	1133.333333	0.567726	1112.098796	3.816687	0.000087	0.000000	3.816775
1203.790000	282.900000	1102.666667	0.567738	1111.176921	2.033731	0.000038	0.000000	2.033769
1203.890000	282.800000	1112.000000	0.567751	1110.255127	1.057688	0.000016	0.000000	1.057704
1203.990000	282.700000	1109.333333	0.567763	1109.333333	0.537330	0.000007	0.000000	0.537337
1204.090000	282.600000	1117.333333	0.567775	1120.949300	0.265274	0.000003	0.000000	0.265277
1204.190000	282.500000	1153.333333	0.567788	1120.725342	0.128060	0.000001	0.000000	0.128061
1204.290000	282.400000	1108.000000	0.567800	1120.416016	0.060266	0.000000	0.000000	0.060266
1204.390000	282.300000	1132.000000	0.567812	1119.093343	0.027540	0.000000	0.000000	0.027540
1204.490000	282.200000	1126.666667	0.567825	1117.408040	0.012342	0.000000	0.000000	0.012343
1204.590000	282.100000	1060.000000	0.567837	1115.135986	0.005375	0.000000	0.000000	0.005375
1204.690000	282.000000	1156.000000	0.567849	1111.653320	0.002271	0.000000	0.000000	0.002271
1204.790000	281.900000	1124.000000	0.567862	1107.600016	0.000945	0.000000	0.000000	0.000945
1204.890000	281.800000	1089.333333	0.567874	1103.104004	0.000381	0.000000	0.000000	0.000381
1204.990000	281.700000	1114.666667	0.567886	1098.442627	0.000149	0.000000	0.000000	0.000149
1205.090000	281.600000	1056.000000	0.567899	1094.416016	0.000057	0.000000	0.000000	0.000057
1205.190000	281.500000	1113.333333	0.567911	1092.319987	0.000021	0.000000	0.000000	0.000021
1205.290000	281.400000	1136.000000	0.567924	1092.591960	0.000008	0.000000	0.000000	0.000008
1205.390000	281.300000	1064.000000	0.567936	1095.306641	0.000003	0.000000	0.000000	0.000003
1205.490000	281.200000	1089.333333	0.567948	1098.288005	0.000001	0.000000	0.000000	0.000001
1205.590000	281.100000	1140.000000	0.567961	1100.682699	0.000000	0.000000	0.000000	0.000000
1205.690000	281.000000	1125.333333	0.567973	1101.184001	0.000000	0.000000	0.000000	0.000000
1205.790000	280.900000	1116.000000	0.567985	1098.661377	0.000000	0.000000	0.000000	0.000000
1205.890000	280.800000	1110.666667	0.567998	1093.818685	0.000000	0.000000	0.000000	0.000000
1205.990000	280.700000	1060.000000	0.568010	1089.329753	0.000000	0.000000	0.000000	0.000000
1206.090000	280.600000	1040.000000	0.568022	1086.261312	0.000000	0.000000	0.000000	0.000000
1206.190000	280.500000	1085.333333	0.568035	1085.301351	0.000000	0.000000	0.000000	0.000000
1206.290000	280.400000	1090.666667	0.568047	1086.759115	0.000000	0.000000	0.000000	0.000000
1206.390000	280.300000	1088.000000	0.568059	1089.407959	0.000000	0.000000	0.000000	0.000000
1206.490000	280.200000	1114.666667	0.568072	1091.530680	0.000000	0.000000	0.000000	0.000000
1206.590000	280.100000	1152.000000	0.568084	1091.687093	0.000000	0.000000	0.000000	0.000000
1206.690000	280.000000	1126.666667	0.568097	1089.802653	0.000000	0.000000	0.000000	0.000000
1206.790000	279.900000	1082.666667	0.568109	1086.741374	0.000000	0.000000	0.000000	0.000000
1206.890000	279.800000	1034.666667	0.568121	1083.207113	0.000000	0.000000	0.000000	0.000000
1206.990000	279.700000	1100.000000	0.568134	1079.882650	0.000000	0.000000	0.000000	0.000000
1207.090000	279.600000	1076.000000	0.568146	1078.282633	0.000000	0.000000	0.000000	0.000000
1207.190000	279.500000	1069.333333	0.568158	1078.663086	0.000000	0.000000	0.000000	0.000000
1207.290000	279.400000	1082.666667	0.568171	1080.725342	0.000000	0.000000	0.000000	0.000000
1207.390000	279.300000	1058.666667	0.568183	1084.437337	0.000000	0.000000	0.000000	0.000000
1207.490000	279.200000	1104.000000	0.568195	1089.578613	0.000000	0.000000	0.000000	0.000000
1207.590000	279.100000	1082.666667	0.568208	1095.157308	0.000000	0.000000	0.000000	0.000000
1207.690000	279.000000	1102.666667	0.568220	1099.871989	0.000000	0.000000	0.000000	0.000000
1207.790000	278.900000	1122.666667	0.568232	1103.402669	0.000000	0.000000	0.000000	0.000000
