# Supplementary material for: Influence of the magnetic field on bandgap and chemical composition of zinc thin films prepared by sparking discharge process
Source: Sci Rep. 2020 Jan 29;10:1388. doi: 10.1038/s41598-020-58183-4 (PMC6989455; doi:10.1038/s41598-020-58183-4)
Supplement: Supplementary file 5 — Related Manuscript File. [file 41598_2020_58183_MOESM5_ESM.zip › XPS_7-3-2019_Stefan/XPS_7-3-2019/4_ZnN2-0.4T_ITO/N 1s]

Dataset N 1s:30(7-3-2019)
Dwell Time (s)	0.285714
Number of sweeps	3
Kinetic Energy(eV)	Binding Energy(eV)	Intensity(cps)	Transmission Value	Background(cps)
1073.790000	412.900000	1310.166667	0.586450	1299.363322
1073.890000	412.800000	1305.500000	0.586441	1296.483968
1073.990000	412.700000	1346.333333	0.586433	1292.608419
1074.090000	412.600000	1274.000000	0.586425	1287.848328
1074.190000	412.500000	1292.666667	0.586416	1283.230652
1074.290000	412.400000	1255.333333	0.586408	1278.307353
1074.390000	412.300000	1298.500000	0.586400	1273.269694
1074.490000	412.200000	1271.666667	0.586391	1268.544637
1074.590000	412.100000	1332.333333	0.586383	1263.805623
1074.690000	412.000000	1289.166667	0.586375	1259.986043
1074.790000	411.900000	1220.333333	0.586366	1258.516459
1074.890000	411.800000	1228.500000	0.586358	1259.785095
1074.990000	411.700000	1314.833333	0.586350	1262.805013
1075.090000	411.600000	1289.166667	0.586341	1268.416321
1075.190000	411.500000	1258.833333	0.586333	1274.447042
1075.290000	411.400000	1321.833333	0.586325	1279.843587
1075.390000	411.300000	1323.000000	0.586316	1283.865967
1075.490000	411.200000	1355.666667	0.586308	1287.226115
1075.590000	411.100000	1326.500000	0.586299	1288.621928
1075.690000	411.000000	1306.666667	0.586291	1289.136759
1075.790000	410.900000	1362.666667	0.586283	1288.228292
1075.890000	410.800000	1304.333333	0.586274	1286.151164
1075.990000	410.700000	1284.500000	0.586266	1282.597188
1076.090000	410.600000	1282.166667	0.586258	1278.765930
1076.190000	410.500000	1320.666667	0.586249	1275.365763
1076.290000	410.400000	1255.333333	0.586241	1273.868551
1076.390000	410.300000	1250.666667	0.586233	1274.701965
1076.490000	410.200000	1270.500000	0.586224	1277.604818
1076.590000	410.100000	1285.666667	0.586216	1281.564250
1076.690000	410.000000	1298.500000	0.586208	1285.092163
1076.790000	409.900000	1311.333333	0.586199	1286.972188
1076.890000	409.800000	1297.333333	0.586191	1286.605042
1076.990000	409.700000	1376.666667	0.586183	1285.185303
1077.090000	409.600000	1248.333333	0.586174	1283.800313
1077.190000	409.500000	1265.833333	0.586166	1283.789062
1077.290000	409.400000	1328.833333	0.586158	1285.029358
1077.390000	409.300000	1352.166667	0.586149	1287.738098
1077.490000	409.200000	1302.000000	0.586141	1289.829041
1077.590000	409.100000	1319.500000	0.586133	1289.958354
1077.690000	409.000000	1307.833333	0.586124	1287.116028
1077.790000	408.900000	1299.666667	0.586116	1282.842997
1077.890000	408.800000	1220.333333	0.586108	1277.079447
1077.990000	408.700000	1299.666667	0.586099	1272.069845
1078.090000	408.600000	1305.500000	0.586091	1269.485006
1078.190000	408.500000	1256.500000	0.586082	1270.177999
1078.290000	408.400000	1328.833333	0.586074	1272.443685
1078.390000	408.300000	1274.000000	0.586066	1276.225952
1078.490000	408.200000	1286.833333	0.586057	1280.152629
1078.590000	408.100000	1285.666667	0.586049	1282.394104
1078.690000	408.000000	1320.666667	0.586041	1282.173503
1078.790000	407.900000	1297.333333	0.586032	1280.816284
1078.890000	407.800000	1240.166667	0.586024	1278.770203
1078.990000	407.700000	1256.500000	0.586016	1276.512634
1079.090000	407.600000	1338.166667	0.586007	1275.294271
1079.190000	407.500000	1324.166667	0.585999	1275.896688
1079.290000	407.400000	1275.166667	0.585991	1276.971212
1079.390000	407.300000	1284.500000	0.585982	1277.715190
1079.490000	407.200000	1264.666667	0.585974	1277.805481
1079.590000	407.100000	1310.166667	0.585966	1276.990153
1079.690000	407.000000	1265.833333	0.585957	1274.214193
1079.790000	406.900000	1304.333333	0.585949	1271.004008
1079.890000	406.800000	1311.333333	0.585941	1268.768656
1079.990000	406.700000	1211.000000	0.585932	1267.830566
1080.090000	406.600000	1306.666667	0.585924	1268.143311
1080.190000	406.500000	1271.666667	0.585916	1271.097290
1080.290000	406.400000	1253.000000	0.585907	1275.134054
1080.390000	406.300000	1292.666667	0.585899	1278.452047
1080.490000	406.200000	1271.666667	0.585891	1280.491292
1080.590000	406.100000	1319.500000	0.585882	1281.279989
1080.690000	406.000000	1283.333333	0.585874	1279.763407
1080.790000	405.900000	1295.000000	0.585865	1277.304036
1080.890000	405.800000	1304.333333	0.585857	1275.768656
1080.990000	405.700000	1221.500000	0.585849	1275.512024
1081.090000	405.600000	1278.666667	0.585840	1275.955363
1081.190000	405.500000	1304.333333	0.585832	1276.884054
1081.290000	405.400000	1298.500000	0.585824	1277.061361
1081.390000	405.300000	1288.000000	0.585815	1274.322001
1081.490000	405.200000	1293.833333	0.585807	1269.412659
1081.590000	405.100000	1228.500000	0.585799	1263.038005
1081.690000	405.000000	1312.500000	0.585790	1256.504700
1081.790000	404.900000	1307.833333	0.585782	1250.661967
1081.890000	404.800000	1244.833333	0.585774	1247.591349
1081.990000	404.700000	1218.000000	0.585765	1246.051412
1082.090000	404.600000	1262.333333	0.585757	1245.701355
1082.190000	404.500000	1297.333333	0.585749	1245.440023
1082.290000	404.400000	1272.833333	0.585740	1245.325663
1082.390000	404.300000	1293.833333	0.585732	1244.210409
1082.490000	404.200000	1254.166667	0.585724	1243.419291
1082.590000	404.100000	1225.000000	0.585715	1243.526672
1082.690000	404.000000	1211.000000	0.585707	1245.064331
1082.790000	403.900000	1269.333333	0.585699	1247.882019
1082.890000	403.800000	1298.500000	0.585690	1252.530599
1082.990000	403.700000	1258.833333	0.585682	1257.797119
1083.090000	403.600000	1282.166667	0.585674	1263.501709
1083.190000	403.500000	1230.833333	0.585665	1269.420349
1083.290000	403.400000	1292.666667	0.585657	1275.050883
1083.390000	403.300000	1340.500000	0.585648	1279.615865
1083.490000	403.200000	1300.833333	0.585640	1283.460083
1083.590000	403.100000	1330.000000	0.585632	1285.849528
1083.690000	403.000000	1345.166667	0.585623	1286.196309
1083.790000	402.900000	1314.833333	0.585615	1285.075928
1083.890000	402.800000	1326.500000	0.585607	1283.215271
1083.990000	402.700000	1369.666667	0.585598	1280.821269
1084.090000	402.600000	1325.333333	0.585590	1278.514425
1084.190000	402.500000	1274.000000	0.585582	1277.304464
1084.290000	402.400000	1262.333333	0.585573	1276.665161
1084.390000	402.300000	1332.333333	0.585565	1275.990540
1084.490000	402.200000	1296.166667	0.585557	1274.936666
1084.590000	402.100000	1323.000000	0.585548	1273.002238
1084.690000	402.000000	1330.000000	0.585540	1269.742778
1084.790000	401.900000	1307.833333	0.585532	1265.658020
1084.890000	401.800000	1256.500000	0.585523	1261.287008
1084.990000	401.700000	1264.666667	0.585515	1257.379985
1085.090000	401.600000	1233.166667	0.585507	1254.873189
1085.190000	401.500000	1247.166667	0.585498	1253.866028
1085.290000	401.400000	1256.500000	0.585490	1254.520284
1085.390000	401.300000	1250.666667	0.585482	1257.121358
1085.490000	401.200000	1324.166667	0.585473	1261.219503
1085.590000	401.100000	1320.666667	0.585465	1266.083842
1085.690000	401.000000	1330.000000	0.585457	1271.506877
1085.790000	400.900000	1260.000000	0.585448	1276.956543
1085.890000	400.800000	1286.833333	0.585440	1281.457723
1085.990000	400.700000	1352.166667	0.585431	1284.335938
1086.090000	400.600000	1298.500000	0.585423	1285.596171
1086.190000	400.500000	1299.666667	0.585415	1286.106445
1086.290000	400.400000	1246.000000	0.585406	1286.015727
1086.390000	400.300000	1298.500000	0.585398	1285.869609
1086.490000	400.200000	1291.500000	0.585390	1286.785482
1086.590000	400.100000	1256.500000	0.585381	1288.774312
1086.690000	400.000000	1297.333333	0.585373	1290.296021
1086.790000	399.900000	1323.000000	0.585365	1291.154643
1086.890000	399.800000	1304.333333	0.585356	1291.686707
1086.990000	399.700000	1282.166667	0.585348	1291.070618
1087.090000	399.600000	1276.333333	0.585340	1289.666260
1087.190000	399.500000	1277.500000	0.585331	1288.373556
1087.290000	399.400000	1298.500000	0.585323	1287.672017
1087.390000	399.300000	1279.833333	0.585315	1286.413635
1087.490000	399.200000	1319.500000	0.585306	1284.869141
1087.590000	399.100000	1255.333333	0.585298	1282.762533
1087.690000	399.000000	1339.333333	0.585290	1279.875773
1087.790000	398.900000	1333.500000	0.585281	1275.918050
1087.890000	398.800000	1335.833333	0.585273	1272.327474
1087.990000	398.700000	1260.000000	0.585265	1269.738647
1088.090000	398.600000	1227.333333	0.585256	1268.177775
1088.190000	398.500000	1285.666667	0.585248	1268.239583
1088.290000	398.400000	1316.000000	0.585239	1269.979329
1088.390000	398.300000	1344.000000	0.585231	1272.533264
1088.490000	398.200000	1362.666667	0.585223	1275.053731
1088.590000	398.100000	1271.666667	0.585214	1277.595988
1088.690000	398.000000	1351.000000	0.585206	1279.342997
1088.790000	397.900000	1342.833333	0.585198	1280.290202
1088.890000	397.800000	1382.500000	0.585189	1280.690959
1088.990000	397.700000	1368.500000	0.585181	1280.705343
1089.090000	397.600000	1409.333333	0.585173	1280.383199
1089.190000	397.500000	1339.333333	0.585164	1280.285787
1089.290000	397.400000	1268.166667	0.585156	1280.665181
1089.390000	397.300000	1279.833333	0.585148	1281.484782
1089.490000	397.200000	1286.833333	0.585139	1282.872904
1089.590000	397.100000	1349.833333	0.585131	1284.849487
1089.690000	397.000000	1291.500000	0.585123	1287.109904
1089.790000	396.900000	1326.500000	0.585114	1288.934102
1089.890000	396.800000	1309.000000	0.585106	1289.993388
1089.990000	396.700000	1293.833333	0.585098	1290.006490
1090.090000	396.600000	1330.000000	0.585089	1288.468831
1090.190000	396.500000	1312.500000	0.585081	1285.401204
1090.290000	396.400000	1277.500000	0.585073	1281.331543
1090.390000	396.300000	1328.833333	0.585064	1276.955119
1090.490000	396.200000	1311.333333	0.585056	1273.003235
1090.590000	396.100000	1246.000000	0.585048	1269.979614
1090.690000	396.000000	1282.166667	0.585039	1267.986084
1090.790000	395.900000	1267.000000	0.585031	1267.372274
1090.890000	395.800000	1256.500000	0.585022	1267.433512
1090.990000	395.700000	1277.500000	0.585014	1267.139852
1091.090000	395.600000	1271.666667	0.585006	1266.640686
1091.190000	395.500000	1263.500000	0.584997	1265.926615
1091.290000	395.400000	1260.000000	0.584989	1264.283997
1091.390000	395.300000	1284.500000	0.584981	1262.426758
1091.490000	395.200000	1253.000000	0.584972	1261.465312
1091.590000	395.100000	1227.333333	0.584964	1260.914734
1091.690000	395.000000	1275.166667	0.584956	1261.008016
1091.790000	394.900000	1255.333333	0.584947	1261.866638
1091.890000	394.800000	1274.000000	0.584939	1262.501383
1091.990000	394.700000	1277.500000	0.584931	1262.491984
1092.090000	394.600000	1251.833333	0.584922	1262.252299
1092.190000	394.500000	1256.500000	0.584914	1261.166382
1092.290000	394.400000	1282.166667	0.584906	1259.794210
1092.390000	394.300000	1240.166667	0.584897	1259.407837
1092.490000	394.200000	1227.333333	0.584889	1259.493856
1092.590000	394.100000	1292.666667	0.584881	1260.043437
1092.690000	394.000000	1310.166667	0.584872	1261.467021
1092.790000	393.900000	1263.500000	0.584864	1262.980611
1092.890000	393.800000	1253.000000	0.584856	1263.782552
1092.990000	393.700000	1314.833333	0.584847	1264.152832
1093.090000	393.600000	1285.666667	0.584839	1263.671326
1093.190000	393.500000	1282.166667	0.584831	1262.281779
1093.290000	393.400000	1250.666667	0.584822	1261.337708
1093.390000	393.300000	1214.500000	0.584814	1260.707520
1093.490000	393.200000	1279.833333	0.584805	1260.645426
1093.590000	393.100000	1312.500000	0.584797	1261.372457
1093.690000	393.000000	1272.833333	0.584789	1263.151225
1093.790000	392.900000	1236.666667	0.584780	1264.002869
1093.890000	392.800000	1293.833333	0.584772	1264.652568
1093.990000	392.700000	1338.166667	0.584764	1264.739014
1094.090000	392.600000	1320.666667	0.584755	1264.429830
1094.190000	392.500000	1258.833333	0.584747	1263.422953
1094.290000	392.400000	1306.666667	0.584739	1263.333089
1094.390000	392.300000	1243.666667	0.584730	1262.984314
1094.490000	392.200000	1310.166667	0.584722	1262.803446
1094.590000	392.100000	1237.833333	0.584714	1262.641378
1094.690000	392.000000	1261.166667	0.584705	1262.631978
1094.790000	391.900000	1265.833333	0.584697	1262.196899
