# Supplementary material for: Influence of the magnetic field on bandgap and chemical composition of zinc thin films prepared by sparking discharge process
Source: Sci Rep. 2020 Jan 29;10:1388. doi: 10.1038/s41598-020-58183-4 (PMC6989455; doi:10.1038/s41598-020-58183-4)
Supplement: Supplementary file 5 — Related Manuscript File. [file 41598_2020_58183_MOESM5_ESM.zip › XPS_7-3-2019_Stefan/XPS_7-3-2019/4_ZnN2-0.4T_ITO/O 1s]

Dataset O 1s:29(7-3-2019)
Dwell Time (s)	0.260870
Number of sweeps	3
Kinetic Energy(eV)	Binding Energy(eV)	Intensity(cps)	Transmission Value	Background(cps)	O 1s(cps)	O 1s(cps)	O 1s(cps)	Envelope(cps)
940.790000	545.900000	6717.277778	0.557532	6734.185248	0.000000	0.000000	0.000000	0.000000
940.890000	545.800000	6839.944444	0.557542	6728.870117	0.000000	0.000000	0.000000	0.000000
940.990000	545.700000	6717.277778	0.557552	6720.940782	0.000000	0.000000	0.000000	0.000000
941.090000	545.600000	6681.500000	0.557562	6710.694851	0.000000	0.000000	0.000000	0.000000
941.190000	545.500000	6678.944444	0.557571	6698.959635	0.000000	0.000000	0.000000	0.000000
941.290000	545.400000	6832.277778	0.557581	6686.543104	0.000000	0.000000	0.000000	0.000000
941.390000	545.300000	6730.055556	0.557591	6676.920464	0.000000	0.000000	0.000000	0.000000
941.490000	545.200000	6566.500000	0.557601	6669.095323	0.000000	0.000000	0.000000	0.000000
941.590000	545.100000	6677.666667	0.557610	6661.769314	0.000000	0.000000	0.000000	0.000000
941.690000	545.000000	6677.666667	0.557620	6654.032769	0.000000	0.000000	0.000000	0.000000
941.790000	544.900000	6675.111111	0.557630	6647.194038	0.000000	0.000000	0.000000	0.000000
941.890000	544.800000	6611.222222	0.557640	6637.205160	0.000000	0.000000	0.000000	0.000000
941.990000	544.700000	6699.388889	0.557650	6625.717638	0.000000	0.000000	0.000000	0.000000
942.090000	544.600000	6719.833333	0.557659	6615.316352	0.000000	0.000000	0.000000	0.000000
942.190000	544.500000	6551.166667	0.557669	6607.430067	0.000000	0.000000	0.000000	0.000000
942.290000	544.400000	6548.611111	0.557679	6599.614909	0.000000	0.000000	0.000000	0.000000
942.390000	544.300000	6647.000000	0.557689	6593.854926	0.000000	0.000000	0.000000	0.000000
942.490000	544.200000	6759.444444	0.557698	6589.305962	0.000000	0.000000	0.000000	0.000000
942.590000	544.100000	6598.444444	0.557708	6583.290175	0.000000	0.000000	0.000000	0.000000
942.690000	544.000000	6622.722222	0.557718	6575.858724	0.000000	0.000000	0.000000	0.000000
942.790000	543.900000	6492.388889	0.557728	6568.769179	0.000000	0.000000	0.000000	0.000000
942.890000	543.800000	6532.000000	0.557737	6561.194851	0.000000	0.000000	0.000000	0.000000
942.990000	543.700000	6546.055556	0.557747	6550.767985	0.000000	0.000000	0.000000	0.000000
943.090000	543.600000	6624.000000	0.557757	6538.215441	0.000000	0.000000	0.000000	0.000000
943.190000	543.500000	6557.555556	0.557767	6522.107829	0.000000	0.000000	0.000000	0.000000
943.290000	543.400000	6512.833333	0.557776	6501.737630	0.000000	0.000000	0.000000	0.000000
943.390000	543.300000	6486.000000	0.557786	6479.271077	0.000000	0.000000	0.000000	0.000000
943.490000	543.200000	6404.222222	0.557796	6459.735677	0.000000	0.000000	0.000000	0.000000
943.590000	543.100000	6362.055556	0.557806	6444.337457	0.000000	0.000000	0.000000	0.000000
943.690000	543.000000	6446.388889	0.557815	6434.519531	0.000000	0.000000	0.000000	0.000000
943.790000	542.900000	6612.500000	0.557825	6431.017497	0.000000	0.000000	0.000000	0.000000
943.890000	542.800000	6569.055556	0.557835	6431.282037	0.000000	0.000000	0.000000	0.000000
943.990000	542.700000	6455.333333	0.557845	6431.087999	0.000000	0.000000	0.000000	0.000000
944.090000	542.600000	6567.777778	0.557854	6429.329183	0.000000	0.000000	0.000000	0.000000
944.190000	542.500000	6574.166667	0.557864	6424.926215	0.000000	0.000000	0.000000	0.000000
944.290000	542.400000	6428.500000	0.557874	6417.071750	0.000000	0.000000	0.000000	0.000000
944.390000	542.300000	6565.222222	0.557884	6407.201416	0.000000	0.000000	0.000000	0.000000
944.490000	542.200000	6530.722222	0.557894	6398.743001	0.000000	0.000000	0.000000	0.000000
944.590000	542.100000	6332.666667	0.557903	6392.363471	0.000000	0.000000	0.000000	0.000000
944.690000	542.000000	6400.388889	0.557913	6389.977620	0.000000	0.000000	0.000000	0.000000
944.790000	541.900000	6493.666667	0.557923	6391.751411	0.000000	0.000000	0.000000	0.000000
944.890000	541.800000	6405.500000	0.557933	6398.415446	0.000000	0.000000	0.000000	0.000000
944.990000	541.700000	6359.500000	0.557942	6406.997396	0.000000	0.000000	0.000000	0.000000
945.090000	541.600000	6465.555556	0.557952	6416.706760	0.000000	0.000000	0.000000	0.000000
945.190000	541.500000	6606.111111	0.557962	6424.349094	0.000000	0.000000	0.000000	0.000000
945.290000	541.400000	6492.388889	0.557972	6430.185194	0.000000	0.000000	0.000000	0.000000
945.390000	541.300000	6376.111111	0.557981	6430.386719	0.000000	0.000000	0.000000	0.000000
945.490000	541.200000	6483.444444	0.557991	6425.077827	0.000000	0.000000	0.000000	0.000000
945.590000	541.100000	6468.111111	0.558001	6414.138726	0.000000	0.000000	0.000000	0.000000
945.690000	541.000000	6372.277778	0.558011	6400.406359	0.000000	0.000000	0.000000	0.000000
945.790000	540.900000	6399.111111	0.558020	6383.578125	0.000000	0.000000	0.000000	0.000000
945.890000	540.800000	6507.722222	0.558030	6367.924099	0.000000	0.000000	0.000000	0.000000
945.990000	540.700000	6273.888889	0.558040	6354.912354	0.000000	0.000000	0.000000	0.000000
946.090000	540.600000	6488.555556	0.558050	6345.493734	0.000000	0.000000	0.000000	0.000000
946.190000	540.500000	6270.055556	0.558059	6335.384440	0.000000	0.000000	0.000000	0.000000
946.290000	540.400000	6443.833333	0.558069	6323.618652	0.000000	0.000000	0.000000	0.000000
946.390000	540.300000	6354.388889	0.558079	6308.073812	0.000000	0.000000	0.000000	0.000000
946.490000	540.200000	6419.555556	0.558089	6287.371691	0.000000	0.000000	0.000000	0.000000
946.590000	540.100000	6312.222222	0.558098	6261.623345	0.000000	0.000000	0.000000	0.000000
946.690000	540.000000	6222.777778	0.558108	6236.830214	0.000000	0.000000	0.000000	0.000000
946.790000	539.900000	6091.166667	0.558118	6215.061822	0.000000	0.000000	0.000000	0.000000
946.890000	539.800000	6203.611111	0.558128	6197.545410	0.000000	0.000000	0.000000	0.000000
946.990000	539.700000	6440.000000	0.558137	6186.727973	0.000000	0.000000	0.000000	0.000000
947.090000	539.600000	6385.055556	0.558147	6181.639947	0.000000	0.000000	0.000000	0.000000
947.190000	539.500000	6244.500000	0.558157	6180.245497	0.000000	0.000000	0.000000	0.000000
947.290000	539.400000	6091.166667	0.558167	6182.709337	0.000000	0.000000	0.000000	0.000000
947.390000	539.300000	6178.055556	0.558177	6188.552924	0.000000	0.000000	0.000000	0.000000
947.490000	539.200000	6203.611111	0.558186	6195.123996	0.000000	0.000000	0.000000	0.000000
947.590000	539.100000	6363.333333	0.558196	6203.157525	0.000000	0.000000	0.000000	0.000000
947.690000	539.000000	6213.833333	0.558206	6211.038818	0.000000	0.000000	0.000000	0.000000
947.790000	538.900000	6189.555556	0.558216	6215.678874	0.000000	0.000000	0.000000	0.000000
947.890000	538.800000	6298.166667	0.558225	6216.194851	0.000000	0.000000	0.000000	0.000000
947.990000	538.700000	6245.777778	0.558235	6215.043104	0.000000	0.000000	0.000000	0.000000
948.090000	538.600000	6146.111111	0.558245	6210.884711	0.000000	0.000000	0.000000	0.000000
948.190000	538.500000	6222.777778	0.558255	6205.240153	0.000000	0.000000	0.000000	0.000000
948.290000	538.400000	6322.444444	0.558264	6201.276421	0.000000	0.000000	0.000000	0.000000
948.390000	538.300000	6321.166667	0.558274	6199.453342	0.000000	0.000000	0.000000	0.000000
948.490000	538.200000	6206.166667	0.558284	6196.622640	0.000000	0.000000	0.000000	0.000000
948.590000	538.100000	6249.611111	0.558294	6195.338623	0.000000	0.000000	0.000000	0.000000
948.690000	538.000000	6103.944444	0.558303	6193.989719	0.000000	0.000000	0.000000	0.000000
948.790000	537.900000	6266.222222	0.558313	6190.113959	0.000000	0.000000	0.000000	0.000000
948.890000	537.800000	6212.555556	0.558323	6183.930962	0.000000	0.000000	0.000000	0.000000
948.990000	537.700000	6142.277778	0.558333	6177.894586	0.000000	0.000000	0.000000	0.000000
949.090000	537.600000	6137.166667	0.558342	6167.905084	0.000000	0.000000	0.000000	0.000000
949.190000	537.500000	6176.777778	0.558352	6153.246202	0.000000	0.000000	0.000000	0.000000
949.290000	537.400000	6233.000000	0.558362	6135.464627	0.000000	0.000000	0.000000	0.000000
949.390000	537.300000	6095.000000	0.558372	6114.803684	0.000000	0.000000	0.000000	0.000000
949.490000	537.200000	6206.166667	0.558381	6089.740397	0.000000	0.000000	0.000000	0.000000
949.590000	537.100000	6115.444444	0.558391	6065.151286	0.000000	0.000000	0.000000	0.000000
949.690000	537.000000	5928.888889	0.558401	6045.952176	0.000000	0.000000	0.000000	0.000000
949.790000	536.900000	5995.333333	0.558411	6032.433811	0.000000	0.000000	0.000000	0.000000
949.890000	536.800000	6018.333333	0.558421	6024.651720	0.000000	0.000000	0.000001	0.000001
949.990000	536.700000	6220.222222	0.558430	6024.897542	0.000000	0.000000	0.000003	0.000003
950.090000	536.600000	6141.000000	0.558440	6031.874159	0.000000	0.000000	0.000006	0.000006
950.190000	536.500000	5969.777778	0.558450	6040.245226	0.000000	0.000000	0.000015	0.000015
950.290000	536.400000	6167.833333	0.558460	6049.814209	0.000000	0.000000	0.000034	0.000034
950.390000	536.300000	6149.944444	0.558469	6060.059516	0.000000	0.000000	0.000076	0.000076
950.490000	536.200000	6194.666667	0.558479	6069.733941	0.000000	0.000000	0.000166	0.000167
950.590000	536.100000	6226.611111	0.558489	6075.658637	0.000000	0.000001	0.000359	0.000360
950.690000	536.000000	6137.166667	0.558499	6080.379178	0.000000	0.000001	0.000765	0.000766
950.790000	535.900000	6083.500000	0.558508	6082.609049	0.000000	0.000003	0.001593	0.001596
950.890000	535.800000	6072.000000	0.558518	6083.127523	0.000000	0.000008	0.003247	0.003254
950.990000	535.700000	6056.666667	0.558528	6079.543132	0.000000	0.000018	0.006540	0.006558
951.090000	535.600000	6156.333333	0.558538	6075.126438	0.000000	0.000041	0.012979	0.013021
951.190000	535.500000	6033.666667	0.558547	6070.112657	0.000000	0.000091	0.025230	0.025322
951.290000	535.400000	6060.500000	0.558557	6066.807156	0.000000	0.000198	0.048042	0.048240
951.390000	535.300000	6017.055556	0.558567	6064.599121	0.000000	0.000426	0.090371	0.090797
951.490000	535.200000	6118.000000	0.558577	6068.565348	0.000000	0.000899	0.167344	0.168243
951.590000	535.100000	5985.111111	0.558586	6078.675266	0.000000	0.001857	0.303754	0.305611
951.690000	535.000000	6068.166667	0.558596	6093.977403	0.000000	0.003769	0.540568	0.544337
951.790000	534.900000	6128.222222	0.558606	6112.009169	0.000000	0.007549	0.949983	0.957532
951.890000	534.800000	6142.277778	0.558616	6132.831706	0.000000	0.014869	1.642391	1.657260
951.990000	534.700000	6175.500000	0.558625	6152.440104	0.000000	0.028687	2.785424	2.814111
952.090000	534.600000	6180.611111	0.558635	6180.611111	0.000000	0.054378	4.635165	4.689543
952.190000	534.500000	6236.833333	0.558645	6177.217014	0.000000	0.101717	7.612470	7.714187
952.290000	534.400000	6294.333333	0.558655	6173.822917	0.000000	0.187030	12.293855	12.480884
952.390000	534.300000	6139.722222	0.558664	6170.428819	0.000001	0.337135	19.487728	19.824864
952.490000	534.200000	6236.833333	0.558674	6167.034722	0.000002	0.597309	30.327995	30.925306
952.590000	534.100000	6381.222222	0.558684	6163.640625	0.000005	1.043828	46.543898	47.587732
952.690000	534.000000	6340.333333	0.558694	6160.246528	0.000012	1.792884	70.208762	72.001660
952.790000	533.900000	6270.055556	0.558704	6156.852431	0.000032	3.021226	103.978387	106.999646
952.890000	533.800000	6308.388889	0.558713	6153.458333	0.000083	5.005165	151.207450	156.212701
952.990000	533.700000	6350.555556	0.558723	6150.064236	0.000209	8.174822	216.562861	224.737901
953.090000	533.600000	6590.777778	0.558733	6146.670139	0.000514	13.121913	304.615780	317.738213
953.190000	533.500000	6684.055556	0.558743	6143.276042	0.001241	20.676551	420.479591	441.157379
953.290000	533.400000	6839.944444	0.558752	6139.881944	0.002916	32.032460	569.514852	601.550232
953.390000	533.300000	6952.388889	0.558762	6136.487847	0.006674	48.892757	757.957516	806.856927
953.490000	533.200000	7085.277778	0.558772	6133.093750	0.014911	73.327849	988.872643	1062.215403
953.590000	533.100000	7426.444444	0.558782	6129.699653	0.032660	107.982878	1263.703037	1371.718621
953.690000	533.000000	7786.777778	0.558791	6126.305556	0.070032	156.289160	1580.886102	1737.245266
953.790000	532.900000	8240.388889	0.558801	6122.911458	0.146361	222.620393	1935.313924	2158.080722
953.890000	532.800000	8690.166667	0.558811	6119.517361	0.298322	311.366988	2314.158813	2625.823975
953.990000	532.700000	8954.666667	0.558821	6116.123264	0.594151	427.377945	2700.118829	3128.091092
954.090000	532.600000	9634.444444	0.558830	6112.729167	1.159261	575.860418	3071.061835	3648.081448
954.190000	532.500000	10164.722222	0.558840	6109.335069	2.212725	761.996975	3399.229234	4163.438924
954.290000	532.400000	10558.277778	0.558850	6105.940972	4.120596	988.248338	3658.827447	4651.196275
954.390000	532.300000	11086.000000	0.558860	6102.546875	7.490165	1255.297733	3827.257650	5090.045559
954.490000	532.200000	11462.944444	0.558869	6099.152778	13.309904	1560.872158	3888.702040	5462.884332
954.590000	532.100000	11912.722222	0.558879	6095.758681	23.157626	1898.486721	3833.350803	5754.995063
954.690000	532.000000	12179.777778	0.558889	6092.364583	39.393104	2255.035075	3670.327447	5964.755263
954.790000	531.900000	12197.666667	0.558899	6088.970486	65.418163	2613.214810	3415.101006	6093.734077
954.890000	531.800000	12344.611111	0.558908	6085.576389	106.080239	2951.025594	3089.995782	6147.101888
954.990000	531.700000	12380.388889	0.558918	6082.182292	168.119961	3242.793172	2720.658420	6131.571398
955.090000	531.600000	12154.222222	0.558928	6078.788194	260.592382	3465.094998	2334.942044	6060.629774
955.190000	531.500000	12193.833333	0.558938	6075.394097	394.457737	3598.279934	1955.263604	5948.001275
955.290000	531.400000	11937.000000	0.558948	6072.000000	582.505463	3628.950968	1599.175388	5810.632053
955.390000	531.300000	11686.555556	0.558957	6068.605903	838.938944	3552.051893	1279.836775	5670.827691
955.490000	531.200000	11616.277778	0.558967	6065.211806	1178.228953	3377.844862	1002.664829	5558.738878
955.590000	531.100000	11512.777778	0.558977	6061.817708	1612.812764	3122.376031	769.401442	5504.589925
955.690000	531.000000	11634.166667	0.558987	6058.423611	2147.648397	2807.377604	578.729374	5533.755452
955.790000	530.900000	11819.444444	0.558996	6055.029514	2778.109131	2457.383945	427.715405	5663.208442
955.890000	530.800000	12109.500000	0.559006	6051.635417	3486.086304	2097.355082	310.188491	5893.630208
955.990000	530.700000	12187.444444	0.559016	6048.241319	4236.488132	1747.130419	220.757383	6204.376031
956.090000	530.600000	12520.944444	0.559026	6044.847222	4976.263129	1422.112854	154.286978	6552.662815
956.190000	530.500000	12827.611111	0.559035	6041.453125	5638.940647	1132.892799	106.194572	6878.028212
956.290000	530.400000	12974.555556	0.559045	6038.059028	6154.872125	883.608602	71.780847	7110.261203
956.390000	530.300000	13236.500000	0.559055	6034.664931	6462.941352	675.172896	47.635983	7185.749919
956.490000	530.200000	13115.111111	0.559065	6031.270833	6522.255697	505.950750	31.069141	7059.275499
956.590000	530.100000	12874.888889	0.559074	6027.876736	6322.543647	372.480606	19.981841	6715.006104
956.690000	530.000000	12138.888889	0.559084	6024.482639	5893.629584	269.087374	12.619344	6175.336534
956.790000	529.900000	11597.111111	0.559094	6021.088542	5288.364719	190.796988	7.822471	5486.984294
956.890000	529.800000	10779.333333	0.559104	6017.694444	4574.283162	132.925066	4.767560	4711.975884
956.990000	529.700000	9943.666667	0.559113	6014.300347	3820.628242	91.168897	2.867524	3914.664700
957.090000	529.600000	9175.722222	0.559123	6010.906250	3087.682617	61.400609	1.692760	3150.776015
957.190000	529.500000	8691.444444	0.559133	6007.512153	2418.870300	40.607208	0.980231	2460.457662
957.290000	529.400000	7802.111111	0.559143	6004.118056	1839.609429	26.409481	0.558313	1866.577216
957.390000	529.300000	7377.888889	0.559152	6000.723958	1360.062798	16.927769	0.314004	1377.304532
957.490000	529.200000	6906.388889	0.559162	5997.329861	979.078895	10.652470	0.173207	989.904599
957.590000	529.100000	6695.555556	0.559172	5993.935764	687.386420	6.581564	0.093650	694.061686
957.690000	529.000000	6414.444444	0.559182	5990.541667	470.561281	4.000697	0.049832	474.611815
957.790000	528.900000	6215.111111	0.559192	5987.147569	314.217051	2.398343	0.026194	316.641585
957.890000	528.800000	6137.166667	0.559201	5983.753472	204.760652	1.410739	0.013493	206.184875
957.990000	528.700000	6105.222222	0.559211	5980.359375	130.408739	0.814337	0.006807	131.229880
958.090000	528.600000	6166.555556	0.559221	5976.965278	81.243755	0.462677	0.003383	81.709815
958.190000	528.500000	6179.333333	0.559231	5973.571181	49.424723	0.259368	0.001661	49.685753
958.290000	528.400000	5965.944444	0.559240	5970.177083	29.355000	0.142552	0.000799	29.498352
958.390000	528.300000	5978.722222	0.559250	5966.782986	17.025912	0.076841	0.000376	17.103129
958.490000	528.200000	5963.388889	0.559260	5963.388889	9.665771	0.040792	0.000174	9.706737
958.590000	528.100000	5981.277778	0.559270	5988.779107	5.371048	0.021373	0.000080	5.392502
958.690000	528.000000	6017.055556	0.559279	5983.113336	2.913627	0.010969	0.000036	2.924633
958.790000	527.900000	6001.722222	0.559289	5979.730469	1.542285	0.005518	0.000016	1.547819
958.890000	527.800000	5968.500000	0.559299	5979.008599	0.796927	0.002736	0.000007	0.799670
958.990000	527.700000	5903.333333	0.559309	5979.137750	0.403607	0.001339	0.000003	0.404949
959.090000	527.600000	5983.833333	0.559318	5979.626899	0.200014	0.000641	0.000001	0.200657
959.190000	527.500000	6028.555556	0.559328	5981.349528	0.096688	0.000301	0.000000	0.096989
959.290000	527.400000	6118.000000	0.559338	5984.192708	0.045563	0.000139	0.000000	0.045703
959.390000	527.300000	5978.722222	0.559348	5986.368300	0.020946	0.000064	0.000000	0.021009
959.490000	527.200000	5972.333333	0.559357	5988.530789	0.009457	0.000028	0.000000	0.009485
959.590000	527.100000	5948.055556	0.559367	5991.506863	0.004174	0.000012	0.000000	0.004186
959.690000	527.000000	6014.500000	0.559377	5993.718641	0.001795	0.000005	0.000000	0.001801
959.790000	526.900000	6060.500000	0.559387	5994.786784	0.000752	0.000002	0.000000	0.000754
959.890000	526.800000	5995.333333	0.559396	5996.377767	0.000307	0.000001	0.000000	0.000308
959.990000	526.700000	5946.777778	0.559406	5998.502197	0.000123	0.000000	0.000000	0.000124
960.090000	526.600000	5955.722222	0.559416	5999.483615	0.000048	0.000000	0.000000	0.000049
960.190000	526.500000	6078.388889	0.559426	6001.160075	0.000019	0.000000	0.000000	0.000019
960.290000	526.400000	5995.333333	0.559435	6003.122911	0.000007	0.000000	0.000000	0.000007
960.390000	526.300000	5971.055556	0.559445	6002.703640	0.000002	0.000000	0.000000	0.000003
960.490000	526.200000	6034.944444	0.559455	5998.409858	0.000001	0.000000	0.000000	0.000001
960.590000	526.100000	6008.111111	0.559465	5990.590332	0.000000	0.000000	0.000000	0.000000
960.690000	526.000000	6010.666667	0.559475	5977.495605	0.000000	0.000000	0.000000	0.000000
960.790000	525.900000	6031.111111	0.559484	5961.679362	0.000000	0.000000	0.000000	0.000000
960.890000	525.800000	5854.777778	0.559494	5946.105821	0.000000	0.000000	0.000000	0.000000
960.990000	525.700000	5903.333333	0.559504	5932.850125	0.000000	0.000000	0.000000	0.000000
961.090000	525.600000	5918.666667	0.559514	5924.232612	0.000000	0.000000	0.000000	0.000000
961.190000	525.500000	5854.777778	0.559523	5920.897786	0.000000	0.000000	0.000000	0.000000
961.290000	525.400000	5949.333333	0.559533	5920.174669	0.000000	0.000000	0.000000	0.000000
961.390000	525.300000	6095.000000	0.559543	5920.545275	0.000000	0.000000	0.000000	0.000000
961.490000	525.200000	5922.500000	0.559553	5921.293972	0.000000	0.000000	0.000000	0.000000
961.590000	525.100000	5946.777778	0.559562	5920.621392	0.000000	0.000000	0.000000	0.000000
961.690000	525.000000	5900.777778	0.559572	5920.797960	0.000000	0.000000	0.000000	0.000000
961.790000	524.900000	5830.500000	0.559582	5921.733209	0.000000	0.000000	0.000000	0.000000
961.890000	524.800000	5969.777778	0.559592	5924.424154	0.000000	0.000000	0.000000	0.000000
961.990000	524.700000	6059.222222	0.559601	5927.940538	0.000000	0.000000	0.000000	0.000000
962.090000	524.600000	6003.000000	0.559611	5932.936849	0.000000	0.000000	0.000000	0.000000
962.190000	524.500000	5923.777778	0.559621	5936.397081	0.000000	0.000000	0.000000	0.000000
962.290000	524.400000	5958.277778	0.559631	5941.717828	0.000000	0.000000	0.000000	0.000000
962.390000	524.300000	5856.055556	0.559640	5947.626302	0.000000	0.000000	0.000000	0.000000
962.490000	524.200000	5968.500000	0.559650	5955.390299	0.000000	0.000000	0.000000	0.000000
962.590000	524.100000	5971.055556	0.559660	5963.843723	0.000000	0.000000	0.000000	0.000000
962.690000	524.000000	6005.555556	0.559670	5974.735406	0.000000	0.000000	0.000000	0.000000
962.790000	523.900000	5955.722222	0.559679	5983.812744	0.000000	0.000000	0.000000	0.000000
962.890000	523.800000	6049.000000	0.559689	5991.694038	0.000000	0.000000	0.000000	0.000000
962.990000	523.700000	5960.833333	0.559699	5997.653673	0.000000	0.000000	0.000000	0.000000
963.090000	523.600000	6009.388889	0.559709	6002.304959	0.000000	0.000000	0.000000	0.000000
963.190000	523.500000	6000.444444	0.559719	6003.930257	0.000000	0.000000	0.000000	0.000000
963.290000	523.400000	6041.333333	0.559728	6004.451226	0.000000	0.000000	0.000000	0.000000
963.390000	523.300000	6017.055556	0.559738	6004.216634	0.000000	0.000000	0.000000	0.000000
963.490000	523.200000	5957.000000	0.559748	6003.245199	0.000000	0.000000	0.000000	0.000000
963.590000	523.100000	6027.277778	0.559758	6001.742811	0.000000	0.000000	0.000000	0.000000
963.690000	523.000000	5985.111111	0.559767	6000.833143	0.000000	0.000000	0.000000	0.000000
963.790000	522.900000	6000.444444	0.559777	6000.393283	0.000000	0.000000	0.000000	0.000000
