# Supplementary material for: Influence of the magnetic field on bandgap and chemical composition of zinc thin films prepared by sparking discharge process
Source: Sci Rep. 2020 Jan 29;10:1388. doi: 10.1038/s41598-020-58183-4 (PMC6989455; doi:10.1038/s41598-020-58183-4)
Supplement: Supplementary file 5 — Related Manuscript File. [file 41598_2020_58183_MOESM5_ESM.zip › XPS_7-3-2019_Stefan/XPS_7-3-2019/4_ZnN2-0.4T_ITO/survey]

Dataset wide:26(7-3-2019)
Dwell Time (s)	0.100000
Number of sweeps	1
Kinetic Energy(eV)	Binding Energy(eV)	Intensity(cps)	Transmission Value	Background(cps)
283.790000	1202.900000	138040.000000	4.361478	137528.525391
284.790000	1201.900000	136660.000000	4.360802	137591.611328
285.790000	1200.900000	137050.000000	4.360126	137708.251953
286.790000	1199.900000	136860.000000	4.359450	137867.460938
287.790000	1198.900000	138760.000000	4.358774	138049.375000
288.790000	1197.900000	138800.000000	4.358098	138188.593750
289.790000	1196.900000	142080.000000	4.357422	138235.048828
290.790000	1195.900000	143070.000000	4.356746	138140.595703
291.790000	1194.900000	143330.000000	4.356070	137899.804688
292.790000	1193.900000	144380.000000	4.355394	137521.591797
293.790000	1192.900000	140780.000000	4.354718	137070.654297
294.790000	1191.900000	138390.000000	4.354042	136598.359375
295.790000	1190.900000	136050.000000	4.353366	136177.226562
296.790000	1189.900000	134560.000000	4.352690	135849.697266
297.790000	1188.900000	135400.000000	4.352014	135661.953125
298.790000	1187.900000	136880.000000	4.351338	135594.375000
299.790000	1186.900000	135920.000000	4.350662	135650.693359
300.790000	1185.900000	135210.000000	4.349986	135763.896484
301.790000	1184.900000	136490.000000	4.349310	135895.654297
302.790000	1183.900000	138020.000000	4.348634	135981.386719
303.790000	1182.900000	137100.000000	4.347958	136025.478516
304.790000	1181.900000	137750.000000	4.347282	135994.414062
305.790000	1180.900000	136750.000000	4.346606	135921.621094
306.790000	1179.900000	135120.000000	4.345930	135814.687500
307.790000	1178.900000	134940.000000	4.345254	135695.722656
308.790000	1177.900000	135950.000000	4.344578	135552.714844
309.790000	1176.900000	135870.000000	4.343902	135374.707031
310.790000	1175.900000	136480.000000	4.341864	135150.585938
311.790000	1174.900000	134630.000000	4.339640	134904.882812
312.790000	1173.900000	133340.000000	4.337416	134661.279297
313.790000	1172.900000	134200.000000	4.335192	134424.003906
314.790000	1171.900000	135280.000000	4.332969	134256.796875
315.790000	1170.900000	133030.000000	4.330745	134181.201172
316.790000	1169.900000	133630.000000	4.328521	134158.554688
317.790000	1168.900000	134210.000000	4.326297	134157.275391
318.790000	1167.900000	134810.000000	4.324073	134195.595703
319.790000	1166.900000	134340.000000	4.321850	134211.279297
320.790000	1165.900000	134370.000000	4.319626	134170.957031
321.790000	1164.900000	134810.000000	4.317402	134115.117188
322.790000	1163.900000	132720.000000	4.315178	134073.837891
323.790000	1162.900000	133830.000000	4.312954	134022.246094
324.790000	1161.900000	135330.000000	4.310731	134028.320312
325.790000	1160.900000	132720.000000	4.308507	134130.322266
326.790000	1159.900000	134000.000000	4.306283	134302.265625
327.790000	1158.900000	136490.000000	4.304059	134514.873047
328.790000	1157.900000	135020.000000	4.301835	134785.576172
329.790000	1156.900000	135140.000000	4.299611	135031.025391
330.790000	1155.900000	136580.000000	4.297388	135209.619141
331.790000	1154.900000	135980.000000	4.295164	135324.726562
332.790000	1153.900000	136940.000000	4.292940	135396.914062
333.790000	1152.900000	136900.000000	4.290716	135402.724609
334.790000	1151.900000	135950.000000	4.288492	135381.621094
335.790000	1150.900000	135530.000000	4.286269	135347.109375
336.790000	1149.900000	135550.000000	4.284045	135289.101562
337.790000	1148.900000	135130.000000	4.281821	135187.988281
338.790000	1147.900000	135500.000000	4.279597	135066.982422
339.790000	1146.900000	134830.000000	4.277373	134942.802734
340.790000	1145.900000	134500.000000	4.275150	134839.443359
341.790000	1144.900000	134400.000000	4.272926	134781.767578
342.790000	1143.900000	134280.000000	4.270702	134776.406250
343.790000	1142.900000	134910.000000	4.268478	134821.923828
344.790000	1141.900000	134680.000000	4.266254	134897.285156
345.790000	1140.900000	135580.000000	4.264030	134987.998047
346.790000	1139.900000	135530.000000	4.261807	135078.466797
347.790000	1138.900000	135150.000000	4.259583	135207.958984
348.790000	1137.900000	133780.000000	4.257359	135371.923828
349.790000	1136.900000	135320.000000	4.255135	135574.267578
350.790000	1135.900000	136140.000000	4.252911	135802.441406
351.790000	1134.900000	137130.000000	4.250688	136071.679688
352.790000	1133.900000	138160.000000	4.248464	136333.662109
353.790000	1132.900000	137020.000000	4.246240	136599.833984
354.790000	1131.900000	136180.000000	4.244016	136879.560547
355.790000	1130.900000	136670.000000	4.241792	137174.345703
356.790000	1129.900000	137630.000000	4.239569	137438.476562
357.790000	1128.900000	138100.000000	4.237345	137656.445312
358.790000	1127.900000	138590.000000	4.235121	137785.908203
359.790000	1126.900000	138690.000000	4.232897	137785.839844
360.790000	1125.900000	138340.000000	4.231376	137664.482422
361.790000	1124.900000	137220.000000	4.229950	137479.599609
362.790000	1123.900000	136370.000000	4.228525	137288.876953
363.790000	1122.900000	136550.000000	4.227099	137130.644531
364.790000	1121.900000	137560.000000	4.225673	137060.878906
365.790000	1120.900000	136020.000000	4.224248	137086.162109
366.790000	1119.900000	136930.000000	4.222822	137164.316406
367.790000	1118.900000	137820.000000	4.221397	137257.753906
368.790000	1117.900000	138110.000000	4.219971	137367.041016
369.790000	1116.900000	137580.000000	4.218546	137471.679688
370.790000	1115.900000	136710.000000	4.217120	137559.521484
371.790000	1114.900000	137580.000000	4.215694	137675.595703
372.790000	1113.900000	137180.000000	4.214269	137826.796875
373.790000	1112.900000	138570.000000	4.212843	137995.205078
374.790000	1111.900000	138820.000000	4.211418	138176.650391
375.790000	1110.900000	137850.000000	4.209992	138396.201172
376.790000	1109.900000	137650.000000	4.208567	138588.632812
377.790000	1108.900000	140080.000000	4.207141	138756.113281
378.790000	1107.900000	138790.000000	4.205715	138911.611328
379.790000	1106.900000	139040.000000	4.204290	139046.523438
380.790000	1105.900000	141100.000000	4.202864	139115.253906
381.790000	1104.900000	140270.000000	4.201439	139170.683594
382.790000	1103.900000	138370.000000	4.200013	139218.730469
383.790000	1102.900000	139040.000000	4.198587	139250.117188
384.790000	1101.900000	139860.000000	4.197162	139291.826172
385.790000	1100.900000	141090.000000	4.195736	139371.826172
386.790000	1099.900000	139740.000000	4.194311	139475.048828
387.790000	1098.900000	138660.000000	4.192885	139579.921875
388.790000	1097.900000	140060.000000	4.191460	139690.185547
389.790000	1096.900000	140120.000000	4.190034	139757.998047
390.790000	1095.900000	141010.000000	4.188608	139787.197266
391.790000	1094.900000	141670.000000	4.187183	139793.544922
392.790000	1093.900000	139070.000000	4.185757	139823.037109
393.790000	1092.900000	139150.000000	4.184332	139873.037109
394.790000	1091.900000	140290.000000	4.182906	139998.183594
395.790000	1090.900000	139420.000000	4.181481	140183.359375
396.790000	1089.900000	140190.000000	4.180055	140390.166016
397.790000	1088.900000	141570.000000	4.178629	140564.667969
398.790000	1087.900000	142060.000000	4.177204	140725.117188
399.790000	1086.900000	140040.000000	4.175778	140842.001953
400.790000	1085.900000	140910.000000	4.174353	140939.355469
401.790000	1084.900000	139760.000000	4.172927	141045.439453
402.790000	1083.900000	141360.000000	4.171501	141178.642578
403.790000	1082.900000	142050.000000	4.170076	141299.843750
404.790000	1081.900000	141650.000000	4.168650	141399.521484
405.790000	1080.900000	141790.000000	4.167225	141446.240234
406.790000	1079.900000	141270.000000	4.165799	141422.001953
407.790000	1078.900000	141970.000000	4.164374	141337.441406
408.790000	1077.900000	141420.000000	4.162948	141238.642578
409.790000	1076.900000	140230.000000	4.161522	141154.238281
410.790000	1075.900000	140870.000000	4.160316	141100.878906
411.790000	1074.900000	140790.000000	4.159138	141085.283203
412.790000	1073.900000	141150.000000	4.157961	141083.593750
413.790000	1072.900000	141500.000000	4.156784	141045.488281
414.790000	1071.900000	141540.000000	4.155607	140938.974609
415.790000	1070.900000	141730.000000	4.154430	140760.937500
416.790000	1069.900000	140400.000000	4.153253	140521.630859
417.790000	1068.900000	139740.000000	4.152076	140249.628906
418.790000	1067.900000	141700.000000	4.150899	139980.117188
419.790000	1066.900000	141450.000000	4.149722	139717.226562
420.790000	1065.900000	142880.000000	4.148545	139446.210938
421.790000	1064.900000	143690.000000	4.147368	139149.218750
422.790000	1063.900000	144590.000000	4.146191	138791.054688
423.790000	1062.900000	143740.000000	4.145014	138353.945312
424.790000	1061.900000	141470.000000	4.143837	137844.609375
425.790000	1060.900000	141690.000000	4.142660	137275.097656
426.790000	1059.900000	140370.000000	4.141483	136630.058594
427.790000	1058.900000	140100.000000	4.140306	135944.355469
428.790000	1057.900000	139680.000000	4.139129	135219.599609
429.790000	1056.900000	138430.000000	4.137951	134463.203125
430.790000	1055.900000	135450.000000	4.136774	133678.701172
431.790000	1054.900000	133430.000000	4.135597	132916.757812
432.790000	1053.900000	131030.000000	4.134420	132149.824219
433.790000	1052.900000	131710.000000	4.133243	131710.000000
434.790000	1051.900000	131100.000000	4.132066	130616.582031
435.790000	1050.900000	129500.000000	4.130889	129523.154297
436.790000	1049.900000	129780.000000	4.129712	128429.736328
437.790000	1048.900000	130210.000000	4.128535	127336.318359
438.790000	1047.900000	129070.000000	4.127358	126242.890625
439.790000	1046.900000	135590.000000	4.126181	125149.472656
440.790000	1045.900000	157030.000000	4.125004	124056.054688
441.790000	1044.900000	211050.000000	4.123827	122962.636719
442.790000	1043.900000	241930.000000	4.122650	121869.208984
443.790000	1042.900000	184770.000000	4.121473	120775.791016
444.790000	1041.900000	141450.000000	4.120296	119682.373047
445.790000	1040.900000	133570.000000	4.119119	118588.945312
446.790000	1039.900000	130340.000000	4.117942	117495.527344
447.790000	1038.900000	129810.000000	4.116764	116402.109375
448.790000	1037.900000	125780.000000	4.115587	115308.681641
449.790000	1036.900000	120250.000000	4.114410	114215.263672
450.790000	1035.900000	118920.000000	4.113233	113121.845703
451.790000	1034.900000	116610.000000	4.112056	112028.417969
452.790000	1033.900000	113260.000000	4.110879	110935.000000
453.790000	1032.900000	111010.000000	4.109702	109841.582031
454.790000	1031.900000	108250.000000	4.108525	108748.154297
455.790000	1030.900000	106180.000000	4.107348	107654.736328
456.790000	1029.900000	103860.000000	4.106171	106561.318359
457.790000	1028.900000	101610.000000	4.104994	105467.890625
458.790000	1027.900000	101130.000000	4.103817	104374.472656
459.790000	1026.900000	98420.000000	4.102640	103281.054688
460.790000	1025.900000	99730.000000	4.100830	102187.636719
461.790000	1024.900000	102890.000000	4.098933	101094.208984
462.790000	1023.900000	109890.000000	4.097037	100000.791016
463.790000	1022.900000	147810.000000	4.095141	98907.373047
464.790000	1021.900000	257300.000000	4.093244	97813.945312
465.790000	1020.900000	332910.000000	4.091348	96720.527344
466.790000	1019.900000	218500.000000	4.089452	95627.109375
467.790000	1018.900000	119680.000000	4.087555	94533.681641
468.790000	1017.900000	98460.000000	4.085659	93440.263672
469.790000	1016.900000	92780.000000	4.083762	92346.845703
470.790000	1015.900000	91760.000000	4.081866	91253.417969
471.790000	1014.900000	90160.000000	4.079970	90160.000000
472.790000	1013.900000	90850.000000	4.078073	90185.908203
473.790000	1012.900000	88490.000000	4.076177	89499.091797
474.790000	1011.900000	86850.000000	4.074281	88994.462891
475.790000	1010.900000	88460.000000	4.072384	88637.119141
476.790000	1009.900000	88780.000000	4.070488	88395.683594
477.790000	1008.900000	89190.000000	4.068591	88238.076172
478.790000	1007.900000	87500.000000	4.066695	88091.005859
479.790000	1006.900000	88110.000000	4.064799	87951.093750
480.790000	1005.900000	87920.000000	4.062902	87835.488281
481.790000	1004.900000	87420.000000	4.061006	87782.207031
482.790000	1003.900000	86570.000000	4.059110	87786.376953
483.790000	1002.900000	87980.000000	4.057213	87870.087891
484.790000	1001.900000	89820.000000	4.055317	87981.962891
485.790000	1000.900000	89720.000000	4.053421	88102.685547
486.790000	999.900000	90310.000000	4.051524	88185.800781
487.790000	998.900000	90540.000000	4.049628	88206.679688
488.790000	997.900000	89320.000000	4.047731	88151.572266
489.790000	996.900000	90970.000000	4.045835	88074.707031
490.790000	995.900000	90030.000000	4.043939	87955.478516
491.790000	994.900000	88770.000000	4.042042	87794.638672
492.790000	993.900000	89190.000000	4.040146	87592.246094
493.790000	992.900000	88440.000000	4.038250	87356.933594
494.790000	991.900000	88840.000000	4.036353	87047.431641
495.790000	990.900000	87850.000000	4.034457	86695.888672
496.790000	989.900000	86490.000000	4.032560	86340.341797
497.790000	988.900000	84150.000000	4.030664	86028.320312
498.790000	987.900000	85350.000000	4.028768	85764.501953
499.790000	986.900000	85900.000000	4.026871	85596.337891
500.790000	985.900000	85800.000000	4.024975	85520.957031
501.790000	984.900000	85400.000000	4.023079	85518.867188
502.790000	983.900000	84230.000000	4.021182	85558.750000
503.790000	982.900000	85990.000000	4.019286	85635.390625
504.790000	981.900000	85920.000000	4.017389	85695.830078
505.790000	980.900000	87220.000000	4.015493	85735.292969
506.790000	979.900000	88400.000000	4.013597	85748.486328
507.790000	978.900000	90640.000000	4.011700	85720.205078
508.790000	977.900000	90170.000000	4.009804	85638.632812
509.790000	976.900000	91340.000000	4.007908	85520.693359
510.790000	975.900000	92450.000000	4.007339	85344.492188
511.790000	974.900000	91310.000000	4.006951	85088.261719
512.790000	973.900000	89530.000000	4.006563	84762.851562
513.790000	972.900000	90000.000000	4.006175	84365.791016
514.790000	971.900000	89230.000000	4.005787	83906.269531
515.790000	970.900000	87980.000000	4.005399	83396.572266
516.790000	969.900000	87160.000000	4.005011	82870.927734
517.790000	968.900000	85280.000000	4.004623	82321.865234
518.790000	967.900000	82460.000000	4.004235	81753.208008
519.790000	966.900000	81710.000000	4.003847	81171.123047
520.790000	965.900000	80080.000000	4.003459	80607.729492
521.790000	964.900000	79070.000000	4.003071	80042.812500
522.790000	963.900000	80710.000000	4.002683	79519.277344
523.790000	962.900000	78440.000000	4.002295	79082.973633
524.790000	961.900000	77470.000000	4.001907	78751.918945
525.790000	960.900000	78320.000000	4.001519	78514.399414
526.790000	959.900000	78610.000000	4.001131	78403.520508
527.790000	958.900000	78020.000000	4.000743	78402.880859
528.790000	957.900000	78120.000000	4.000355	78480.561523
529.790000	956.900000	77730.000000	3.999967	78600.161133
530.790000	955.900000	79700.000000	3.999579	78737.841797
531.790000	954.900000	79730.000000	3.999191	78867.597656
532.790000	953.900000	78240.000000	3.998803	78961.997070
533.790000	952.900000	79450.000000	3.998415	79005.439453
534.790000	951.900000	78500.000000	3.998027	78995.200195
535.790000	950.900000	79670.000000	3.997639	78935.356445
536.790000	949.900000	79450.000000	3.997251	78841.279297
537.790000	948.900000	78120.000000	3.996863	78735.200195
538.790000	947.900000	79000.000000	3.996475	78653.437500
539.790000	946.900000	77830.000000	3.996087	78630.800781
540.790000	945.900000	77890.000000	3.995699	78681.518555
541.790000	944.900000	78280.000000	3.995311	78777.758789
542.790000	943.900000	79580.000000	3.994923	78895.683594
543.790000	942.900000	79550.000000	3.994535	78985.361328
544.790000	941.900000	80260.000000	3.994147	79015.683594
545.790000	940.900000	78710.000000	3.993759	78998.481445
546.790000	939.900000	78000.000000	3.993371	78951.440430
547.790000	938.900000	79140.000000	3.992983	78905.200195
548.790000	937.900000	80400.000000	3.992595	78884.638672
549.790000	936.900000	79550.000000	3.992207	78910.478516
550.790000	935.900000	78240.000000	3.991819	78950.561523
551.790000	934.900000	80090.000000	3.991431	79011.362305
552.790000	933.900000	79010.000000	3.991043	79080.000000
553.790000	932.900000	78540.000000	3.990655	79154.082031
554.790000	931.900000	78810.000000	3.990267	79213.681641
555.790000	930.900000	79070.000000	3.989879	79269.038086
556.790000	929.900000	80530.000000	3.989491	79304.477539
557.790000	928.900000	80000.000000	3.989103	79325.917969
558.790000	927.900000	79200.000000	3.988715	79362.241211
559.790000	926.900000	77740.000000	3.988327	79438.959961
560.790000	925.900000	78710.000000	3.987537	79546.079102
561.790000	924.900000	80600.000000	3.986693	79694.960938
562.790000	923.900000	80150.000000	3.985848	79848.320312
563.790000	922.900000	80840.000000	3.985004	79956.479492
564.790000	921.900000	79950.000000	3.984159	79984.799805
565.790000	920.900000	80350.000000	3.983315	79972.880859
566.790000	919.900000	79050.000000	3.982470	79894.560547
567.790000	918.900000	80880.000000	3.981625	79797.841797
568.790000	917.900000	78800.000000	3.980781	79723.920898
569.790000	916.900000	79230.000000	3.979936	79703.520508
570.790000	915.900000	79660.000000	3.979092	79693.041992
571.790000	914.900000	80830.000000	3.978247	79733.598633
572.790000	913.900000	78920.000000	3.977403	79806.479492
573.790000	912.900000	79080.000000	3.976558	79862.080078
574.790000	911.900000	80730.000000	3.975714	79877.119141
575.790000	910.900000	80480.000000	3.974869	79863.037109
576.790000	909.900000	80490.000000	3.974025	79804.560547
577.790000	908.900000	79410.000000	3.973180	79707.919922
578.790000	907.900000	79340.000000	3.972335	79630.639648
579.790000	906.900000	78250.000000	3.971491	79594.477539
580.790000	905.900000	79900.000000	3.970646	79623.041992
581.790000	904.900000	79460.000000	3.969802	79703.681641
582.790000	903.900000	80440.000000	3.968957	79817.919922
583.790000	902.900000	80360.000000	3.968113	79943.442383
584.790000	901.900000	78980.000000	3.967268	80061.601562
585.790000	900.900000	80640.000000	3.966424	80141.601562
586.790000	899.900000	80690.000000	3.965579	80198.481445
587.790000	898.900000	80430.000000	3.964734	80257.680664
588.790000	897.900000	79830.000000	3.963890	80314.477539
589.790000	896.900000	80130.000000	3.963045	80381.440430
590.790000	895.900000	80370.000000	3.962201	80473.437500
591.790000	894.900000	80330.000000	3.961356	80566.479492
592.790000	893.900000	81260.000000	3.960512	80637.998047
593.790000	892.900000	80930.000000	3.959667	80680.161133
594.790000	891.900000	81110.000000	3.958823	80675.600586
595.790000	890.900000	80660.000000	3.957978	80622.001953
596.790000	889.900000	80240.000000	3.957133	80546.557617
597.790000	888.900000	79930.000000	3.956289	80459.599609
598.790000	887.900000	80840.000000	3.955444	80377.441406
599.790000	886.900000	80940.000000	3.954600	80341.840820
600.790000	885.900000	79340.000000	3.953755	80358.242188
601.790000	884.900000	80130.000000	3.952911	80434.638672
602.790000	883.900000	79840.000000	3.952066	80580.961914
603.790000	882.900000	80850.000000	3.951222	80777.705078
604.790000	881.900000	81660.000000	3.950377	80976.230469
605.790000	880.900000	81630.000000	3.949532	81173.178711
606.790000	879.900000	80680.000000	3.948688	81331.987305
607.790000	878.900000	81990.000000	3.947843	81414.824219
608.790000	877.900000	82200.000000	3.946999	81436.889648
609.790000	876.900000	83490.000000	3.946154	81424.755859
610.790000	875.900000	81450.000000	3.946532	81372.172852
611.790000	874.900000	81470.000000	3.947076	81289.702148
612.790000	873.900000	81810.000000	3.947620	81225.029297
613.790000	872.900000	80160.000000	3.948164	81189.013672
614.790000	871.900000	80360.000000	3.948708	81162.309570
615.790000	870.900000	82120.000000	3.949252	81146.503906
616.790000	869.900000	81720.000000	3.949796	81175.600586
617.790000	868.900000	80620.000000	3.950340	81231.040039
618.790000	867.900000	80690.000000	3.950884	81280.722656
619.790000	866.900000	81600.000000	3.951428	81336.318359
620.790000	865.900000	81220.000000	3.951972	81395.522461
621.790000	864.900000	81630.000000	3.952516	81409.521484
622.790000	863.900000	82670.000000	3.953060	81371.357422
623.790000	862.900000	81470.000000	3.953604	81317.119141
624.790000	861.900000	80540.000000	3.954148	81262.641602
625.790000	860.900000	80210.000000	3.954692	81217.597656
626.790000	859.900000	80910.000000	3.955236	81204.482422
627.790000	858.900000	81860.000000	3.955780	81224.399414
628.790000	857.900000	81630.000000	3.956324	81255.278320
629.790000	856.900000	81690.000000	3.956868	81282.797852
630.790000	855.900000	81070.000000	3.957412	81317.919922
631.790000	854.900000	80770.000000	3.957956	81379.360352
632.790000	853.900000	81000.000000	3.958500	81485.517578
633.790000	852.900000	81310.000000	3.959044	81636.958008
634.790000	851.900000	82290.000000	3.959588	81833.437500
635.790000	850.900000	82010.000000	3.960132	82051.035156
636.790000	849.900000	82580.000000	3.960677	82265.917969
637.790000	848.900000	82430.000000	3.961221	82451.123047
638.790000	847.900000	82810.000000	3.961765	82611.123047
639.790000	846.900000	82410.000000	3.962309	82738.476562
640.790000	845.900000	83000.000000	3.962853	82827.519531
641.790000	844.900000	83350.000000	3.963397	82865.439453
642.790000	843.900000	83170.000000	3.963941	82874.082031
643.790000	842.900000	82760.000000	3.964485	82857.441406
644.790000	841.900000	82610.000000	3.965029	82813.037109
645.790000	840.900000	83110.000000	3.965573	82762.402344
646.790000	839.900000	82370.000000	3.966117	82752.236328
647.790000	838.900000	81620.000000	3.966661	82754.082031
648.790000	837.900000	83890.000000	3.967205	82749.843750
649.790000	836.900000	83390.000000	3.967749	82767.041016
650.790000	835.900000	82030.000000	3.968293	82808.554688
651.790000	834.900000	82330.000000	3.968837	82831.835938
652.790000	833.900000	83620.000000	3.969381	82867.675781
653.790000	832.900000	82640.000000	3.969925	82948.242188
654.790000	831.900000	82490.000000	3.970469	83051.914062
655.790000	830.900000	83200.000000	3.971013	83159.355469
656.790000	829.900000	83590.000000	3.971557	83281.279297
657.790000	828.900000	83850.000000	3.972101	83400.878906
658.790000	827.900000	82860.000000	3.972645	83478.798828
659.790000	826.900000	83930.000000	3.973189	83505.673828
660.790000	825.900000	83920.000000	3.972295	83498.554688
661.790000	824.900000	83730.000000	3.971205	83471.035156
662.790000	823.900000	83650.000000	3.970115	83445.839844
663.790000	822.900000	82450.000000	3.969024	83471.601562
664.790000	821.900000	82790.000000	3.967934	83577.519531
665.790000	820.900000	83020.000000	3.966844	83740.644531
666.790000	819.900000	84880.000000	3.965754	83943.916016
667.790000	818.900000	84720.000000	3.964663	84165.283203
668.790000	817.900000	84250.000000	3.963573	84356.640625
669.790000	816.900000	85150.000000	3.962483	84489.443359
670.790000	815.900000	84150.000000	3.961393	84582.314453
671.790000	814.900000	84170.000000	3.960302	84639.121094
672.790000	813.900000	84930.000000	3.959212	84644.082031
673.790000	812.900000	85500.000000	3.958122	84607.119141
674.790000	811.900000	85000.000000	3.957032	84549.521484
675.790000	810.900000	83740.000000	3.955941	84475.517578
676.790000	809.900000	83930.000000	3.954851	84387.998047
677.790000	808.900000	84760.000000	3.953761	84312.001953
678.790000	807.900000	84230.000000	3.952671	84270.957031
679.790000	806.900000	83580.000000	3.951580	84256.962891
680.790000	805.900000	84450.000000	3.950490	84265.439453
681.790000	804.900000	84690.000000	3.949400	84307.763672
682.790000	803.900000	84570.000000	3.948310	84403.037109
683.790000	802.900000	83570.000000	3.947219	84547.519531
684.790000	801.900000	83820.000000	3.946129	84731.035156
685.790000	800.900000	85290.000000	3.945039	84941.679688
686.790000	799.900000	85880.000000	3.943949	85153.359375
687.790000	798.900000	85780.000000	3.942858	85306.562500
688.790000	797.900000	85910.000000	3.941768	85376.796875
689.790000	796.900000	85250.000000	3.940678	85388.398438
690.790000	795.900000	84990.000000	3.939588	85346.484375
691.790000	794.900000	86010.000000	3.938497	85287.119141
692.790000	793.900000	85130.000000	3.937407	85270.957031
693.790000	792.900000	83810.000000	3.936317	85320.800781
694.790000	791.900000	84810.000000	3.935227	85402.480469
695.790000	790.900000	86590.000000	3.934136	85531.523438
696.790000	789.900000	85720.000000	3.933046	85657.919922
697.790000	788.900000	87130.000000	3.931956	85752.802734
698.790000	787.900000	84850.000000	3.930866	85804.960938
699.790000	786.900000	85350.000000	3.929775	85837.441406
700.790000	785.900000	85820.000000	3.928473	85823.515625
701.790000	784.900000	86950.000000	3.927141	85813.515625
702.790000	783.900000	85530.000000	3.925809	85810.800781
703.790000	782.900000	85420.000000	3.924477	85815.917969
704.790000	781.900000	85470.000000	3.923145	85823.115234
705.790000	780.900000	85560.000000	3.921813	85845.996094
706.790000	779.900000	86360.000000	3.920482	85854.794922
707.790000	778.900000	86620.000000	3.919150	85852.158203
708.790000	777.900000	85940.000000	3.917818	85853.916016
709.790000	776.900000	85240.000000	3.916486	85869.199219
710.790000	775.900000	85090.000000	3.915154	85900.244141
711.790000	774.900000	85650.000000	3.913822	85960.244141
712.790000	773.900000	86680.000000	3.912491	86044.560547
713.790000	772.900000	86740.000000	3.911159	86133.437500
714.790000	771.900000	86640.000000	3.909827	86221.201172
715.790000	770.900000	85550.000000	3.908495	86320.078125
716.790000	769.900000	85100.000000	3.907163	86419.921875
717.790000	768.900000	87360.000000	3.905831	86514.560547
718.790000	767.900000	87240.000000	3.904500	86608.798828
719.790000	766.900000	87200.000000	3.903168	86714.238281
720.790000	765.900000	86230.000000	3.901836	86814.677734
721.790000	764.900000	86240.000000	3.900504	86913.427734
722.790000	763.900000	87390.000000	3.899172	87033.525391
723.790000	762.900000	86670.000000	3.897841	87170.253906
724.790000	761.900000	87520.000000	3.896509	87277.763672
725.790000	760.900000	88580.000000	3.895177	87353.867188
726.790000	759.900000	89310.000000	3.893845	87403.115234
727.790000	758.900000	90220.000000	3.892513	87398.222656
728.790000	757.900000	87910.000000	3.891181	87357.431641
729.790000	756.900000	87010.000000	3.889850	87336.669922
730.790000	755.900000	86870.000000	3.888518	87336.201172
731.790000	754.900000	87240.000000	3.887186	87351.806641
732.790000	753.900000	87310.000000	3.885854	87401.484375
733.790000	752.900000	87550.000000	3.884522	87468.662109
734.790000	751.900000	87950.000000	3.883190	87525.195312
735.790000	750.900000	88090.000000	3.881859	87587.841797
736.790000	749.900000	86860.000000	3.880527	87672.158203
737.790000	748.900000	87240.000000	3.879195	87770.156250
738.790000	747.900000	87840.000000	3.877863	87889.599609
739.790000	746.900000	88270.000000	3.876531	88025.683594
740.790000	745.900000	88720.000000	3.875199	88165.996094
741.790000	744.900000	88000.000000	3.873868	88286.640625
742.790000	743.900000	88920.000000	3.872536	88408.964844
743.790000	742.900000	87780.000000	3.871204	88515.683594
744.790000	741.900000	88940.000000	3.869872	88636.718750
745.790000	740.900000	88160.000000	3.868540	88772.324219
746.790000	739.900000	89110.000000	3.867208	88926.318359
747.790000	738.900000	89360.000000	3.865877	89068.085938
748.790000	737.900000	90040.000000	3.864545	89234.316406
749.790000	736.900000	87800.000000	3.863213	89377.363281
750.790000	735.900000	90150.000000	3.861881	89477.363281
751.790000	734.900000	90220.000000	3.860549	89539.443359
752.790000	733.900000	89040.000000	3.859218	89556.962891
753.790000	732.900000	90790.000000	3.857886	89497.363281
754.790000	731.900000	89440.000000	3.856554	89410.957031
755.790000	730.900000	88730.000000	3.855222	89339.921875
756.790000	729.900000	88850.000000	3.853890	89299.121094
757.790000	728.900000	88600.000000	3.852558	89312.080078
758.790000	727.900000	89200.000000	3.851227	89382.402344
759.790000	726.900000	89790.000000	3.849895	89466.962891
760.790000	725.900000	90190.000000	3.850163	89533.525391
761.790000	724.900000	90270.000000	3.850650	89568.398438
762.790000	723.900000	89900.000000	3.851137	89595.117188
763.790000	722.900000	88210.000000	3.851624	89628.261719
764.790000	721.900000	89300.000000	3.852110	89715.654297
765.790000	720.900000	89140.000000	3.852597	89875.146484
766.790000	719.900000	90450.000000	3.853084	90092.968750
767.790000	718.900000	91230.000000	3.853571	90312.734375
768.790000	717.900000	90760.000000	3.854057	90519.990234
769.790000	716.900000	92060.000000	3.854544	90651.289062
770.790000	715.900000	91560.000000	3.855031	90673.027344
771.790000	714.900000	91620.000000	3.855518	90599.296875
772.790000	713.900000	90870.000000	3.856004	90468.251953
773.790000	712.900000	89800.000000	3.856491	90303.457031
774.790000	711.900000	89460.000000	3.856978	90174.453125
775.790000	710.900000	89520.000000	3.857465	90135.458984
776.790000	709.900000	89580.000000	3.857951	90193.837891
777.790000	708.900000	90580.000000	3.858438	90345.039062
778.790000	707.900000	90100.000000	3.858925	90555.117188
779.790000	706.900000	91250.000000	3.859412	90763.037109
780.790000	705.900000	91710.000000	3.859898	90923.593750
781.790000	704.900000	91110.000000	3.860385	91021.035156
782.790000	703.900000	91280.000000	3.860872	91043.037109
783.790000	702.900000	91090.000000	3.861359	91001.923828
784.790000	701.900000	90920.000000	3.861845	90936.484375
785.790000	700.900000	90500.000000	3.862332	90867.285156
786.790000	699.900000	90560.000000	3.862819	90800.722656
787.790000	698.900000	91000.000000	3.863306	90736.162109
788.790000	697.900000	91230.000000	3.863793	90693.037109
789.790000	696.900000	90010.000000	3.864279	90653.837891
790.790000	695.900000	90740.000000	3.864766	90611.523438
791.790000	694.900000	90500.000000	3.865253	90555.839844
792.790000	693.900000	90540.000000	3.865740	90488.398438
793.790000	692.900000	90440.000000	3.866226	90379.287109
794.790000	691.900000	90950.000000	3.866713	90240.078125
795.790000	690.900000	90240.000000	3.867200	90084.238281
796.790000	689.900000	90050.000000	3.867687	89955.839844
797.790000	688.900000	88620.000000	3.868173	89885.917969
798.790000	687.900000	88920.000000	3.868660	89902.236328
799.790000	686.900000	90000.000000	3.869147	90001.601562
800.790000	685.900000	90450.000000	3.869634	90158.564453
801.790000	684.900000	90890.000000	3.870120	90317.441406
802.790000	683.900000	90750.000000	3.870607	90440.878906
803.790000	682.900000	90550.000000	3.871094	90497.763672
804.790000	681.900000	90630.000000	3.871581	90463.603516
805.790000	680.900000	90970.000000	3.872067	90354.755859
806.790000	679.900000	89840.000000	3.872554	90200.761719
807.790000	678.900000	89970.000000	3.873041	89999.121094
808.790000	677.900000	90660.000000	3.873528	89774.794922
809.790000	676.900000	88950.000000	3.874014	89585.722656
810.790000	675.900000	88740.000000	3.872916	89452.080078
811.790000	674.900000	91680.000000	3.871601	89374.921875
812.790000	673.900000	89970.000000	3.870287	89396.005859
813.790000	672.900000	88940.000000	3.868972	89524.062500
814.790000	671.900000	88080.000000	3.867658	89695.712891
815.790000	670.900000	91000.000000	3.866343	89866.152344
816.790000	669.900000	90730.000000	3.865028	90006.494141
817.790000	668.900000	90880.000000	3.863714	90060.146484
818.790000	667.900000	90610.000000	3.862399	89999.833984
819.790000	666.900000	91500.000000	3.861085	89853.105469
820.790000	665.900000	91920.000000	3.859770	89642.363281
821.790000	664.900000	92280.000000	3.858455	89394.150391
822.790000	663.900000	92240.000000	3.857141	89151.953125
823.790000	662.900000	93640.000000	3.855826	88923.339844
824.790000	661.900000	91720.000000	3.854511	88703.388672
825.790000	660.900000	91910.000000	3.853197	88487.158203
826.790000	659.900000	91250.000000	3.851882	88262.773438
827.790000	658.900000	90720.000000	3.850568	87996.855469
828.790000	657.900000	90960.000000	3.849253	87685.322266
829.790000	656.900000	91160.000000	3.847938	87327.929688
830.790000	655.900000	92200.000000	3.846624	86910.917969
831.790000	654.900000	94270.000000	3.845309	86417.431641
832.790000	653.900000	90890.000000	3.843995	85850.654297
833.790000	652.900000	88180.000000	3.842680	85186.816406
834.790000	651.900000	85500.000000	3.841365	84402.148438
835.790000	650.900000	84480.000000	3.840051	83530.595703
836.790000	649.900000	81920.000000	3.838736	82620.849609
837.790000	648.900000	80850.000000	3.837421	81718.183594
838.790000	647.900000	80930.000000	3.836107	80903.378906
839.790000	646.900000	79360.000000	3.834792	80263.554688
840.790000	645.900000	78460.000000	3.833478	79811.362305
841.790000	644.900000	79270.000000	3.832163	79537.436523
842.790000	643.900000	78940.000000	3.830848	79413.867188
843.790000	642.900000	79850.000000	3.829534	79396.176758
844.790000	641.900000	79280.000000	3.828219	79416.367188
845.790000	640.900000	79720.000000	3.826905	79432.119141
846.790000	639.900000	79990.000000	3.825590	79424.248047
847.790000	638.900000	81080.000000	3.824275	79388.857422
848.790000	637.900000	81390.000000	3.822961	79303.071289
849.790000	636.900000	79700.000000	3.821646	79170.805664
850.790000	635.900000	79760.000000	3.820332	79003.256836
851.790000	634.900000	78790.000000	3.819017	78795.517578
852.790000	633.900000	78540.000000	3.817702	78555.639648
853.790000	632.900000	77640.000000	3.816388	78316.430664
854.790000	631.900000	77760.000000	3.815073	78064.365234
855.790000	630.900000	79070.000000	3.813758	77800.253906
856.790000	629.900000	79070.000000	3.812444	77523.100586
857.790000	628.900000	79620.000000	3.811129	77218.051758
858.790000	627.900000	77030.000000	3.809815	76842.709961
859.790000	626.900000	77560.000000	3.808500	76438.041992
860.790000	625.900000	75960.000000	3.807185	76021.069336
861.790000	624.900000	74930.000000	3.805871	75614.565430
862.790000	623.900000	74340.000000	3.804556	75240.844727
863.790000	622.900000	75230.000000	3.803242	74974.550781
864.790000	621.900000	73800.000000	3.801927	74795.917969
865.790000	620.900000	75550.000000	3.800612	74698.559570
866.790000	619.900000	74500.000000	3.799298	74696.879883
867.790000	618.900000	73290.000000	3.797983	74787.758789
868.790000	617.900000	75030.000000	3.796668	74900.800781
869.790000	616.900000	75810.000000	3.795354	75035.200195
870.790000	615.900000	75370.000000	3.795259	75184.799805
871.790000	614.900000	74980.000000	3.795331	75300.322266
872.790000	613.900000	75690.000000	3.795402	75371.118164
873.790000	612.900000	76040.000000	3.795474	75450.961914
874.790000	611.900000	74790.000000	3.795545	75549.599609
875.790000	610.900000	75320.000000	3.795617	75676.318359
876.790000	609.900000	75600.000000	3.795689	75869.038086
877.790000	608.900000	75380.000000	3.795760	76124.560547
878.790000	607.900000	76930.000000	3.795832	76390.161133
879.790000	606.900000	77460.000000	3.795903	76642.558594
880.790000	605.900000	76620.000000	3.795975	76849.199219
881.790000	604.900000	77520.000000	3.796047	76975.761719
882.790000	603.900000	77100.000000	3.796118	77023.920898
883.790000	602.900000	77300.000000	3.796190	77006.879883
884.790000	601.900000	77230.000000	3.796261	76940.000000
885.790000	600.900000	76360.000000	3.796333	76836.718750
886.790000	599.900000	76670.000000	3.796405	76704.638672
887.790000	598.900000	76560.000000	3.796476	76526.962891
888.790000	597.900000	77360.000000	3.796548	76313.120117
889.790000	596.900000	75750.000000	3.796619	76047.041016
890.790000	595.900000	76460.000000	3.796691	75759.750977
891.790000	594.900000	74730.000000	3.796763	75482.558594
892.790000	593.900000	74710.000000	3.796834	75245.029297
893.790000	592.900000	75010.000000	3.796906	75054.775391
894.790000	591.900000	74200.000000	3.796977	74923.183594
895.790000	590.900000	74910.000000	3.797049	74799.233398
896.790000	589.900000	77590.000000	3.797120	74633.110352
897.790000	588.900000	78980.000000	3.797192	74406.186523
898.790000	587.900000	82860.000000	3.797264	74114.511719
899.790000	586.900000	86970.000000	3.797335	73755.693359
900.790000	585.900000	89600.000000	3.797407	73358.579102
901.790000	584.900000	89350.000000	3.797478	72962.739258
902.790000	583.900000	83580.000000	3.797550	72580.615234
903.790000	582.900000	78870.000000	3.797622	72179.428711
904.790000	581.900000	76110.000000	3.797693	71763.627930
905.790000	580.900000	73020.000000	3.797765	71335.644531
906.790000	579.900000	72880.000000	3.797836	70874.809570
907.790000	578.900000	75690.000000	3.797908	70353.188477
908.790000	577.900000	77310.000000	3.797980	69798.408203
909.790000	576.900000	78360.000000	3.798051	69186.005859
910.790000	575.900000	77770.000000	3.796778	68483.369141
911.790000	574.900000	73220.000000	3.795322	67665.654297
912.790000	573.900000	71190.000000	3.793866	66760.800781
913.790000	572.900000	67990.000000	3.792410	65769.829102
914.790000	571.900000	65020.000000	3.790954	64739.843750
915.790000	570.900000	63260.000000	3.789498	63745.522461
916.790000	569.900000	61550.000000	3.788042	62887.109375
917.790000	568.900000	61080.000000	3.786586	62188.901367
918.790000	567.900000	61590.000000	3.785130	61684.614258
919.790000	566.900000	60650.000000	3.783674	61365.595703
920.790000	565.900000	60820.000000	3.782218	61177.607422
921.790000	564.900000	63170.000000	3.780762	61035.527344
922.790000	563.900000	64460.000000	3.779306	60890.654297
923.790000	562.900000	66780.000000	3.777850	60701.450195
924.790000	561.900000	67130.000000	3.776394	60450.776367
925.790000	560.900000	64420.000000	3.774938	60151.474609
926.790000	559.900000	61460.000000	3.773482	59822.211914
927.790000	558.900000	60600.000000	3.772026	59506.728516
928.790000	557.900000	58010.000000	3.770570	59199.052734
929.790000	556.900000	58980.000000	3.769114	58892.548828
930.790000	555.900000	59130.000000	3.767657	58580.292969
931.790000	554.900000	60250.000000	3.766201	58249.980469
932.790000	553.900000	58980.000000	3.764745	57852.343750
933.790000	552.900000	57880.000000	3.763289	57410.380859
934.790000	551.900000	57950.000000	3.761833	56918.032227
935.790000	550.900000	56910.000000	3.760377	56355.019531
936.790000	549.900000	55980.000000	3.758921	55720.458984
937.790000	548.900000	55680.000000	3.757465	55028.349609
938.790000	547.900000	54520.000000	3.756009	54255.629883
939.790000	546.900000	53520.000000	3.754553	53418.295898
940.790000	545.900000	52740.000000	3.753097	52563.432617
941.790000	544.900000	51150.000000	3.751641	51723.837891
942.790000	543.900000	50590.000000	3.750185	50935.439453
943.790000	542.900000	49680.000000	3.748729	50228.481445
944.790000	541.900000	49440.000000	3.747273	49621.362305
945.790000	540.900000	48620.000000	3.745817	49096.562500
946.790000	539.900000	49210.000000	3.744361	48656.972656
947.790000	538.900000	47810.000000	3.742905	48296.987305
948.790000	537.900000	47850.000000	3.741449	48016.284180
949.790000	536.900000	47280.000000	3.739993	47280.000000
950.790000	535.900000	46850.000000	3.738537	47125.454102
951.790000	534.900000	47970.000000	3.737081	46970.908203
952.790000	533.900000	50200.000000	3.735624	46816.362305
953.790000	532.900000	63260.000000	3.734168	46661.816406
954.790000	531.900000	87220.000000	3.732712	46507.270508
955.790000	530.900000	95760.000000	3.731256	46352.729492
956.790000	529.900000	86970.000000	3.729800	46198.183594
957.790000	528.900000	62220.000000	3.728344	46043.637695
958.790000	527.900000	47560.000000	3.726888	45889.091797
959.790000	526.900000	45560.000000	3.725432	45734.545898
960.790000	525.900000	45580.000000	3.723976	45580.000000
961.790000	524.900000	45080.000000	3.722520	45886.396484
962.790000	523.900000	45550.000000	3.721064	45808.632812
963.790000	522.900000	45160.000000	3.719608	45803.168945
964.790000	521.900000	46460.000000	3.718152	45850.664062
965.790000	520.900000	47550.000000	3.716696	45885.717773
966.790000	519.900000	46890.000000	3.715240	45848.442383
967.790000	518.900000	46730.000000	3.713784	45675.830078
968.790000	517.900000	46210.000000	3.712328	45413.310547
969.790000	516.900000	46240.000000	3.710872	45072.592773
970.790000	515.900000	46640.000000	3.710251	44691.816406
971.790000	514.900000	47210.000000	3.709743	44307.070312
972.790000	513.900000	46250.000000	3.709236	43961.630859
973.790000	512.900000	44930.000000	3.708728	43604.580078
974.790000	511.900000	43940.000000	3.708221	43210.117188
975.790000	510.900000	43460.000000	3.707714	42774.096680
976.790000	509.900000	42250.000000	3.707206	42270.556641
977.790000	508.900000	42600.000000	3.706699	41687.358398
978.790000	507.900000	42500.000000	3.706192	41063.940430
979.790000	506.900000	41890.000000	3.705684	40422.424316
980.790000	505.900000	41840.000000	3.705177	39738.583984
981.790000	504.900000	43050.000000	3.704670	39034.660645
982.790000	503.900000	43820.000000	3.704162	38309.001465
983.790000	502.900000	44390.000000	3.703655	37549.343262
984.790000	501.900000	45290.000000	3.703148	36757.199707
985.790000	500.900000	49960.000000	3.702640	35968.059082
986.790000	499.900000	63620.000000	3.702133	35169.462891
987.790000	498.900000	79010.000000	3.701626	34361.369629
988.790000	497.900000	86730.000000	3.701118	33540.324707
989.790000	496.900000	79000.000000	3.700611	32682.929688
990.790000	495.900000	67380.000000	3.700104	31753.247070
991.790000	494.900000	55880.000000	3.699596	30741.645508
992.790000	493.900000	44220.000000	3.699089	29628.649902
993.790000	492.900000	34370.000000	3.698582	28416.662598
994.790000	491.900000	27960.000000	3.698074	27160.866699
995.790000	490.900000	25080.000000	3.697567	25931.904297
996.790000	489.900000	23520.000000	3.697059	24800.527344
997.790000	488.900000	22830.000000	3.696552	23859.521484
998.790000	487.900000	21830.000000	3.696045	23163.225098
999.790000	486.900000	22340.000000	3.695537	22697.094727
1000.790000	485.900000	22330.000000	3.695030	22423.520508
1001.790000	484.900000	21980.000000	3.694523	22276.042480
1002.790000	483.900000	22070.000000	3.694015	22152.145996
1003.790000	482.900000	22650.000000	3.693508	21975.200195
1004.790000	481.900000	22760.000000	3.693001	21705.249023
1005.790000	480.900000	21780.000000	3.692493	21309.611816
1006.790000	479.900000	21390.000000	3.691986	20806.411133
1007.790000	478.900000	22080.000000	3.691479	20246.722412
1008.790000	477.900000	23350.000000	3.690971	19655.030518
1009.790000	476.900000	27870.000000	3.690464	19061.175537
1010.790000	475.900000	33860.000000	3.689199	18495.837402
1011.790000	474.900000	37910.000000	3.687831	17938.643799
1012.790000	473.900000	34700.000000	3.686463	17344.471436
1013.790000	472.900000	27280.000000	3.685095	16711.997070
1014.790000	471.900000	21910.000000	3.683727	16015.666504
1015.790000	470.900000	18220.000000	3.682359	15247.917480
1016.790000	469.900000	14640.000000	3.680990	14448.245850
1017.790000	468.900000	12970.000000	3.679622	13683.259277
1018.790000	467.900000	12240.000000	3.678254	12994.771729
1019.790000	466.900000	11800.000000	3.676886	12445.709229
1020.790000	465.900000	11360.000000	3.675518	12069.874268
1021.790000	464.900000	11370.000000	3.674150	11862.298584
1022.790000	463.900000	11470.000000	3.672782	11794.000244
1023.790000	462.900000	11670.000000	3.671414	11821.279297
1024.790000	461.900000	12140.000000	3.670046	11885.759277
1025.790000	460.900000	12300.000000	3.668677	11940.159912
1026.790000	459.900000	12080.000000	3.667309	11953.280029
1027.790000	458.900000	12160.000000	3.665941	11907.680664
1028.790000	457.900000	12150.000000	3.664573	11809.360352
1029.790000	456.900000	11600.000000	3.663205	11676.480713
1030.790000	455.900000	11550.000000	3.661837	11533.280029
1031.790000	454.900000	10860.000000	3.660469	11397.840576
1032.790000	453.900000	11140.000000	3.659101	11278.480225
1033.790000	452.900000	11500.000000	3.657733	11176.240234
1034.790000	451.900000	10930.000000	3.656365	11083.039551
1035.790000	450.900000	11380.000000	3.654996	10992.800293
1036.790000	449.900000	10740.000000	3.653628	10906.159668
1037.790000	448.900000	10670.000000	3.652260	10830.720215
1038.790000	447.900000	10760.000000	3.650892	10774.720459
1039.790000	446.900000	10260.000000	3.649524	10745.999756
1040.790000	445.900000	10780.000000	3.648156	10735.999756
1041.790000	444.900000	10960.000000	3.646788	10731.280518
1042.790000	443.900000	10830.000000	3.645420	10720.000000
1043.790000	442.900000	10880.000000	3.644052	10690.240479
1044.790000	441.900000	10620.000000	3.642683	10636.159668
1045.790000	440.900000	10730.000000	3.641315	10567.359619
1046.790000	439.900000	10450.000000	3.639947	10502.239990
1047.790000	438.900000	9940.000000	3.638579	10452.559814
1048.790000	437.900000	10380.000000	3.637211	10425.600586
1049.790000	436.900000	10520.000000	3.635843	10429.840088
1050.790000	435.900000	10500.000000	3.634475	10465.360107
1051.790000	434.900000	10410.000000	3.633107	10519.439697
1052.790000	433.900000	10300.000000	3.631739	10580.720215
1053.790000	432.900000	10730.000000	3.630370	10642.239990
1054.790000	431.900000	10870.000000	3.629002	10686.799316
1055.790000	430.900000	11150.000000	3.627634	10702.960205
1056.790000	429.900000	10850.000000	3.626266	10691.359863
1057.790000	428.900000	10320.000000	3.624898	10662.960205
1058.790000	427.900000	10510.000000	3.623530	10619.920654
1059.790000	426.900000	10800.000000	3.622162	10577.120361
1060.790000	425.900000	10530.000000	3.622249	10546.960449
1061.790000	424.900000	10340.000000	3.622535	10535.200195
1062.790000	423.900000	10080.000000	3.622821	10524.799805
1063.790000	422.900000	11090.000000	3.623107	10516.400146
1064.790000	421.900000	10580.000000	3.623393	10503.439941
1065.790000	420.900000	10500.000000	3.623679	10480.720215
1066.790000	419.900000	10430.000000	3.623964	10444.720459
1067.790000	418.900000	10300.000000	3.624250	10410.880127
1068.790000	417.900000	10340.000000	3.624536	10381.119385
1069.790000	416.900000	10290.000000	3.624822	10362.399902
1070.790000	415.900000	10240.000000	3.625108	10360.000000
1071.790000	414.900000	10470.000000	3.625394	10375.200195
1072.790000	413.900000	10540.000000	3.625680	10407.359619
1073.790000	412.900000	10190.000000	3.625966	10460.560303
1074.790000	411.900000	10170.000000	3.626251	10526.800537
1075.790000	410.900000	10620.000000	3.626537	10592.719727
1076.790000	409.900000	11120.000000	3.626823	10649.599609
1077.790000	408.900000	10960.000000	3.627109	10688.719482
1078.790000	407.900000	10560.000000	3.627395	10699.599609
1079.790000	406.900000	10730.000000	3.627681	10682.960205
1080.790000	405.900000	10640.000000	3.627967	10652.879639
1081.790000	404.900000	10710.000000	3.628253	10624.719238
1082.790000	403.900000	10470.000000	3.628538	10608.559570
1083.790000	402.900000	10360.000000	3.628824	10609.119873
1084.790000	401.900000	10660.000000	3.629110	10633.520508
1085.790000	400.900000	10390.000000	3.629396	10669.279785
1086.790000	399.900000	11000.000000	3.629682	10701.359863
1087.790000	398.900000	10990.000000	3.629968	10717.679443
1088.790000	397.900000	10850.000000	3.630254	10718.959961
1089.790000	396.900000	10550.000000	3.630540	10696.560059
1090.790000	395.900000	10760.000000	3.630826	10660.959473
1091.790000	394.900000	10430.000000	3.631111	10621.359863
1092.790000	393.900000	10640.000000	3.631397	10584.320068
1093.790000	392.900000	10520.000000	3.631683	10546.719971
1094.790000	391.900000	10490.000000	3.631969	10508.719482
1095.790000	390.900000	10670.000000	3.632255	10469.759521
1096.790000	389.900000	10310.000000	3.632541	10426.479492
1097.790000	388.900000	10570.000000	3.632827	10383.039551
1098.790000	387.900000	10190.000000	3.633113	10346.560059
1099.790000	386.900000	10090.000000	3.633398	10326.159668
1100.790000	385.900000	10140.000000	3.631736	10316.960449
1101.790000	384.900000	10570.000000	3.629808	10323.039551
1102.790000	383.900000	10360.000000	3.627879	10338.880615
1103.790000	382.900000	10380.000000	3.625951	10363.360596
1104.790000	381.900000	10240.000000	3.624023	10391.679688
1105.790000	380.900000	10310.000000	3.622094	10422.480469
1106.790000	379.900000	10600.000000	3.620166	10454.720459
1107.790000	378.900000	10520.000000	3.618238	10490.560303
1108.790000	377.900000	10400.000000	3.616310	10521.440430
1109.790000	376.900000	10800.000000	3.614381	10542.800293
1110.790000	375.900000	10580.000000	3.612453	10557.839355
1111.790000	374.900000	10230.000000	3.610525	10554.239502
1112.790000	373.900000	10920.000000	3.608597	10532.239990
1113.790000	372.900000	10520.000000	3.606668	10496.400146
1114.790000	371.900000	10700.000000	3.604740	10453.840332
1115.790000	370.900000	10380.000000	3.602812	10418.399658
1116.790000	369.900000	9860.000000	3.600884	10415.360107
1117.790000	368.900000	10020.000000	3.598955	10439.520264
1118.790000	367.900000	10770.000000	3.597027	10496.879883
1119.790000	366.900000	10510.000000	3.595099	10584.880371
1120.790000	365.900000	10600.000000	3.593170	10671.760254
1121.790000	364.900000	11220.000000	3.591242	10734.239502
1122.790000	363.900000	10980.000000	3.589314	10781.760254
1123.790000	362.900000	10500.000000	3.587386	10804.479980
1124.790000	361.900000	10980.000000	3.585457	10797.120361
1125.790000	360.900000	10920.000000	3.583529	10787.600098
1126.790000	359.900000	10340.000000	3.581601	10783.199463
1127.790000	358.900000	10890.000000	3.579673	10775.999756
1128.790000	357.900000	10890.000000	3.577744	10772.159424
1129.790000	356.900000	10880.000000	3.575816	10779.680176
1130.790000	355.900000	10680.000000	3.573888	10787.359619
1131.790000	354.900000	10710.000000	3.571959	10795.920410
1132.790000	353.900000	10660.000000	3.570031	10807.519531
1133.790000	352.900000	10950.000000	3.568103	10821.199951
1134.790000	351.900000	10980.000000	3.566175	10833.199463
1135.790000	350.900000	10880.000000	3.564246	10845.679932
1136.790000	349.900000	10930.000000	3.562318	10863.120117
1137.790000	348.900000	10380.000000	3.560390	10884.479980
1138.790000	347.900000	10950.000000	3.558462	10904.639893
1139.790000	346.900000	11160.000000	3.556533	10921.280518
1140.790000	345.900000	11050.000000	3.554605	10929.759521
1141.790000	344.900000	11270.000000	3.552677	10928.320312
1142.790000	343.900000	10610.000000	3.550749	10923.039551
1143.790000	342.900000	10760.000000	3.548820	10924.560547
1144.790000	341.900000	10780.000000	3.546892	10941.679688
1145.790000	340.900000	10900.000000	3.544964	10980.319824
1146.790000	339.900000	11150.000000	3.543035	11031.199951
1147.790000	338.900000	11130.000000	3.541107	11084.959717
1148.790000	337.900000	11140.000000	3.539179	11132.239990
1149.790000	336.900000	11170.000000	3.537251	11158.239746
1150.790000	335.900000	11530.000000	3.535322	11160.400391
1151.790000	334.900000	11310.000000	3.533394	11154.639893
1152.790000	333.900000	10780.000000	3.531466	11154.399414
1153.790000	332.900000	10920.000000	3.529538	11164.799805
1154.790000	331.900000	11160.000000	3.527609	11198.719482
1155.790000	330.900000	11090.000000	3.525681	11256.639404
1156.790000	329.900000	11430.000000	3.523753	11328.320312
1157.790000	328.900000	11550.000000	3.521824	11401.359863
1158.790000	327.900000	11780.000000	3.519896	11475.839844
1159.790000	326.900000	11390.000000	3.517968	11550.479736
1160.790000	325.900000	11190.000000	3.516040	11624.000244
1161.790000	324.900000	11570.000000	3.514111	11690.240479
1162.790000	323.900000	12160.000000	3.512183	11743.680420
1163.790000	322.900000	12170.000000	3.510255	11777.440186
1164.790000	321.900000	11870.000000	3.508327	11784.560547
1165.790000	320.900000	11670.000000	3.506398	11766.080322
1166.790000	319.900000	11570.000000	3.504470	11728.480225
1167.790000	318.900000	11840.000000	3.502542	11687.840576
1168.790000	317.900000	11400.000000	3.500613	11643.759766
1169.790000	316.900000	11740.000000	3.498685	11597.199707
1170.790000	315.900000	11660.000000	3.496757	11545.520020
1171.790000	314.900000	11560.000000	3.494829	11492.399902
1172.790000	313.900000	11400.000000	3.492900	11428.959961
1173.790000	312.900000	11480.000000	3.490972	11372.080078
1174.790000	311.900000	10950.000000	3.489044	11332.480469
1175.790000	310.900000	11280.000000	3.487116	11318.959961
1176.790000	309.900000	11210.000000	3.485187	11333.280029
1177.790000	308.900000	11300.000000	3.483259	11379.360352
1178.790000	307.900000	11300.000000	3.481331	11439.200439
1179.790000	306.900000	11610.000000	3.479403	11495.360107
1180.790000	305.900000	11870.000000	3.477474	11533.680420
1181.790000	304.900000	11620.000000	3.475546	11540.079346
1182.790000	303.900000	11760.000000	3.473618	11506.719971
1183.790000	302.900000	11350.000000	3.471689	11433.039551
1184.790000	301.900000	11470.000000	3.469761	11324.880371
1185.790000	300.900000	11250.000000	3.467833	11187.919922
1186.790000	299.900000	11020.000000	3.465905	11035.920410
1187.790000	298.900000	11020.000000	3.463976	10876.080322
1188.790000	297.900000	10650.000000	3.462048	10721.359863
1189.790000	296.900000	10460.000000	3.460120	10588.320312
1190.790000	295.900000	10150.000000	3.461095	10499.759521
1191.790000	294.900000	10120.000000	3.462467	10449.255371
1192.790000	293.900000	10800.000000	3.463838	10447.189941
1193.790000	292.900000	10100.000000	3.465210	10488.854980
1194.790000	291.900000	10200.000000	3.466581	10200.000000
1195.790000	290.900000	10640.000000	3.467953	10188.181763
1196.790000	289.900000	11770.000000	3.469324	10176.363525
1197.790000	288.900000	13520.000000	3.470696	10164.545288
1198.790000	287.900000	13360.000000	3.472067	10152.727051
1199.790000	286.900000	13480.000000	3.473439	10140.908813
1200.790000	285.900000	21130.000000	3.474810	10129.091187
1201.790000	284.900000	30150.000000	3.476182	10117.272949
1202.790000	283.900000	22050.000000	3.477553	10105.454712
1203.790000	282.900000	11550.000000	3.478925	10093.636475
1204.790000	281.900000	10270.000000	3.480296	10081.818237
1205.790000	280.900000	10070.000000	3.481668	10070.000000
1206.790000	279.900000	9150.000000	3.483039	9799.417114
1207.790000	278.900000	9100.000000	3.484410	9664.760132
1208.790000	277.900000	9300.000000	3.485782	9586.788330
1209.790000	276.900000	9510.000000	3.487153	9560.399780
1210.790000	275.900000	10190.000000	3.488525	9581.840210
1211.790000	274.900000	9160.000000	3.489896	9632.800293
1212.790000	273.900000	9620.000000	3.491268	9683.200073
1213.790000	272.900000	10040.000000	3.492639	9726.400146
1214.790000	271.900000	9700.000000	3.494011	9770.320435
1215.790000	270.900000	9820.000000	3.495382	9803.040161
1216.790000	269.900000	9820.000000	3.496754	9827.360229
1217.790000	268.900000	9730.000000	3.498125	9844.879761
1218.790000	267.900000	10010.000000	3.499497	9849.760132
1219.790000	266.900000	10010.000000	3.500868	9837.760010
1220.790000	265.900000	9950.000000	3.502240	9821.679688
1221.790000	264.900000	9640.000000	3.503611	9801.519775
1222.790000	263.900000	9780.000000	3.504983	9790.079956
1223.790000	262.900000	9410.000000	3.506354	9795.759888
1224.790000	261.900000	9710.000000	3.507726	9815.759888
1225.790000	260.900000	10050.000000	3.509097	9835.040283
1226.790000	259.900000	10220.000000	3.510469	9853.200073
1227.790000	258.900000	9770.000000	3.511840	9855.839844
1228.790000	257.900000	9840.000000	3.513212	9834.160156
1229.790000	256.900000	9850.000000	3.514583	9788.560181
1230.790000	255.900000	9770.000000	3.515954	9733.040161
1231.790000	254.900000	9680.000000	3.517326	9675.039673
1232.790000	253.900000	9650.000000	3.518697	9624.719849
1233.790000	252.900000	9500.000000	3.520069	9593.920288
1234.790000	251.900000	9330.000000	3.521440	9597.360229
1235.790000	250.900000	9160.000000	3.522812	9628.480225
1236.790000	249.900000	9770.000000	3.524183	9669.600220
1237.790000	248.900000	10350.000000	3.525555	9716.000366
1238.790000	247.900000	9660.000000	3.526926	9759.119873
1239.790000	246.900000	9630.000000	3.528298	9775.440063
1240.790000	245.900000	10060.000000	3.529140	9767.760010
1241.790000	244.900000	9670.000000	3.529909	9754.240112
1242.790000	243.900000	9660.000000	3.530679	9735.200195
1243.790000	242.900000	9730.000000	3.531448	9714.320068
1244.790000	241.900000	9680.000000	3.532218	9710.880127
1245.790000	240.900000	9530.000000	3.532988	9722.640381
1246.790000	239.900000	9730.000000	3.533757	9736.400146
1247.790000	238.900000	9850.000000	3.534527	9749.760132
1248.790000	237.900000	9750.000000	3.535296	9754.240112
1249.790000	236.900000	9940.000000	3.536066	9736.640015
1250.790000	235.900000	9980.000000	3.536836	9701.279907
1251.790000	234.900000	9670.000000	3.537605	9666.719971
1252.790000	233.900000	9270.000000	3.538375	9642.720337
1253.790000	232.900000	9420.000000	3.539144	9646.320190
1254.790000	231.900000	9350.000000	3.539914	9687.199707
1255.790000	230.900000	9760.000000	3.540684	9754.879761
1256.790000	229.900000	10030.000000	3.541453	9825.999756
1257.790000	228.900000	10240.000000	3.542223	9888.800049
1258.790000	227.900000	9960.000000	3.542992	9921.040039
1259.790000	226.900000	10040.000000	3.543762	9910.800171
1260.790000	225.900000	10080.000000	3.544532	9870.720215
1261.790000	224.900000	9500.000000	3.545301	9815.599976
1262.790000	223.900000	9840.000000	3.546071	9754.000244
1263.790000	222.900000	9900.000000	3.546841	9708.079834
1264.790000	221.900000	9230.000000	3.547610	9696.560059
1265.790000	220.900000	9450.000000	3.548380	9712.800293
1266.790000	219.900000	9660.000000	3.549149	9753.120117
1267.790000	218.900000	9920.000000	3.549919	9806.320190
1268.790000	217.900000	10310.000000	3.550689	9863.439941
1269.790000	216.900000	9690.000000	3.551458	9907.440186
1270.790000	215.900000	10210.000000	3.552228	9942.880249
1271.790000	214.900000	9680.000000	3.552997	9971.680298
1272.790000	213.900000	10020.000000	3.553767	10007.440186
1273.790000	212.900000	9790.000000	3.554537	10039.520264
1274.790000	211.900000	10300.000000	3.555306	10069.760132
1275.790000	210.900000	10230.000000	3.556076	10091.600342
1276.790000	209.900000	10130.000000	3.556845	10096.320190
1277.790000	208.900000	10380.000000	3.557615	10077.600098
1278.790000	207.900000	10040.000000	3.558385	10053.439941
1279.790000	206.900000	9730.000000	3.559154	10033.599854
1280.790000	205.900000	9740.000000	3.559924	10018.480225
1281.790000	204.900000	10190.000000	3.560693	10021.040039
1282.790000	203.900000	9910.000000	3.561463	10040.159912
1283.790000	202.900000	10270.000000	3.562233	10061.599731
1284.790000	201.900000	10230.000000	3.563002	10081.279907
1285.790000	200.900000	9960.000000	3.563772	10107.760010
1286.790000	199.900000	9910.000000	3.564541	10130.960083
1287.790000	198.900000	10230.000000	3.565311	10148.959961
1288.790000	197.900000	10340.000000	3.566081	10167.680054
1289.790000	196.900000	10020.000000	3.566850	10179.920044
1290.790000	195.900000	10380.000000	3.567620	10176.799927
1291.790000	194.900000	10360.000000	3.568389	10164.639893
1292.790000	193.900000	10080.000000	3.569159	10150.880127
1293.790000	192.900000	10010.000000	3.569929	10139.680176
1294.790000	191.900000	9840.000000	3.570698	10140.960083
1295.790000	190.900000	10100.000000	3.571468	10157.279663
1296.790000	189.900000	10430.000000	3.572237	10186.480103
1297.790000	188.900000	10250.000000	3.573007	10221.359863
1298.790000	187.900000	10210.000000	3.573777	10253.439941
1299.790000	186.900000	10210.000000	3.574546	10277.600098
1300.790000	185.900000	10360.000000	3.573872	10295.040283
1301.790000	184.900000	10440.000000	3.573001	10302.399902
1302.790000	183.900000	10470.000000	3.572130	10305.119629
1303.790000	182.900000	10040.000000	3.571258	10312.239990
1304.790000	181.900000	10070.000000	3.570387	10322.399902
1305.790000	180.900000	10520.000000	3.569516	10331.920166
1306.790000	179.900000	10540.000000	3.568645	10347.839355
1307.790000	178.900000	10320.000000	3.567773	10368.160400
1308.790000	177.900000	10180.000000	3.566902	10382.480469
1309.790000	176.900000	10550.000000	3.566031	10393.759766
1310.790000	175.900000	10410.000000	3.565160	10411.679688
1311.790000	174.900000	10270.000000	3.564288	10426.159668
1312.790000	173.900000	10680.000000	3.563417	10436.879883
1313.790000	172.900000	10380.000000	3.562546	10450.959473
1314.790000	171.900000	10350.000000	3.561675	10471.600342
1315.790000	170.900000	10400.000000	3.560804	10490.000000
1316.790000	169.900000	10840.000000	3.559932	10516.400146
1317.790000	168.900000	10290.000000	3.559061	10552.080078
1318.790000	167.900000	10600.000000	3.558190	10602.800293
1319.790000	166.900000	10360.000000	3.557319	10663.039551
1320.790000	165.900000	10890.000000	3.556447	10731.199951
1321.790000	164.900000	11150.000000	3.555576	10809.200439
1322.790000	163.900000	10430.000000	3.554705	10895.520020
1323.790000	162.900000	11000.000000	3.553834	10976.879883
1324.790000	161.900000	11300.000000	3.552963	11049.759521
1325.790000	160.900000	11190.000000	3.552091	11118.559570
1326.790000	159.900000	11000.000000	3.551220	11163.120117
1327.790000	158.900000	11340.000000	3.550349	11172.480469
1328.790000	157.900000	11390.000000	3.549478	11141.199951
1329.790000	156.900000	11510.000000	3.548606	11073.919678
1330.790000	155.900000	10860.000000	3.547735	10962.159424
1331.790000	154.900000	10940.000000	3.546864	10819.040527
1332.790000	153.900000	10500.000000	3.545993	10654.720459
1333.790000	152.900000	10400.000000	3.545122	10484.399414
1334.790000	151.900000	10310.000000	3.544250	10309.439697
1335.790000	150.900000	10480.000000	3.543379	10148.320312
1336.790000	149.900000	9910.000000	3.542508	10016.719971
1337.790000	148.900000	9550.000000	3.541637	9935.839844
1338.790000	147.900000	9300.000000	3.540765	9910.375977
1339.790000	146.900000	9600.000000	3.539894	9938.967896
1340.790000	145.900000	10220.000000	3.539023	10004.455566
1341.790000	144.900000	10220.000000	3.538152	10078.999023
1342.790000	143.900000	10450.000000	3.537280	10123.941650
1343.790000	142.900000	10740.000000	3.536409	10127.058105
1344.790000	141.900000	12250.000000	3.535538	10094.747925
1345.790000	140.900000	16330.000000	3.534667	10036.011963
1346.790000	139.900000	20790.000000	3.533796	9968.770142
1347.790000	138.900000	20490.000000	3.532924	9913.873291
1348.790000	137.900000	15040.000000	3.532053	9872.780762
1349.790000	136.900000	11900.000000	3.531182	9826.613159
1350.790000	135.900000	10350.000000	3.530311	9772.529907
1351.790000	134.900000	9550.000000	3.529439	9705.411377
1352.790000	133.900000	9600.000000	3.528568	9625.845337
1353.790000	132.900000	9350.000000	3.527697	9533.925781
1354.790000	131.900000	9530.000000	3.526826	9451.011353
1355.790000	130.900000	9180.000000	3.525955	9376.662598
1356.790000	129.900000	9340.000000	3.528427	9308.640137
1357.790000	128.900000	9450.000000	3.531356	9247.360229
1358.790000	127.900000	9200.000000	3.534284	9200.479736
1359.790000	126.900000	8920.000000	3.537213	9161.119995
1360.790000	125.900000	9070.000000	3.540141	9127.760010
1361.790000	124.900000	9040.000000	3.543070	9101.920166
1362.790000	123.900000	8990.000000	3.545999	9072.239990
1363.790000	122.900000	9490.000000	3.548927	9033.439941
1364.790000	121.900000	9010.000000	3.551856	8978.640137
1365.790000	120.900000	9160.000000	3.554784	8920.960083
1366.790000	119.900000	8460.000000	3.557713	8872.720337
1367.790000	118.900000	8410.000000	3.560642	8854.080200
1368.790000	117.900000	8800.000000	3.563570	8866.799927
1369.790000	116.900000	9140.000000	3.566499	8931.439819
1370.790000	115.900000	8590.000000	3.569427	9039.119873
1371.790000	114.900000	9240.000000	3.572356	9164.417114
1372.790000	113.900000	9250.000000	3.575285	9291.971436
1373.790000	112.900000	9650.000000	3.578213	9419.702759
1374.790000	111.900000	9530.000000	3.581142	9517.851562
1375.790000	110.900000	9930.000000	3.584070	9562.657471
1376.790000	109.900000	10270.000000	3.586999	9572.468872
1377.790000	108.900000	10410.000000	3.589927	9530.965576
1378.790000	107.900000	10120.000000	3.592856	9419.908447
1379.790000	106.900000	9920.000000	3.595785	9241.217041
1380.790000	105.900000	9460.000000	3.598713	9016.411133
1381.790000	104.900000	8580.000000	3.601642	8733.142700
1382.790000	103.900000	7950.000000	3.604570	8409.171143
1383.790000	102.900000	8170.000000	3.607499	8065.936890
1384.790000	101.900000	8030.000000	3.610428	7724.719849
1385.790000	100.900000	7420.000000	3.613356	7399.600220
1386.790000	99.900000	6860.000000	3.616285	7110.441284
1387.790000	98.900000	6560.000000	3.619213	6881.127319
1388.790000	97.900000	6020.000000	3.622142	6718.936768
1389.790000	96.900000	6540.000000	3.625070	6624.440918
1390.790000	95.900000	6470.000000	3.627999	6575.891724
1391.790000	94.900000	6870.000000	3.630928	6554.895630
1392.790000	93.900000	8870.000000	3.633856	6533.239136
1393.790000	92.900000	12820.000000	3.636785	6492.150269
1394.790000	91.900000	18670.000000	3.639713	6410.524902
1395.790000	90.900000	20910.000000	3.642642	6304.968872
1396.790000	89.900000	23850.000000	3.645571	6178.971558
1397.790000	88.900000	28300.000000	3.648499	6018.599243
1398.790000	87.900000	25960.000000	3.651428	5828.489380
1399.790000	86.900000	15990.000000	3.654356	5616.848145
1400.790000	85.900000	8900.000000	3.657285	5353.949585
1401.790000	84.900000	6000.000000	3.660213	5038.866577
1402.790000	83.900000	4780.000000	3.663142	4703.619080
1403.790000	82.900000	3960.000000	3.666071	4360.768127
1404.790000	81.900000	3470.000000	3.668999	4020.770569
1405.790000	80.900000	3700.000000	3.671928	3719.934692
1406.790000	79.900000	3480.000000	3.674856	3474.129333
1407.790000	78.900000	3150.000000	3.677785	3280.960083
1408.790000	77.900000	2890.000000	3.680714	3136.560059
1409.790000	76.900000	2910.000000	3.683642	3039.040222
1410.790000	75.900000	2840.000000	3.686571	2977.839966
1411.790000	74.900000	2870.000000	3.689499	2938.640137
1412.790000	73.900000	3000.000000	3.692428	2908.080139
1413.790000	72.900000	3040.000000	3.695357	2878.959961
1414.790000	71.900000	2980.000000	3.698285	2850.160217
1415.790000	70.900000	2600.000000	3.701214	2815.760193
1416.790000	69.900000	2850.000000	3.704142	2783.040161
1417.790000	68.900000	2540.000000	3.707071	2759.520264
1418.790000	67.900000	2740.000000	3.709999	2746.880188
1419.790000	66.900000	2780.000000	3.712928	2738.720093
1420.790000	65.900000	2840.000000	3.715857	2737.680054
1421.790000	64.900000	2680.000000	3.718785	2736.239929
1422.790000	63.900000	2680.000000	3.721714	2726.239929
1423.790000	62.900000	2930.000000	3.724642	2710.639954
1424.790000	61.900000	2520.000000	3.727571	2692.560120
1425.790000	60.900000	2760.000000	3.730500	2670.000000
1426.790000	59.900000	2690.000000	3.733428	2653.200073
1427.790000	58.900000	2480.000000	3.736357	2650.480042
1428.790000	57.900000	2590.000000	3.739285	2660.159912
1429.790000	56.900000	2570.000000	3.742214	2681.679993
1430.790000	55.900000	2750.000000	3.745142	2719.440002
1431.790000	54.900000	2630.000000	3.748071	2755.520020
1432.790000	53.900000	3220.000000	3.751000	2787.120056
1433.790000	52.900000	2760.000000	3.753928	2815.599976
1434.790000	51.900000	2720.000000	3.756857	2842.720032
1435.790000	50.900000	2740.000000	3.759785	2860.960083
1436.790000	49.900000	3050.000000	3.762714	2885.199890
1437.790000	48.900000	2660.000000	3.765643	2909.920044
1438.790000	47.900000	3090.000000	3.768571	2926.480103
1439.790000	46.900000	3140.000000	3.771500	2930.639954
1440.790000	45.900000	2950.000000	3.774428	2925.520020
1441.790000	44.900000	3010.000000	3.777357	2907.520142
1442.790000	43.900000	2660.000000	3.780285	2880.000000
1443.790000	42.900000	2890.000000	3.783214	2851.040039
1444.790000	41.900000	2750.000000	3.786143	2823.120117
1445.790000	40.900000	2850.000000	3.789071	2796.880188
1446.790000	39.900000	2900.000000	3.792000	2771.679993
1447.790000	38.900000	2770.000000	3.794928	2755.120239
1448.790000	37.900000	2580.000000	3.797857	2753.840027
1449.790000	36.900000	2560.000000	3.800786	2771.600037
1450.790000	35.900000	2750.000000	3.803714	2812.080078
1451.790000	34.900000	2800.000000	3.806643	2878.080139
1452.790000	33.900000	2910.000000	3.809571	2960.880127
1453.790000	32.900000	3110.000000	3.812500	3042.879944
1454.790000	31.900000	3400.000000	3.815429	3118.320007
1455.790000	30.900000	3120.000000	3.818357	3180.639954
1456.790000	29.900000	3170.000000	3.821286	3221.520081
1457.790000	28.900000	3430.000000	3.824214	3240.639954
1458.790000	27.900000	3390.000000	3.827143	3249.440002
1459.790000	26.900000	3070.000000	3.830071	3242.319946
1460.790000	25.900000	3240.000000	3.830423	3212.640076
1461.790000	24.900000	3190.000000	3.830423	3153.919983
1462.790000	23.900000	3290.000000	3.830423	3052.720032
1463.790000	22.900000	3380.000000	3.830423	2894.160156
1464.790000	21.900000	3000.000000	3.830423	2682.399902
1465.790000	20.900000	2410.000000	3.830423	2427.760010
1466.790000	19.900000	2030.000000	3.830423	2150.079956
1467.790000	18.900000	1680.000000	3.830423	1881.679993
1468.790000	17.900000	1400.000000	3.830423	1651.679993
1469.790000	16.900000	1330.000000	3.830423	1475.662842
1470.790000	15.900000	1150.000000	3.830423	1362.782898
1471.790000	14.900000	980.000000	3.830423	1309.194336
1472.790000	13.900000	1080.000000	3.830423	1302.337189
1473.790000	12.900000	1490.000000	3.830423	1323.971405
1474.790000	11.900000	4380.000000	3.830423	1363.988647
1475.790000	10.900000	14050.000000	3.830423	1418.045654
1476.790000	9.900000	17920.000000	3.830423	1489.199982
1477.790000	8.900000	8150.000000	3.830423	1558.811493
1478.790000	7.900000	2080.000000	3.830423	1614.560089
1479.790000	6.900000	1830.000000	3.830423	1635.034332
1480.790000	5.900000	1920.000000	3.830423	1590.657196
1481.790000	4.900000	2100.000000	3.830423	1452.691498
1482.790000	3.900000	1850.000000	3.830423	1239.057159
1483.790000	2.900000	840.000000	3.830423	975.834351
1484.790000	1.900000	180.000000	3.830423	697.679977
1485.790000	0.900000	10.000000	3.830423	445.039978
1486.790000	-0.100000	30.000000	3.830423	254.079990
1487.790000	-1.100000	10.000000	3.830423	129.519997
1488.790000	-2.100000	10.000000	3.830423	59.520001
