# Supplementary material for: Influence of the magnetic field on bandgap and chemical composition of zinc thin films prepared by sparking discharge process
Source: Sci Rep. 2020 Jan 29;10:1388. doi: 10.1038/s41598-020-58183-4 (PMC6989455; doi:10.1038/s41598-020-58183-4)
Supplement: Supplementary file 5 — Related Manuscript File. [file 41598_2020_58183_MOESM5_ESM.zip › XPS_7-3-2019_Stefan/XPS_7-3-2019/4_ZnN2-0.4T_ITO/Zn 2p]

Dataset Zn 2p:27(7-3-2019)
Dwell Time (s)	0.139535
Number of sweeps	3
Kinetic Energy(eV)	Binding Energy(eV)	Intensity(cps)	Transmission Value	Background(cps)	Zn 2p(cps)	Zn 2p(cps)	Envelope(cps)
426.790000	1059.900000	23473.222222	0.624567	23436.532715	0.000000	0.000000	0.000000
426.890000	1059.800000	23585.500000	0.624491	23429.834961	0.000000	0.000000	0.000000
426.990000	1059.700000	23234.333333	0.624416	23417.675890	0.000000	0.000000	0.000000
427.090000	1059.600000	23506.666667	0.624340	23401.527561	0.000000	0.000000	0.000000
427.190000	1059.500000	23267.777778	0.624265	23378.714138	0.000000	0.000000	0.000000
427.290000	1059.400000	23506.666667	0.624189	23353.978407	0.000000	0.000000	0.000000
427.390000	1059.300000	23595.055556	0.624114	23320.482639	0.000000	0.000000	0.000000
427.490000	1059.200000	23437.388889	0.624039	23285.006239	0.000000	0.000000	0.000000
427.590000	1059.100000	23105.333333	0.623963	23244.878038	0.000000	0.000000	0.000000
427.690000	1059.000000	23246.277778	0.623888	23208.830078	0.000000	0.000000	0.000000
427.790000	1058.900000	23067.111111	0.623812	23173.356011	0.000000	0.000000	0.000000
427.890000	1058.800000	23241.500000	0.623737	23148.494303	0.000000	0.000000	0.000000
427.990000	1058.700000	22988.277778	0.623661	23129.768121	0.000000	0.000000	0.000000
428.090000	1058.600000	23117.277778	0.623586	23117.543728	0.000000	0.000000	0.000000
428.190000	1058.500000	23074.277778	0.623510	23104.843424	0.000000	0.000000	0.000000
428.290000	1058.400000	23246.277778	0.623435	23093.290907	0.000000	0.000000	0.000000
428.390000	1058.300000	23403.944444	0.623360	23075.035970	0.000000	0.000000	0.000000
428.490000	1058.200000	23141.166667	0.623284	23051.830621	0.000000	0.000000	0.000000
428.590000	1058.100000	22983.500000	0.623209	23028.018717	0.000000	0.000000	0.000000
428.690000	1058.000000	22797.166667	0.623133	23004.206814	0.000000	0.000000	0.000000
428.790000	1057.900000	23172.222222	0.623058	22979.520074	0.000000	0.000000	0.000000
428.890000	1057.800000	23368.111111	0.622982	22956.457031	0.000000	0.000000	0.000000
428.990000	1057.700000	22914.222222	0.622907	22932.421170	0.000000	0.000000	0.000000
429.090000	1057.600000	22923.777778	0.622832	22897.989909	0.000000	0.000000	0.000000
429.190000	1057.500000	22957.222222	0.622756	22855.993056	0.000000	0.000000	0.000000
429.290000	1057.400000	22921.388889	0.622681	22807.121148	0.000000	0.000000	0.000000
429.390000	1057.300000	22701.611111	0.622605	22754.551595	0.000000	0.000000	0.000000
429.490000	1057.200000	22620.388889	0.622530	22703.442437	0.000000	0.000000	0.000000
429.590000	1057.100000	22613.222222	0.622454	22667.630100	0.000000	0.000000	0.000000
429.690000	1057.000000	22376.722222	0.622379	22645.166612	0.000000	0.000000	0.000000
429.790000	1056.900000	22847.333333	0.622304	22635.580729	0.000000	0.000000	0.000000
429.890000	1056.800000	22844.944444	0.622228	22631.768772	0.000000	0.000000	0.000000
429.990000	1056.700000	22656.222222	0.622153	22627.536892	0.000000	0.000000	0.000000
430.090000	1056.600000	22696.833333	0.622077	22608.530762	0.000000	0.000000	0.000000
430.190000	1056.500000	22785.222222	0.622002	22574.694390	0.000000	0.000000	0.000000
430.290000	1056.400000	22706.388889	0.621926	22528.848253	0.000000	0.000000	0.000000
430.390000	1056.300000	22295.500000	0.621851	22482.530870	0.000000	0.000000	0.000000
430.490000	1056.200000	22133.055556	0.621776	22442.129720	0.000000	0.000000	0.000000
430.590000	1056.100000	22400.611111	0.621700	22415.861274	0.000000	0.000000	0.000000
430.690000	1056.000000	22388.666667	0.621625	22402.503092	0.000000	0.000000	0.000000
430.790000	1055.900000	22491.388889	0.621549	22398.203559	0.000000	0.000000	0.000000
430.890000	1055.800000	22391.055556	0.621474	22390.749946	0.000000	0.000000	0.000000
430.990000	1055.700000	22493.777778	0.621398	22371.792806	0.000000	0.000000	0.000000
431.090000	1055.600000	22522.444444	0.621323	22339.913737	0.000000	0.000000	0.000000
431.190000	1055.500000	22214.277778	0.621247	22301.329915	0.000000	0.000000	0.000000
431.290000	1055.400000	22049.444444	0.621172	22258.194607	0.000000	0.000000	0.000000
431.390000	1055.300000	22321.777778	0.621097	22216.552355	0.000000	0.000000	0.000000
431.490000	1055.200000	22211.888889	0.621021	22187.559082	0.000000	0.000000	0.000000
431.590000	1055.100000	22018.388889	0.620946	22172.157281	0.000000	0.000000	0.000000
431.690000	1055.000000	22085.277778	0.620870	22163.404243	0.000000	0.000000	0.000000
431.790000	1054.900000	22156.944444	0.620795	22157.842611	0.000000	0.000000	0.000000
431.890000	1054.800000	22357.611111	0.620719	22156.141927	0.000000	0.000000	0.000000
431.990000	1054.700000	22360.000000	0.620644	22148.919271	0.000000	0.000000	0.000000
432.090000	1054.600000	22283.555556	0.620569	22135.696398	0.000000	0.000000	0.000000
432.190000	1054.500000	22118.722222	0.620493	22122.228570	0.000000	0.000000	0.000000
432.290000	1054.400000	21946.722222	0.620418	22111.721191	0.000000	0.000000	0.000000
432.390000	1054.300000	22066.166667	0.620342	22101.958008	0.000000	0.000000	0.000000
432.490000	1054.200000	22379.111111	0.620267	22095.481879	0.000000	0.000000	0.000000
432.590000	1054.100000	22145.000000	0.620191	22086.943468	0.000000	0.000000	0.000000
432.690000	1054.000000	22254.888889	0.620116	22070.074273	0.000000	0.000000	0.000000
432.790000	1053.900000	22137.833333	0.620041	22045.098253	0.000000	0.000000	0.000000
432.890000	1053.800000	21848.777778	0.619965	22011.425184	0.000000	0.000000	0.000000
432.990000	1053.700000	22013.611111	0.619890	21968.532498	0.000000	0.000000	0.000000
433.090000	1053.600000	22274.000000	0.619814	21921.426595	0.000000	0.000000	0.000000
433.190000	1053.500000	21824.888889	0.619739	21872.536024	0.000000	0.000000	0.000000
433.290000	1053.400000	21946.722222	0.619663	21822.558322	0.000000	0.000000	0.000000
433.390000	1053.300000	22085.277778	0.619588	21773.770399	0.000000	0.000000	0.000000
433.490000	1053.200000	21803.388889	0.619513	21730.383138	0.000000	0.000000	0.000000
433.590000	1053.100000	21545.388889	0.619437	21696.273817	0.000000	0.000000	0.000000
433.690000	1053.000000	21454.611111	0.619362	21672.438585	0.000000	0.000000	0.000000
433.790000	1052.900000	22070.944444	0.619286	21656.455892	0.000000	0.000000	0.000000
433.890000	1052.800000	21808.166667	0.619211	21645.519260	0.000000	0.000000	0.000000
433.990000	1052.700000	21722.166667	0.619135	21635.340820	0.000000	0.000000	0.000000
434.090000	1052.600000	21545.388889	0.619060	21620.802192	0.000000	0.000000	0.000000
434.190000	1052.500000	21629.000000	0.618984	21603.181803	0.000000	0.000000	0.000000
434.290000	1052.400000	21452.222222	0.618909	21579.885471	0.000000	0.000000	0.000000
434.390000	1052.300000	21769.944444	0.618834	21555.518338	0.000000	0.000000	0.000000
434.490000	1052.200000	21796.222222	0.618758	21532.984863	0.000000	0.000000	0.000000
434.590000	1052.100000	21385.333333	0.618683	21511.256239	0.000000	0.000000	0.000000
434.690000	1052.000000	21707.833333	0.618607	21487.558648	0.000000	0.000000	0.000000
434.790000	1051.900000	21433.111111	0.618532	21470.589138	0.000000	0.000000	0.000000
434.890000	1051.800000	21294.555556	0.618456	21455.632921	0.000000	0.000000	0.000000
434.990000	1051.700000	21468.944444	0.618381	21439.657227	0.000000	0.000000	0.000000
435.090000	1051.600000	21738.888889	0.618306	21423.459907	0.000000	0.000000	0.000000
435.190000	1051.500000	21562.111111	0.618230	21409.548828	0.000000	0.000000	0.000000
435.290000	1051.400000	21273.055556	0.618155	21390.064453	0.000000	0.000000	0.000000
435.390000	1051.300000	21468.944444	0.618079	21368.555122	0.000000	0.000000	0.000000
435.490000	1051.200000	21645.722222	0.618004	21347.178765	0.000000	0.000000	0.000000
435.590000	1051.100000	21294.555556	0.617928	21329.108127	0.000000	0.000000	0.000000
435.690000	1051.000000	21292.166667	0.617853	21312.700846	0.000000	0.000000	0.000000
435.790000	1050.900000	21285.000000	0.617778	21302.487413	0.000000	0.000000	0.000000
435.890000	1050.800000	21311.277778	0.617702	21295.397732	0.000000	0.000000	0.000000
435.990000	1050.700000	21306.500000	0.617627	21291.105197	0.000000	0.000001	0.000001
436.090000	1050.600000	21253.944444	0.617551	21287.416884	0.000000	0.000002	0.000002
436.190000	1050.500000	21294.555556	0.617476	21286.108127	0.000000	0.000004	0.000004
436.290000	1050.400000	21263.500000	0.617400	21283.203668	0.000000	0.000009	0.000009
436.390000	1050.300000	21387.722222	0.617325	21281.808594	0.000000	0.000018	0.000018
436.490000	1050.200000	21153.611111	0.617250	21281.407335	0.000000	0.000035	0.000035
436.590000	1050.100000	21265.888889	0.617174	21280.719130	0.000000	0.000068	0.000068
436.690000	1050.000000	21294.555556	0.617099	21277.373752	0.000000	0.000132	0.000132
436.790000	1049.900000	21430.722222	0.617023	21276.018338	0.000000	0.000254	0.000254
436.890000	1049.800000	21201.388889	0.616948	21275.024523	0.000000	0.000481	0.000481
436.990000	1049.700000	21213.333333	0.616872	21273.972385	0.000000	0.000899	0.000899
437.090000	1049.600000	21265.888889	0.616797	21277.756348	0.000000	0.001657	0.001657
437.190000	1049.500000	21132.111111	0.616721	21284.904351	0.000000	0.003035	0.003035
437.290000	1049.400000	21490.444444	0.616646	21290.944227	0.000000	0.005516	0.005516
437.390000	1049.300000	21332.777778	0.616571	21294.172960	0.000000	0.009899	0.009899
437.490000	1049.200000	21282.611111	0.616495	21295.987956	0.000000	0.017529	0.017529
437.590000	1049.100000	21201.388889	0.616420	21287.806478	0.000000	0.030646	0.030646
437.690000	1049.000000	21418.777778	0.616344	21274.135688	0.000000	0.052972	0.052972
437.790000	1048.900000	21258.722222	0.616269	21258.745551	0.000000	0.091129	0.091129
437.890000	1048.800000	21222.888889	0.616193	21245.683648	0.000000	0.154975	0.154975
437.990000	1048.700000	21148.833333	0.616118	21232.659071	0.000000	0.260177	0.260177
438.090000	1048.600000	21246.777778	0.616043	21228.480849	0.000000	0.431371	0.431371
438.190000	1048.500000	21397.277778	0.615967	21230.557129	0.000000	0.706576	0.706576
438.290000	1048.400000	21619.444444	0.615892	21234.056478	0.000000	1.148813	1.148813
438.390000	1048.300000	21342.333333	0.615816	21233.179308	0.000000	1.850705	1.850705
438.490000	1048.200000	21318.444444	0.615741	21229.819933	0.000000	2.946000	2.946000
438.590000	1048.100000	21418.777778	0.615665	21217.446235	0.000000	4.632836	4.632836
438.690000	1048.000000	21545.388889	0.615590	21194.257216	0.000000	7.199634	7.199634
438.790000	1047.900000	21726.944444	0.615515	21164.445095	0.000000	11.071846	11.071846
438.890000	1047.800000	22042.277778	0.615439	22042.277778	0.000000	16.898946	16.898946
438.990000	1047.700000	22097.222222	0.615364	22018.442546	0.000000	25.509226	25.509226
439.090000	1047.600000	21772.333333	0.615288	21994.609646	0.000000	38.052725	38.052725
439.190000	1047.500000	21863.111111	0.615213	21970.774414	0.000000	56.109085	56.109085
439.290000	1047.400000	21951.500000	0.615137	21946.941515	0.000000	81.795751	81.795751
439.390000	1047.300000	22345.666667	0.615062	21923.106283	0.000000	118.232503	118.232503
439.490000	1047.200000	22563.055556	0.614986	21899.273383	0.000000	169.191444	169.191444
439.590000	1047.100000	22582.166667	0.614911	21875.438151	0.000000	239.368956	239.368956
439.690000	1047.000000	22639.500000	0.614836	21851.602919	0.000000	334.793468	334.793468
439.790000	1046.900000	23260.611111	0.614760	21827.770020	0.000000	462.984645	462.984645
439.890000	1046.800000	23485.166667	0.614685	21803.934787	0.000000	633.602329	633.602329
439.990000	1046.700000	23564.000000	0.614609	21780.101888	0.000000	858.864607	858.864607
440.090000	1046.600000	23695.388889	0.614534	21756.266656	0.000000	1151.290619	1151.290619
440.190000	1046.500000	24567.333333	0.614458	21732.433757	0.000000	1525.449320	1525.449320
440.290000	1046.400000	24584.055556	0.614383	21708.598524	0.000000	1997.888258	1997.888258
440.390000	1046.300000	25241.000000	0.614308	21684.763292	0.000000	2586.386312	2586.386312
440.490000	1046.200000	26206.111111	0.614232	21660.930393	0.000000	3313.048869	3313.048869
440.590000	1046.100000	26958.611111	0.614157	21637.095161	0.000000	4194.780701	4194.780701
440.690000	1046.000000	28090.944444	0.614081	21613.262261	0.000000	5245.883938	5245.883938
440.790000	1045.900000	28771.777778	0.614006	21589.427029	0.000000	6478.054864	6478.054864
440.890000	1045.800000	30162.111111	0.613930	21565.591797	0.000000	7897.268907	7897.268907
440.990000	1045.700000	31760.277778	0.613855	21541.758898	0.000000	9503.111396	9503.111396
441.090000	1045.600000	33704.833333	0.613780	21517.923665	0.000000	11283.068658	11283.068658
441.190000	1045.500000	35420.055556	0.613704	21494.090766	0.000000	13206.915066	13206.915066
441.290000	1045.400000	36996.722222	0.613629	21470.255534	0.000000	15231.342095	15231.342095
441.390000	1045.300000	39094.166667	0.613553	21446.422635	0.000000	17299.015245	17299.015245
441.490000	1045.200000	41387.500000	0.613478	21422.587402	0.000000	19338.477810	19338.477810
441.590000	1045.100000	43114.666667	0.613402	21398.752170	0.000000	21261.104112	21261.104112
441.690000	1045.000000	44067.833333	0.613327	21374.919271	0.000000	22976.746257	22976.746257
441.790000	1044.900000	45694.666667	0.613252	21351.084039	0.000000	24398.037164	24398.037164
441.890000	1044.800000	46595.277778	0.613176	21327.251139	0.000000	25446.278809	25446.278809
441.990000	1044.700000	47479.166667	0.613101	21303.415907	0.000000	26059.849989	26059.849989
442.090000	1044.600000	47159.055556	0.613025	21279.583008	0.000000	26194.206326	26194.206326
442.190000	1044.500000	47479.166667	0.612950	21255.747776	0.000000	25838.357530	25838.357530
442.290000	1044.400000	46733.833333	0.612874	21231.912543	0.000000	25021.408854	25021.408854
442.390000	1044.300000	45228.833333	0.612799	21208.079644	0.000000	23795.241645	23795.241645
442.490000	1044.200000	43857.611111	0.612723	21184.244412	0.000000	22230.199816	22230.199816
442.590000	1044.100000	41922.611111	0.612648	21160.411513	0.000000	20410.036784	20410.036784
442.690000	1044.000000	40400.888889	0.612573	21136.576280	0.000000	18423.017795	18423.017795
442.790000	1043.900000	38363.166667	0.612497	21112.743381	0.000000	16361.494168	16361.494168
442.890000	1043.800000	35945.611111	0.612422	21088.908149	0.000000	14305.743300	14305.743300
442.990000	1043.700000	33774.111111	0.612346	21065.072917	0.000000	12321.031548	12321.031548
443.090000	1043.600000	31509.444444	0.612271	21041.240017	0.000000	10457.811361	10457.811361
443.190000	1043.500000	30045.055556	0.612195	21017.404785	0.000000	8754.491591	8754.491591
443.290000	1043.400000	28700.111111	0.612120	20993.571886	0.000000	7232.708713	7232.708713
443.390000	1043.300000	27147.333333	0.612045	20969.736654	0.000000	5898.525933	5898.525933
443.490000	1043.200000	25943.333333	0.611969	20945.903754	0.000000	4749.496039	4749.496039
443.590000	1043.100000	24854.000000	0.611894	20922.068522	0.000000	3776.689277	3776.689277
443.690000	1043.000000	24510.000000	0.611818	20898.233290	0.000000	2966.802870	2966.802870
443.790000	1042.900000	24051.333333	0.611743	20874.400391	0.000000	2305.494008	2305.494008
443.890000	1042.800000	23463.666667	0.611667	20850.565158	0.000000	1771.674886	1771.674886
443.990000	1042.700000	23251.055556	0.611592	20826.732259	0.000000	1345.745504	1345.745504
444.090000	1042.600000	23091.000000	0.611517	20802.897027	0.000000	1010.424254	1010.424254
444.190000	1042.500000	22747.000000	0.611441	20779.064128	0.000000	749.876144	749.876144
444.290000	1042.400000	22367.166667	0.611366	20755.228895	0.000000	550.906698	550.906698
444.390000	1042.300000	22319.388889	0.611290	20731.393663	0.000000	400.735819	400.735819
444.490000	1042.200000	22066.166667	0.611215	20707.560764	0.000000	288.332612	288.332612
444.590000	1042.100000	22039.888889	0.611139	20683.725532	0.000000	205.110421	205.110421
444.690000	1042.000000	21932.388889	0.611064	20659.892632	0.000000	144.235527	144.235527
444.790000	1041.900000	21891.777778	0.610989	20636.057400	0.000000	100.320976	100.320976
444.890000	1041.800000	21906.111111	0.610913	20612.222168	0.000000	69.167407	69.167407
444.990000	1041.700000	21877.444444	0.610838	20588.389269	0.000000	47.210054	47.210054
445.090000	1041.600000	21906.111111	0.610762	20564.554036	0.000000	31.855378	31.855378
445.190000	1041.500000	22027.944444	0.610687	20540.721137	0.000000	21.244582	21.244582
445.290000	1041.400000	21908.500000	0.610611	20516.885905	0.000000	13.999565	13.999565
445.390000	1041.300000	21643.333333	0.610536	20493.053006	0.000000	9.144716	9.144716
445.490000	1041.200000	21586.000000	0.610460	20469.217773	0.000000	5.920187	5.920187
445.590000	1041.100000	21562.111111	0.610385	20445.382541	0.000000	3.790012	3.790012
445.690000	1041.000000	21652.888889	0.610310	20421.549642	0.000000	2.397423	2.397423
445.790000	1040.900000	22042.277778	0.610234	20397.714410	0.000000	1.497985	1.497985
445.890000	1040.800000	22016.000000	0.610159	20373.881510	0.000000	0.925900	0.925900
445.990000	1040.700000	21765.166667	0.610083	20350.046278	0.000000	0.567919	0.567919
446.090000	1040.600000	21746.055556	0.610008	20326.213379	0.000000	0.344919	0.344919
446.190000	1040.500000	21657.666667	0.609932	20302.378147	0.000000	0.206927	0.206927
446.290000	1040.400000	21695.888889	0.609857	20278.542914	0.000000	0.122581	0.122581
446.390000	1040.300000	21507.166667	0.609782	20254.710015	0.000000	0.071672	0.071672
446.490000	1040.200000	21311.277778	0.609706	20230.874783	0.000000	0.041602	0.041602
446.590000	1040.100000	20907.555556	0.609631	20207.041884	0.000000	0.023954	0.023954
446.690000	1040.000000	21024.611111	0.609555	20183.206651	0.000000	0.013628	0.013628
446.790000	1039.900000	21151.222222	0.609480	20159.373752	0.000000	0.007653	0.007653
446.890000	1039.800000	21127.333333	0.609404	20135.538520	0.000000	0.004240	0.004240
446.990000	1039.700000	21208.555556	0.609329	20111.703288	0.000000	0.002325	0.002325
447.090000	1039.600000	21132.111111	0.609254	20087.870388	0.000000	0.001266	0.001266
447.190000	1039.500000	21101.055556	0.609178	20064.035156	0.000000	0.000683	0.000683
447.290000	1039.400000	21213.333333	0.609103	20040.202257	0.000000	0.000364	0.000364
447.390000	1039.300000	21256.333333	0.609027	20016.367025	0.000000	0.000191	0.000191
447.490000	1039.200000	20785.722222	0.608952	19992.534125	0.000000	0.000099	0.000099
447.590000	1039.100000	20843.055556	0.608876	19968.698893	0.000000	0.000051	0.000051
447.690000	1039.000000	21098.666667	0.608801	19944.863661	0.000000	0.000026	0.000026
447.790000	1038.900000	21244.388889	0.608726	19921.030762	0.000000	0.000013	0.000013
447.890000	1038.800000	20611.333333	0.608650	19897.195530	0.000000	0.000007	0.000007
447.990000	1038.700000	20821.555556	0.608575	19873.362630	0.000000	0.000003	0.000003
448.090000	1038.600000	20599.388889	0.608499	19849.527398	0.000000	0.000002	0.000002
448.190000	1038.500000	20312.722222	0.608424	19825.694499	0.000000	0.000001	0.000001
448.290000	1038.400000	20570.722222	0.608348	19801.859266	0.000000	0.000000	0.000000
448.390000	1038.300000	20425.000000	0.608273	19778.024034	0.000000	0.000000	0.000000
448.490000	1038.200000	20377.222222	0.608197	19754.191135	0.000000	0.000000	0.000000
448.590000	1038.100000	20470.388889	0.608122	19730.355903	0.000000	0.000000	0.000000
448.690000	1038.000000	20778.555556	0.608047	19706.523003	0.000000	0.000000	0.000000
448.790000	1037.900000	20678.222222	0.607971	19682.687771	0.000000	0.000000	0.000000
448.890000	1037.800000	20556.388889	0.607896	19658.852539	0.000000	0.000000	0.000000
448.990000	1037.700000	20496.666667	0.607820	19635.019640	0.000000	0.000000	0.000000
449.090000	1037.600000	20272.111111	0.607745	19611.184408	0.000000	0.000000	0.000000
449.190000	1037.500000	20214.777778	0.607669	19587.351508	0.000000	0.000000	0.000000
449.290000	1037.400000	20298.388889	0.607594	19563.516276	0.000000	0.000000	0.000000
449.390000	1037.300000	20456.055556	0.607519	19539.682210	0.000000	0.000000	0.000000
449.490000	1037.200000	19911.388889	0.607443	19515.848145	0.000000	0.000000	0.000000
449.590000	1037.100000	20102.500000	0.607368	19492.014079	0.000000	0.000000	0.000000
449.690000	1037.000000	19803.888889	0.607292	19468.180013	0.000000	0.000000	0.000000
449.790000	1036.900000	19639.055556	0.607217	19444.345947	0.000000	0.000000	0.000000
449.890000	1036.800000	19818.222222	0.607141	19420.510715	0.000000	0.000000	0.000000
449.990000	1036.700000	19849.277778	0.607066	19396.676649	0.000000	0.000000	0.000000
450.090000	1036.600000	19777.611111	0.606991	19372.842584	0.000000	0.000000	0.000000
450.190000	1036.500000	19775.222222	0.606915	19349.008518	0.000000	0.000000	0.000000
450.290000	1036.400000	19715.500000	0.606840	19325.174452	0.000000	0.000000	0.000000
450.390000	1036.300000	19565.000000	0.606764	19301.340386	0.000000	0.000000	0.000000
450.490000	1036.200000	19292.666667	0.606689	19277.506321	0.000000	0.000000	0.000000
450.590000	1036.100000	19510.055556	0.606613	19253.671088	0.000000	0.000000	0.000000
450.690000	1036.000000	19407.333333	0.606538	19229.837023	0.000000	0.000000	0.000000
450.790000	1035.900000	19099.166667	0.606462	19206.002957	0.000000	0.000000	0.000000
450.890000	1035.800000	19431.222222	0.606387	19182.168891	0.000000	0.000000	0.000000
450.990000	1035.700000	19352.388889	0.606312	19158.334825	0.000000	0.000000	0.000000
451.090000	1035.600000	19655.777778	0.606236	19134.500760	0.000000	0.000000	0.000000
451.190000	1035.500000	19560.222222	0.606161	19110.666694	0.000000	0.000000	0.000000
451.290000	1035.400000	19780.000000	0.606085	19086.831462	0.000000	0.000000	0.000000
451.390000	1035.300000	19428.833333	0.606010	19062.997396	0.000000	0.000000	0.000000
451.490000	1035.200000	19295.055556	0.605934	19039.163330	0.000000	0.000000	0.000000
451.590000	1035.100000	19060.944444	0.605859	19015.329264	0.000000	0.000000	0.000000
451.690000	1035.000000	19151.722222	0.605784	18991.495199	0.000000	0.000000	0.000000
451.790000	1034.900000	18984.500000	0.605708	18967.661133	0.000000	0.000000	0.000000
451.890000	1034.800000	18903.277778	0.605633	18943.825901	0.000000	0.000000	0.000000
451.990000	1034.700000	18967.777778	0.605557	18919.991835	0.000000	0.000000	0.000000
452.090000	1034.600000	19106.333333	0.605482	18896.157769	0.000000	0.000000	0.000000
452.190000	1034.500000	18888.944444	0.605406	18872.323703	0.000000	0.000000	0.000000
452.290000	1034.400000	18805.333333	0.605331	18848.489638	0.000000	0.000000	0.000000
452.390000	1034.300000	18664.388889	0.605256	18824.655572	0.000000	0.000000	0.000000
452.490000	1034.200000	18351.444444	0.605180	18800.821506	0.000000	0.000000	0.000000
452.590000	1034.100000	18308.444444	0.605105	18776.986274	0.000000	0.000000	0.000000
452.690000	1034.000000	18267.833333	0.605029	18753.152208	0.000000	0.000000	0.000000
452.790000	1033.900000	18210.500000	0.604954	18729.318142	0.000000	0.000000	0.000000
452.890000	1033.800000	18473.277778	0.604878	18705.484077	0.000000	0.000000	0.000000
452.990000	1033.700000	18404.000000	0.604803	18681.650011	0.000000	0.000000	0.000000
453.090000	1033.600000	18248.722222	0.604728	18657.815945	0.000000	0.000000	0.000000
453.190000	1033.500000	18114.944444	0.604652	18633.980713	0.000000	0.000000	0.000000
453.290000	1033.400000	18232.000000	0.604577	18610.146647	0.000000	0.000000	0.000000
453.390000	1033.300000	18191.388889	0.604501	18586.312581	0.000000	0.000000	0.000000
453.490000	1033.200000	18157.944444	0.604426	18562.478516	0.000000	0.000000	0.000000
453.590000	1033.100000	18246.333333	0.604350	18538.644450	0.000000	0.000000	0.000000
453.690000	1033.000000	17895.166667	0.604275	18514.810384	0.000000	0.000000	0.000000
453.790000	1032.900000	17938.166667	0.604199	18490.976318	0.000000	0.000000	0.000000
453.890000	1032.800000	18014.611111	0.604124	18467.141086	0.000000	0.000000	0.000000
453.990000	1032.700000	17713.611111	0.604049	18443.307020	0.000000	0.000000	0.000000
454.090000	1032.600000	17866.500000	0.603973	18419.472955	0.000000	0.000000	0.000000
454.190000	1032.500000	18091.055556	0.603898	18395.638889	0.000000	0.000000	0.000000
454.290000	1032.400000	17694.500000	0.603822	18371.804823	0.000000	0.000000	0.000000
454.390000	1032.300000	17852.166667	0.603747	18347.970757	0.000000	0.000000	0.000000
454.490000	1032.200000	18069.555556	0.603671	18324.136692	0.000000	0.000000	0.000000
454.590000	1032.100000	17818.722222	0.603596	18300.301459	0.000000	0.000000	0.000000
454.690000	1032.000000	17663.444444	0.603521	18276.467394	0.000000	0.000000	0.000000
454.790000	1031.900000	17658.666667	0.603445	18252.633328	0.000000	0.000000	0.000000
454.890000	1031.800000	17634.777778	0.603370	18228.799262	0.000000	0.000000	0.000000
454.990000	1031.700000	17630.000000	0.603294	18204.965196	0.000000	0.000000	0.000000
455.090000	1031.600000	17630.000000	0.603219	18181.131131	0.000000	0.000000	0.000000
455.190000	1031.500000	17763.777778	0.603143	18157.295898	0.000000	0.000000	0.000000
455.290000	1031.400000	17443.666667	0.603068	18133.461833	0.000000	0.000000	0.000000
455.390000	1031.300000	17598.944444	0.602993	18109.627767	0.000000	0.000000	0.000000
455.490000	1031.200000	17200.000000	0.602917	18085.793701	0.000000	0.000000	0.000000
455.590000	1031.100000	16973.055556	0.602842	18061.959635	0.000000	0.000000	0.000000
455.690000	1031.000000	17534.444444	0.602766	18038.125570	0.000000	0.000000	0.000000
455.790000	1030.900000	17520.111111	0.602691	18014.291504	0.000000	0.000000	0.000000
455.890000	1030.800000	17431.722222	0.602615	17990.456272	0.000000	0.000000	0.000000
455.990000	1030.700000	17364.833333	0.602540	17966.622206	0.000000	0.000000	0.000000
456.090000	1030.600000	16970.666667	0.602465	17942.788140	0.000000	0.000000	0.000000
456.190000	1030.500000	17059.055556	0.602389	17918.954074	0.000000	0.000000	0.000000
456.290000	1030.400000	16901.388889	0.602314	17895.120009	0.000000	0.000000	0.000000
456.390000	1030.300000	17102.055556	0.602238	17871.285943	0.000000	0.000000	0.000000
456.490000	1030.200000	17231.055556	0.602163	17847.451877	0.000000	0.000000	0.000000
456.590000	1030.100000	17037.555556	0.602087	17823.616645	0.000000	0.000000	0.000000
456.690000	1030.000000	16803.444444	0.602012	17799.782579	0.000000	0.000000	0.000000
456.790000	1029.900000	16848.833333	0.601936	17775.948513	0.000000	0.000000	0.000000
456.890000	1029.800000	16925.277778	0.601861	17752.114448	0.000000	0.000000	0.000000
456.990000	1029.700000	16903.777778	0.601786	17728.280382	0.000000	0.000000	0.000000
457.090000	1029.600000	16552.611111	0.601710	17704.446316	0.000000	0.000000	0.000000
457.190000	1029.500000	16927.666667	0.601635	17680.611084	0.000000	0.000000	0.000000
457.290000	1029.400000	16738.944444	0.601559	17656.777018	0.000000	0.000000	0.000000
457.390000	1029.300000	16540.666667	0.601484	17632.942952	0.000000	0.000000	0.000000
457.490000	1029.200000	16488.111111	0.601408	17609.108887	0.000000	0.000000	0.000000
457.590000	1029.100000	16368.666667	0.601333	17585.274821	0.000000	0.000000	0.000000
457.690000	1029.000000	16497.666667	0.601258	17561.440755	0.000000	0.000000	0.000000
457.790000	1028.900000	16566.944444	0.601182	17537.606689	0.000000	0.000000	0.000000
457.890000	1028.800000	16206.222222	0.601107	17513.771457	0.000000	0.000000	0.000000
457.990000	1028.700000	16222.944444	0.601031	17489.937391	0.000000	0.000000	0.000000
458.090000	1028.600000	16086.777778	0.600956	17466.103326	0.000000	0.000000	0.000000
458.190000	1028.500000	16048.555556	0.600880	17442.269260	0.000000	0.000000	0.000000
458.290000	1028.400000	15919.555556	0.600805	17418.435194	0.000000	0.000000	0.000000
458.390000	1028.300000	16294.611111	0.600730	17394.601128	0.000000	0.000000	0.000000
458.490000	1028.200000	16330.444444	0.600654	17370.767063	0.000000	0.000000	0.000000
458.590000	1028.100000	16010.333333	0.600579	17346.931831	0.000000	0.000000	0.000000
458.690000	1028.000000	15936.277778	0.600503	17323.097765	0.000000	0.000000	0.000000
458.790000	1027.900000	16072.444444	0.600428	17299.263699	0.000000	0.000000	0.000000
458.890000	1027.800000	16440.333333	0.600352	17275.429633	0.000001	0.000000	0.000001
458.990000	1027.700000	16029.444444	0.600277	17251.595567	0.000001	0.000000	0.000001
459.090000	1027.600000	16027.055556	0.600202	17227.761502	0.000003	0.000000	0.000003
459.190000	1027.500000	15738.000000	0.600126	17203.926270	0.000005	0.000000	0.000005
459.290000	1027.400000	16189.500000	0.600051	17180.092204	0.000011	0.000000	0.000011
459.390000	1027.300000	16134.555556	0.599975	17156.258138	0.000022	0.000000	0.000022
459.490000	1027.200000	16129.777778	0.599900	17132.424072	0.000044	0.000000	0.000044
459.590000	1027.100000	16086.777778	0.599824	17108.590007	0.000087	0.000000	0.000087
459.690000	1027.000000	16048.555556	0.599749	17084.755941	0.000170	0.000000	0.000170
459.790000	1026.900000	15862.222222	0.599673	17060.921875	0.000329	0.000000	0.000329
459.890000	1026.800000	15936.277778	0.599598	17037.086643	0.000630	0.000000	0.000630
459.990000	1026.700000	15862.222222	0.599552	17013.252577	0.001188	0.000000	0.001188
460.090000	1026.600000	16022.277778	0.599514	16989.418511	0.002212	0.000000	0.002212
460.190000	1026.500000	15812.055556	0.599476	16965.584446	0.004066	0.000000	0.004066
460.290000	1026.400000	15637.666667	0.599438	16941.750380	0.007436	0.000000	0.007436
460.390000	1026.300000	15554.055556	0.599399	16917.916314	0.013476	0.000000	0.013476
460.490000	1026.200000	15446.555556	0.599361	16894.082248	0.024093	0.000000	0.024093
460.590000	1026.100000	15969.722222	0.599323	16870.247016	0.042510	0.000000	0.042510
460.690000	1026.000000	15972.111111	0.599285	16846.412950	0.074071	0.000000	0.074071
460.790000	1025.900000	15757.111111	0.599247	16822.578885	0.127737	0.000000	0.127737
460.890000	1025.800000	15795.333333	0.599208	16798.744819	0.219327	0.000000	0.219327
460.990000	1025.700000	15711.722222	0.599170	16774.910753	0.371629	0.000000	0.371629
461.090000	1025.600000	16160.833333	0.599132	16751.076687	0.621693	0.000000	0.621693
461.190000	1025.500000	16012.722222	0.599094	16727.241455	1.027209	0.000000	1.027209
461.290000	1025.400000	15855.055556	0.599055	16703.407389	1.677745	0.000000	1.677745
461.390000	1025.300000	15835.944444	0.599017	16679.573324	2.722047	0.000000	2.722047
461.490000	1025.200000	15984.055556	0.598979	16655.739258	4.371875	0.000000	4.371875
461.590000	1025.100000	15976.888889	0.598941	16631.905192	6.935002	0.000000	6.935002
461.690000	1025.000000	15769.055556	0.598903	16608.071126	10.868741	0.000000	10.868741
461.790000	1024.900000	16261.166667	0.598864	16584.237061	16.836230	0.000000	16.836230
461.890000	1024.800000	16375.833333	0.598826	16560.401828	25.823687	0.000000	25.823687
461.990000	1024.700000	16165.611111	0.598788	16536.567763	39.318872	0.000000	39.318872
462.090000	1024.600000	16368.666667	0.598750	16512.733697	59.148156	0.000000	59.148156
462.190000	1024.500000	16275.500000	0.598711	16488.899631	87.934848	0.000000	87.934848
462.290000	1024.400000	16796.277778	0.598673	16465.065565	129.230018	0.000000	129.230018
462.390000	1024.300000	16920.500000	0.598635	16441.231500	187.828339	0.000000	187.828339
462.490000	1024.200000	17133.111111	0.598597	16417.397434	270.819646	0.000000	270.819646
462.590000	1024.100000	17312.277778	0.598559	16393.562202	386.311175	0.000000	386.311175
462.690000	1024.000000	17713.611111	0.598520	16369.728136	544.698999	0.000000	544.698999
462.790000	1023.900000	17935.777778	0.598482	16345.894070	759.295080	0.000000	759.295080
462.890000	1023.800000	18346.666667	0.598444	16322.060004	1046.621665	0.000000	1046.621665
462.990000	1023.700000	19065.722222	0.598406	16298.225939	1428.089122	0.000000	1428.089122
463.090000	1023.600000	19603.222222	0.598367	16274.391873	1930.088518	0.000000	1930.088518
463.190000	1023.500000	19481.388889	0.598329	16250.556641	2578.273946	0.000000	2578.273946
463.290000	1023.400000	20795.277778	0.598291	16226.722575	3404.341051	0.000000	3404.341051
463.390000	1023.300000	21636.166667	0.598253	16202.888509	4443.153117	0.000000	4443.153117
463.490000	1023.200000	22656.222222	0.598215	16179.054443	5732.369846	0.000000	5732.369846
463.590000	1023.100000	24505.222222	0.598176	16155.220378	7319.171210	0.000000	7319.171210
463.690000	1023.000000	26136.833333	0.598138	16131.386312	9232.931329	0.000000	9232.931329
463.790000	1022.900000	28401.500000	0.598100	16107.552246	11502.413683	0.000000	11502.413683
463.890000	1022.800000	31036.444444	0.598062	16083.717014	14148.745009	0.000000	14148.745009
463.990000	1022.700000	33778.888889	0.598023	16059.882948	17179.699110	0.000000	17179.699110
464.090000	1022.600000	36896.388889	0.597985	16036.048882	20589.126465	0.000000	20589.126465
464.190000	1022.500000	39994.777778	0.597947	16012.214817	24341.093424	0.000000	24341.093424
464.290000	1022.400000	44361.666667	0.597909	15988.380751	28361.796387	0.000000	28361.796387
464.390000	1022.300000	48654.500000	0.597871	15964.546685	32554.702311	0.000000	32554.702311
464.490000	1022.200000	52839.833333	0.597832	15940.712619	36792.341580	0.000000	36792.341580
464.590000	1022.100000	56153.222222	0.597794	15916.877387	40918.605903	0.000000	40918.605903
464.690000	1022.000000	60099.666667	0.597756	15893.043321	44742.484484	0.000000	44742.484484
464.790000	1021.900000	63408.277778	0.597718	15869.209256	48082.580404	0.000000	48082.580404
464.890000	1021.800000	66239.111111	0.597679	15845.375190	50762.699110	0.000000	50762.699110
464.990000	1021.700000	67808.611111	0.597641	15821.541124	52630.539605	0.000000	52630.539605
465.090000	1021.600000	69256.277778	0.597603	15797.707058	53572.876953	0.000000	53572.876953
465.190000	1021.500000	69798.555556	0.597565	15773.871826	53512.641493	0.000000	53512.641493
465.290000	1021.400000	69098.611111	0.597526	15750.037760	52454.755642	0.000000	52454.755642
465.390000	1021.300000	67715.444444	0.597488	15726.203695	50483.213108	0.000000	50483.213108
465.490000	1021.200000	64879.833333	0.597450	15702.369629	47715.610677	0.000000	47715.610677
465.590000	1021.100000	61009.833333	0.597412	15678.535563	44307.995985	0.000000	44307.995985
465.690000	1021.000000	56941.555556	0.597374	15654.701497	40438.177951	0.000000	40438.177951
465.790000	1020.900000	52758.611111	0.597335	15630.867432	36288.402669	0.000000	36288.402669
465.890000	1020.800000	48236.444444	0.597297	15607.032199	32048.005914	0.000000	32048.005914
465.990000	1020.700000	43766.833333	0.597259	15583.198134	27869.141710	0.000000	27869.141710
466.090000	1020.600000	39192.111111	0.597221	15559.364068	23875.726671	0.000000	23875.726671
466.190000	1020.500000	34796.555556	0.597182	15535.530002	20161.090766	0.000000	20161.090766
466.290000	1020.400000	30945.666667	0.597144	15511.695936	16795.366781	0.000000	16795.366781
466.390000	1020.300000	27904.611111	0.597106	15487.861871	13810.399957	0.000000	13810.399957
466.490000	1020.200000	25140.666667	0.597068	15464.026638	11209.805122	0.000000	11209.805122
466.590000	1020.100000	23267.777778	0.597030	15440.192573	8984.227932	0.000000	8984.227932
466.690000	1020.000000	21478.500000	0.596991	15416.358507	7111.300551	0.000000	7111.300551
466.790000	1019.900000	20365.277778	0.596953	15392.524441	5561.812161	0.000000	5561.812161
466.890000	1019.800000	19452.722222	0.596915	15368.690375	4305.239692	0.000000	4305.239692
466.990000	1019.700000	18590.333333	0.596877	15344.856310	3293.947089	0.000000	3293.947089
467.090000	1019.600000	18091.055556	0.596838	15321.022244	2491.091166	0.000000	2491.091166
467.190000	1019.500000	17591.777778	0.596800	15297.187012	1862.137577	0.000000	1862.137577
467.290000	1019.400000	17216.722222	0.596762	15273.352946	1375.958445	0.000000	1375.958445
467.390000	1019.300000	17061.444444	0.596724	15249.518880	1007.202228	0.000000	1007.202228
467.490000	1019.200000	16860.777778	0.596686	15225.684814	729.730174	0.000000	729.730174
467.590000	1019.100000	16397.333333	0.596647	15201.850749	522.746380	0.000000	522.746380
467.690000	1019.000000	16311.333333	0.596609	15178.016683	370.207098	0.000000	370.207098
467.790000	1018.900000	15953.000000	0.596571	15154.182617	259.161328	0.000000	259.161328
467.890000	1018.800000	15924.333333	0.596533	15130.347385	179.522653	0.000000	179.522653
467.990000	1018.700000	15864.611111	0.596494	15106.513319	123.375389	0.000000	123.375389
468.090000	1018.600000	15740.388889	0.596456	15082.679253	83.829201	0.000000	83.829201
468.190000	1018.500000	15616.166667	0.596418	15058.845188	56.302894	0.000000	56.302894
468.290000	1018.400000	15334.277778	0.596380	15035.011122	37.370527	0.000000	37.370527
468.390000	1018.300000	15439.388889	0.596342	15011.177056	24.511060	0.000000	24.511060
468.490000	1018.200000	15446.555556	0.596303	14987.341824	15.964163	0.000000	15.964163
468.590000	1018.100000	15458.500000	0.596265	14963.507758	10.291564	0.000000	10.291564
468.690000	1018.000000	15343.833333	0.596227	14939.673692	6.556594	0.000000	6.556594
468.790000	1017.900000	15308.000000	0.596189	14915.839627	4.126757	0.000000	4.126757
468.890000	1017.800000	15214.833333	0.596150	14892.005561	2.565497	0.000000	2.565497
468.990000	1017.700000	14959.222222	0.596112	14868.171495	1.579412	0.000000	1.579412
469.090000	1017.600000	15002.222222	0.596074	14844.337429	0.965988	0.000000	0.965988
469.190000	1017.500000	14940.111111	0.596036	14820.502197	0.583699	0.000000	0.583699
469.290000	1017.400000	14882.777778	0.595998	14796.668132	0.348337	0.000000	0.348337
469.390000	1017.300000	14682.111111	0.595959	14772.834066	0.205225	0.000000	0.205225
469.490000	1017.200000	14749.000000	0.595921	14749.000000	0.119354	0.000000	0.119354
469.590000	1017.100000	14703.611111	0.595883	14789.152696	0.069158	0.000000	0.069158
469.690000	1017.000000	14815.888889	0.595845	14784.087972	0.039630	0.000000	0.039630
469.790000	1016.900000	14823.055556	0.595806	14783.438260	0.022421	0.000000	0.022421
