# Supplementary material for: Influence of the magnetic field on bandgap and chemical composition of zinc thin films prepared by sparking discharge process
Source: Sci Rep. 2020 Jan 29;10:1388. doi: 10.1038/s41598-020-58183-4 (PMC6989455; doi:10.1038/s41598-020-58183-4)
Supplement: Supplementary file 5 — Related Manuscript File. [file 41598_2020_58183_MOESM5_ESM.zip › XPS_7-3-2019_Stefan/XPS_7-3-2019/5_ZnN2-0.4_Quartz/C 1s]

Dataset C 1s:39(7-3-2019)
Dwell Time (s)	0.250000
Number of sweeps	3
Kinetic Energy(eV)	Binding Energy(eV)	Intensity(cps)	Transmission Value	Background(cps)	C 1s(cps)	C 1s(cps)	C 1s(cps)	Envelope(cps)
1183.690000	303.000000	1406.666667	0.567284	1396.975911	0.000000	0.000000	0.000000	0.000000
1183.790000	302.900000	1433.333333	0.567264	1396.671875	0.000000	0.000000	0.000000	0.000000
1183.890000	302.800000	1333.333333	0.567243	1396.163574	0.000000	0.000000	0.000000	0.000000
1183.990000	302.700000	1401.333333	0.567223	1395.247884	0.000000	0.000000	0.000000	0.000000
1184.090000	302.600000	1420.000000	0.567203	1394.239909	0.000000	0.000000	0.000000	0.000000
1184.190000	302.500000	1457.333333	0.567183	1393.342122	0.000000	0.000000	0.000000	0.000000
1184.290000	302.400000	1412.000000	0.567162	1391.680013	0.000000	0.000000	0.000000	0.000000
1184.390000	302.300000	1374.666667	0.567142	1389.850586	0.000000	0.000000	0.000000	0.000000
1184.490000	302.200000	1362.666667	0.567122	1387.491536	0.000000	0.000000	0.000000	0.000000
1184.590000	302.100000	1408.000000	0.567101	1384.085286	0.000000	0.000000	0.000000	0.000000
1184.690000	302.000000	1393.333333	0.567081	1379.482747	0.000000	0.000000	0.000000	0.000000
1184.790000	301.900000	1394.666667	0.567061	1374.792969	0.000000	0.000000	0.000000	0.000000
1184.890000	301.800000	1348.000000	0.567041	1369.578613	0.000000	0.000000	0.000000	0.000000
1184.990000	301.700000	1365.333333	0.567020	1365.301351	0.000000	0.000000	0.000000	0.000000
1185.090000	301.600000	1325.333333	0.567000	1362.271973	0.000000	0.000000	0.000000	0.000000
1185.190000	301.500000	1362.666667	0.566980	1360.501302	0.000000	0.000000	0.000000	0.000000
1185.290000	301.400000	1362.666667	0.566960	1358.773356	0.000000	0.000000	0.000000	0.000000
1185.390000	301.300000	1392.000000	0.566939	1356.672038	0.000000	0.000000	0.000000	0.000000
1185.490000	301.200000	1354.666667	0.566919	1352.917318	0.000000	0.000000	0.000000	0.000000
1185.590000	301.100000	1354.666667	0.566899	1347.535970	0.000000	0.000000	0.000000	0.000000
1185.690000	301.000000	1333.333333	0.566878	1341.423991	0.000000	0.000000	0.000000	0.000000
1185.790000	300.900000	1317.333333	0.566858	1335.402669	0.000000	0.000000	0.000000	0.000000
1185.890000	300.800000	1354.666667	0.566838	1331.221354	0.000000	0.000000	0.000000	0.000000
1185.990000	300.700000	1278.666667	0.566818	1329.566406	0.000000	0.000000	0.000000	0.000000
1186.090000	300.600000	1336.000000	0.566797	1331.222005	0.000000	0.000000	0.000000	0.000000
1186.190000	300.500000	1368.000000	0.566777	1334.459961	0.000000	0.000000	0.000000	0.000000
1186.290000	300.400000	1370.666667	0.566757	1339.408366	0.000000	0.000000	0.000000	0.000000
1186.390000	300.300000	1338.666667	0.566737	1344.147217	0.000000	0.000000	0.000000	0.000000
1186.490000	300.200000	1356.000000	0.566716	1347.939860	0.000000	0.000000	0.000000	0.000000
1186.590000	300.100000	1412.000000	0.566696	1348.914225	0.000000	0.000000	0.000000	0.000000
1186.690000	300.000000	1386.666667	0.566676	1348.926514	0.000000	0.000000	0.000000	0.000000
1186.790000	299.900000	1306.666667	0.566655	1347.549805	0.000000	0.000000	0.000000	0.000000
1186.890000	299.800000	1360.000000	0.566635	1345.494141	0.000000	0.000000	0.000000	0.000000
1186.990000	299.700000	1346.666667	0.566615	1343.603923	0.000000	0.000000	0.000000	0.000000
1187.090000	299.600000	1320.000000	0.566595	1343.516602	0.000000	0.000000	0.000000	0.000000
1187.190000	299.500000	1333.333333	0.566574	1343.728027	0.000000	0.000000	0.000000	0.000000
1187.290000	299.400000	1357.333333	0.566554	1344.195719	0.000000	0.000000	0.000000	0.000000
1187.390000	299.300000	1365.333333	0.566534	1344.677979	0.000000	0.000000	0.000000	0.000000
1187.490000	299.200000	1396.000000	0.566514	1344.858236	0.000000	0.000000	0.000000	0.000000
1187.590000	299.100000	1396.000000	0.566493	1343.735352	0.000000	0.000000	0.000000	0.000000
1187.690000	299.000000	1353.333333	0.566473	1342.066895	0.000000	0.000000	0.000000	0.000000
1187.790000	298.900000	1334.666667	0.566453	1339.895589	0.000000	0.000000	0.000000	0.000000
1187.890000	298.800000	1349.333333	0.566432	1337.932292	0.000000	0.000000	0.000000	0.000000
1187.990000	298.700000	1304.000000	0.566412	1335.668701	0.000000	0.000000	0.000000	0.000000
1188.090000	298.600000	1364.000000	0.566392	1333.931478	0.000000	0.000000	0.000000	0.000000
1188.190000	298.500000	1425.333333	0.566372	1332.123291	0.000000	0.000000	0.000000	0.000000
1188.290000	298.400000	1333.333333	0.566351	1330.659505	0.000000	0.000000	0.000000	0.000000
1188.390000	298.300000	1381.333333	0.566331	1328.851725	0.000000	0.000000	0.000000	0.000000
1188.490000	298.200000	1329.333333	0.566311	1327.285319	0.000000	0.000000	0.000000	0.000000
1188.590000	298.100000	1340.000000	0.566291	1325.346924	0.000000	0.000000	0.000000	0.000000
1188.690000	298.000000	1341.333333	0.566270	1324.444661	0.000000	0.000000	0.000000	0.000000
1188.790000	297.900000	1278.666667	0.566250	1324.333659	0.000000	0.000000	0.000000	0.000000
1188.890000	297.800000	1321.333333	0.566230	1324.864583	0.000000	0.000000	0.000000	0.000000
1188.990000	297.700000	1329.333333	0.566209	1325.152181	0.000000	0.000000	0.000000	0.000000
1189.090000	297.600000	1337.333333	0.566189	1325.098633	0.000000	0.000000	0.000000	0.000000
1189.190000	297.500000	1336.000000	0.566169	1322.440918	0.000000	0.000000	0.000000	0.000000
1189.290000	297.400000	1346.666667	0.566149	1317.007975	0.000000	0.000000	0.000000	0.000000
1189.390000	297.300000	1330.666667	0.566128	1309.329834	0.000000	0.000000	0.000000	0.000000
1189.490000	297.200000	1285.333333	0.566108	1301.102214	0.000000	0.000000	0.000000	0.000000
1189.590000	297.100000	1245.333333	0.566088	1292.762695	0.000000	0.000000	0.000000	0.000000
1189.690000	297.000000	1293.333333	0.566067	1286.119141	0.000000	0.000000	0.000000	0.000000
1189.790000	296.900000	1334.666667	0.566047	1280.851562	0.000000	0.000000	0.000000	0.000000
1189.890000	296.800000	1324.000000	0.566027	1276.752035	0.000000	0.000000	0.000000	0.000000
1189.990000	296.700000	1332.000000	0.566033	1272.337809	0.000000	0.000000	0.000000	0.000000
1190.090000	296.600000	1333.333333	0.566045	1267.512858	0.000000	0.000000	0.000000	0.000000
1190.190000	296.500000	1268.000000	0.566057	1262.474691	0.000000	0.000000	0.000000	0.000000
1190.290000	296.400000	1228.000000	0.566070	1258.492269	0.000000	0.000000	0.000000	0.000000
1190.390000	296.300000	1261.333333	0.566082	1256.072266	0.000000	0.000000	0.000000	0.000000
1190.490000	296.200000	1338.666667	0.566095	1256.345459	0.000000	0.000000	0.000000	0.000000
1190.590000	296.100000	1244.000000	0.566107	1259.386475	0.000000	0.000000	0.000000	0.000000
1190.690000	296.000000	1248.000000	0.566119	1263.693034	0.000000	0.000000	0.000000	0.000000
1190.790000	295.900000	1292.000000	0.566132	1267.772461	0.000000	0.000000	0.000000	0.000000
1190.890000	295.800000	1402.666667	0.566144	1270.822917	0.000000	0.000000	0.000000	0.000000
1190.990000	295.700000	1272.000000	0.566156	1271.873698	0.000000	0.000000	0.000000	0.000000
1191.090000	295.600000	1290.666667	0.566169	1270.924886	0.000000	0.000000	0.000000	0.000000
1191.190000	295.500000	1242.666667	0.566181	1269.043132	0.000000	0.000000	0.000000	0.000000
1191.290000	295.400000	1258.666667	0.566193	1266.782552	0.000000	0.000000	0.000000	0.000000
1191.390000	295.300000	1317.333333	0.566206	1264.543132	0.000000	0.000000	0.000000	0.000000
1191.490000	295.200000	1265.333333	0.566218	1261.930176	0.000000	0.000000	0.000000	0.000000
1191.590000	295.100000	1294.666667	0.566231	1258.847738	0.000000	0.000000	0.000000	0.000000
1191.690000	295.000000	1252.000000	0.566243	1254.527832	0.000000	0.000000	0.000000	0.000000
1191.790000	294.900000	1261.333333	0.566255	1250.133219	0.000000	0.000000	0.000000	0.000000
1191.890000	294.800000	1198.666667	0.566268	1245.503988	0.000000	0.000000	0.000000	0.000000
1191.990000	294.700000	1268.000000	0.566280	1242.581299	0.000000	0.000000	0.000000	0.000000
1192.090000	294.600000	1206.666667	0.566292	1241.258626	0.000000	0.000000	0.000000	0.000000
1192.190000	294.500000	1264.000000	0.566305	1243.029297	0.000000	0.000000	0.000000	0.000000
1192.290000	294.400000	1204.000000	0.566317	1246.024902	0.000000	0.000000	0.000000	0.000000
1192.390000	294.300000	1270.666667	0.566329	1250.256022	0.000000	0.000000	0.000000	0.000000
1192.490000	294.200000	1260.000000	0.566342	1254.165365	0.000000	0.000000	0.000000	0.000000
1192.590000	294.100000	1269.333333	0.566354	1257.944906	0.000000	0.000000	0.000000	0.000000
1192.690000	294.000000	1265.333333	0.566366	1259.909342	0.000000	0.000000	0.000000	0.000000
1192.790000	293.900000	1273.333333	0.566379	1261.120036	0.000000	0.000000	0.000000	0.000000
1192.890000	293.800000	1304.000000	0.566391	1261.832845	0.000000	0.000000	0.000000	0.000000
1192.990000	293.700000	1242.666667	0.566404	1262.069336	0.000000	0.000000	0.000000	0.000000
1193.090000	293.600000	1288.000000	0.566416	1261.072021	0.000000	0.000000	0.000000	0.000000
1193.190000	293.500000	1280.000000	0.566428	1259.491536	0.000000	0.000000	0.000000	0.000000
1193.290000	293.400000	1258.666667	0.566441	1257.045329	0.000000	0.000000	0.000000	0.000000
1193.390000	293.300000	1238.666667	0.566453	1253.451497	0.000000	0.000000	0.000000	0.000000
1193.490000	293.200000	1248.000000	0.566465	1249.104655	0.000000	0.000000	0.000000	0.000000
1193.590000	293.100000	1265.333333	0.566478	1245.403890	0.000000	0.000000	0.000000	0.000000
1193.690000	293.000000	1213.333333	0.566490	1242.605143	0.000000	0.000000	0.000000	0.000000
1193.790000	292.900000	1241.333333	0.566502	1240.976888	0.000000	0.000000	0.000000	0.000000
1193.890000	292.800000	1232.000000	0.566515	1240.596517	0.000000	0.000000	0.000001	0.000001
1193.990000	292.700000	1300.000000	0.566527	1241.336507	0.000000	0.000000	0.000002	0.000002
1194.090000	292.600000	1250.666667	0.566539	1241.965169	0.000000	0.000000	0.000006	0.000006
1194.190000	292.500000	1297.333333	0.566552	1241.991862	0.000000	0.000000	0.000013	0.000013
1194.290000	292.400000	1253.333333	0.566564	1240.456543	0.000000	0.000000	0.000031	0.000031
1194.390000	292.300000	1253.333333	0.566577	1237.281738	0.000000	0.000000	0.000069	0.000069
1194.490000	292.200000	1230.666667	0.566589	1232.445150	0.000000	0.000000	0.000153	0.000153
1194.590000	292.100000	1290.666667	0.566601	1226.687907	0.000000	0.000000	0.000332	0.000332
1194.690000	292.000000	1328.000000	0.566614	1220.404541	0.000000	0.000000	0.000706	0.000706
1194.790000	291.900000	1233.333333	0.566626	1215.568359	0.000000	0.000000	0.001473	0.001473
1194.890000	291.800000	1182.666667	0.566638	1212.834717	0.000000	0.000000	0.003011	0.003011
1194.990000	291.700000	1208.000000	0.566651	1212.844238	0.000000	0.000000	0.006036	0.006036
1195.090000	291.600000	1194.666667	0.566663	1215.776774	0.000000	0.000000	0.011861	0.011861
1195.190000	291.500000	1205.333333	0.566675	1205.333333	0.000000	0.000000	0.022852	0.022852
1195.290000	291.400000	1230.666667	0.566688	1204.898844	0.000000	0.000000	0.043167	0.043167
1195.390000	291.300000	1266.666667	0.566700	1204.464437	0.000000	0.000000	0.079954	0.079954
1195.490000	291.200000	1254.666667	0.566712	1204.029948	0.000000	0.000000	0.145219	0.145219
1195.590000	291.100000	1230.666667	0.566725	1203.595540	0.000000	0.000000	0.258659	0.258659
1195.690000	291.000000	1258.666667	0.566737	1203.161051	0.000000	0.000000	0.451834	0.451834
1195.790000	290.900000	1216.000000	0.566750	1202.726562	0.000000	0.000000	0.774094	0.774094
1195.890000	290.800000	1208.000000	0.566762	1202.292155	0.000000	0.000000	1.300733	1.300733
1195.990000	290.700000	1253.333333	0.566774	1201.857666	0.000000	0.000000	2.143731	2.143731
1196.090000	290.600000	1256.000000	0.566787	1201.423258	0.000000	0.000000	3.465293	3.465293
1196.190000	290.500000	1232.000000	0.566799	1200.988770	0.000000	0.000001	5.493966	5.493967
1196.290000	290.400000	1249.333333	0.566811	1200.554281	0.000000	0.000002	8.543027	8.543029
1196.390000	290.300000	1297.333333	0.566824	1200.119873	0.000000	0.000004	13.039486	13.039491
1196.490000	290.200000	1206.666667	0.566836	1199.685384	0.000000	0.000011	19.510067	19.510077
1196.590000	290.100000	1214.666667	0.566848	1199.250977	0.000000	0.000025	28.609823	28.609848
1196.690000	290.000000	1224.000000	0.566861	1198.816488	0.000000	0.000059	41.105848	41.105906
1196.790000	289.900000	1297.333333	0.566873	1198.381999	0.000000	0.000133	57.843674	57.843806
1196.890000	289.800000	1281.333333	0.566885	1197.947591	0.000000	0.000294	79.680766	79.681061
1196.990000	289.700000	1289.333333	0.566898	1197.513102	0.000000	0.000638	107.378988	107.379628
1197.090000	289.600000	1353.333333	0.566910	1197.078613	0.000000	0.001357	141.452118	141.453471
1197.190000	289.500000	1449.333333	0.566923	1196.644206	0.000000	0.002824	181.973348	181.976176
1197.290000	289.400000	1477.333333	0.566935	1196.209717	0.000000	0.005760	228.361979	228.367737
1197.390000	289.300000	1464.000000	0.566947	1195.775309	0.000000	0.011509	279.188599	279.200114
1197.490000	289.200000	1561.333333	0.566960	1195.340820	0.000000	0.022531	332.058126	332.080648
1197.590000	289.100000	1608.000000	0.566972	1194.906331	0.000000	0.043219	383.643880	383.687093
1197.690000	289.000000	1544.000000	0.566984	1194.471924	0.000000	0.081230	429.936117	430.017334
1197.790000	288.900000	1685.333333	0.566997	1194.037435	0.000000	0.149601	466.726034	466.875651
1197.890000	288.800000	1677.333333	0.567009	1193.603027	0.000001	0.269992	490.269002	490.538981
1197.990000	288.700000	1729.333333	0.567021	1193.168538	0.000002	0.477503	497.977905	498.455404
1198.090000	288.600000	1726.666667	0.567034	1192.734049	0.000005	0.827602	488.868490	489.696086
1198.190000	288.500000	1674.666667	0.567046	1192.299642	0.000014	1.405699	464.085042	465.490763
1198.290000	288.400000	1569.333333	0.567058	1191.865153	0.000038	2.339842	426.331258	428.671143
1198.390000	288.300000	1568.000000	0.567071	1191.430745	0.000098	3.816751	379.419149	383.236003
1198.490000	288.200000	1574.666667	0.567083	1190.996257	0.000251	6.100860	327.566406	333.667521
1198.590000	288.100000	1534.666667	0.567096	1190.561768	0.000623	9.555212	274.742859	284.298686
1198.690000	288.000000	1406.666667	0.567108	1190.127360	0.001497	14.661672	224.204610	238.867778
1198.790000	287.900000	1466.666667	0.567120	1189.692871	0.003553	22.036237	178.264872	200.304667
1198.890000	287.800000	1356.000000	0.567133	1189.258464	0.008177	32.433037	138.275441	170.716654
1198.990000	287.700000	1386.666667	0.567145	1188.823975	0.018261	46.728338	104.753123	151.499715
1199.090000	287.600000	1388.000000	0.567157	1188.389486	0.040091	65.874064	77.578568	143.492716
1199.190000	287.500000	1364.000000	0.567170	1187.955078	0.085692	90.809682	56.209188	147.104563
1199.290000	287.400000	1308.000000	0.567182	1187.520589	0.177922	122.323456	39.869011	162.370382
1199.390000	287.300000	1305.333333	0.567194	1187.086182	0.361766	160.860616	27.697459	188.919840
1199.490000	287.200000	1470.666667	0.567207	1186.651693	0.718304	206.288981	18.853185	225.860474
1199.590000	287.100000	1494.666667	0.567219	1186.217204	1.386878	257.652649	12.577447	271.616984
1199.690000	287.000000	1437.333333	0.567232	1185.782796	2.615093	312.970256	8.225588	323.810933
1199.790000	286.900000	1540.000000	0.567244	1185.348307	4.824410	369.157552	5.280639	379.262614
1199.890000	286.800000	1569.333333	0.567256	1184.913818	8.662407	422.161540	3.324716	434.148641
1199.990000	286.700000	1680.000000	0.567269	1184.479411	15.162514	467.365967	2.053028	484.581502
1200.090000	286.600000	1698.666667	0.567281	1184.044922	25.987930	500.255941	1.243418	527.487264
1200.190000	286.500000	1706.666667	0.567293	1183.610514	43.377589	517.223389	0.738620	561.339600
1200.290000	286.400000	1700.000000	0.567306	1183.176025	70.515015	516.289347	0.430325	587.234701
1200.390000	286.300000	1825.333333	0.567318	1182.741536	112.162628	497.567424	0.245883	609.975952
1200.490000	286.200000	1822.666667	0.567330	1182.307129	173.769877	463.230713	0.137783	637.138346
1200.590000	286.100000	1849.333333	0.567343	1181.872640	262.089559	417.017456	0.075713	679.182739
1200.690000	286.000000	1926.666667	0.567355	1181.438232	385.629801	363.487996	0.040798	749.158610
1200.790000	285.900000	2126.666667	0.567367	1181.003743	552.256592	307.225688	0.021555	859.503825
1200.890000	285.800000	2222.666667	0.567380	1180.569255	768.636068	252.196513	0.011166	1020.843750
1200.990000	285.700000	2457.333333	0.567392	1180.134847	1039.592773	201.372620	0.005671	1240.971110
1201.090000	285.600000	2765.333333	0.567405	1179.700358	1364.051107	156.623586	0.002823	1520.677409
1201.190000	285.500000	3000.000000	0.567417	1179.265951	1732.590820	118.810618	0.001378	1851.402669
1201.290000	285.400000	3441.333333	0.567429	1178.831462	2126.893717	87.995900	0.000659	2214.890299
1201.390000	285.300000	3788.000000	0.567442	1178.396973	2517.812174	63.689565	0.000309	2581.502116
1201.490000	285.200000	4064.000000	0.567454	1177.962565	2868.639323	45.080566	0.000143	2913.720052
1201.590000	285.100000	4348.000000	0.567466	1177.528076	3140.180013	31.223193	0.000064	3171.403320
1201.690000	285.000000	4536.000000	0.567479	1177.093669	3295.404622	21.170357	0.000029	3316.574870
1201.790000	284.900000	4468.000000	0.567491	1176.659180	3315.033203	14.056961	0.000012	3329.090169
1201.890000	284.800000	4418.666667	0.567503	1176.224691	3196.731445	9.142783	0.000005	3205.874349
1201.990000	284.700000	4116.000000	0.567516	1175.790283	2954.566732	5.825987	0.000002	2960.392578
1202.090000	284.600000	3745.333333	0.567528	1175.355794	2622.290365	3.637650	0.000001	2625.928060
1202.190000	284.500000	3529.333333	0.567540	1174.921387	2238.944661	2.225713	0.000000	2241.170410
1202.290000	284.400000	3096.000000	0.567553	1174.486898	1842.476237	1.334553	0.000000	1843.810710
1202.390000	284.300000	2710.666667	0.567565	1174.052409	1464.609538	0.784207	0.000000	1465.393717
1202.490000	284.200000	2349.333333	0.567578	1173.618001	1126.520752	0.451601	0.000000	1126.972331
1202.590000	284.100000	1964.000000	0.567590	1173.183512	840.132243	0.254861	0.000000	840.387126
1202.690000	284.000000	1722.666667	0.567602	1172.749023	608.682251	0.140950	0.000000	608.823201
1202.790000	283.900000	1584.000000	0.567615	1172.314616	428.556030	0.076388	0.000000	428.632406
1202.890000	283.800000	1449.333333	0.567627	1171.880127	293.538330	0.040566	0.000000	293.578898
1202.990000	283.700000	1397.333333	0.567639	1171.445719	196.086731	0.021109	0.000000	196.107849
1203.090000	283.600000	1300.000000	0.567652	1171.011230	127.584951	0.010763	0.000000	127.595713
1203.190000	283.500000	1293.333333	0.567664	1170.576742	80.818883	0.005376	0.000000	80.824259
1203.290000	283.400000	1241.333333	0.567676	1170.142334	50.060730	0.002631	0.000000	50.063360
1203.390000	283.300000	1266.666667	0.567689	1169.707845	30.235420	0.001262	0.000000	30.236682
1203.490000	283.200000	1246.666667	0.567701	1169.273438	17.777781	0.000593	0.000000	17.778374
1203.590000	283.100000	1257.333333	0.567713	1168.838949	10.225598	0.000273	0.000000	10.225871
1203.690000	283.000000	1169.333333	0.567726	1168.404460	5.741091	0.000123	0.000000	5.741213
1203.790000	282.900000	1240.000000	0.567738	1167.970052	3.137532	0.000054	0.000000	3.137586
1203.890000	282.800000	1253.333333	0.567751	1167.535563	1.675646	0.000023	0.000000	1.675669
1203.990000	282.700000	1172.000000	0.567763	1167.101156	0.874677	0.000010	0.000000	0.874687
1204.090000	282.600000	1166.666667	0.567775	1166.666667	0.444407	0.000004	0.000000	0.444411
1204.190000	282.500000	1220.000000	0.567788	1198.488851	0.220219	0.000002	0.000000	0.220221
1204.290000	282.400000	1218.666667	0.567800	1199.546631	0.106840	0.000001	0.000000	0.106841
1204.390000	282.300000	1233.333333	0.567812	1199.605306	0.050463	0.000000	0.000000	0.050463
1204.490000	282.200000	1254.666667	0.567825	1197.410645	0.023180	0.000000	0.000000	0.023180
1204.590000	282.100000	1197.333333	0.567837	1193.826660	0.010446	0.000000	0.000000	0.010446
1204.690000	282.000000	1178.666667	0.567849	1189.354655	0.004586	0.000000	0.000000	0.004586
1204.790000	281.900000	1172.000000	0.567862	1184.794678	0.001951	0.000000	0.000000	0.001951
1204.890000	281.800000	1193.333333	0.567874	1180.386637	0.000816	0.000000	0.000000	0.000816
1204.990000	281.700000	1172.000000	0.567886	1176.394694	0.000333	0.000000	0.000000	0.000333
1205.090000	281.600000	1253.333333	0.567899	1172.893311	0.000132	0.000000	0.000000	0.000132
1205.190000	281.500000	1153.333333	0.567911	1169.498698	0.000051	0.000000	0.000000	0.000051
1205.290000	281.400000	1162.666667	0.567924	1166.552002	0.000019	0.000000	0.000000	0.000019
1205.390000	281.300000	1148.000000	0.567936	1164.072917	0.000007	0.000000	0.000000	0.000007
1205.490000	281.200000	1166.666667	0.567948	1162.149333	0.000003	0.000000	0.000000	0.000003
1205.590000	281.100000	1185.333333	0.567961	1160.728027	0.000001	0.000000	0.000000	0.000001
1205.690000	281.000000	1153.333333	0.567973	1160.246257	0.000000	0.000000	0.000000	0.000000
1205.790000	280.900000	1142.666667	0.567985	1160.767985	0.000000	0.000000	0.000000	0.000000
1205.890000	280.800000	1140.000000	0.567998	1161.984049	0.000000	0.000000	0.000000	0.000000
1205.990000	280.700000	1232.000000	0.568010	1163.783122	0.000000	0.000000	0.000000	0.000000
1206.090000	280.600000	1186.666667	0.568022	1166.165365	0.000000	0.000000	0.000000	0.000000
1206.190000	280.500000	1172.000000	0.568035	1168.551107	0.000000	0.000000	0.000000	0.000000
1206.290000	280.400000	1166.666667	0.568047	1170.193766	0.000000	0.000000	0.000000	0.000000
1206.390000	280.300000	1177.333333	0.568059	1171.690674	0.000000	0.000000	0.000000	0.000000
1206.490000	280.200000	1144.000000	0.568072	1172.913737	0.000000	0.000000	0.000000	0.000000
1206.590000	280.100000	1182.666667	0.568084	1173.063070	0.000000	0.000000	0.000000	0.000000
1206.690000	280.000000	1209.333333	0.568097	1172.490641	0.000000	0.000000	0.000000	0.000000
1206.790000	279.900000	1244.000000	0.568109	1171.569743	0.000000	0.000000	0.000000	0.000000
1206.890000	279.800000	1229.333333	0.568121	1169.834635	0.000000	0.000000	0.000000	0.000000
1206.990000	279.700000	1162.666667	0.568134	1168.042643	0.000000	0.000000	0.000000	0.000000
1207.090000	279.600000	1157.333333	0.568146	1167.751139	0.000000	0.000000	0.000000	0.000000
1207.190000	279.500000	1165.333333	0.568158	1169.237305	0.000000	0.000000	0.000000	0.000000
1207.290000	279.400000	1173.333333	0.568171	1173.247965	0.000000	0.000000	0.000000	0.000000
1207.390000	279.300000	1154.666667	0.568183	1179.847087	0.000000	0.000000	0.000000	0.000000
1207.490000	279.200000	1168.000000	0.568195	1188.063965	0.000000	0.000000	0.000000	0.000000
1207.590000	279.100000	1205.333333	0.568208	1195.306641	0.000000	0.000000	0.000000	0.000000
1207.690000	279.000000	1234.666667	0.568220	1201.173340	0.000000	0.000000	0.000000	0.000000
