# Supplementary material for: Influence of the magnetic field on bandgap and chemical composition of zinc thin films prepared by sparking discharge process
Source: Sci Rep. 2020 Jan 29;10:1388. doi: 10.1038/s41598-020-58183-4 (PMC6989455; doi:10.1038/s41598-020-58183-4)
Supplement: Supplementary file 5 — Related Manuscript File. [file 41598_2020_58183_MOESM5_ESM.zip › XPS_7-3-2019_Stefan/XPS_7-3-2019/5_ZnN2-0.4_Quartz/N 1s]

Dataset N 1s:38(7-3-2019)
Dwell Time (s)	0.285714
Number of sweeps	3
Kinetic Energy(eV)	Binding Energy(eV)	Intensity(cps)	Transmission Value	Background(cps)
1073.690000	413.000000	1326.500000	0.586458	1337.905334
1073.790000	412.900000	1379.000000	0.586450	1339.641378
1073.890000	412.800000	1318.333333	0.586441	1342.357381
1073.990000	412.700000	1325.333333	0.586433	1345.642619
1074.090000	412.600000	1351.000000	0.586425	1347.929382
1074.190000	412.500000	1375.500000	0.586416	1348.909342
1074.290000	412.400000	1368.500000	0.586408	1348.358765
1074.390000	412.300000	1339.333333	0.586400	1345.343974
1074.490000	412.200000	1363.833333	0.586391	1340.724019
1074.590000	412.100000	1324.166667	0.586383	1336.076009
1074.690000	412.000000	1300.833333	0.586375	1332.781372
1074.790000	411.900000	1309.000000	0.586366	1330.728027
1074.890000	411.800000	1353.333333	0.586358	1330.914734
1074.990000	411.700000	1325.333333	0.586350	1332.426615
1075.090000	411.600000	1353.333333	0.586341	1335.207987
1075.190000	411.500000	1299.666667	0.586333	1337.364014
1075.290000	411.400000	1373.166667	0.586325	1338.941406
1075.390000	411.300000	1346.333333	0.586316	1339.417358
1075.490000	411.200000	1334.666667	0.586308	1339.529297
1075.590000	411.100000	1324.166667	0.586299	1338.110413
1075.690000	411.000000	1365.000000	0.586291	1336.682129
1075.790000	410.900000	1370.833333	0.586283	1335.564596
1075.890000	410.800000	1324.166667	0.586274	1335.187195
1075.990000	410.700000	1326.500000	0.586266	1335.569010
1076.090000	410.600000	1397.666667	0.586258	1337.320150
1076.190000	410.500000	1351.000000	0.586249	1339.469055
1076.290000	410.400000	1352.166667	0.586241	1341.857931
1076.390000	410.300000	1372.000000	0.586233	1343.833374
1076.490000	410.200000	1354.500000	0.586224	1344.508423
1076.590000	410.100000	1369.666667	0.586216	1343.386475
1076.690000	410.000000	1379.000000	0.586208	1341.039897
1076.790000	409.900000	1384.833333	0.586199	1337.271871
1076.890000	409.800000	1334.666667	0.586191	1332.418213
1076.990000	409.700000	1337.000000	0.586183	1326.992757
1077.090000	409.600000	1335.833333	0.586174	1322.434326
1077.190000	409.500000	1251.833333	0.586166	1318.392863
1077.290000	409.400000	1346.333333	0.586158	1315.173421
1077.390000	409.300000	1323.000000	0.586149	1312.944194
1077.490000	409.200000	1316.000000	0.586141	1312.342061
1077.590000	409.100000	1291.500000	0.586133	1312.588867
1077.690000	409.000000	1284.500000	0.586124	1313.971293
1077.790000	408.900000	1389.500000	0.586116	1316.396200
1077.890000	408.800000	1330.000000	0.586108	1319.565084
1077.990000	408.700000	1312.500000	0.586099	1322.751628
1078.090000	408.600000	1374.333333	0.586091	1325.405538
1078.190000	408.500000	1334.666667	0.586082	1327.035197
1078.290000	408.400000	1353.333333	0.586074	1327.403625
1078.390000	408.300000	1344.000000	0.586066	1327.051860
1078.490000	408.200000	1289.166667	0.586057	1326.108643
1078.590000	408.100000	1319.500000	0.586049	1324.972310
1078.690000	408.000000	1333.500000	0.586041	1324.098450
1078.790000	407.900000	1324.166667	0.586032	1323.450175
1078.890000	407.800000	1388.333333	0.586024	1322.085124
1078.990000	407.700000	1313.666667	0.586016	1320.100993
1079.090000	407.600000	1317.166667	0.586007	1317.338704
1079.190000	407.500000	1376.666667	0.585999	1313.810079
1079.290000	407.400000	1354.500000	0.585991	1309.984517
1079.390000	407.300000	1349.833333	0.585982	1307.212687
1079.490000	407.200000	1268.166667	0.585974	1305.431356
1079.590000	407.100000	1366.166667	0.585966	1304.678548
1079.690000	407.000000	1306.666667	0.585957	1305.082296
1079.790000	406.900000	1311.333333	0.585949	1306.327861
1079.890000	406.800000	1349.833333	0.585941	1307.023275
1079.990000	406.700000	1369.666667	0.585932	1307.086650
1080.090000	406.600000	1373.166667	0.585924	1307.333171
1080.190000	406.500000	1265.833333	0.585916	1307.038656
1080.290000	406.400000	1345.166667	0.585907	1306.661540
1080.390000	406.300000	1337.000000	0.585899	1307.248718
1080.490000	406.200000	1299.666667	0.585891	1309.157939
1080.590000	406.100000	1361.500000	0.585882	1311.381185
1080.690000	406.000000	1355.666667	0.585874	1314.721110
1080.790000	405.900000	1320.666667	0.585865	1318.473755
1080.890000	405.800000	1366.166667	0.585857	1321.605611
1080.990000	405.700000	1333.500000	0.585849	1323.294230
1081.090000	405.600000	1341.666667	0.585840	1323.912028
1081.190000	405.500000	1313.666667	0.585832	1322.824687
1081.290000	405.400000	1338.166667	0.585824	1320.306213
1081.390000	405.300000	1318.333333	0.585815	1317.196859
1081.490000	405.200000	1293.833333	0.585807	1314.322917
1081.590000	405.100000	1297.333333	0.585799	1311.536987
1081.690000	405.000000	1396.500000	0.585790	1309.445760
1081.790000	404.900000	1318.333333	0.585782	1308.228963
1081.890000	404.800000	1312.500000	0.585774	1307.522725
1081.990000	404.700000	1285.666667	0.585765	1307.326904
1082.090000	404.600000	1286.833333	0.585757	1307.679667
1082.190000	404.500000	1319.500000	0.585749	1307.759420
1082.290000	404.400000	1337.000000	0.585740	1307.186625
1082.390000	404.300000	1393.000000	0.585732	1306.735881
1082.490000	404.200000	1263.500000	0.585724	1305.837667
1082.590000	404.100000	1310.166667	0.585715	1304.532003
1082.690000	404.000000	1356.833333	0.585707	1303.714823
1082.790000	403.900000	1291.500000	0.585699	1303.924601
1082.890000	403.800000	1307.833333	0.585690	1303.677226
1082.990000	403.700000	1324.166667	0.585682	1303.178202
1083.090000	403.600000	1296.166667	0.585674	1302.761637
1083.190000	403.500000	1293.833333	0.585665	1301.867411
1083.290000	403.400000	1293.833333	0.585657	1299.893107
1083.390000	403.300000	1328.833333	0.585648	1298.173299
1083.490000	403.200000	1382.500000	0.585640	1297.389303
1083.590000	403.100000	1270.500000	0.585632	1296.987976
1083.690000	403.000000	1318.333333	0.585623	1297.687948
1083.790000	402.900000	1274.000000	0.585615	1299.820618
1083.890000	402.800000	1312.500000	0.585607	1302.835266
1083.990000	402.700000	1304.333333	0.585598	1305.714620
1084.090000	402.600000	1318.333333	0.585590	1308.654643
1084.190000	402.500000	1312.500000	0.585582	1310.348674
1084.290000	402.400000	1321.833333	0.585573	1310.997375
1084.390000	402.300000	1353.333333	0.585565	1310.101298
1084.490000	402.200000	1321.833333	0.585557	1307.800720
1084.590000	402.100000	1312.500000	0.585548	1304.459371
1084.690000	402.000000	1300.833333	0.585540	1301.318685
1084.790000	401.900000	1274.000000	0.585532	1297.879354
1084.890000	401.800000	1317.166667	0.585523	1295.210063
1084.990000	401.700000	1332.333333	0.585515	1294.580017
1085.090000	401.600000	1270.500000	0.585507	1295.438639
1085.190000	401.500000	1328.833333	0.585498	1297.487284
1085.290000	401.400000	1285.666667	0.585490	1301.300028
1085.390000	401.300000	1300.833333	0.585482	1306.444071
1085.490000	401.200000	1289.166667	0.585473	1311.032410
1085.590000	401.100000	1351.000000	0.585465	1315.185099
1085.690000	401.000000	1327.666667	0.585457	1318.220968
1085.790000	400.900000	1319.500000	0.585448	1319.598409
1085.890000	400.800000	1323.000000	0.585440	1319.159342
1085.990000	400.700000	1416.333333	0.585431	1318.094645
1086.090000	400.600000	1367.333333	0.585423	1316.790405
1086.190000	400.500000	1358.000000	0.585415	1316.104818
1086.290000	400.400000	1290.333333	0.585406	1316.366577
1086.390000	400.300000	1316.000000	0.585398	1317.094462
1086.490000	400.200000	1340.500000	0.585390	1317.974874
1086.590000	400.100000	1320.666667	0.585381	1318.593811
1086.690000	400.000000	1331.166667	0.585373	1318.465210
1086.790000	399.900000	1351.000000	0.585365	1317.284302
1086.890000	399.800000	1398.833333	0.585356	1316.066935
1086.990000	399.700000	1295.000000	0.585348	1314.664856
1087.090000	399.600000	1319.500000	0.585340	1312.892924
1087.190000	399.500000	1332.333333	0.585331	1311.033264
1087.290000	399.400000	1353.333333	0.585323	1309.094564
1087.390000	399.300000	1352.166667	0.585315	1306.292684
1087.490000	399.200000	1309.000000	0.585306	1302.787699
1087.590000	399.100000	1344.000000	0.585298	1299.223755
1087.690000	399.000000	1292.666667	0.585290	1295.134155
1087.790000	398.900000	1366.166667	0.585281	1291.550130
1087.890000	398.800000	1253.000000	0.585273	1289.171794
1087.990000	398.700000	1284.500000	0.585265	1288.212199
1088.090000	398.600000	1270.500000	0.585256	1288.802226
1088.190000	398.500000	1292.666667	0.585248	1291.499146
1088.290000	398.400000	1299.666667	0.585239	1295.147542
1088.390000	398.300000	1310.166667	0.585231	1299.303792
1088.490000	398.200000	1309.000000	0.585223	1304.407104
1088.590000	398.100000	1269.333333	0.585214	1309.449605
1088.690000	398.000000	1348.666667	0.585206	1314.206136
1088.790000	397.900000	1361.500000	0.585198	1318.889181
1088.890000	397.800000	1377.833333	0.585189	1323.317017
1088.990000	397.700000	1376.666667	0.585181	1326.042847
1089.090000	397.600000	1347.500000	0.585173	1327.832153
1089.190000	397.500000	1334.666667	0.585164	1328.388855
1089.290000	397.400000	1318.333333	0.585156	1327.669088
1089.390000	397.300000	1394.166667	0.585148	1325.854716
1089.490000	397.200000	1316.000000	0.585139	1324.056152
1089.590000	397.100000	1324.166667	0.585131	1321.937581
1089.690000	397.000000	1346.333333	0.585123	1320.496623
1089.790000	396.900000	1293.833333	0.585114	1320.021383
1089.890000	396.800000	1311.333333	0.585106	1320.859355
1089.990000	396.700000	1298.500000	0.585098	1322.721151
1090.090000	396.600000	1338.166667	0.585089	1325.756165
1090.190000	396.500000	1341.666667	0.585081	1328.387004
1090.290000	396.400000	1359.166667	0.585073	1330.555278
1090.390000	396.300000	1310.166667	0.585064	1331.811096
1090.490000	396.200000	1366.166667	0.585056	1332.042094
1090.590000	396.100000	1353.333333	0.585048	1331.071248
1090.690000	396.000000	1339.333333	0.585039	1330.093140
1090.790000	395.900000	1317.166667	0.585031	1329.329651
1090.890000	395.800000	1374.333333	0.585022	1328.863953
1090.990000	395.700000	1362.666667	0.585014	1328.350830
1091.090000	395.600000	1355.666667	0.585006	1328.247579
1091.190000	395.500000	1317.166667	0.584997	1328.096761
1091.290000	395.400000	1317.166667	0.584989	1326.649963
1091.390000	395.300000	1362.666667	0.584981	1324.229187
1091.490000	395.200000	1356.833333	0.584972	1321.767822
1091.590000	395.100000	1302.000000	0.584964	1318.883199
1091.690000	395.000000	1332.333333	0.584956	1316.116638
1091.790000	394.900000	1302.000000	0.584947	1315.234660
1091.890000	394.800000	1288.000000	0.584939	1315.662618
1091.990000	394.700000	1332.333333	0.584931	1316.513835
1092.090000	394.600000	1309.000000	0.584922	1317.144165
1092.190000	394.500000	1337.000000	0.584914	1316.623922
1092.290000	394.400000	1339.333333	0.584906	1313.637756
1092.390000	394.300000	1314.833333	0.584897	1308.588420
1092.490000	394.200000	1372.000000	0.584889	1302.469828
1092.590000	394.100000	1265.833333	0.584881	1296.971171
1092.690000	394.000000	1250.666667	0.584872	1292.987813
1092.790000	393.900000	1360.333333	0.584864	1291.487610
1092.890000	393.800000	1331.166667	0.584856	1292.209229
1092.990000	393.700000	1354.500000	0.584847	1294.448283
1093.090000	393.600000	1374.333333	0.584839	1297.159729
1093.190000	393.500000	1284.500000	0.584831	1299.494914
1093.290000	393.400000	1334.666667	0.584822	1300.691060
1093.390000	393.300000	1300.833333	0.584814	1301.324239
1093.490000	393.200000	1276.333333	0.584805	1301.445150
1093.590000	393.100000	1313.666667	0.584797	1300.913940
1093.690000	393.000000	1307.833333	0.584789	1300.119120
1093.790000	392.900000	1298.500000	0.584780	1299.601298
1093.890000	392.800000	1285.666667	0.584772	1298.770589
1093.990000	392.700000	1295.000000	0.584764	1297.631978
1094.090000	392.600000	1323.000000	0.584755	1296.586650
1094.190000	392.500000	1303.166667	0.584747	1296.614705
1094.290000	392.400000	1253.000000	0.584739	1297.510640
1094.390000	392.300000	1300.833333	0.584730	1299.517273
1094.490000	392.200000	1352.166667	0.584722	1302.672058
1094.590000	392.100000	1325.333333	0.584714	1305.957296
1094.690000	392.000000	1320.666667	0.584705	1308.467936
