# Supplementary material for: Influence of the magnetic field on bandgap and chemical composition of zinc thin films prepared by sparking discharge process
Source: Sci Rep. 2020 Jan 29;10:1388. doi: 10.1038/s41598-020-58183-4 (PMC6989455; doi:10.1038/s41598-020-58183-4)
Supplement: Supplementary file 5 — Related Manuscript File. [file 41598_2020_58183_MOESM5_ESM.zip › XPS_7-3-2019_Stefan/XPS_7-3-2019/5_ZnN2-0.4_Quartz/Ni 2p]

Dataset Ni 2p:36(7-3-2019)
Dwell Time (s)	0.153846
Number of sweeps	3
Kinetic Energy(eV)	Binding Energy(eV)	Intensity(cps)	Transmission Value
598.690000	888.000000	12339.166667	0.554915
598.790000	887.900000	11949.166667	0.554868
598.890000	887.800000	12038.000000	0.554820
598.990000	887.700000	12090.000000	0.554773
599.090000	887.600000	12085.666667	0.554725
599.190000	887.500000	12321.833333	0.554678
599.290000	887.400000	12155.000000	0.554630
599.390000	887.300000	11849.500000	0.554583
599.490000	887.200000	12033.666667	0.554535
599.590000	887.100000	12321.833333	0.554488
599.690000	887.000000	12148.500000	0.554440
599.790000	886.900000	12070.500000	0.554393
599.890000	886.800000	11899.333333	0.554345
599.990000	886.700000	12009.833333	0.554298
600.090000	886.600000	12317.500000	0.554250
600.190000	886.500000	12074.833333	0.554203
600.290000	886.400000	12371.666667	0.554155
600.390000	886.300000	11934.000000	0.554108
600.490000	886.200000	12029.333333	0.554060
600.590000	886.100000	12016.333333	0.554013
600.690000	886.000000	12051.000000	0.553965
600.790000	885.900000	12083.500000	0.553918
600.890000	885.800000	12194.000000	0.553870
600.990000	885.700000	12202.666667	0.553823
601.090000	885.600000	12072.666667	0.553775
601.190000	885.500000	12003.333333	0.553728
601.290000	885.400000	11990.333333	0.553680
601.390000	885.300000	12009.833333	0.553633
601.490000	885.200000	12233.000000	0.553585
601.590000	885.100000	12423.666667	0.553538
601.690000	885.000000	12248.166667	0.553490
601.790000	884.900000	12168.000000	0.553443
601.890000	884.800000	12272.000000	0.553395
601.990000	884.700000	11882.000000	0.553348
602.090000	884.600000	12120.333333	0.553300
602.190000	884.500000	12211.333333	0.553253
602.290000	884.400000	12124.666667	0.553205
602.390000	884.300000	11923.166667	0.553158
602.490000	884.200000	11871.166667	0.553110
602.590000	884.100000	11955.666667	0.553063
602.690000	884.000000	12282.833333	0.553015
602.790000	883.900000	12337.000000	0.552968
602.890000	883.800000	12317.500000	0.552920
602.990000	883.700000	11947.000000	0.552873
603.090000	883.600000	12090.000000	0.552825
603.190000	883.500000	12090.000000	0.552778
603.290000	883.400000	12059.666667	0.552730
603.390000	883.300000	12120.333333	0.552683
603.490000	883.200000	12048.833333	0.552635
603.590000	883.100000	12226.500000	0.552588
603.690000	883.000000	12077.000000	0.552540
603.790000	882.900000	12259.000000	0.552493
603.890000	882.800000	12178.833333	0.552445
603.990000	882.700000	12204.833333	0.552398
604.090000	882.600000	12148.500000	0.552350
604.190000	882.500000	12092.166667	0.552303
604.290000	882.400000	12274.166667	0.552255
604.390000	882.300000	12103.000000	0.552208
604.490000	882.200000	12152.833333	0.552160
604.590000	882.100000	12064.000000	0.552113
604.690000	882.000000	12228.666667	0.552065
604.790000	881.900000	12250.333333	0.552018
604.890000	881.800000	12191.833333	0.551970
604.990000	881.700000	11931.833333	0.551923
605.090000	881.600000	12142.000000	0.551875
605.190000	881.500000	12176.666667	0.551828
605.290000	881.400000	12157.166667	0.551780
605.390000	881.300000	12072.666667	0.551733
605.490000	881.200000	11957.833333	0.551685
605.590000	881.100000	11925.333333	0.551638
605.690000	881.000000	12113.833333	0.551590
605.790000	880.900000	12295.833333	0.551543
605.890000	880.800000	12360.833333	0.551495
605.990000	880.700000	12233.000000	0.551448
606.090000	880.600000	12029.333333	0.551400
606.190000	880.500000	12248.166667	0.551353
606.290000	880.400000	12194.000000	0.551305
606.390000	880.300000	12081.333333	0.551258
606.490000	880.200000	12061.833333	0.551210
606.590000	880.100000	12293.666667	0.551163
606.690000	880.000000	11990.333333	0.551115
606.790000	879.900000	12081.333333	0.551068
606.890000	879.800000	12263.333333	0.551020
606.990000	879.700000	12174.500000	0.550973
607.090000	879.600000	12087.833333	0.550925
607.190000	879.500000	12124.666667	0.550878
607.290000	879.400000	11986.000000	0.550830
607.390000	879.300000	12111.666667	0.550783
607.490000	879.200000	11994.666667	0.550735
607.590000	879.100000	11927.500000	0.550688
607.690000	879.000000	12155.000000	0.550640
607.790000	878.900000	12046.666667	0.550593
607.890000	878.800000	11840.833333	0.550545
607.990000	878.700000	12083.500000	0.550497
608.090000	878.600000	12152.833333	0.550450
608.190000	878.500000	12057.500000	0.550402
608.290000	878.400000	11927.500000	0.550355
608.390000	878.300000	11786.666667	0.550307
608.490000	878.200000	11955.666667	0.550260
608.590000	878.100000	11877.666667	0.550212
608.690000	878.000000	12001.166667	0.550165
608.790000	877.900000	12181.000000	0.550117
608.890000	877.800000	12118.166667	0.550070
608.990000	877.700000	12103.000000	0.550022
609.090000	877.600000	12053.166667	0.549975
609.190000	877.500000	11752.000000	0.549927
609.290000	877.400000	12109.500000	0.549880
609.390000	877.300000	12094.333333	0.549832
609.490000	877.200000	12081.333333	0.549785
609.590000	877.100000	12027.166667	0.549737
609.690000	877.000000	12233.000000	0.549690
609.790000	876.900000	12261.166667	0.549642
609.890000	876.800000	11895.000000	0.549595
609.990000	876.700000	12055.333333	0.549592
610.090000	876.600000	12389.000000	0.549601
610.190000	876.500000	12365.166667	0.549609
610.290000	876.400000	12137.666667	0.549617
610.390000	876.300000	11955.666667	0.549626
610.490000	876.200000	12189.666667	0.549634
610.590000	876.100000	12328.333333	0.549643
610.690000	876.000000	12276.333333	0.549651
610.790000	875.900000	12272.000000	0.549660
610.890000	875.800000	12042.333333	0.549668
610.990000	875.700000	11877.666667	0.549676
611.090000	875.600000	12341.333333	0.549685
611.190000	875.500000	11940.500000	0.549693
611.290000	875.400000	12016.333333	0.549702
611.390000	875.300000	11973.000000	0.549710
611.490000	875.200000	11975.166667	0.549719
611.590000	875.100000	12059.666667	0.549727
611.690000	875.000000	12118.166667	0.549735
611.790000	874.900000	12044.500000	0.549744
611.890000	874.800000	12148.500000	0.549752
611.990000	874.700000	12248.166667	0.549761
612.090000	874.600000	12289.333333	0.549769
612.190000	874.500000	12241.666667	0.549778
612.290000	874.400000	12306.666667	0.549786
612.390000	874.300000	12148.500000	0.549794
612.490000	874.200000	12001.166667	0.549803
612.590000	874.100000	12198.333333	0.549811
612.690000	874.000000	12113.833333	0.549820
612.790000	873.900000	12161.500000	0.549828
612.890000	873.800000	11875.500000	0.549837
612.990000	873.700000	12124.666667	0.549845
613.090000	873.600000	12094.333333	0.549853
613.190000	873.500000	12046.666667	0.549862
613.290000	873.400000	11916.666667	0.549870
613.390000	873.300000	12139.833333	0.549879
613.490000	873.200000	12155.000000	0.549887
613.590000	873.100000	12009.833333	0.549896
613.690000	873.000000	11979.500000	0.549904
613.790000	872.900000	12107.333333	0.549912
613.890000	872.800000	12215.666667	0.549921
613.990000	872.700000	12070.500000	0.549929
614.090000	872.600000	12103.000000	0.549938
614.190000	872.500000	11938.333333	0.549946
614.290000	872.400000	11975.166667	0.549955
614.390000	872.300000	12185.333333	0.549963
614.490000	872.200000	12068.333333	0.549971
614.590000	872.100000	12092.166667	0.549980
614.690000	872.000000	11849.500000	0.549988
614.790000	871.900000	12042.333333	0.549997
614.890000	871.800000	12142.000000	0.550005
614.990000	871.700000	12220.000000	0.550014
615.090000	871.600000	11905.833333	0.550022
615.190000	871.500000	11882.000000	0.550030
615.290000	871.400000	12181.000000	0.550039
615.390000	871.300000	12009.833333	0.550047
615.490000	871.200000	12152.833333	0.550056
615.590000	871.100000	11988.166667	0.550064
615.690000	871.000000	12005.500000	0.550073
615.790000	870.900000	11996.833333	0.550081
615.890000	870.800000	12233.000000	0.550089
615.990000	870.700000	12142.000000	0.550098
616.090000	870.600000	11983.833333	0.550106
616.190000	870.500000	11929.666667	0.550115
616.290000	870.400000	12007.666667	0.550123
616.390000	870.300000	12124.666667	0.550132
616.490000	870.200000	12224.333333	0.550140
616.590000	870.100000	12168.000000	0.550148
616.690000	870.000000	12313.166667	0.550157
616.790000	869.900000	12311.000000	0.550165
616.890000	869.800000	12185.333333	0.550174
616.990000	869.700000	12055.333333	0.550182
617.090000	869.600000	12265.500000	0.550191
617.190000	869.500000	12120.333333	0.550199
617.290000	869.400000	11986.000000	0.550207
617.390000	869.300000	12274.166667	0.550216
617.490000	869.200000	12302.333333	0.550224
617.590000	869.100000	12209.166667	0.550233
617.690000	869.000000	12174.500000	0.550241
617.790000	868.900000	12077.000000	0.550250
617.890000	868.800000	12038.000000	0.550258
617.990000	868.700000	12090.000000	0.550266
618.090000	868.600000	12133.333333	0.550275
618.190000	868.500000	12051.000000	0.550283
618.290000	868.400000	11866.833333	0.550292
618.390000	868.300000	12094.333333	0.550300
618.490000	868.200000	12070.500000	0.550309
618.590000	868.100000	12072.666667	0.550317
618.690000	868.000000	11877.666667	0.550325
618.790000	867.900000	11687.000000	0.550334
618.890000	867.800000	12239.500000	0.550342
618.990000	867.700000	12280.666667	0.550351
619.090000	867.600000	12020.666667	0.550359
619.190000	867.500000	12077.000000	0.550368
619.290000	867.400000	12272.000000	0.550376
619.390000	867.300000	12152.833333	0.550384
619.490000	867.200000	12085.666667	0.550393
619.590000	867.100000	12072.666667	0.550401
619.690000	867.000000	12033.666667	0.550410
619.790000	866.900000	12495.166667	0.550418
619.890000	866.800000	12319.666667	0.550427
619.990000	866.700000	11977.333333	0.550435
620.090000	866.600000	12389.000000	0.550443
620.190000	866.500000	12207.000000	0.550452
620.290000	866.400000	12096.500000	0.550460
620.390000	866.300000	12135.500000	0.550469
620.490000	866.200000	12239.500000	0.550477
620.590000	866.100000	12222.166667	0.550486
620.690000	866.000000	12131.166667	0.550494
620.790000	865.900000	12226.500000	0.550502
620.890000	865.800000	12395.500000	0.550511
620.990000	865.700000	12098.666667	0.550519
621.090000	865.600000	12352.166667	0.550528
621.190000	865.500000	12224.333333	0.550536
621.290000	865.400000	12363.000000	0.550545
621.390000	865.300000	12278.500000	0.550553
621.490000	865.200000	12194.000000	0.550561
621.590000	865.100000	12129.000000	0.550570
621.690000	865.000000	12285.000000	0.550578
621.790000	864.900000	12066.166667	0.550587
621.890000	864.800000	12131.166667	0.550595
621.990000	864.700000	12174.500000	0.550604
622.090000	864.600000	12252.500000	0.550612
622.190000	864.500000	12163.666667	0.550620
622.290000	864.400000	12324.000000	0.550629
622.390000	864.300000	12293.666667	0.550637
622.490000	864.200000	12250.333333	0.550646
622.590000	864.100000	12250.333333	0.550654
622.690000	864.000000	12046.666667	0.550663
622.790000	863.900000	12074.833333	0.550671
622.890000	863.800000	11931.833333	0.550679
622.990000	863.700000	11942.666667	0.550688
623.090000	863.600000	12139.833333	0.550696
623.190000	863.500000	12137.666667	0.550705
623.290000	863.400000	12148.500000	0.550713
623.390000	863.300000	12293.666667	0.550722
623.490000	863.200000	12263.333333	0.550730
623.590000	863.100000	12365.166667	0.550738
623.690000	863.000000	12241.666667	0.550747
623.790000	862.900000	12237.333333	0.550755
623.890000	862.800000	12022.833333	0.550764
623.990000	862.700000	11999.000000	0.550772
624.090000	862.600000	12118.166667	0.550781
624.190000	862.500000	12395.500000	0.550789
624.290000	862.400000	12185.333333	0.550797
624.390000	862.300000	12014.166667	0.550806
624.490000	862.200000	12382.500000	0.550814
624.590000	862.100000	12172.333333	0.550823
624.690000	862.000000	12135.500000	0.550831
624.790000	861.900000	12202.666667	0.550840
624.890000	861.800000	12250.333333	0.550848
624.990000	861.700000	12282.833333	0.550856
625.090000	861.600000	12077.000000	0.550865
625.190000	861.500000	12235.166667	0.550873
625.290000	861.400000	12415.000000	0.550882
625.390000	861.300000	12090.000000	0.550890
625.490000	861.200000	12079.166667	0.550899
625.590000	861.100000	12282.833333	0.550907
625.690000	861.000000	12198.333333	0.550915
625.790000	860.900000	12150.666667	0.550924
625.890000	860.800000	12135.500000	0.550932
625.990000	860.700000	12248.166667	0.550941
626.090000	860.600000	12161.500000	0.550949
626.190000	860.500000	12096.500000	0.550958
626.290000	860.400000	12016.333333	0.550966
626.390000	860.300000	11992.500000	0.550974
626.490000	860.200000	12107.333333	0.550983
626.590000	860.100000	12282.833333	0.550991
626.690000	860.000000	12250.333333	0.551000
626.790000	859.900000	12350.000000	0.551008
626.890000	859.800000	12267.666667	0.551017
626.990000	859.700000	11999.000000	0.551025
627.090000	859.600000	12161.500000	0.551033
627.190000	859.500000	12070.500000	0.551042
627.290000	859.400000	12198.333333	0.551050
627.390000	859.300000	12107.333333	0.551059
627.490000	859.200000	11858.166667	0.551067
627.590000	859.100000	12256.833333	0.551076
627.690000	859.000000	12150.666667	0.551084
627.790000	858.900000	12113.833333	0.551092
627.890000	858.800000	12137.666667	0.551101
627.990000	858.700000	12142.000000	0.551109
628.090000	858.600000	12332.666667	0.551118
628.190000	858.500000	12315.333333	0.551126
628.290000	858.400000	12430.166667	0.551135
628.390000	858.300000	12094.333333	0.551143
628.490000	858.200000	12313.166667	0.551151
628.590000	858.100000	12256.833333	0.551160
628.690000	858.000000	12161.500000	0.551168
628.790000	857.900000	12137.666667	0.551177
628.890000	857.800000	12230.833333	0.551185
628.990000	857.700000	12172.333333	0.551194
629.090000	857.600000	11953.500000	0.551202
629.190000	857.500000	12300.166667	0.551210
629.290000	857.400000	12116.000000	0.551219
629.390000	857.300000	12293.666667	0.551227
629.490000	857.200000	12144.166667	0.551236
629.590000	857.100000	12064.000000	0.551244
629.690000	857.000000	12285.000000	0.551253
629.790000	856.900000	12449.666667	0.551261
629.890000	856.800000	12146.333333	0.551269
629.990000	856.700000	11851.666667	0.551278
630.090000	856.600000	11901.500000	0.551286
630.190000	856.500000	12109.500000	0.551295
630.290000	856.400000	12282.833333	0.551303
630.390000	856.300000	12200.500000	0.551312
630.490000	856.200000	12224.333333	0.551320
630.590000	856.100000	12152.833333	0.551328
630.690000	856.000000	12144.166667	0.551337
630.790000	855.900000	11845.166667	0.551345
630.890000	855.800000	12259.000000	0.551354
630.990000	855.700000	12276.333333	0.551362
631.090000	855.600000	12200.500000	0.551371
631.190000	855.500000	12161.500000	0.551379
631.290000	855.400000	12222.166667	0.551387
631.390000	855.300000	12430.166667	0.551396
631.490000	855.200000	12202.666667	0.551404
631.590000	855.100000	12022.833333	0.551413
631.690000	855.000000	12191.833333	0.551421
631.790000	854.900000	12215.666667	0.551430
631.890000	854.800000	12168.000000	0.551438
631.990000	854.700000	12181.000000	0.551446
632.090000	854.600000	12319.666667	0.551455
632.190000	854.500000	12278.500000	0.551463
632.290000	854.400000	12003.333333	0.551472
632.390000	854.300000	12209.166667	0.551480
632.490000	854.200000	12105.166667	0.551489
632.590000	854.100000	12354.333333	0.551497
632.690000	854.000000	12220.000000	0.551505
632.790000	853.900000	12217.833333	0.551514
632.890000	853.800000	12033.666667	0.551522
632.990000	853.700000	11938.333333	0.551531
633.090000	853.600000	12025.000000	0.551539
633.190000	853.500000	12092.166667	0.551548
633.290000	853.400000	12187.500000	0.551556
633.390000	853.300000	12001.166667	0.551564
633.490000	853.200000	12161.500000	0.551573
633.590000	853.100000	12038.000000	0.551581
633.690000	853.000000	12168.000000	0.551590
633.790000	852.900000	12116.000000	0.551598
633.890000	852.800000	12061.833333	0.551607
633.990000	852.700000	12059.666667	0.551615
634.090000	852.600000	12172.333333	0.551623
634.190000	852.500000	12085.666667	0.551632
634.290000	852.400000	12100.833333	0.551640
634.390000	852.300000	11999.000000	0.551649
634.490000	852.200000	11895.000000	0.551657
634.590000	852.100000	12256.833333	0.551666
634.690000	852.000000	12046.666667	0.551674
634.790000	851.900000	12159.333333	0.551682
634.890000	851.800000	12334.833333	0.551691
634.990000	851.700000	12035.833333	0.551699
635.090000	851.600000	12059.666667	0.551708
635.190000	851.500000	12048.833333	0.551716
635.290000	851.400000	12055.333333	0.551725
635.390000	851.300000	12146.333333	0.551733
635.490000	851.200000	12014.166667	0.551741
635.590000	851.100000	12137.666667	0.551750
635.690000	851.000000	12319.666667	0.551758
635.790000	850.900000	12300.166667	0.551767
635.890000	850.800000	12107.333333	0.551775
635.990000	850.700000	12174.500000	0.551784
636.090000	850.600000	12252.500000	0.551792
636.190000	850.500000	12209.166667	0.551800
636.290000	850.400000	12209.166667	0.551809
636.390000	850.300000	12207.000000	0.551817
636.490000	850.200000	12319.666667	0.551826
636.590000	850.100000	12527.666667	0.551834
636.690000	850.000000	12252.500000	0.551843
636.790000	849.900000	12129.000000	0.551851
636.890000	849.800000	12207.000000	0.551859
636.990000	849.700000	12369.500000	0.551868
637.090000	849.600000	12334.833333	0.551876
637.190000	849.500000	12200.500000	0.551885
637.290000	849.400000	12306.666667	0.551893
637.390000	849.300000	12373.833333	0.551902
637.490000	849.200000	12085.666667	0.551910
637.590000	849.100000	12161.500000	0.551918
637.690000	849.000000	12215.666667	0.551927
