# Supplementary material for: Influence of the magnetic field on bandgap and chemical composition of zinc thin films prepared by sparking discharge process
Source: Sci Rep. 2020 Jan 29;10:1388. doi: 10.1038/s41598-020-58183-4 (PMC6989455; doi:10.1038/s41598-020-58183-4)
Supplement: Supplementary file 5 — Related Manuscript File. [file 41598_2020_58183_MOESM5_ESM.zip › XPS_7-3-2019_Stefan/XPS_7-3-2019/5_ZnN2-0.4_Quartz/O 1s]

Dataset O 1s:37(7-3-2019)
Dwell Time (s)	0.260870
Number of sweeps	3
Kinetic Energy(eV)	Binding Energy(eV)	Intensity(cps)	Transmission Value	Background(cps)	O 1s(cps)	O 1s(cps)	O 1s(cps)	Envelope(cps)
940.690000	546.000000	7233.500000	0.557523	7164.346517	0.000000	0.000000	0.000000	0.000000
940.790000	545.900000	7204.111111	0.557532	7146.314752	0.000000	0.000000	0.000000	0.000000
940.890000	545.800000	7114.666667	0.557542	7121.372504	0.000000	0.000000	0.000000	0.000000
940.990000	545.700000	7098.055556	0.557552	7092.459039	0.000000	0.000000	0.000000	0.000000
941.090000	545.600000	6908.944444	0.557562	7064.133301	0.000000	0.000000	0.000000	0.000000
941.190000	545.500000	7092.944444	0.557571	7038.439860	0.000000	0.000000	0.000000	0.000000
941.290000	545.400000	7044.388889	0.557581	7018.281169	0.000000	0.000000	0.000000	0.000000
941.390000	545.300000	6981.777778	0.557591	7005.008002	0.000000	0.000000	0.000000	0.000000
941.490000	545.200000	6992.000000	0.557601	6995.352919	0.000000	0.000000	0.000000	0.000000
941.590000	545.100000	7095.500000	0.557610	6991.902669	0.000000	0.000000	0.000000	0.000000
941.690000	545.000000	6921.722222	0.557620	6994.576145	0.000000	0.000000	0.000000	0.000000
941.790000	544.900000	6980.500000	0.557630	6999.589925	0.000000	0.000000	0.000000	0.000000
941.890000	544.800000	7078.888889	0.557640	7004.368490	0.000000	0.000000	0.000000	0.000000
941.990000	544.700000	7084.000000	0.557650	7008.795166	0.000000	0.000000	0.000000	0.000000
942.090000	544.600000	6953.666667	0.557659	7008.145671	0.000000	0.000000	0.000000	0.000000
942.190000	544.500000	7043.111111	0.557669	7001.695638	0.000000	0.000000	0.000000	0.000000
942.290000	544.400000	7002.222222	0.557679	6993.196045	0.000000	0.000000	0.000000	0.000000
942.390000	544.300000	6933.222222	0.557689	6982.789768	0.000000	0.000000	0.000000	0.000000
942.490000	544.200000	7052.055556	0.557698	6972.025987	0.000000	0.000000	0.000000	0.000000
942.590000	544.100000	7046.944444	0.557708	6964.737413	0.000000	0.000000	0.000000	0.000000
942.690000	544.000000	6866.777778	0.557718	6960.127306	0.000000	0.000000	0.000000	0.000000
942.790000	543.900000	7018.833333	0.557728	6955.189643	0.000000	0.000000	0.000000	0.000000
942.890000	543.800000	7013.722222	0.557737	6951.652669	0.000000	0.000000	0.000000	0.000000
942.990000	543.700000	6914.055556	0.557747	6946.132894	0.000000	0.000000	0.000000	0.000000
943.090000	543.600000	6984.333333	0.557757	6936.912055	0.000000	0.000000	0.000000	0.000000
943.190000	543.500000	6871.888889	0.557767	6925.238607	0.000000	0.000000	0.000000	0.000000
943.290000	543.400000	6930.666667	0.557776	6912.951226	0.000000	0.000000	0.000000	0.000000
943.390000	543.300000	6944.722222	0.557786	6899.100315	0.000000	0.000000	0.000000	0.000000
943.490000	543.200000	6885.944444	0.557796	6888.775770	0.000000	0.000000	0.000000	0.000000
943.590000	543.100000	6783.722222	0.557806	6882.194716	0.000000	0.000000	0.000000	0.000000
943.690000	543.000000	6843.777778	0.557815	6879.355903	0.000000	0.000000	0.000000	0.000000
943.790000	542.900000	6893.611111	0.557825	6877.531576	0.000000	0.000000	0.000000	0.000000
943.890000	542.800000	6956.222222	0.557835	6875.575602	0.000000	0.000000	0.000000	0.000000
943.990000	542.700000	6848.888889	0.557845	6868.326335	0.000000	0.000000	0.000000	0.000000
944.090000	542.600000	6934.500000	0.557854	6856.432644	0.000000	0.000000	0.000000	0.000000
944.190000	542.500000	6952.388889	0.557864	6838.351590	0.000000	0.000000	0.000000	0.000000
944.290000	542.400000	6907.666667	0.557874	6819.571750	0.000000	0.000000	0.000000	0.000000
944.390000	542.300000	6707.055556	0.557884	6804.304552	0.000000	0.000000	0.000000	0.000000
944.490000	542.200000	6659.777778	0.557894	6796.111925	0.000000	0.000000	0.000000	0.000000
944.590000	542.100000	6791.388889	0.557903	6793.976264	0.000000	0.000000	0.000000	0.000000
944.690000	542.000000	6850.166667	0.557913	6799.788032	0.000000	0.000000	0.000000	0.000000
944.790000	541.900000	6779.888889	0.557923	6806.495117	0.000000	0.000000	0.000000	0.000000
944.890000	541.800000	6883.388889	0.557933	6808.822320	0.000000	0.000000	0.000000	0.000000
944.990000	541.700000	6845.055556	0.557942	6805.470025	0.000000	0.000000	0.000000	0.000000
945.090000	541.600000	6940.888889	0.557952	6796.264784	0.000000	0.000000	0.000000	0.000000
945.190000	541.500000	6838.666667	0.557962	6781.073079	0.000000	0.000000	0.000000	0.000000
945.290000	541.400000	6746.666667	0.557972	6767.337592	0.000000	0.000000	0.000000	0.000000
945.390000	541.300000	6603.555556	0.557981	6758.195991	0.000000	0.000000	0.000000	0.000000
945.490000	541.200000	6745.388889	0.557991	6753.086751	0.000000	0.000000	0.000000	0.000000
945.590000	541.100000	6796.500000	0.558001	6752.793511	0.000000	0.000000	0.000000	0.000000
945.690000	541.000000	6894.888889	0.558011	6754.586019	0.000000	0.000000	0.000000	0.000000
945.790000	540.900000	6791.388889	0.558020	6752.475315	0.000000	0.000000	0.000000	0.000000
945.890000	540.800000	6797.777778	0.558030	6744.702582	0.000000	0.000000	0.000000	0.000000
945.990000	540.700000	6753.055556	0.558040	6732.644179	0.000000	0.000000	0.000000	0.000000
946.090000	540.600000	6712.166667	0.558050	6716.846029	0.000000	0.000000	0.000000	0.000000
946.190000	540.500000	6691.722222	0.558059	6701.540771	0.000000	0.000000	0.000000	0.000000
946.290000	540.400000	6572.888889	0.558069	6689.070584	0.000000	0.000000	0.000000	0.000000
946.390000	540.300000	6717.277778	0.558079	6681.090712	0.000000	0.000000	0.000000	0.000000
946.490000	540.200000	6648.277778	0.558089	6675.056207	0.000000	0.000000	0.000000	0.000000
946.590000	540.100000	6718.555556	0.558098	6668.226210	0.000000	0.000000	0.000000	0.000000
946.690000	540.000000	6722.388889	0.558108	6658.448839	0.000000	0.000000	0.000000	0.000000
946.790000	539.900000	6787.555556	0.558118	6646.296224	0.000000	0.000000	0.000000	0.000000
946.890000	539.800000	6654.666667	0.558128	6631.421468	0.000000	0.000000	0.000000	0.000000
946.990000	539.700000	6638.055556	0.558137	6619.077935	0.000000	0.000000	0.000000	0.000000
947.090000	539.600000	6497.500000	0.558147	6614.172716	0.000000	0.000000	0.000000	0.000000
947.190000	539.500000	6502.611111	0.558157	6615.188449	0.000000	0.000000	0.000000	0.000000
947.290000	539.400000	6664.888889	0.558167	6619.885281	0.000000	0.000000	0.000000	0.000000
947.390000	539.300000	6681.500000	0.558177	6627.027235	0.000000	0.000000	0.000000	0.000000
947.490000	539.200000	6678.944444	0.558186	6630.511176	0.000000	0.000000	0.000000	0.000000
947.590000	539.100000	6705.777778	0.558196	6624.501004	0.000000	0.000000	0.000000	0.000000
947.690000	539.000000	6645.722222	0.558206	6612.980414	0.000000	0.000000	0.000000	0.000000
947.790000	538.900000	6516.666667	0.558216	6599.507595	0.000000	0.000000	0.000000	0.000000
947.890000	538.800000	6517.944444	0.558225	6585.063341	0.000000	0.000000	0.000000	0.000000
947.990000	538.700000	6616.333333	0.558235	6573.144694	0.000000	0.000000	0.000000	0.000000
948.090000	538.600000	6580.555556	0.558245	6570.547960	0.000000	0.000000	0.000000	0.000000
948.190000	538.500000	6422.111111	0.558255	6572.569444	0.000000	0.000000	0.000000	0.000000
948.290000	538.400000	6673.833333	0.558264	6575.879313	0.000000	0.000000	0.000000	0.000000
948.390000	538.300000	6608.666667	0.558274	6580.334690	0.000000	0.000000	0.000000	0.000000
948.490000	538.200000	6572.888889	0.558284	6585.495714	0.000000	0.000000	0.000000	0.000000
948.590000	538.100000	6558.833333	0.558294	6584.145562	0.000000	0.000000	0.000000	0.000000
948.690000	538.000000	6681.500000	0.558303	6579.889838	0.000000	0.000000	0.000000	0.000000
948.790000	537.900000	6726.222222	0.558313	6574.499213	0.000000	0.000000	0.000000	0.000000
948.890000	537.800000	6685.333333	0.558323	6568.269423	0.000000	0.000000	0.000000	0.000000
948.990000	537.700000	6530.722222	0.558333	6559.606364	0.000000	0.000000	0.000000	0.000000
949.090000	537.600000	6585.666667	0.558342	6552.924859	0.000000	0.000000	0.000000	0.000000
949.190000	537.500000	6658.500000	0.558352	6545.734239	0.000000	0.000000	0.000000	0.000000
949.290000	537.400000	6590.777778	0.558362	6536.703695	0.000000	0.000000	0.000000	0.000000
949.390000	537.300000	6525.611111	0.558372	6524.473714	0.000000	0.000000	0.000000	0.000000
949.490000	537.200000	6526.888889	0.558381	6512.039714	0.000000	0.000000	0.000000	0.000000
949.590000	537.100000	6461.722222	0.558391	6498.573758	0.000000	0.000000	0.000000	0.000000
949.690000	537.000000	6494.944444	0.558401	6485.867106	0.000000	0.000000	0.000001	0.000001
949.790000	536.900000	6489.833333	0.558411	6476.595730	0.000000	0.000000	0.000002	0.000002
949.890000	536.800000	6406.777778	0.558421	6474.213623	0.000000	0.000000	0.000004	0.000004
949.990000	536.700000	6391.444444	0.558430	6475.379096	0.000000	0.000000	0.000009	0.000009
950.090000	536.600000	6561.388889	0.558440	6478.589138	0.000000	0.000000	0.000019	0.000019
950.190000	536.500000	6497.500000	0.558450	6483.465034	0.000000	0.000000	0.000043	0.000043
950.290000	536.400000	6469.388889	0.558460	6486.715630	0.000000	0.000000	0.000093	0.000093
950.390000	536.300000	6515.388889	0.558469	6484.477024	0.000000	0.000001	0.000199	0.000200
950.490000	536.200000	6556.277778	0.558479	6478.987196	0.000000	0.000001	0.000420	0.000422
950.590000	536.100000	6466.833333	0.558489	6473.651476	0.000000	0.000003	0.000868	0.000871
950.690000	536.000000	6341.611111	0.558499	6467.170247	0.000000	0.000008	0.001759	0.001767
950.790000	535.900000	6482.166667	0.558508	6460.290961	0.000000	0.000018	0.003521	0.003539
950.890000	535.800000	6581.833333	0.558518	6453.248210	0.000000	0.000041	0.006927	0.006968
950.990000	535.700000	6538.388889	0.558528	6445.499810	0.000000	0.000092	0.013347	0.013440
951.090000	535.600000	6457.888889	0.558538	6434.643690	0.000000	0.000201	0.025283	0.025485
951.190000	535.500000	6452.777778	0.558547	6424.380914	0.000000	0.000434	0.047251	0.047686
951.290000	535.400000	6510.277778	0.558557	6418.717638	0.000000	0.000923	0.086783	0.087706
951.390000	535.300000	6273.888889	0.558567	6421.661268	0.000000	0.001921	0.156257	0.158178
951.490000	535.200000	6367.166667	0.558577	6434.377903	0.000000	0.003912	0.276648	0.280560
951.590000	535.100000	6466.833333	0.558586	6466.833333	0.000000	0.007872	0.483011	0.490882
951.690000	535.000000	6530.722222	0.558596	6464.243462	0.000000	0.015603	0.828728	0.844331
951.790000	534.900000	6583.111111	0.558606	6461.652968	0.000000	0.030289	1.395032	1.425321
951.890000	534.800000	6517.944444	0.558616	6459.063097	0.000000	0.057621	2.309432	2.367053
951.990000	534.700000	6543.500000	0.558625	6456.473226	0.000000	0.108286	3.768437	3.876723
952.090000	534.600000	6639.333333	0.558635	6453.882731	0.000000	0.200274	6.042769	6.243043
952.190000	534.500000	6713.444444	0.558645	6451.292860	0.000000	0.363068	9.512214	9.875282
952.290000	534.400000	6510.277778	0.558655	6448.702989	0.000000	0.645544	14.725399	15.370944
952.390000	534.300000	6578.000000	0.558664	6446.112495	0.000001	1.133366	22.455159	23.588527
952.490000	534.200000	6774.777778	0.558674	6443.522624	0.000003	1.957180	33.644398	35.601580
952.590000	534.100000	6567.777778	0.558684	6440.932129	0.000008	3.315400	49.496809	52.812215
952.690000	534.000000	6576.722222	0.558694	6438.342258	0.000022	5.512143	71.581745	77.093912
952.790000	533.900000	6678.944444	0.558704	6435.752387	0.000056	9.044045	101.864963	110.909068
952.890000	533.800000	6911.500000	0.558713	6433.161892	0.000141	14.589805	142.332894	156.922843
952.990000	533.700000	6824.611111	0.558723	6430.572021	0.000345	23.101613	195.172289	218.274240
953.090000	533.600000	6829.722222	0.558733	6427.982151	0.000824	35.919611	262.743407	298.663846
953.190000	533.500000	7023.944444	0.558743	6425.391656	0.001921	55.072162	347.316440	402.390503
953.290000	533.400000	7022.666667	0.558752	6422.801785	0.004378	82.985063	449.968891	532.958350
953.390000	533.300000	7114.666667	0.558762	6420.211914	0.009818	122.768852	570.950675	693.729374
953.490000	533.200000	7176.000000	0.558772	6417.621419	0.021524	178.365405	709.171424	887.558373
953.590000	533.100000	7422.611111	0.558782	6415.031548	0.046094	255.206241	861.564440	1116.816772
953.690000	533.000000	7728.000000	0.558791	6412.441678	0.096451	358.588477	1022.148444	1380.833394
953.790000	532.900000	8041.055556	0.558801	6409.851183	0.197254	494.447474	1183.045264	1677.689935
953.890000	532.800000	8356.666667	0.558811	6407.261312	0.394366	669.015167	1334.247070	2003.656630
953.990000	532.700000	8697.833333	0.558821	6404.671441	0.770941	889.422241	1464.240682	2354.433770
954.090000	532.600000	9129.722222	0.558830	6402.080946	1.473905	1159.058075	1562.546278	2723.078274
954.190000	532.500000	9427.444444	0.558840	6399.491075	2.766667	1479.443617	1620.450575	3102.660943
954.290000	532.400000	9906.611111	0.558850	6396.901204	5.080320	1848.563388	1632.037455	3485.681071
954.390000	532.300000	10258.000000	0.558860	6394.310710	9.120537	2260.151801	1595.397271	3864.669461
954.490000	532.200000	10712.888889	0.558869	6391.720839	16.011289	2698.996718	1515.261013	4230.268948
954.590000	532.100000	11034.888889	0.558879	6389.130344	27.489916	3144.807956	1398.980428	4571.278388
954.690000	532.000000	11239.333333	0.558889	6386.540473	46.164597	3571.671834	1256.396915	4874.233385
954.790000	531.900000	11650.777778	0.558899	6383.950602	75.833599	3947.397773	1098.592763	5121.824354
954.890000	531.800000	11781.111111	0.558908	6381.360107	121.853462	4242.342950	936.693780	5300.889811
954.990000	531.700000	11669.944444	0.558918	6378.770237	191.861387	4430.708483	779.536862	5402.106906
955.090000	531.600000	11580.500000	0.558928	6376.180366	295.437290	4494.618896	633.970762	5424.026910
955.190000	531.500000	11792.611111	0.558938	6373.589871	444.635627	4423.539700	504.613310	5372.788520
955.290000	531.400000	11635.444444	0.558948	6371.000000	653.874897	4228.813043	393.259352	5275.947564
955.390000	531.300000	11482.111111	0.558957	6368.410129	939.223989	3928.724935	300.262082	5168.211182
955.490000	531.200000	11321.111111	0.558967	6365.819634	1317.022963	3549.396512	224.855841	5091.275296
955.590000	531.100000	11500.000000	0.558977	6363.229763	1801.584934	3120.643419	165.420652	5087.649102
955.690000	531.000000	11845.000000	0.558987	6360.639893	2401.894979	2674.545492	119.419443	5195.859972
955.790000	530.900000	11847.555556	0.558996	6358.049398	3118.378608	2236.681213	84.618248	5439.678440
955.890000	530.800000	12297.333333	0.559006	6355.459527	3935.191189	1827.046122	58.919567	5821.156874
955.990000	530.700000	12611.666667	0.559016	6352.869656	4818.801039	1460.462409	40.384466	6319.648058
956.090000	530.600000	13044.833333	0.559026	6350.279161	5716.514486	1142.831685	27.180425	6886.526557
956.190000	530.500000	13755.277778	0.559035	6347.689290	6558.531359	875.958547	17.964804	7452.454834
956.290000	530.400000	14019.777778	0.559045	6345.098796	7265.505588	658.174333	11.678025	7935.357503
956.390000	530.300000	14582.000000	0.559055	6342.508925	7760.920871	485.934623	7.480560	8254.336507
956.490000	530.200000	14748.111111	0.559065	6339.919054	7985.867784	352.032223	4.704454	8342.604248
956.590000	530.100000	14413.333333	0.559074	6337.328559	7909.240424	250.271406	2.904971	8162.416992
956.690000	530.000000	13995.500000	0.559084	6334.738688	7542.800212	174.742350	1.765061	7719.307617
956.790000	529.900000	13888.166667	0.559094	6332.148817	6932.575222	120.161531	1.057460	7053.794406
956.890000	529.800000	12853.166667	0.559104	6329.558322	6148.148193	81.135521	0.621624	6229.905382
956.990000	529.700000	12040.500000	0.559113	6326.968452	5269.138780	53.787331	0.358638	5323.284614
957.090000	529.600000	11000.388889	0.559123	6324.378581	4371.248454	35.047663	0.203685	4406.499959
957.190000	529.500000	10104.666667	0.559133	6321.788086	3516.193943	22.520292	0.114111	3538.828328
957.290000	529.400000	9134.833333	0.559143	6319.198215	2746.821669	14.206871	0.062678	2761.091227
957.390000	529.300000	8308.111111	0.559152	6316.608344	2087.999322	8.796981	0.033769	2096.830214
957.490000	529.200000	7860.888889	0.559162	6314.017849	1546.306241	5.356382	0.017921	1551.680488
957.590000	529.100000	7342.111111	0.559172	6311.427979	1116.660560	3.218810	0.009384	1119.888696
957.690000	529.000000	7193.888889	0.559182	6308.838108	786.977203	1.897921	0.004813	788.879988
957.790000	528.900000	6930.666667	0.559192	6306.247613	541.615287	1.097780	0.002420	542.715483
957.890000	528.800000	6731.333333	0.559201	6303.657742	364.173179	0.624667	0.001199	364.799043
957.990000	528.700000	6793.944444	0.559211	6301.067871	239.304931	0.351008	0.000587	239.656526
958.090000	528.600000	6640.611111	0.559221	6298.477376	153.711952	0.193377	0.000281	153.905610
958.190000	528.500000	6489.833333	0.559231	6295.887505	96.692406	0.104429	0.000132	96.796970
958.290000	528.400000	6408.055556	0.559240	6293.297011	59.543204	0.055515	0.000061	59.598782
958.390000	528.300000	6415.722222	0.559250	6290.707140	35.868487	0.029155	0.000028	35.897669
958.490000	528.200000	6287.944444	0.559260	6288.117269	21.135786	0.014998	0.000012	21.150797
958.590000	528.100000	6341.611111	0.559270	6285.526774	12.181805	0.007557	0.000005	12.189366
958.690000	528.000000	6455.333333	0.559279	6282.936903	6.866543	0.003751	0.000002	6.870297
958.790000	527.900000	6401.666667	0.559289	6280.347032	3.784658	0.001840	0.000001	3.786499
958.890000	527.800000	6376.111111	0.559299	6277.756538	2.039337	0.000883	0.000000	2.040221
958.990000	527.700000	6275.166667	0.559309	6275.166667	1.077584	0.000415	0.000000	1.077999
959.090000	527.600000	6342.888889	0.559318	6329.037977	0.557889	0.000192	0.000000	0.558081
959.190000	527.500000	6264.944444	0.559328	6325.971436	0.282461	0.000088	0.000000	0.282549
959.290000	527.400000	6234.277778	0.559338	6327.085124	0.139831	0.000039	0.000000	0.139870
959.390000	527.300000	6413.166667	0.559348	6330.591526	0.067668	0.000017	0.000000	0.067685
959.490000	527.200000	6362.055556	0.559357	6336.806966	0.032003	0.000007	0.000000	0.032011
959.590000	527.100000	6328.833333	0.559367	6342.030382	0.014788	0.000003	0.000000	0.014792
959.690000	527.000000	6385.055556	0.559377	6342.520779	0.006675	0.000001	0.000000	0.006676
959.790000	526.900000	6371.000000	0.559387	6339.873508	0.002956	0.000001	0.000000	0.002957
959.890000	526.800000	6273.888889	0.559396	6335.303955	0.001284	0.000000	0.000000	0.001284
959.990000	526.700000	6325.000000	0.559406	6328.618707	0.000545	0.000000	0.000000	0.000545
960.090000	526.600000	6339.055556	0.559416	6320.814155	0.000226	0.000000	0.000000	0.000226
960.190000	526.500000	6353.111111	0.559426	6312.799967	0.000092	0.000000	0.000000	0.000092
960.290000	526.400000	6344.166667	0.559435	6306.190837	0.000036	0.000000	0.000000	0.000036
960.390000	526.300000	6157.611111	0.559445	6300.533176	0.000014	0.000000	0.000000	0.000014
960.490000	526.200000	6316.055556	0.559455	6294.813748	0.000005	0.000000	0.000000	0.000005
960.590000	526.100000	6349.277778	0.559465	6289.774387	0.000002	0.000000	0.000000	0.000002
960.690000	526.000000	6434.888889	0.559475	6285.746392	0.000001	0.000000	0.000000	0.000001
960.790000	525.900000	6267.500000	0.559484	6278.989393	0.000000	0.000000	0.000000	0.000000
960.890000	525.800000	6266.222222	0.559494	6268.578125	0.000000	0.000000	0.000000	0.000000
960.990000	525.700000	6440.000000	0.559504	6256.204020	0.000000	0.000000	0.000000	0.000000
961.090000	525.600000	6233.000000	0.559514	6241.075331	0.000000	0.000000	0.000000	0.000000
961.190000	525.500000	6299.444444	0.559523	6224.535970	0.000000	0.000000	0.000000	0.000000
961.290000	525.400000	6372.277778	0.559533	6211.257189	0.000000	0.000000	0.000000	0.000000
961.390000	525.300000	6132.055556	0.559543	6205.803548	0.000000	0.000000	0.000000	0.000000
961.490000	525.200000	6096.277778	0.559553	6208.160075	0.000000	0.000000	0.000000	0.000000
961.590000	525.100000	6385.055556	0.559562	6218.958794	0.000000	0.000000	0.000000	0.000000
961.690000	525.000000	6271.333333	0.559572	6237.245117	0.000000	0.000000	0.000000	0.000000
961.790000	524.900000	6257.277778	0.559582	6258.836941	0.000000	0.000000	0.000000	0.000000
961.890000	524.800000	6339.055556	0.559592	6277.929362	0.000000	0.000000	0.000000	0.000000
961.990000	524.700000	6340.333333	0.559601	6294.680854	0.000000	0.000000	0.000000	0.000000
962.090000	524.600000	6253.444444	0.559611	6308.699599	0.000000	0.000000	0.000000	0.000000
962.190000	524.500000	6448.944444	0.559621	6317.661513	0.000000	0.000000	0.000000	0.000000
962.290000	524.400000	6372.277778	0.559631	6321.944065	0.000000	0.000000	0.000000	0.000000
962.390000	524.300000	6364.611111	0.559640	6324.872097	0.000000	0.000000	0.000000	0.000000
962.490000	524.200000	6418.277778	0.559650	6324.314941	0.000000	0.000000	0.000000	0.000000
962.590000	524.100000	6408.055556	0.559660	6320.242025	0.000000	0.000000	0.000000	0.000000
962.690000	524.000000	6302.000000	0.559670	6316.458605	0.000000	0.000000	0.000000	0.000000
962.790000	523.900000	6236.833333	0.559679	6315.826579	0.000000	0.000000	0.000000	0.000000
962.890000	523.800000	6256.000000	0.559689	6316.043077	0.000000	0.000000	0.000000	0.000000
962.990000	523.700000	6345.444444	0.559699	6318.538113	0.000000	0.000000	0.000000	0.000000
963.090000	523.600000	6399.111111	0.559709	6323.405897	0.000000	0.000000	0.000000	0.000000
963.190000	523.500000	6442.555556	0.559719	6328.065294	0.000000	0.000000	0.000000	0.000000
963.290000	523.400000	6493.666667	0.559728	6329.387370	0.000000	0.000000	0.000000	0.000000
963.390000	523.300000	6371.000000	0.559738	6329.635688	0.000000	0.000000	0.000000	0.000000
963.490000	523.200000	6234.277778	0.559748	6328.637424	0.000000	0.000000	0.000000	0.000000
963.590000	523.100000	6405.500000	0.559758	6326.756944	0.000000	0.000000	0.000000	0.000000
963.690000	523.000000	6318.611111	0.559767	6324.773519	0.000000	0.000000	0.000000	0.000000
