# Supplementary material for: Influence of the magnetic field on bandgap and chemical composition of zinc thin films prepared by sparking discharge process
Source: Sci Rep. 2020 Jan 29;10:1388. doi: 10.1038/s41598-020-58183-4 (PMC6989455; doi:10.1038/s41598-020-58183-4)
Supplement: Supplementary file 5 — Related Manuscript File. [file 41598_2020_58183_MOESM5_ESM.zip › XPS_7-3-2019_Stefan/XPS_7-3-2019/5_ZnN2-0.4_Quartz/survey]

Dataset wide:34(7-3-2019)
Dwell Time (s)	0.100000
Number of sweeps	1
Kinetic Energy(eV)	Binding Energy(eV)	Intensity(cps)	Transmission Value	Background(cps)
283.690000	1203.000000	132470.000000	4.361546	134029.414062
284.690000	1202.000000	134440.000000	4.360870	134315.322266
285.690000	1201.000000	135360.000000	4.360194	134702.275391
286.690000	1200.000000	134970.000000	4.359518	135169.267578
287.690000	1199.000000	135920.000000	4.358842	135611.289062
288.690000	1198.000000	138070.000000	4.358166	135970.322266
289.690000	1197.000000	140770.000000	4.357490	136219.775391
290.690000	1196.000000	144200.000000	4.356814	136332.333984
291.690000	1195.000000	143840.000000	4.356138	136297.207031
292.690000	1194.000000	141840.000000	4.355462	136128.955078
293.690000	1193.000000	138870.000000	4.354786	135852.402344
294.690000	1192.000000	136800.000000	4.354110	135478.867188
295.690000	1191.000000	136110.000000	4.353434	135087.802734
296.690000	1190.000000	132790.000000	4.352758	134747.216797
297.690000	1189.000000	133590.000000	4.352082	134502.187500
298.690000	1188.000000	133010.000000	4.351406	134365.771484
299.690000	1187.000000	135010.000000	4.350730	134347.294922
300.690000	1186.000000	134950.000000	4.350054	134387.734375
301.690000	1185.000000	134630.000000	4.349378	134416.367188
302.690000	1184.000000	134960.000000	4.348702	134388.818359
303.690000	1183.000000	137690.000000	4.348026	134301.591797
304.690000	1182.000000	133910.000000	4.347350	134154.423828
305.690000	1181.000000	134400.000000	4.346674	133961.962891
306.690000	1180.000000	134360.000000	4.345998	133794.052734
307.690000	1179.000000	132010.000000	4.345322	133666.191406
308.690000	1178.000000	133610.000000	4.344646	133577.177734
309.690000	1177.000000	133060.000000	4.343970	133499.482422
310.690000	1176.000000	134430.000000	4.342086	133430.244141
311.690000	1175.000000	133810.000000	4.339862	133315.117188
312.690000	1174.000000	133470.000000	4.337639	133161.835938
313.690000	1173.000000	133010.000000	4.335415	132966.083984
314.690000	1172.000000	132310.000000	4.333191	132789.521484
315.690000	1171.000000	131600.000000	4.330967	132645.996094
316.690000	1170.000000	132620.000000	4.328743	132564.638672
317.690000	1169.000000	132550.000000	4.326520	132522.158203
318.690000	1168.000000	133420.000000	4.324296	132550.156250
319.690000	1167.000000	131120.000000	4.322072	132603.193359
320.690000	1166.000000	133620.000000	4.319848	132696.396484
321.690000	1165.000000	132520.000000	4.317624	132839.755859
322.690000	1164.000000	132890.000000	4.315401	133085.195312
323.690000	1163.000000	131930.000000	4.313177	133394.960938
324.690000	1162.000000	133440.000000	4.310953	133761.650391
325.690000	1161.000000	134810.000000	4.308729	134139.912109
326.690000	1160.000000	135400.000000	4.306505	134476.210938
327.690000	1159.000000	135740.000000	4.304281	134705.576172
328.690000	1158.000000	135030.000000	4.302058	134839.853516
329.690000	1157.000000	134550.000000	4.299834	134891.435547
330.690000	1156.000000	136400.000000	4.297610	134877.626953
331.690000	1155.000000	135590.000000	4.295386	134846.533203
332.690000	1154.000000	136980.000000	4.293162	134833.466797
333.690000	1153.000000	137790.000000	4.290939	134818.574219
334.690000	1152.000000	135930.000000	4.288715	134822.753906
335.690000	1151.000000	133480.000000	4.286491	134829.736328
336.690000	1150.000000	135250.000000	4.284267	134819.091797
337.690000	1149.000000	134910.000000	4.282043	134772.832031
338.690000	1148.000000	135050.000000	4.279820	134726.650391
339.690000	1147.000000	135100.000000	4.277596	134654.550781
340.690000	1146.000000	135120.000000	4.275372	134619.355469
341.690000	1145.000000	132350.000000	4.273148	134641.796875
342.690000	1144.000000	134690.000000	4.270924	134745.273438
343.690000	1143.000000	136270.000000	4.268700	134895.556641
344.690000	1142.000000	136520.000000	4.266477	135092.392578
345.690000	1141.000000	135920.000000	4.264253	135271.796875
346.690000	1140.000000	134740.000000	4.262029	135398.554688
347.690000	1139.000000	136340.000000	4.259805	135464.160156
348.690000	1138.000000	134780.000000	4.257581	135508.837891
349.690000	1137.000000	135910.000000	4.255358	135542.919922
350.690000	1136.000000	135850.000000	4.253134	135614.638672
351.690000	1135.000000	134420.000000	4.250910	135767.597656
352.690000	1134.000000	135460.000000	4.248686	136000.000000
353.690000	1133.000000	135920.000000	4.246462	136264.560547
354.690000	1132.000000	138300.000000	4.244239	136574.238281
355.690000	1131.000000	136200.000000	4.242015	136888.955078
356.690000	1130.000000	137420.000000	4.239791	137157.353516
357.690000	1129.000000	137500.000000	4.237567	137356.474609
358.690000	1128.000000	137330.000000	4.235343	137517.275391
359.690000	1127.000000	137780.000000	4.233120	137597.841797
360.690000	1126.000000	138590.000000	4.231518	137593.437500
361.690000	1125.000000	138730.000000	4.230093	137547.919922
362.690000	1124.000000	136040.000000	4.228667	137493.281250
363.690000	1123.000000	136140.000000	4.227242	137413.203125
364.690000	1122.000000	138220.000000	4.225816	137323.437500
365.690000	1121.000000	137780.000000	4.224390	137245.996094
366.690000	1120.000000	137760.000000	4.222965	137158.876953
367.690000	1119.000000	136560.000000	4.221539	137067.675781
368.690000	1118.000000	136350.000000	4.220114	136998.642578
369.690000	1117.000000	137580.000000	4.218688	136998.173828
370.690000	1116.000000	135740.000000	4.217263	137071.894531
371.690000	1115.000000	137260.000000	4.215837	137256.503906
372.690000	1114.000000	136310.000000	4.214411	137508.925781
373.690000	1113.000000	138660.000000	4.212986	137801.572266
374.690000	1112.000000	139140.000000	4.211560	138070.947266
375.690000	1111.000000	140610.000000	4.210135	138321.201172
376.690000	1110.000000	137930.000000	4.208709	138498.193359
377.690000	1109.000000	139880.000000	4.207283	138654.257812
378.690000	1108.000000	140280.000000	4.205858	138804.531250
379.690000	1107.000000	139450.000000	4.204432	138992.900391
380.690000	1106.000000	137440.000000	4.203007	139180.332031
381.690000	1105.000000	140290.000000	4.201581	139384.814453
382.690000	1104.000000	140500.000000	4.200156	139549.121094
383.690000	1103.000000	139970.000000	4.198730	139666.601562
384.690000	1102.000000	140400.000000	4.197304	139727.792969
385.690000	1101.000000	138730.000000	4.195879	139775.039062
386.690000	1100.000000	139460.000000	4.194453	139816.953125
387.690000	1099.000000	140420.000000	4.193028	139917.753906
388.690000	1098.000000	138360.000000	4.191602	140068.320312
389.690000	1097.000000	141160.000000	4.190177	140247.597656
390.690000	1096.000000	140960.000000	4.188751	140425.917969
391.690000	1095.000000	140730.000000	4.187325	140589.521484
392.690000	1094.000000	140720.000000	4.185900	140678.798828
393.690000	1093.000000	140880.000000	4.184474	140711.757812
394.690000	1092.000000	140590.000000	4.183049	140684.238281
395.690000	1091.000000	141500.000000	4.181623	140628.398438
396.690000	1090.000000	140390.000000	4.180197	140579.033203
397.690000	1089.000000	139680.000000	4.178772	140585.039062
398.690000	1088.000000	140080.000000	4.177346	140631.601562
399.690000	1087.000000	140940.000000	4.175921	140771.035156
400.690000	1086.000000	139830.000000	4.174495	140967.041016
401.690000	1085.000000	142460.000000	4.173070	141175.820312
402.690000	1084.000000	141650.000000	4.171644	141353.232422
403.690000	1083.000000	142070.000000	4.170218	141525.341797
404.690000	1082.000000	140360.000000	4.168793	141629.589844
405.690000	1081.000000	142490.000000	4.167367	141664.062500
406.690000	1080.000000	142400.000000	4.165942	141643.056641
407.690000	1079.000000	143680.000000	4.164516	141589.433594
408.690000	1078.000000	143490.000000	4.163091	141455.087891
409.690000	1077.000000	142110.000000	4.161665	141275.039062
410.690000	1076.000000	141660.000000	4.160433	141090.810547
411.690000	1075.000000	139970.000000	4.159256	140930.664062
412.690000	1074.000000	139990.000000	4.158079	140806.279297
413.690000	1073.000000	140720.000000	4.156902	140771.552734
414.690000	1072.000000	142310.000000	4.155725	140813.359375
415.690000	1071.000000	141720.000000	4.154548	140906.689453
416.690000	1070.000000	143110.000000	4.153371	141001.093750
417.690000	1069.000000	141680.000000	4.152194	141057.714844
418.690000	1068.000000	141700.000000	4.151017	141024.970703
419.690000	1067.000000	141290.000000	4.149840	140894.824219
420.690000	1066.000000	143450.000000	4.148663	140649.619141
421.690000	1065.000000	145450.000000	4.147486	140314.296875
422.690000	1064.000000	143830.000000	4.146309	139920.322266
423.690000	1063.000000	145180.000000	4.145132	139489.013672
424.690000	1062.000000	143700.000000	4.143954	139019.589844
425.690000	1061.000000	144240.000000	4.142777	138530.966797
426.690000	1060.000000	142660.000000	4.141600	138003.466797
427.690000	1059.000000	140900.000000	4.140423	137416.162109
428.690000	1058.000000	140170.000000	4.139246	136771.337891
429.690000	1057.000000	138970.000000	4.138069	136092.226562
430.690000	1056.000000	134280.000000	4.136892	135347.597656
431.690000	1055.000000	135420.000000	4.135715	134573.632812
432.690000	1054.000000	135280.000000	4.134538	133771.083984
433.690000	1053.000000	134220.000000	4.133361	132931.093750
434.690000	1052.000000	132540.000000	4.132184	132033.203125
435.690000	1051.000000	131030.000000	4.131007	131134.423828
436.690000	1050.000000	128780.000000	4.129830	128780.000000
437.690000	1049.000000	129810.000000	4.128653	127632.353516
438.690000	1048.000000	132820.000000	4.127476	126484.707031
439.690000	1047.000000	135090.000000	4.126299	125337.060547
440.690000	1046.000000	158200.000000	4.125122	124189.414062
441.690000	1045.000000	214740.000000	4.123945	123041.767578
442.690000	1044.000000	252060.000000	4.122767	121894.121094
443.690000	1043.000000	190760.000000	4.121590	120746.474609
444.690000	1042.000000	142990.000000	4.120413	119598.828125
445.690000	1041.000000	134590.000000	4.119236	118451.171875
446.690000	1040.000000	131910.000000	4.118059	117303.525391
447.690000	1039.000000	129500.000000	4.116882	116155.878906
448.690000	1038.000000	126320.000000	4.115705	115008.232422
449.690000	1037.000000	121030.000000	4.114528	113860.585938
450.690000	1036.000000	118720.000000	4.113351	112712.939453
451.690000	1035.000000	115310.000000	4.112174	111565.292969
452.690000	1034.000000	113520.000000	4.110997	110417.646484
453.690000	1033.000000	109340.000000	4.109820	109270.000000
454.690000	1032.000000	108780.000000	4.108643	108122.353516
455.690000	1031.000000	104610.000000	4.107466	106974.707031
456.690000	1030.000000	102300.000000	4.106289	105827.060547
457.690000	1029.000000	100870.000000	4.105112	104679.414062
458.690000	1028.000000	99230.000000	4.103935	103531.767578
459.690000	1027.000000	98330.000000	4.102758	102384.121094
460.690000	1026.000000	99370.000000	4.101019	101236.464844
461.690000	1025.000000	101660.000000	4.099123	100088.818359
462.690000	1024.000000	110500.000000	4.097227	98941.171875
463.690000	1023.000000	145900.000000	4.095330	97793.525391
464.690000	1022.000000	258240.000000	4.093434	96645.878906
465.690000	1021.000000	349170.000000	4.091538	95498.232422
466.690000	1020.000000	231800.000000	4.089641	94350.585938
467.690000	1019.000000	120980.000000	4.087745	93202.939453
468.690000	1018.000000	98860.000000	4.085848	92055.292969
469.690000	1017.000000	93340.000000	4.083952	90907.646484
470.690000	1016.000000	89760.000000	4.082056	89760.000000
471.690000	1015.000000	90270.000000	4.080159	90803.525391
472.690000	1014.000000	89560.000000	4.078263	90037.490234
473.690000	1013.000000	89620.000000	4.076367	89406.503906
474.690000	1012.000000	88570.000000	4.074470	88905.166016
475.690000	1011.000000	87610.000000	4.072574	88514.794922
476.690000	1010.000000	88160.000000	4.070677	88202.558594
477.690000	1009.000000	88430.000000	4.068781	87964.638672
478.690000	1008.000000	87630.000000	4.066885	87805.361328
479.690000	1007.000000	86710.000000	4.064988	87703.281250
480.690000	1006.000000	88240.000000	4.063092	87672.480469
481.690000	1005.000000	86750.000000	4.061196	87724.482422
482.690000	1004.000000	87640.000000	4.059299	87839.843750
483.690000	1003.000000	88200.000000	4.057403	87982.236328
484.690000	1002.000000	88300.000000	4.055507	88127.724609
485.690000	1001.000000	88970.000000	4.053610	88248.837891
486.690000	1000.000000	87800.000000	4.051714	88317.919922
487.690000	999.000000	88630.000000	4.049817	88321.523438
488.690000	998.000000	88900.000000	4.047921	88253.085938
489.690000	997.000000	88800.000000	4.046025	88151.445312
490.690000	996.000000	90320.000000	4.044128	88002.685547
491.690000	995.000000	87880.000000	4.042232	87806.240234
492.690000	994.000000	87940.000000	4.040336	87559.394531
493.690000	993.000000	88050.000000	4.038439	87272.001953
494.690000	992.000000	87390.000000	4.036543	86909.355469
495.690000	991.000000	86600.000000	4.034646	86513.398438
496.690000	990.000000	85250.000000	4.032750	86117.880859
497.690000	989.000000	85500.000000	4.030854	85757.197266
498.690000	988.000000	85310.000000	4.028957	85454.873047
499.690000	987.000000	85300.000000	4.027061	85262.880859
500.690000	986.000000	84020.000000	4.025165	85162.597656
501.690000	985.000000	85150.000000	4.023268	85125.537109
502.690000	984.000000	85530.000000	4.021372	85143.535156
503.690000	983.000000	84980.000000	4.019476	85196.835938
504.690000	982.000000	85470.000000	4.017579	85235.976562
505.690000	981.000000	85560.000000	4.015683	85256.337891
506.690000	980.000000	88350.000000	4.013786	85278.193359
507.690000	979.000000	91080.000000	4.011890	85272.167969
508.690000	978.000000	91130.000000	4.009994	85235.332031
509.690000	977.000000	92840.000000	4.008097	85169.824219
510.690000	976.000000	92320.000000	4.007377	85060.644531
511.690000	975.000000	92020.000000	4.006989	84871.171875
512.690000	974.000000	90250.000000	4.006601	84614.843750
513.690000	973.000000	89810.000000	4.006213	84274.531250
514.690000	972.000000	87200.000000	4.005825	83871.357422
515.690000	971.000000	86340.000000	4.005438	83419.179688
516.690000	970.000000	86670.000000	4.005050	82935.429688
517.690000	969.000000	85530.000000	4.004662	82407.128906
518.690000	968.000000	82990.000000	4.004274	81856.557617
519.690000	967.000000	81490.000000	4.003886	81265.053711
520.690000	966.000000	81250.000000	4.003498	80654.814453
521.690000	965.000000	79430.000000	4.003110	80072.128906
522.690000	964.000000	78380.000000	4.002722	79559.106445
523.690000	963.000000	78940.000000	4.002334	79148.403320
524.690000	962.000000	78230.000000	4.001946	78881.757812
525.690000	961.000000	78290.000000	4.001558	78740.717773
526.690000	960.000000	78650.000000	4.001170	78675.917969
527.690000	959.000000	79500.000000	4.000782	78675.761719
528.690000	958.000000	77930.000000	4.000394	78696.162109
529.690000	957.000000	79120.000000	4.000006	78692.241211
530.690000	956.000000	79060.000000	3.999618	78684.238281
531.690000	955.000000	77820.000000	3.999230	78680.478516
532.690000	954.000000	79280.000000	3.998842	78667.280273
533.690000	953.000000	78510.000000	3.998454	78660.722656
534.690000	952.000000	78650.000000	3.998066	78690.722656
535.690000	951.000000	77950.000000	3.997678	78711.118164
536.690000	950.000000	79470.000000	3.997290	78717.998047
537.690000	949.000000	78760.000000	3.996902	78702.719727
538.690000	948.000000	78970.000000	3.996514	78666.479492
539.690000	947.000000	78830.000000	3.996126	78590.317383
540.690000	946.000000	78700.000000	3.995738	78517.998047
541.690000	945.000000	77830.000000	3.995350	78472.558594
542.690000	944.000000	77450.000000	3.994962	78479.121094
543.690000	943.000000	78230.000000	3.994574	78527.202148
544.690000	942.000000	79810.000000	3.994186	78629.282227
545.690000	941.000000	78940.000000	3.993798	78764.482422
546.690000	940.000000	78370.000000	3.993410	78920.878906
547.690000	939.000000	78230.000000	3.993022	79067.758789
548.690000	938.000000	79430.000000	3.992634	79196.318359
549.690000	937.000000	80280.000000	3.992246	79280.478516
550.690000	936.000000	80230.000000	3.991858	79326.958008
551.690000	935.000000	78480.000000	3.991470	79329.199219
552.690000	934.000000	79610.000000	3.991082	79317.041016
553.690000	933.000000	78730.000000	3.990694	79314.638672
554.690000	932.000000	79140.000000	3.990306	79347.841797
555.690000	931.000000	79310.000000	3.989918	79416.000977
556.690000	930.000000	79000.000000	3.989530	79512.241211
557.690000	929.000000	80770.000000	3.989142	79611.440430
558.690000	928.000000	79860.000000	3.988754	79696.562500
559.690000	927.000000	79410.000000	3.988366	79753.120117
560.690000	926.000000	79410.000000	3.987622	79776.479492
561.690000	925.000000	79850.000000	3.986777	79766.479492
562.690000	924.000000	80850.000000	3.985933	79723.999023
563.690000	923.000000	79680.000000	3.985088	79652.241211
564.690000	922.000000	78960.000000	3.984244	79565.200195
565.690000	921.000000	78720.000000	3.983399	79451.440430
566.690000	920.000000	80450.000000	3.982555	79327.441406
567.690000	919.000000	79830.000000	3.981710	79229.360352
568.690000	918.000000	78300.000000	3.980865	79175.039062
569.690000	917.000000	78190.000000	3.980021	79163.920898
570.690000	916.000000	78990.000000	3.979176	79235.761719
571.690000	915.000000	79370.000000	3.978332	79392.480469
572.690000	914.000000	79770.000000	3.977487	79594.399414
573.690000	913.000000	80240.000000	3.976643	79833.681641
574.690000	912.000000	79330.000000	3.975798	80102.719727
575.690000	911.000000	80150.000000	3.974954	80351.040039
576.690000	910.000000	81580.000000	3.974109	80561.918945
577.690000	909.000000	80910.000000	3.973264	80744.799805
578.690000	908.000000	80540.000000	3.972420	80867.358398
579.690000	907.000000	81400.000000	3.971575	80915.917969
580.690000	906.000000	81250.000000	3.970731	80920.322266
581.690000	905.000000	80770.000000	3.969886	80878.720703
582.690000	904.000000	81160.000000	3.969042	80791.679688
583.690000	903.000000	80380.000000	3.968197	80705.917969
584.690000	902.000000	80360.000000	3.967353	80648.398438
585.690000	901.000000	80580.000000	3.966508	80617.202148
586.690000	900.000000	80670.000000	3.965663	80642.880859
587.690000	899.000000	80290.000000	3.964819	80740.717773
588.690000	898.000000	79830.000000	3.963974	80877.441406
589.690000	897.000000	82050.000000	3.963130	81033.359375
590.690000	896.000000	81510.000000	3.962285	81205.917969
591.690000	895.000000	81040.000000	3.961441	81351.201172
592.690000	894.000000	82120.000000	3.960596	81456.718750
593.690000	893.000000	80800.000000	3.959752	81531.279297
594.690000	892.000000	82310.000000	3.958907	81586.162109
595.690000	891.000000	81580.000000	3.958062	81623.359375
596.690000	890.000000	81560.000000	3.957218	81670.400391
597.690000	889.000000	81160.000000	3.956373	81716.401367
598.690000	888.000000	81730.000000	3.955529	81761.040039
599.690000	887.000000	82240.000000	3.954684	81796.640625
600.690000	886.000000	82200.000000	3.953840	81804.238281
601.690000	885.000000	82480.000000	3.952995	81790.400391
602.690000	884.000000	80850.000000	3.952151	81776.640625
603.690000	883.000000	81260.000000	3.951306	81764.960938
604.690000	882.000000	81800.000000	3.950462	81753.120117
605.690000	881.000000	82410.000000	3.949617	81777.758789
606.690000	880.000000	81430.000000	3.948772	81827.280273
607.690000	879.000000	82010.000000	3.947928	81882.958984
608.690000	878.000000	82080.000000	3.947083	81951.923828
609.690000	877.000000	81240.000000	3.946239	82055.839844
610.690000	876.000000	81930.000000	3.946477	82154.716797
611.690000	875.000000	82990.000000	3.947021	82233.837891
612.690000	874.000000	83190.000000	3.947565	82306.796875
613.690000	873.000000	81850.000000	3.948109	82371.201172
614.690000	872.000000	81450.000000	3.948653	82382.958984
615.690000	871.000000	83470.000000	3.949197	82369.843750
616.690000	870.000000	82160.000000	3.949741	82360.722656
617.690000	869.000000	82550.000000	3.950286	82354.238281
618.690000	868.000000	82270.000000	3.950830	82343.359375
619.690000	867.000000	82130.000000	3.951374	82385.917969
620.690000	866.000000	81520.000000	3.951918	82471.914062
621.690000	865.000000	82410.000000	3.952462	82573.281250
622.690000	864.000000	83700.000000	3.953006	82676.474609
623.690000	863.000000	83170.000000	3.953550	82782.558594
624.690000	862.000000	82400.000000	3.954094	82849.677734
625.690000	861.000000	83310.000000	3.954638	82878.554688
626.690000	860.000000	82490.000000	3.955182	82884.638672
627.690000	859.000000	83130.000000	3.955726	82886.152344
628.690000	858.000000	82860.000000	3.956270	82891.914062
629.690000	857.000000	82390.000000	3.956814	82907.275391
630.690000	856.000000	83610.000000	3.957358	82937.597656
631.690000	855.000000	82490.000000	3.957902	82984.560547
632.690000	854.000000	82770.000000	3.958446	83032.802734
633.690000	853.000000	83620.000000	3.958990	83085.839844
634.690000	852.000000	83200.000000	3.959534	83158.564453
635.690000	851.000000	83090.000000	3.960078	83250.000000
636.690000	850.000000	83080.000000	3.960622	83358.242188
637.690000	849.000000	82830.000000	3.961166	83487.041016
638.690000	848.000000	83530.000000	3.961710	83604.960938
639.690000	847.000000	85270.000000	3.962254	83709.443359
640.690000	846.000000	83610.000000	3.962798	83787.041016
641.690000	845.000000	84140.000000	3.963342	83846.083984
642.690000	844.000000	83070.000000	3.963886	83903.515625
643.690000	843.000000	83060.000000	3.964430	83974.482422
644.690000	842.000000	84670.000000	3.964974	84040.478516
645.690000	841.000000	84850.000000	3.965518	84105.996094
646.690000	840.000000	83990.000000	3.966062	84142.714844
647.690000	839.000000	84530.000000	3.966606	84135.996094
648.690000	838.000000	84330.000000	3.967151	84110.957031
649.690000	837.000000	83290.000000	3.967695	84076.074219
650.690000	836.000000	84500.000000	3.968239	84056.396484
651.690000	835.000000	83190.000000	3.968783	84078.876953
652.690000	834.000000	83670.000000	3.969327	84127.119141
653.690000	833.000000	85510.000000	3.969871	84187.519531
654.690000	832.000000	84270.000000	3.970415	84287.119141
655.690000	831.000000	83620.000000	3.970959	84388.554688
656.690000	830.000000	84870.000000	3.971503	84487.675781
657.690000	829.000000	83860.000000	3.972047	84617.763672
658.690000	828.000000	84550.000000	3.972591	84762.314453
659.690000	827.000000	85910.000000	3.973135	84881.279297
660.690000	826.000000	85590.000000	3.972404	85008.642578
661.690000	825.000000	84360.000000	3.971314	85141.601562
662.690000	824.000000	84580.000000	3.970224	85254.482422
663.690000	823.000000	85610.000000	3.969133	85349.677734
664.690000	822.000000	86150.000000	3.968043	85444.960938
665.690000	821.000000	85400.000000	3.966953	85515.039062
666.690000	820.000000	85910.000000	3.965863	85554.960938
667.690000	819.000000	85480.000000	3.964772	85583.203125
668.690000	818.000000	85480.000000	3.963682	85618.398438
669.690000	817.000000	85290.000000	3.962592	85672.714844
670.690000	816.000000	85270.000000	3.961502	85757.753906
671.690000	815.000000	86360.000000	3.960411	85866.396484
672.690000	814.000000	85940.000000	3.959321	85984.394531
673.690000	813.000000	86470.000000	3.958231	86105.039062
674.690000	812.000000	85660.000000	3.957141	86196.640625
675.690000	811.000000	86720.000000	3.956050	86253.125000
676.690000	810.000000	87160.000000	3.954960	86305.605469
677.690000	809.000000	85070.000000	3.953870	86360.722656
678.690000	808.000000	86800.000000	3.952780	86412.324219
679.690000	807.000000	86420.000000	3.951689	86500.322266
680.690000	806.000000	85790.000000	3.950599	86618.476562
681.690000	805.000000	87550.000000	3.949509	86726.240234
682.690000	804.000000	86760.000000	3.948419	86808.320312
683.690000	803.000000	87300.000000	3.947328	86871.044922
684.690000	802.000000	86800.000000	3.946238	86872.480469
685.690000	801.000000	87470.000000	3.945148	86831.044922
686.690000	800.000000	86750.000000	3.944058	86790.800781
687.690000	799.000000	85940.000000	3.942967	86783.203125
688.690000	798.000000	86060.000000	3.941877	86795.361328
689.690000	797.000000	87590.000000	3.940787	86857.763672
690.690000	796.000000	86520.000000	3.939697	86953.525391
691.690000	795.000000	87060.000000	3.938606	87032.324219
692.690000	794.000000	88120.000000	3.937516	87073.525391
693.690000	793.000000	87010.000000	3.936426	87085.361328
694.690000	792.000000	87180.000000	3.935336	87060.556641
695.690000	791.000000	86750.000000	3.934245	87026.318359
696.690000	790.000000	86370.000000	3.933155	87028.320312
697.690000	789.000000	87010.000000	3.932065	87062.880859
698.690000	788.000000	87570.000000	3.930975	87144.238281
699.690000	787.000000	86600.000000	3.929884	87281.601562
700.690000	786.000000	87250.000000	3.928606	87442.001953
701.690000	785.000000	88080.000000	3.927274	87588.164062
702.690000	784.000000	88320.000000	3.925942	87737.841797
703.690000	783.000000	87280.000000	3.924610	87886.562500
704.690000	782.000000	87630.000000	3.923278	88008.320312
705.690000	781.000000	89170.000000	3.921947	88115.517578
706.690000	780.000000	88070.000000	3.920615	88239.443359
707.690000	779.000000	87390.000000	3.919283	88358.242188
708.690000	778.000000	88360.000000	3.917951	88436.718750
709.690000	777.000000	89710.000000	3.916619	88492.558594
710.690000	776.000000	89260.000000	3.915287	88541.523438
711.690000	775.000000	87890.000000	3.913956	88573.359375
712.690000	774.000000	88130.000000	3.912624	88612.324219
713.690000	773.000000	88080.000000	3.911292	88695.126953
714.690000	772.000000	88440.000000	3.909960	88806.884766
715.690000	771.000000	89730.000000	3.908628	88916.083984
716.690000	770.000000	89510.000000	3.907296	89017.363281
717.690000	769.000000	89260.000000	3.905965	89088.642578
718.690000	768.000000	89470.000000	3.904633	89126.083984
719.690000	767.000000	88410.000000	3.903301	89158.955078
720.690000	766.000000	88720.000000	3.901969	89211.435547
721.690000	765.000000	88990.000000	3.900637	89275.117188
722.690000	764.000000	90110.000000	3.899306	89362.236328
723.690000	763.000000	89770.000000	3.897974	89464.160156
724.690000	762.000000	89140.000000	3.896642	89552.880859
725.690000	761.000000	89890.000000	3.895310	89629.033203
726.690000	760.000000	89350.000000	3.893978	89703.916016
727.690000	759.000000	89630.000000	3.892646	89768.554688
728.690000	758.000000	90510.000000	3.891315	89817.558594
729.690000	757.000000	89550.000000	3.889983	89861.474609
730.690000	756.000000	89740.000000	3.888651	89866.318359
731.690000	755.000000	90670.000000	3.887319	89849.199219
732.690000	754.000000	89230.000000	3.885987	89809.482422
733.690000	753.000000	90570.000000	3.884655	89768.398438
734.690000	752.000000	91840.000000	3.883324	89731.796875
735.690000	751.000000	89590.000000	3.881992	89753.281250
736.690000	750.000000	88700.000000	3.880660	89802.998047
737.690000	749.000000	91050.000000	3.879328	89893.203125
738.690000	748.000000	89870.000000	3.877996	90008.476562
739.690000	747.000000	90040.000000	3.876664	90154.277344
740.690000	746.000000	90170.000000	3.875333	90313.320312
741.690000	745.000000	90140.000000	3.874001	90510.000000
742.690000	744.000000	91360.000000	3.872669	90759.921875
743.690000	743.000000	89940.000000	3.871337	91062.636719
744.690000	742.000000	90850.000000	3.870005	91391.425781
745.690000	741.000000	92160.000000	3.868673	91714.443359
746.690000	740.000000	92830.000000	3.867342	91990.263672
747.690000	739.000000	93210.000000	3.866010	92165.830078
748.690000	738.000000	92730.000000	3.864678	92241.337891
749.690000	737.000000	93870.000000	3.863346	92226.455078
750.690000	736.000000	92220.000000	3.862014	92133.173828
751.690000	735.000000	92790.000000	3.860683	92013.994141
752.690000	734.000000	91420.000000	3.859351	91917.861328
753.690000	733.000000	91610.000000	3.858019	91854.365234
754.690000	732.000000	91530.000000	3.856687	91843.505859
755.690000	731.000000	91560.000000	3.855355	91919.033203
756.690000	730.000000	91520.000000	3.854023	92059.365234
757.690000	729.000000	92550.000000	3.852692	92251.679688
758.690000	728.000000	92700.000000	3.851360	92479.121094
759.690000	727.000000	92620.000000	3.850028	92709.843750
760.690000	726.000000	92680.000000	3.850115	92917.597656
761.690000	725.000000	93240.000000	3.850601	93099.599609
762.690000	724.000000	93900.000000	3.851088	93226.240234
763.690000	723.000000	94400.000000	3.851575	93329.121094
764.690000	722.000000	92500.000000	3.852062	93464.160156
765.690000	721.000000	91600.000000	3.852548	93618.242188
766.690000	720.000000	94670.000000	3.853035	93771.123047
767.690000	719.000000	95120.000000	3.853522	93976.796875
768.690000	718.000000	93010.000000	3.854009	94185.595703
769.690000	717.000000	95120.000000	3.854495	94314.082031
770.690000	716.000000	95310.000000	3.854982	94385.683594
771.690000	715.000000	94170.000000	3.855469	94436.240234
772.690000	714.000000	93680.000000	3.855956	94400.078125
773.690000	713.000000	95280.000000	3.856442	94309.277344
774.690000	712.000000	94270.000000	3.856929	94222.080078
775.690000	711.000000	93380.000000	3.857416	94124.794922
776.690000	710.000000	94670.000000	3.857903	93995.683594
777.690000	709.000000	94060.000000	3.858389	93896.962891
778.690000	708.000000	93000.000000	3.858876	93838.564453
779.690000	707.000000	93960.000000	3.859363	93816.123047
780.690000	706.000000	93090.000000	3.859850	93846.455078
781.690000	705.000000	94460.000000	3.860337	93941.376953
782.690000	704.000000	93540.000000	3.860823	94076.708984
783.690000	703.000000	93950.000000	3.861310	94204.628906
784.690000	702.000000	95430.000000	3.861797	94312.998047
785.690000	701.000000	96510.000000	3.862284	94374.931641
786.690000	700.000000	95640.000000	3.862770	94382.568359
787.690000	699.000000	95810.000000	3.863257	94316.894531
788.690000	698.000000	95110.000000	3.863744	94229.609375
789.690000	697.000000	92700.000000	3.864231	94117.011719
790.690000	696.000000	94280.000000	3.864717	93972.148438
791.690000	695.000000	94850.000000	3.865204	93792.148438
792.690000	694.000000	93250.000000	3.865691	93589.648438
793.690000	693.000000	94100.000000	3.866178	93350.380859
794.690000	692.000000	94960.000000	3.866664	93082.119141
795.690000	691.000000	93780.000000	3.867151	92850.400391
796.690000	690.000000	91220.000000	3.867638	92683.242188
797.690000	689.000000	92140.000000	3.868125	92605.166016
798.690000	688.000000	92500.000000	3.868611	92627.753906
799.690000	687.000000	92250.000000	3.869098	92763.945312
800.690000	686.000000	93370.000000	3.869585	92966.875000
801.690000	685.000000	92940.000000	3.870072	93206.767578
802.690000	684.000000	93770.000000	3.870558	93469.970703
803.690000	683.000000	95690.000000	3.871045	93720.498047
804.690000	682.000000	94190.000000	3.871532	93923.964844
805.690000	681.000000	94670.000000	3.872019	94072.050781
806.690000	680.000000	94150.000000	3.872506	94154.912109
807.690000	679.000000	94420.000000	3.872992	94139.267578
808.690000	678.000000	95020.000000	3.873479	94054.550781
809.690000	677.000000	93560.000000	3.873966	93925.244141
810.690000	676.000000	93380.000000	3.873047	93771.914062
811.690000	675.000000	93810.000000	3.871733	93616.640625
812.690000	674.000000	92860.000000	3.870418	93512.880859
813.690000	673.000000	93270.000000	3.869104	93447.041016
814.690000	672.000000	94040.000000	3.867789	93429.013672
815.690000	671.000000	94900.000000	3.866474	93434.003906
816.690000	670.000000	94490.000000	3.865160	93488.681641
817.690000	669.000000	91850.000000	3.863845	93552.978516
818.690000	668.000000	94810.000000	3.862531	93636.689453
819.690000	667.000000	93930.000000	3.861216	93724.169922
820.690000	666.000000	96070.000000	3.859901	93847.919922
821.690000	665.000000	96320.000000	3.858587	93941.298828
822.690000	664.000000	97520.000000	3.857272	94004.013672
823.690000	663.000000	97830.000000	3.855958	94006.777344
824.690000	662.000000	98230.000000	3.854643	93925.732422
825.690000	661.000000	96800.000000	3.853328	93718.984375
826.690000	660.000000	96280.000000	3.852014	93414.072266
827.690000	659.000000	95880.000000	3.850699	93019.990234
828.690000	658.000000	95300.000000	3.849384	92552.656250
829.690000	657.000000	94640.000000	3.848070	92029.208984
830.690000	656.000000	95430.000000	3.846755	91459.941406
831.690000	655.000000	96310.000000	3.845441	90826.210938
832.690000	654.000000	96060.000000	3.844126	90101.767578
833.690000	653.000000	93940.000000	3.842811	89284.453125
834.690000	652.000000	90590.000000	3.841497	88390.781250
835.690000	651.000000	87800.000000	3.840182	87456.210938
836.690000	650.000000	86390.000000	3.838868	86537.636719
837.690000	649.000000	84650.000000	3.837553	85715.214844
838.690000	648.000000	83670.000000	3.836238	85040.263672
839.690000	647.000000	83550.000000	3.834924	84514.345703
840.690000	646.000000	85090.000000	3.833609	84133.398438
841.690000	645.000000	84230.000000	3.832294	83895.039062
842.690000	644.000000	82510.000000	3.830980	83761.523438
843.690000	643.000000	83310.000000	3.829665	83681.757812
844.690000	642.000000	83800.000000	3.828351	83650.556641
845.690000	641.000000	83550.000000	3.827036	83640.322266
846.690000	640.000000	84030.000000	3.825721	83600.400391
847.690000	639.000000	83850.000000	3.824407	83507.441406
848.690000	638.000000	84340.000000	3.823092	83381.923828
849.690000	637.000000	82770.000000	3.821778	83219.326172
850.690000	636.000000	82530.000000	3.820463	83036.396484
851.690000	635.000000	82340.000000	3.819148	82867.050781
852.690000	634.000000	82340.000000	3.817834	82712.558594
853.690000	633.000000	83840.000000	3.816519	82550.380859
854.690000	632.000000	83020.000000	3.815205	82386.757812
855.690000	631.000000	83840.000000	3.813890	82210.292969
856.690000	630.000000	83870.000000	3.812575	81977.470703
857.690000	629.000000	82220.000000	3.811261	81687.153320
858.690000	628.000000	81970.000000	3.809946	81335.195312
859.690000	627.000000	81730.000000	3.808631	80908.203125
860.690000	626.000000	81140.000000	3.807317	80432.958984
861.690000	625.000000	79340.000000	3.806002	79976.816406
862.690000	624.000000	78050.000000	3.804688	79581.855469
863.690000	623.000000	78590.000000	3.803373	79291.518555
864.690000	622.000000	78380.000000	3.802058	79118.481445
865.690000	621.000000	79880.000000	3.800744	79032.558594
866.690000	620.000000	79950.000000	3.799429	79003.520508
867.690000	619.000000	78250.000000	3.798115	78995.117188
868.690000	618.000000	78960.000000	3.796800	78990.000000
869.690000	617.000000	78400.000000	3.795485	78984.560547
870.690000	616.000000	79270.000000	3.795252	79000.878906
871.690000	615.000000	79310.000000	3.795324	79031.679688
872.690000	614.000000	79040.000000	3.795395	79102.558594
873.690000	613.000000	78550.000000	3.795467	79209.760742
874.690000	612.000000	79620.000000	3.795538	79376.801758
875.690000	611.000000	78860.000000	3.795610	79588.720703
876.690000	610.000000	80180.000000	3.795681	79857.602539
877.690000	609.000000	79510.000000	3.795753	80148.798828
878.690000	608.000000	80560.000000	3.795825	80437.280273
879.690000	607.000000	81570.000000	3.795896	80672.402344
880.690000	606.000000	81590.000000	3.795968	80844.482422
881.690000	605.000000	80690.000000	3.796039	80917.602539
882.690000	604.000000	81170.000000	3.796111	80899.521484
883.690000	603.000000	80660.000000	3.796183	80801.118164
884.690000	602.000000	81120.000000	3.796254	80640.478516
885.690000	601.000000	81130.000000	3.796326	80436.640625
886.690000	600.000000	79630.000000	3.796397	80235.678711
887.690000	599.000000	79530.000000	3.796469	80037.597656
888.690000	598.000000	79820.000000	3.796541	79857.119141
889.690000	597.000000	79630.000000	3.796612	79701.040039
890.690000	596.000000	79740.000000	3.796684	79562.480469
891.690000	595.000000	79380.000000	3.796755	79396.357422
892.690000	594.000000	80350.000000	3.796827	79223.808594
893.690000	593.000000	78040.000000	3.796899	79031.337891
894.690000	592.000000	78940.000000	3.796970	78820.776367
895.690000	591.000000	78270.000000	3.797042	78576.494141
896.690000	590.000000	79080.000000	3.797113	78331.000977
897.690000	589.000000	80430.000000	3.797185	78048.833008
898.690000	588.000000	84000.000000	3.797256	77744.438477
899.690000	587.000000	87510.000000	3.797328	77406.171875
900.690000	586.000000	93360.000000	3.797400	77043.647461
901.690000	585.000000	93240.000000	3.797471	76646.083984
902.690000	584.000000	89700.000000	3.797543	76246.508789
903.690000	583.000000	83060.000000	3.797614	75812.128906
904.690000	582.000000	79600.000000	3.797686	75356.015625
905.690000	581.000000	76930.000000	3.797758	74887.753906
906.690000	580.000000	76610.000000	3.797829	74392.880859
907.690000	579.000000	79210.000000	3.797901	73840.468750
908.690000	578.000000	80640.000000	3.797972	73261.870117
909.690000	577.000000	82790.000000	3.798044	72638.676758
910.690000	576.000000	83010.000000	3.796924	71946.040039
911.690000	575.000000	79140.000000	3.795468	71179.233398
912.690000	574.000000	75200.000000	3.794012	70328.623047
913.690000	573.000000	73030.000000	3.792556	69365.620117
914.690000	572.000000	69780.000000	3.791100	68309.658203
915.690000	571.000000	67740.000000	3.789644	67224.916992
916.690000	570.000000	65540.000000	3.788188	66189.833984
917.690000	569.000000	63360.000000	3.786732	65312.387695
918.690000	568.000000	62300.000000	3.785276	64661.469727
919.690000	567.000000	63850.000000	3.783820	64258.530273
920.690000	566.000000	63920.000000	3.782364	64043.310547
921.690000	565.000000	65430.000000	3.780907	63966.435547
922.690000	564.000000	68010.000000	3.779451	63911.137695
923.690000	563.000000	69180.000000	3.777995	63820.625000
924.690000	562.000000	70870.000000	3.776539	63669.921875
925.690000	561.000000	69260.000000	3.775083	63476.621094
926.690000	560.000000	67030.000000	3.773627	63198.081055
927.690000	559.000000	63930.000000	3.772171	62887.109375
928.690000	558.000000	62070.000000	3.770715	62537.734375
929.690000	557.000000	62220.000000	3.769259	62134.521484
930.690000	556.000000	62570.000000	3.767803	61671.176758
931.690000	555.000000	63150.000000	3.766347	61205.288086
932.690000	554.000000	63050.000000	3.764891	60690.937500
933.690000	553.000000	61400.000000	3.763435	60152.080078
934.690000	552.000000	60800.000000	3.761979	59582.651367
935.690000	551.000000	59990.000000	3.760523	58987.988281
936.690000	550.000000	60020.000000	3.759067	58314.824219
937.690000	549.000000	58810.000000	3.757611	57604.042969
938.690000	548.000000	56820.000000	3.756155	56834.521484
939.690000	547.000000	56050.000000	3.754699	56046.977539
940.690000	546.000000	54740.000000	3.753243	55249.716797
941.690000	545.000000	54280.000000	3.751787	54491.328125
942.690000	544.000000	53560.000000	3.750331	53762.041016
943.690000	543.000000	53440.000000	3.748875	53098.398438
944.690000	542.000000	51710.000000	3.747418	52488.159180
945.690000	541.000000	51910.000000	3.745962	51929.121094
946.690000	540.000000	51870.000000	3.744506	51443.437500
947.690000	539.000000	50370.000000	3.743050	51073.193359
948.690000	538.000000	50040.000000	3.741594	50805.483398
949.690000	537.000000	50220.000000	3.740138	50220.000000
950.690000	536.000000	49970.000000	3.738682	50082.729492
951.690000	535.000000	50080.000000	3.737226	49945.454102
952.690000	534.000000	52010.000000	3.735770	49808.183594
953.690000	533.000000	61730.000000	3.734314	49670.908203
954.690000	532.000000	83080.000000	3.732858	49533.637695
955.690000	531.000000	98440.000000	3.731402	49396.362305
956.690000	530.000000	100870.000000	3.729946	49259.091797
957.690000	529.000000	72480.000000	3.728490	49121.816406
958.690000	528.000000	51830.000000	3.727034	48984.545898
959.690000	527.000000	48250.000000	3.725578	48847.270508
960.690000	526.000000	48710.000000	3.724122	48710.000000
961.690000	525.000000	48030.000000	3.722666	48769.599609
962.690000	524.000000	48420.000000	3.721210	48693.569336
963.690000	523.000000	49030.000000	3.719754	48631.831055
964.690000	522.000000	49190.000000	3.718298	48558.818359
965.690000	521.000000	49070.000000	3.716842	48461.650391
966.690000	520.000000	50120.000000	3.715385	48329.853516
967.690000	519.000000	50230.000000	3.713929	48168.256836
968.690000	518.000000	50180.000000	3.712473	47988.154297
969.690000	517.000000	50180.000000	3.711017	47800.141602
970.690000	516.000000	49790.000000	3.710301	47577.714844
971.690000	515.000000	50660.000000	3.709794	47305.913086
972.690000	514.000000	49540.000000	3.709287	46966.572266
973.690000	513.000000	49190.000000	3.708779	46556.494141
974.690000	512.000000	48130.000000	3.708272	46068.920898
975.690000	511.000000	47570.000000	3.707765	45526.147461
976.690000	510.000000	46990.000000	3.707257	44920.927734
977.690000	509.000000	47390.000000	3.706750	44272.958984
978.690000	508.000000	46170.000000	3.706242	43597.827148
979.690000	507.000000	47370.000000	3.705735	42911.860352
980.690000	506.000000	46350.000000	3.705228	42223.413086
981.690000	505.000000	46280.000000	3.704720	41565.151367
982.690000	504.000000	46180.000000	3.704213	40907.602539
983.690000	503.000000	47430.000000	3.703706	40223.583984
984.690000	502.000000	48260.000000	3.703198	39494.421387
985.690000	501.000000	53340.000000	3.702691	38696.481934
986.690000	500.000000	63920.000000	3.702184	37802.819824
987.690000	499.000000	81300.000000	3.701676	36865.380859
988.690000	498.000000	94900.000000	3.701169	35892.863770
989.690000	497.000000	90350.000000	3.700662	34873.933105
990.690000	496.000000	75120.000000	3.700154	33800.285645
991.690000	495.000000	63130.000000	3.699647	32661.398926
992.690000	494.000000	52510.000000	3.699140	31396.723633
993.690000	493.000000	38800.000000	3.698632	30030.380859
994.690000	492.000000	30920.000000	3.698125	28617.028809
995.690000	491.000000	26740.000000	3.697618	27240.930176
996.690000	490.000000	24240.000000	3.697110	25988.247070
997.690000	489.000000	24020.000000	3.696603	24959.291992
998.690000	488.000000	23550.000000	3.696096	24189.499512
999.690000	487.000000	22980.000000	3.695588	23671.379395
1000.690000	486.000000	22740.000000	3.695081	23346.123047
1001.690000	485.000000	22700.000000	3.694573	23132.756348
1002.690000	484.000000	23410.000000	3.694066	22934.367676
1003.690000	483.000000	23830.000000	3.693559	22678.688965
1004.690000	482.000000	23610.000000	3.693051	22338.122559
1005.690000	481.000000	23930.000000	3.692544	21909.621582
1006.690000	480.000000	23150.000000	3.692037	21420.986328
1007.690000	479.000000	22590.000000	3.691529	20919.291992
1008.690000	478.000000	23000.000000	3.691022	20412.935791
1009.690000	477.000000	27440.000000	3.690515	19899.973145
1010.690000	476.000000	34370.000000	3.689336	19370.013428
1011.690000	475.000000	40310.000000	3.687968	18797.166748
1012.690000	474.000000	38480.000000	3.686600	18138.046875
1013.690000	473.000000	32230.000000	3.685232	17408.917236
1014.690000	472.000000	25190.000000	3.683863	16596.403809
1015.690000	471.000000	20030.000000	3.682495	15728.474121
1016.690000	470.000000	16730.000000	3.681127	14845.635986
1017.690000	469.000000	13640.000000	3.679759	14018.686523
1018.690000	468.000000	12470.000000	3.678391	13286.346436
1019.690000	467.000000	11790.000000	3.677023	12718.110352
1020.690000	466.000000	11390.000000	3.675655	12322.377930
1021.690000	465.000000	11910.000000	3.674287	12089.624023
1022.690000	464.000000	11960.000000	3.672919	11983.455811
1023.690000	463.000000	12120.000000	3.671551	11961.920166
1024.690000	462.000000	11880.000000	3.670182	11965.439453
1025.690000	461.000000	12080.000000	3.668814	11966.479492
1026.690000	460.000000	12020.000000	3.667446	11949.520264
1027.690000	459.000000	11870.000000	3.666078	11895.279541
1028.690000	458.000000	12460.000000	3.664710	11807.600098
1029.690000	457.000000	11500.000000	3.663342	11699.520264
1030.690000	456.000000	11420.000000	3.661974	11579.920654
1031.690000	455.000000	11360.000000	3.660606	11453.840332
1032.690000	454.000000	11430.000000	3.659238	11345.760498
1033.690000	453.000000	11080.000000	3.657869	11255.920410
1034.690000	452.000000	11130.000000	3.656501	11186.719971
1035.690000	451.000000	11040.000000	3.655133	11138.079834
1036.690000	450.000000	11040.000000	3.653765	11105.760498
1037.690000	449.000000	11270.000000	3.652397	11080.240479
1038.690000	448.000000	11040.000000	3.651029	11062.640381
1039.690000	447.000000	10800.000000	3.649661	11040.240479
1040.690000	446.000000	11240.000000	3.648293	11005.040283
1041.690000	445.000000	11050.000000	3.646925	10963.520508
1042.690000	444.000000	10860.000000	3.645556	10910.000000
1043.690000	443.000000	11150.000000	3.644188	10846.240234
1044.690000	442.000000	10650.000000	3.642820	10790.159912
1045.690000	441.000000	10430.000000	3.641452	10754.479980
1046.690000	440.000000	10390.000000	3.640084	10730.959473
1047.690000	439.000000	11010.000000	3.638716	10726.639404
1048.690000	438.000000	10700.000000	3.637348	10735.919189
1049.690000	437.000000	10900.000000	3.635980	10744.879150
1050.690000	436.000000	10850.000000	3.634612	10745.599365
1051.690000	435.000000	10650.000000	3.633243	10745.999756
1052.690000	434.000000	10690.000000	3.631875	10743.759766
1053.690000	433.000000	10570.000000	3.630507	10738.399658
1054.690000	432.000000	10850.000000	3.629139	10732.320557
1055.690000	431.000000	10760.000000	3.627771	10721.679688
1056.690000	430.000000	10840.000000	3.626403	10697.679443
1057.690000	429.000000	10890.000000	3.625035	10661.199951
1058.690000	428.000000	10470.000000	3.623667	10619.279785
1059.690000	427.000000	10440.000000	3.622299	10579.199219
1060.690000	426.000000	10460.000000	3.622221	10549.039307
1061.690000	425.000000	10480.000000	3.622506	10536.159668
1062.690000	424.000000	10510.000000	3.622792	10538.879395
1063.690000	423.000000	10510.000000	3.623078	10553.039551
1064.690000	422.000000	10550.000000	3.623364	10571.359863
1065.690000	421.000000	10860.000000	3.623650	10592.719727
1066.690000	420.000000	10580.000000	3.623936	10614.320068
1067.690000	419.000000	10470.000000	3.624222	10640.799561
1068.690000	418.000000	10480.000000	3.624508	10675.040283
1069.690000	417.000000	10660.000000	3.624794	10716.800537
1070.690000	416.000000	11050.000000	3.625079	10761.999512
1071.690000	415.000000	11000.000000	3.625365	10812.879639
1072.690000	414.000000	10420.000000	3.625651	10858.399658
1073.690000	413.000000	10960.000000	3.625937	10889.279785
1074.690000	412.000000	11130.000000	3.626223	10906.240234
1075.690000	411.000000	11000.000000	3.626509	10905.679932
1076.690000	410.000000	11230.000000	3.626795	10882.559814
1077.690000	409.000000	10640.000000	3.627081	10844.959717
1078.690000	408.000000	10570.000000	3.627366	10802.640381
1079.690000	407.000000	10800.000000	3.627652	10761.440430
1080.690000	406.000000	10800.000000	3.627938	10726.879883
1081.690000	405.000000	10820.000000	3.628224	10704.079590
1082.690000	404.000000	10500.000000	3.628510	10698.640137
1083.690000	403.000000	10320.000000	3.628796	10708.559570
1084.690000	402.000000	10890.000000	3.629082	10724.479980
1085.690000	401.000000	11180.000000	3.629368	10751.600342
1086.690000	400.000000	10460.000000	3.629653	10787.199707
1087.690000	399.000000	10640.000000	3.629939	10818.000488
1088.690000	398.000000	10910.000000	3.630225	10837.280273
1089.690000	397.000000	11150.000000	3.630511	10850.479736
1090.690000	396.000000	10970.000000	3.630797	10846.879883
1091.690000	395.000000	10800.000000	3.631083	10827.919922
1092.690000	394.000000	10720.000000	3.631369	10804.080811
1093.690000	393.000000	10680.000000	3.631655	10784.240723
1094.690000	392.000000	10740.000000	3.631940	10768.000488
1095.690000	391.000000	10850.000000	3.632226	10763.200684
1096.690000	390.000000	10500.000000	3.632512	10764.079590
1097.690000	389.000000	10920.000000	3.632798	10762.960205
1098.690000	388.000000	10940.000000	3.633084	10758.559570
1099.690000	387.000000	10770.000000	3.633370	10754.160156
1100.690000	386.000000	10770.000000	3.631929	10750.240479
1101.690000	385.000000	10540.000000	3.630000	10757.280273
1102.690000	384.000000	10520.000000	3.628072	10781.519775
1103.690000	383.000000	10730.000000	3.626144	10815.360107
1104.690000	382.000000	11080.000000	3.624216	10848.719482
1105.690000	381.000000	11140.000000	3.622287	10871.199951
1106.690000	380.000000	10980.000000	3.620359	10872.719727
1107.690000	379.000000	10830.000000	3.618431	10850.159912
1108.690000	378.000000	10830.000000	3.616502	10810.080566
1109.690000	377.000000	10720.000000	3.614574	10763.599854
1110.690000	376.000000	10700.000000	3.612646	10728.000488
1111.690000	375.000000	10520.000000	3.610718	10714.720459
1112.690000	374.000000	10590.000000	3.608789	10724.000244
1113.690000	373.000000	10850.000000	3.606861	10759.039307
1114.690000	372.000000	10510.000000	3.604933	10817.760010
1115.690000	371.000000	10840.000000	3.603005	10879.840088
1116.690000	370.000000	11320.000000	3.601076	10927.039795
1117.690000	369.000000	11230.000000	3.599148	10962.399902
1118.690000	368.000000	10820.000000	3.597220	10981.839600
1119.690000	367.000000	10850.000000	3.595292	10978.719482
1120.690000	366.000000	11300.000000	3.593363	10972.559814
1121.690000	365.000000	10840.000000	3.591435	10987.280273
1122.690000	364.000000	10470.000000	3.589507	11017.760010
1123.690000	363.000000	11120.000000	3.587578	11061.600342
1124.690000	362.000000	11230.000000	3.585650	11122.480469
1125.690000	361.000000	11250.000000	3.583722	11180.720215
1126.690000	360.000000	11520.000000	3.581794	11215.600586
1127.690000	359.000000	11300.000000	3.579865	11228.800049
1128.690000	358.000000	11110.000000	3.577937	11219.040527
1129.690000	357.000000	11350.000000	3.576009	11187.199707
1130.690000	356.000000	11150.000000	3.574081	11151.440430
1131.690000	355.000000	10900.000000	3.572152	11123.759766
1132.690000	354.000000	11130.000000	3.570224	11105.679932
1133.690000	353.000000	11000.000000	3.568296	11106.960449
1134.690000	352.000000	11050.000000	3.566367	11124.959717
1135.690000	351.000000	11110.000000	3.564439	11151.120605
1136.690000	350.000000	11250.000000	3.562511	11176.640625
1137.690000	349.000000	11460.000000	3.560583	11204.000244
1138.690000	348.000000	10980.000000	3.558654	11220.720215
1139.690000	347.000000	11550.000000	3.556726	11236.800537
1140.690000	346.000000	10800.000000	3.554798	11250.480957
1141.690000	345.000000	11500.000000	3.552870	11270.080566
1142.690000	344.000000	11190.000000	3.550941	11290.479736
1143.690000	343.000000	11360.000000	3.549013	11320.880127
1144.690000	342.000000	11290.000000	3.547085	11347.600098
1145.690000	341.000000	11470.000000	3.545157	11371.359863
1146.690000	340.000000	11430.000000	3.543228	11390.880127
1147.690000	339.000000	11360.000000	3.541300	11404.320068
1148.690000	338.000000	11500.000000	3.539372	11406.800537
1149.690000	337.000000	11420.000000	3.537443	11407.680664
1150.690000	336.000000	11410.000000	3.535515	11418.640137
1151.690000	335.000000	11130.000000	3.533587	11430.480957
1152.690000	334.000000	11810.000000	3.531659	11452.880859
1153.690000	333.000000	11170.000000	3.529730	11492.320557
1154.690000	332.000000	11330.000000	3.527802	11543.040771
1155.690000	331.000000	11790.000000	3.525874	11590.159912
1156.690000	330.000000	12060.000000	3.523946	11652.800293
1157.690000	329.000000	11390.000000	3.522017	11724.959717
1158.690000	328.000000	11580.000000	3.520089	11796.240234
1159.690000	327.000000	11830.000000	3.518161	11868.879395
1160.690000	326.000000	11890.000000	3.516232	11941.839600
1161.690000	325.000000	12360.000000	3.514304	11990.079346
1162.690000	324.000000	12490.000000	3.512376	12009.439697
1163.690000	323.000000	11980.000000	3.510448	12007.919922
1164.690000	322.000000	11620.000000	3.508519	11981.040039
1165.690000	321.000000	11990.000000	3.506591	11938.320312
1166.690000	320.000000	11900.000000	3.504663	11893.840332
1167.690000	319.000000	11980.000000	3.502735	11852.800293
1168.690000	318.000000	11850.000000	3.500806	11815.999756
1169.690000	317.000000	11700.000000	3.498878	11796.240234
1170.690000	316.000000	11530.000000	3.496950	11791.040039
1171.690000	315.000000	11870.000000	3.495022	11806.479492
1172.690000	314.000000	11620.000000	3.493093	11841.199951
1173.690000	313.000000	11840.000000	3.491165	11886.799316
1174.690000	312.000000	12170.000000	3.489237	11932.960205
1175.690000	311.000000	12110.000000	3.487308	11980.639648
1176.690000	310.000000	11960.000000	3.485380	12014.880371
1177.690000	309.000000	12170.000000	3.483452	12035.200195
1178.690000	308.000000	11780.000000	3.481524	12043.359375
1179.690000	307.000000	11980.000000	3.479595	12028.480225
1180.690000	306.000000	12440.000000	3.477667	11980.799561
1181.690000	305.000000	12290.000000	3.475739	11907.359619
1182.690000	304.000000	11760.000000	3.473811	11811.279297
1183.690000	303.000000	11610.000000	3.471882	11703.280029
1184.690000	302.000000	11350.000000	3.469954	11608.879395
1185.690000	301.000000	11160.000000	3.468026	11536.240234
1186.690000	300.000000	11640.000000	3.466097	11484.160156
1187.690000	299.000000	11270.000000	3.464169	11441.920166
1188.690000	298.000000	11720.000000	3.462241	11392.879639
1189.690000	297.000000	11620.000000	3.460313	11319.279785
1190.690000	296.000000	11460.000000	3.460958	11229.519043
1191.690000	295.000000	11030.000000	3.462330	11134.854736
1192.690000	294.000000	10550.000000	3.463701	11052.617188
1193.690000	293.000000	10770.000000	3.465073	11000.590820
1194.690000	292.000000	10710.000000	3.466444	10710.000000
1195.690000	291.000000	11120.000000	3.467816	10666.363525
1196.690000	290.000000	11510.000000	3.469187	10622.727051
1197.690000	289.000000	14190.000000	3.470559	10579.090576
1198.690000	288.000000	13820.000000	3.471930	10535.454102
1199.690000	287.000000	13930.000000	3.473302	10491.817627
1200.690000	286.000000	20150.000000	3.474673	10448.182373
1201.690000	285.000000	29830.000000	3.476044	10404.545898
1202.690000	284.000000	23170.000000	3.477416	10360.909424
1203.690000	283.000000	12600.000000	3.478787	10317.272949
1204.690000	282.000000	10270.000000	3.480159	10273.636475
1205.690000	281.000000	10230.000000	3.481530	10230.000000
1206.690000	280.000000	10540.000000	3.482902	10519.468994
1207.690000	279.000000	10200.000000	3.484273	10402.805176
1208.690000	278.000000	10250.000000	3.485645	10308.416748
1209.690000	277.000000	10450.000000	3.487016	10242.800293
1210.690000	276.000000	9840.000000	3.488388	10213.840332
1211.690000	275.000000	10010.000000	3.489759	10214.639893
1212.690000	274.000000	10350.000000	3.491131	10219.680176
1213.690000	273.000000	10440.000000	3.492502	10234.960327
1214.690000	272.000000	10140.000000	3.493874	10252.960205
1215.690000	271.000000	10280.000000	3.495245	10265.679932
1216.690000	270.000000	10210.000000	3.496617	10265.119629
1217.690000	269.000000	10610.000000	3.497988	10261.679688
1218.690000	268.000000	9980.000000	3.499360	10255.360107
1219.690000	267.000000	10090.000000	3.500731	10241.760254
1220.690000	266.000000	10610.000000	3.502103	10224.079590
1221.690000	265.000000	10140.000000	3.503474	10217.039795
1222.690000	264.000000	9980.000000	3.504845	10214.799805
1223.690000	263.000000	10170.000000	3.506217	10216.319580
1224.690000	262.000000	10300.000000	3.507588	10232.559814
1225.690000	261.000000	10280.000000	3.508960	10261.920166
1226.690000	260.000000	10200.000000	3.510331	10290.159912
1227.690000	259.000000	10300.000000	3.511703	10319.279785
1228.690000	258.000000	10280.000000	3.513074	10344.079590
1229.690000	257.000000	10640.000000	3.514446	10352.239990
1230.690000	256.000000	10660.000000	3.515817	10344.880371
1231.690000	255.000000	10190.000000	3.517189	10338.320312
1232.690000	254.000000	9790.000000	3.518560	10328.959961
1233.690000	253.000000	10560.000000	3.519932	10324.959717
1234.690000	252.000000	10460.000000	3.521303	10339.200439
1235.690000	251.000000	10210.000000	3.522675	10374.799805
1236.690000	250.000000	10250.000000	3.524046	10419.439697
1237.690000	249.000000	10490.000000	3.525418	10476.240234
1238.690000	248.000000	10560.000000	3.526789	10538.559570
1239.690000	247.000000	10780.000000	3.528161	10598.640137
1240.690000	246.000000	10540.000000	3.529063	10646.879883
1241.690000	245.000000	10770.000000	3.529832	10679.360352
1242.690000	244.000000	10860.000000	3.530602	10690.240479
1243.690000	243.000000	10670.000000	3.531371	10678.800049
1244.690000	242.000000	10770.000000	3.532141	10643.280029
1245.690000	241.000000	10680.000000	3.532911	10590.400391
1246.690000	240.000000	10550.000000	3.533680	10528.320312
1247.690000	239.000000	10410.000000	3.534450	10465.600586
1248.690000	238.000000	10160.000000	3.535219	10408.320312
1249.690000	237.000000	10340.000000	3.535989	10362.719727
1250.690000	236.000000	10410.000000	3.536759	10330.639648
1251.690000	235.000000	10430.000000	3.537528	10316.159668
1252.690000	234.000000	10160.000000	3.538298	10321.439209
1253.690000	233.000000	10100.000000	3.539068	10343.759766
1254.690000	232.000000	10250.000000	3.539837	10380.799561
1255.690000	231.000000	10510.000000	3.540607	10429.439697
1256.690000	230.000000	10640.000000	3.541376	10480.000000
1257.690000	229.000000	10620.000000	3.542146	10517.359619
1258.690000	228.000000	10760.000000	3.542916	10547.440186
1259.690000	227.000000	10160.000000	3.543685	10566.879883
1260.690000	226.000000	10690.000000	3.544455	10574.959717
1261.690000	225.000000	10790.000000	3.545224	10578.399658
1262.690000	224.000000	10580.000000	3.545994	10592.479248
1263.690000	223.000000	10250.000000	3.546764	10603.840332
1264.690000	222.000000	10810.000000	3.547533	10620.639648
1265.690000	221.000000	10530.000000	3.548303	10645.599365
1266.690000	220.000000	10790.000000	3.549072	10674.239502
1267.690000	219.000000	10880.000000	3.549842	10705.200195
1268.690000	218.000000	10480.000000	3.550612	10755.040283
1269.690000	217.000000	10530.000000	3.551381	10814.399414
1270.690000	216.000000	11050.000000	3.552151	10883.199463
1271.690000	215.000000	10980.000000	3.552920	10964.639893
1272.690000	214.000000	10960.000000	3.553690	11043.599854
1273.690000	213.000000	11280.000000	3.554460	11100.000000
1274.690000	212.000000	11390.000000	3.555229	11133.599854
1275.690000	211.000000	11080.000000	3.555999	11139.759521
1276.690000	210.000000	11350.000000	3.556768	11118.399658
1277.690000	209.000000	11220.000000	3.557538	11092.239990
1278.690000	208.000000	10760.000000	3.558308	11083.280029
1279.690000	207.000000	10880.000000	3.559077	11108.560791
1280.690000	206.000000	10590.000000	3.559847	11169.520264
1281.690000	205.000000	11320.000000	3.560616	11256.240234
1282.690000	204.000000	11650.000000	3.561386	11349.439697
1283.690000	203.000000	11760.000000	3.562156	11425.760498
1284.690000	202.000000	11750.000000	3.562925	11457.760010
1285.690000	201.000000	11710.000000	3.563695	11452.399902
1286.690000	200.000000	11070.000000	3.564464	11423.840332
1287.690000	199.000000	11010.000000	3.565234	11373.120117
1288.690000	198.000000	11870.000000	3.566004	11320.560303
1289.690000	197.000000	11080.000000	3.566773	11289.119873
1290.690000	196.000000	11010.000000	3.567543	11268.800049
1291.690000	195.000000	11470.000000	3.568312	11256.240234
1292.690000	194.000000	11070.000000	3.569082	11261.040039
1293.690000	193.000000	11220.000000	3.569852	11272.239990
1294.690000	192.000000	11410.000000	3.570621	11277.760010
1295.690000	191.000000	11360.000000	3.571391	11282.960205
1296.690000	190.000000	11270.000000	3.572161	11278.719482
1297.690000	189.000000	11410.000000	3.572930	11264.320068
1298.690000	188.000000	11010.000000	3.573700	11244.000244
1299.690000	187.000000	11370.000000	3.574469	11224.479980
1300.690000	186.000000	11250.000000	3.573959	11206.400146
1301.690000	185.000000	11140.000000	3.573088	11204.160156
1302.690000	184.000000	10890.000000	3.572217	11216.159668
1303.690000	183.000000	11150.000000	3.571345	11241.440430
1304.690000	182.000000	11490.000000	3.570474	11274.799805
1305.690000	181.000000	11520.000000	3.569603	11317.600098
1306.690000	180.000000	11160.000000	3.568732	11363.039551
1307.690000	179.000000	11310.000000	3.567860	11408.160400
1308.690000	178.000000	11440.000000	3.566989	11447.679443
1309.690000	177.000000	11650.000000	3.566118	11485.520020
1310.690000	176.000000	11520.000000	3.565247	11519.520264
1311.690000	175.000000	11500.000000	3.564376	11543.039551
1312.690000	174.000000	11820.000000	3.563504	11554.560547
1313.690000	173.000000	11510.000000	3.562633	11562.960205
1314.690000	172.000000	11190.000000	3.561762	11561.440430
1315.690000	171.000000	11740.000000	3.560891	11544.559326
1316.690000	170.000000	11890.000000	3.560019	11522.479248
1317.690000	169.000000	11590.000000	3.559148	11505.999756
1318.690000	168.000000	11170.000000	3.558277	11495.679932
1319.690000	167.000000	11220.000000	3.557406	11507.839355
1320.690000	166.000000	11330.000000	3.556535	11554.559326
1321.690000	165.000000	11650.000000	3.555663	11629.759521
1322.690000	164.000000	11890.000000	3.554792	11723.199463
1323.690000	163.000000	11770.000000	3.553921	11827.839355
1324.690000	162.000000	11810.000000	3.553050	11921.600342
1325.690000	161.000000	12330.000000	3.552178	11990.000000
1326.690000	160.000000	12290.000000	3.551307	12036.800537
1327.690000	159.000000	11960.000000	3.550436	12061.920166
1328.690000	158.000000	12030.000000	3.549565	12059.520264
1329.690000	157.000000	12080.000000	3.548694	12037.120361
1330.690000	156.000000	11980.000000	3.547822	11994.479980
1331.690000	155.000000	12000.000000	3.546951	11917.359619
1332.690000	154.000000	12270.000000	3.546080	11803.919678
1333.690000	153.000000	11940.000000	3.545209	11666.560059
1334.690000	152.000000	11300.000000	3.544337	11512.159424
1335.690000	151.000000	11220.000000	3.543466	11359.200439
1336.690000	150.000000	10750.000000	3.542595	11230.560303
1337.690000	149.000000	11040.000000	3.541724	11143.439941
1338.690000	148.000000	11270.000000	3.540853	11096.289062
1339.690000	147.000000	11020.000000	3.539981	11090.228271
1340.690000	146.000000	10910.000000	3.539110	11114.119873
1341.690000	145.000000	10850.000000	3.538239	11154.865723
1342.690000	144.000000	11130.000000	3.537368	11183.089600
1343.690000	143.000000	12170.000000	3.536496	11198.311768
1344.690000	142.000000	13470.000000	3.535625	11198.933105
1345.690000	141.000000	17090.000000	3.534754	11187.403564
1346.690000	140.000000	22130.000000	3.533883	11166.855469
1347.690000	139.000000	23440.000000	3.533011	11157.819824
1348.690000	138.000000	18060.000000	3.532140	11151.839600
1349.690000	137.000000	14230.000000	3.531269	11129.714355
1350.690000	136.000000	11860.000000	3.530398	11079.873047
1351.690000	135.000000	11230.000000	3.529527	10999.903564
1352.690000	134.000000	10750.000000	3.528655	10887.834473
1353.690000	133.000000	10230.000000	3.527784	10746.943359
1354.690000	132.000000	10780.000000	3.526913	10603.308105
1355.690000	131.000000	10520.000000	3.526042	10472.229004
1356.690000	130.000000	10370.000000	3.528134	10356.719971
1357.690000	129.000000	10370.000000	3.531063	10261.999512
1358.690000	128.000000	9710.000000	3.533991	10199.840088
1359.690000	127.000000	9840.000000	3.536920	10157.200317
1360.690000	126.000000	10430.000000	3.539849	10128.239746
1361.690000	125.000000	10240.000000	3.542777	10111.599731
1362.690000	124.000000	10140.000000	3.545706	10098.319702
1363.690000	123.000000	10060.000000	3.548634	10084.080200
1364.690000	122.000000	9970.000000	3.551563	10078.880005
1365.690000	121.000000	9960.000000	3.554492	10088.079834
1366.690000	120.000000	10110.000000	3.557420	10114.080200
1367.690000	119.000000	9890.000000	3.560349	10162.880249
1368.690000	118.000000	10160.000000	3.563277	10228.400269
1369.690000	117.000000	10630.000000	3.566206	10308.959961
1370.690000	116.000000	10360.000000	3.569134	10398.640137
1371.690000	115.000000	10650.000000	3.572063	10506.400146
1372.690000	114.000000	9920.000000	3.574992	10626.719971
1373.690000	113.000000	10760.000000	3.577920	10757.839355
1374.690000	112.000000	11060.000000	3.580849	10878.239746
1375.690000	111.000000	11420.000000	3.583777	10972.080078
1376.690000	110.000000	11120.000000	3.586706	11000.880127
1377.690000	109.000000	11350.000000	3.589635	10945.360107
1378.690000	108.000000	11170.000000	3.592563	10787.679443
1379.690000	107.000000	11040.000000	3.595492	10536.960449
1380.690000	106.000000	10450.000000	3.598420	10210.880127
1381.690000	105.000000	9540.000000	3.601349	9838.480225
1382.690000	104.000000	9370.000000	3.604278	9445.759888
1383.690000	103.000000	8980.000000	3.607206	9067.600098
1384.690000	102.000000	8340.000000	3.610135	8714.320068
1385.690000	101.000000	8590.000000	3.613063	8395.999756
1386.690000	100.000000	8120.000000	3.615992	8138.800049
1387.690000	99.000000	7610.000000	3.618920	7951.825562
1388.690000	98.000000	7440.000000	3.621849	7830.125122
1389.690000	97.000000	7320.000000	3.624778	7789.337769
1390.690000	96.000000	7130.000000	3.627706	7808.143921
1391.690000	95.000000	8120.000000	3.630635	7823.274536
1392.690000	94.000000	9340.000000	3.633563	7814.750977
1393.690000	93.000000	13060.000000	3.636492	7761.213379
1394.690000	92.000000	19930.000000	3.639421	7622.434082
1395.690000	91.000000	23730.000000	3.642349	7404.464111
1396.690000	90.000000	25560.000000	3.645278	7156.870728
1397.690000	89.000000	31190.000000	3.648206	6867.117920
1398.690000	88.000000	31650.000000	3.651135	6545.634766
1399.690000	87.000000	20840.000000	3.654063	6210.869141
1400.690000	86.000000	11400.000000	3.656992	5871.382446
1401.690000	85.000000	7530.000000	3.659921	5500.969238
1402.690000	84.000000	5740.000000	3.662849	5129.976196
1403.690000	83.000000	4490.000000	3.665778	4768.629761
1404.690000	82.000000	3920.000000	3.668706	4430.322876
1405.690000	81.000000	4100.000000	3.671635	4112.572937
1406.690000	80.000000	3990.000000	3.674564	3847.048645
1407.690000	79.000000	3330.000000	3.677492	3627.052612
1408.690000	78.000000	3270.000000	3.680421	3450.719910
1409.690000	77.000000	3020.000000	3.683349	3312.879944
1410.690000	76.000000	3260.000000	3.686278	3218.079834
1411.690000	75.000000	3110.000000	3.689206	3143.679810
1412.690000	74.000000	3380.000000	3.692135	3089.440002
1413.690000	73.000000	2730.000000	3.695064	3050.719910
1414.690000	72.000000	2860.000000	3.697992	3024.079895
1415.690000	71.000000	3080.000000	3.700921	3003.919983
1416.690000	70.000000	3070.000000	3.703849	2995.599976
1417.690000	69.000000	3060.000000	3.706778	2995.200195
1418.690000	68.000000	2840.000000	3.709707	3002.400208
1419.690000	67.000000	2860.000000	3.712635	3012.720032
1420.690000	66.000000	3130.000000	3.715564	3023.040161
1421.690000	65.000000	3170.000000	3.718492	3029.360046
1422.690000	64.000000	3040.000000	3.721421	3025.039978
1423.690000	63.000000	3110.000000	3.724350	3010.719910
1424.690000	62.000000	2980.000000	3.727278	2992.239990
1425.690000	61.000000	2850.000000	3.730207	2974.880066
1426.690000	60.000000	3020.000000	3.733135	2965.440063
1427.690000	59.000000	2820.000000	3.736064	2974.479980
1428.690000	58.000000	2710.000000	3.738992	2997.279968
1429.690000	57.000000	3300.000000	3.741921	3032.239990
1430.690000	56.000000	2970.000000	3.744850	3073.040161
1431.690000	55.000000	3280.000000	3.747778	3111.759949
1432.690000	54.000000	3250.000000	3.750707	3144.479980
1433.690000	53.000000	2960.000000	3.753635	3174.400024
1434.690000	52.000000	3230.000000	3.756564	3195.440063
1435.690000	51.000000	3290.000000	3.759493	3210.960083
1436.690000	50.000000	3160.000000	3.762421	3220.880127
1437.690000	49.000000	3340.000000	3.765350	3218.399963
1438.690000	48.000000	3370.000000	3.768278	3205.280151
1439.690000	47.000000	3170.000000	3.771207	3186.719971
1440.690000	46.000000	3050.000000	3.774135	3164.320068
1441.690000	45.000000	3080.000000	3.777064	3144.079895
1442.690000	44.000000	3080.000000	3.779993	3134.960022
1443.690000	43.000000	3090.000000	3.782921	3131.999817
1444.690000	42.000000	3340.000000	3.785850	3137.200012
1445.690000	41.000000	2900.000000	3.788778	3148.800049
1446.690000	40.000000	3240.000000	3.791707	3162.959900
1447.690000	39.000000	3220.000000	3.794636	3174.159851
1448.690000	38.000000	3240.000000	3.797564	3187.279968
1449.690000	37.000000	3120.000000	3.800493	3200.239868
1450.690000	36.000000	3090.000000	3.803421	3213.519897
1451.690000	35.000000	3420.000000	3.806350	3228.479919
1452.690000	34.000000	3280.000000	3.809278	3251.520081
1453.690000	33.000000	3130.000000	3.812207	3283.840027
1454.690000	32.000000	3120.000000	3.815136	3322.479858
1455.690000	31.000000	3360.000000	3.818064	3361.839905
1456.690000	30.000000	3680.000000	3.820993	3401.520081
1457.690000	29.000000	3430.000000	3.823921	3434.960022
1458.690000	28.000000	3560.000000	3.826850	3456.799927
1459.690000	27.000000	3490.000000	3.829779	3466.960144
1460.690000	26.000000	3340.000000	3.830423	3465.119934
1461.690000	25.000000	3320.000000	3.830423	3437.040100
1462.690000	24.000000	3620.000000	3.830423	3366.640015
1463.690000	23.000000	3710.000000	3.830423	3238.399963
1464.690000	22.000000	3560.000000	3.830423	3042.720032
1465.690000	21.000000	3020.000000	3.830423	2782.799988
1466.690000	20.000000	2300.000000	3.830423	2477.760010
1467.690000	19.000000	2070.000000	3.830423	2160.400085
1468.690000	18.000000	1570.000000	3.830423	1864.480896
1469.690000	17.000000	1390.000000	3.830423	1620.351410
1470.690000	16.000000	1200.000000	3.830423	1443.285675
1471.690000	15.000000	1020.000000	3.830423	1335.083771
1472.690000	14.000000	1170.000000	3.830423	1282.437134
1473.690000	13.000000	1240.000000	3.830423	1278.542862
1474.690000	12.000000	3400.000000	3.830423	1306.755219
1475.690000	11.000000	12580.000000	3.830423	1360.611420
1476.690000	10.000000	22090.000000	3.830423	1440.791473
1477.690000	9.000000	13670.000000	3.830423	1549.060974
1478.690000	8.000000	3620.000000	3.830423	1654.942932
1479.690000	7.000000	2140.000000	3.830423	1732.682800
1480.690000	6.000000	2360.000000	3.830423	1745.143890
1481.690000	5.000000	2600.000000	3.830423	1660.525818
1482.690000	4.000000	2080.000000	3.830423	1464.742889
1483.690000	3.000000	1240.000000	3.830423	1190.194321
1484.690000	2.000000	400.000000	3.830423	879.411469
1485.690000	1.000000	40.000000	3.830423	583.520012
1486.690000	0.000000	10.000000	3.830423	343.279991
1487.690000	-1.000000	0.000000	3.830423	182.560005
1488.690000	-2.000000	30.000000	3.830423	90.400000
