# Supplementary material for: Influence of the magnetic field on bandgap and chemical composition of zinc thin films prepared by sparking discharge process
Source: Sci Rep. 2020 Jan 29;10:1388. doi: 10.1038/s41598-020-58183-4 (PMC6989455; doi:10.1038/s41598-020-58183-4)
Supplement: Supplementary file 5 — Related Manuscript File. [file 41598_2020_58183_MOESM5_ESM.zip › XPS_7-3-2019_Stefan/XPS_7-3-2019/5_ZnN2-0.4_Quartz/Zn 2p]

Dataset Zn 2p:35(7-3-2019)
Dwell Time (s)	0.139535
Number of sweeps	3
Kinetic Energy(eV)	Binding Energy(eV)	Intensity(cps)	Transmission Value	Background(cps)	Zn 2p(cps)	Zn 2p(cps)	Envelope(cps)
426.690000	1060.000000	23231.944444	0.624642	23261.903537	0.000000	0.000000	0.000000
426.790000	1059.900000	23246.277778	0.624567	23261.331977	0.000000	0.000000	0.000000
426.890000	1059.800000	23360.944444	0.624491	23261.775228	0.000000	0.000000	0.000000
426.990000	1059.700000	23597.444444	0.624416	23262.806369	0.000000	0.000000	0.000000
427.090000	1059.600000	23874.555556	0.624340	23262.827365	0.000000	0.000000	0.000000
427.190000	1059.500000	23265.388889	0.624265	23260.769748	0.000000	0.000000	0.000000
427.290000	1059.400000	23205.666667	0.624189	23256.904134	0.000000	0.000000	0.000000
427.390000	1059.300000	23246.277778	0.624114	23244.180501	0.000000	0.000000	0.000000
427.490000	1059.200000	23487.555556	0.624039	23221.451063	0.000000	0.000000	0.000000
427.590000	1059.100000	23179.388889	0.623963	23187.929633	0.000000	0.000000	0.000000
427.690000	1059.000000	23141.166667	0.623888	23146.063422	0.000000	0.000000	0.000000
427.790000	1058.900000	22990.666667	0.623812	23097.364149	0.000000	0.000000	0.000000
427.890000	1058.800000	23050.388889	0.623737	23046.394965	0.000000	0.000000	0.000000
427.990000	1058.700000	23095.777778	0.623661	22994.870551	0.000000	0.000000	0.000000
428.090000	1058.600000	22928.555556	0.623586	22947.629340	0.000000	0.000000	0.000000
428.190000	1058.500000	22761.333333	0.623510	22904.207086	0.000000	0.000000	0.000000
428.290000	1058.400000	22907.055556	0.623435	22862.392198	0.000000	0.000000	0.000000
428.390000	1058.300000	22962.000000	0.623360	22827.018446	0.000000	0.000000	0.000000
428.490000	1058.200000	22634.722222	0.623284	22801.963108	0.000000	0.000000	0.000000
428.590000	1058.100000	22694.444444	0.623209	22785.548828	0.000000	0.000000	0.000000
428.690000	1058.000000	22730.277778	0.623133	22774.978461	0.000000	0.000000	0.000000
428.790000	1057.900000	22897.500000	0.623058	22772.437934	0.000000	0.000000	0.000000
428.890000	1057.800000	22704.000000	0.622982	22772.857856	0.000000	0.000000	0.000000
428.990000	1057.700000	22708.777778	0.622907	22766.876302	0.000000	0.000000	0.000000
429.090000	1057.600000	22962.000000	0.622832	22749.255914	0.000000	0.000000	0.000000
429.190000	1057.500000	22837.777778	0.622756	22723.950955	0.000000	0.000000	0.000000
429.290000	1057.400000	22613.222222	0.622681	22693.431966	0.000000	0.000000	0.000000
429.390000	1057.300000	22548.722222	0.622605	22657.635959	0.000000	0.000000	0.000000
429.490000	1057.200000	22684.888889	0.622530	22624.541450	0.000000	0.000000	0.000000
429.590000	1057.100000	22560.666667	0.622454	22603.473036	0.000000	0.000000	0.000000
429.690000	1057.000000	22429.277778	0.622379	22592.767361	0.000000	0.000000	0.000000
429.790000	1056.900000	22548.722222	0.622304	22585.318414	0.000000	0.000000	0.000000
429.890000	1056.800000	22804.333333	0.622228	22583.396105	0.000000	0.000000	0.000000
429.990000	1056.700000	22555.888889	0.622153	22583.872016	0.000000	0.000000	0.000000
430.090000	1056.600000	22816.277778	0.622077	22577.972114	0.000000	0.000000	0.000000
430.190000	1056.500000	22670.555556	0.622002	22564.665256	0.000000	0.000000	0.000000
430.290000	1056.400000	22496.166667	0.621926	22546.111708	0.000000	0.000000	0.000000
430.390000	1056.300000	22582.166667	0.621851	22518.583496	0.000000	0.000000	0.000000
430.490000	1056.200000	22606.055556	0.621776	22483.097765	0.000000	0.000000	0.000000
430.590000	1056.100000	22350.444444	0.621700	22440.538683	0.000000	0.000000	0.000000
430.690000	1056.000000	22465.111111	0.621625	22393.652072	0.000000	0.000000	0.000000
430.790000	1055.900000	22326.555556	0.621549	22346.322211	0.000000	0.000000	0.000000
430.890000	1055.800000	22152.166667	0.621474	22300.382758	0.000000	0.000000	0.000000
430.990000	1055.700000	22369.555556	0.621398	22253.871745	0.000000	0.000000	0.000000
431.090000	1055.600000	22653.833333	0.621323	22215.199273	0.000000	0.000000	0.000000
431.190000	1055.500000	21922.833333	0.621247	22181.708171	0.000000	0.000000	0.000000
431.290000	1055.400000	22383.888889	0.621172	22154.583550	0.000000	0.000000	0.000000
431.390000	1055.300000	22465.111111	0.621097	22136.099989	0.000000	0.000000	0.000000
431.490000	1055.200000	22075.722222	0.621021	22129.474555	0.000000	0.000000	0.000000
431.590000	1055.100000	22023.166667	0.620946	22126.889703	0.000000	0.000000	0.000000
431.690000	1055.000000	22094.833333	0.620870	22127.139323	0.000000	0.000000	0.000000
431.790000	1054.900000	22336.111111	0.620795	22121.456380	0.000000	0.000000	0.000000
431.890000	1054.800000	22271.611111	0.620719	22108.592773	0.000000	0.000000	0.000000
431.990000	1054.700000	22008.833333	0.620644	22086.500217	0.000000	0.000000	0.000000
432.090000	1054.600000	21989.722222	0.620569	22056.688097	0.000000	0.000000	0.000000
432.190000	1054.500000	22004.055556	0.620493	22022.375814	0.000000	0.000000	0.000000
432.290000	1054.400000	22032.722222	0.620418	21994.115072	0.000000	0.000000	0.000000
432.390000	1054.300000	21872.666667	0.620342	21971.579264	0.000000	0.000000	0.000000
432.490000	1054.200000	22013.611111	0.620267	21956.777018	0.000000	0.000000	0.000000
432.590000	1054.100000	21920.444444	0.620191	21951.961914	0.000000	0.000000	0.000000
432.690000	1054.000000	21839.222222	0.620116	21954.787055	0.000000	0.000000	0.000000
432.790000	1053.900000	22202.333333	0.620041	21956.422418	0.000000	0.000000	0.000000
432.890000	1053.800000	22121.111111	0.619965	21953.846897	0.000000	0.000000	0.000000
432.990000	1053.700000	22049.444444	0.619890	21941.188585	0.000000	0.000000	0.000000
433.090000	1053.600000	22066.166667	0.619814	21915.547689	0.000000	0.000000	0.000000
433.190000	1053.500000	21882.222222	0.619739	21880.547201	0.000000	0.000000	0.000000
433.290000	1053.400000	21574.055556	0.619663	21838.963270	0.000000	0.000000	0.000000
433.390000	1053.300000	21913.277778	0.619588	21795.009115	0.000000	0.000000	0.000000
433.490000	1053.200000	22073.333333	0.619513	21753.807780	0.000000	0.000000	0.000000
433.590000	1053.100000	21693.500000	0.619437	21716.355414	0.000000	0.000000	0.000000
433.690000	1053.000000	21769.944444	0.619362	21679.005697	0.000000	0.000000	0.000000
433.790000	1052.900000	21578.833333	0.619286	21643.079047	0.000000	0.000000	0.000000
433.890000	1052.800000	21595.555556	0.619211	21605.545030	0.000000	0.000000	0.000000
433.990000	1052.700000	21607.500000	0.619135	21566.303331	0.000000	0.000000	0.000000
434.090000	1052.600000	21442.666667	0.619060	21524.649414	0.000000	0.000000	0.000000
434.190000	1052.500000	21626.611111	0.618984	21483.030490	0.000000	0.000000	0.000000
434.290000	1052.400000	21435.500000	0.618909	21443.459852	0.000000	0.000000	0.000000
434.390000	1052.300000	21332.777778	0.618834	21412.842882	0.000000	0.000000	0.000000
434.490000	1052.200000	21277.833333	0.618758	21390.225423	0.000000	0.000000	0.000000
434.590000	1052.100000	21301.722222	0.618683	21376.981554	0.000000	0.000000	0.000000
434.690000	1052.000000	21683.944444	0.618607	21370.857693	0.000000	0.000000	0.000000
434.790000	1051.900000	21449.833333	0.618532	21368.345161	0.000000	0.000000	0.000000
434.890000	1051.800000	21726.944444	0.618456	21357.975423	0.000000	0.000000	0.000000
434.990000	1051.700000	21612.277778	0.618381	21343.308485	0.000000	0.000000	0.000000
435.090000	1051.600000	21151.222222	0.618306	21327.666395	0.000000	0.000000	0.000000
435.190000	1051.500000	21153.611111	0.618230	21311.888997	0.000000	0.000000	0.000000
435.290000	1051.400000	21339.944444	0.618155	21299.505968	0.000000	0.000000	0.000000
435.390000	1051.300000	21289.777778	0.618079	21302.419759	0.000000	0.000000	0.000000
435.490000	1051.200000	21177.500000	0.618004	21312.395237	0.000000	0.000000	0.000000
435.590000	1051.100000	21435.500000	0.617928	21324.083062	0.000000	0.000001	0.000001
435.690000	1051.000000	21411.611111	0.617853	21339.057943	0.000000	0.000001	0.000001
435.790000	1050.900000	21210.944444	0.617778	21351.942546	0.000000	0.000003	0.000003
435.890000	1050.800000	21511.944444	0.617702	21351.881890	0.000000	0.000006	0.000006
435.990000	1050.700000	21461.777778	0.617627	21343.632758	0.000000	0.000011	0.000011
436.090000	1050.600000	21124.944444	0.617551	21327.503092	0.000000	0.000021	0.000021
436.190000	1050.500000	21468.944444	0.617476	21299.146701	0.000000	0.000039	0.000039
436.290000	1050.400000	21645.722222	0.617400	21260.229275	0.000000	0.000073	0.000073
436.390000	1050.300000	21371.000000	0.617325	21220.171061	0.000000	0.000135	0.000135
436.490000	1050.200000	21108.222222	0.617250	21183.348579	0.000000	0.000247	0.000247
436.590000	1050.100000	20814.388889	0.617174	21151.595486	0.000000	0.000448	0.000448
436.690000	1050.000000	21363.833333	0.617099	21132.409722	0.000000	0.000805	0.000805
436.790000	1049.900000	21366.222222	0.617023	21130.648383	0.000000	0.001434	0.001434
436.890000	1049.800000	21418.777778	0.616948	21139.182129	0.000000	0.002530	0.002530
436.990000	1049.700000	21294.555556	0.616872	21149.183268	0.000000	0.004419	0.004419
437.090000	1049.600000	21050.888889	0.616797	21158.645508	0.000000	0.007645	0.007645
437.190000	1049.500000	21325.611111	0.616721	21158.773817	0.000000	0.013101	0.013101
437.290000	1049.400000	21201.388889	0.616646	21143.693956	0.000000	0.022237	0.022237
437.390000	1049.300000	21595.555556	0.616571	21116.242730	0.000000	0.037388	0.037388
437.490000	1049.200000	21129.722222	0.616495	21085.548774	0.000000	0.062267	0.062267
437.590000	1049.100000	20730.777778	0.616420	21053.112142	0.000000	0.102726	0.102726
437.690000	1049.000000	21103.444444	0.616344	21024.279839	0.000000	0.167879	0.167879
437.790000	1048.900000	20931.444444	0.616269	21002.630534	0.000000	0.271781	0.271781
437.890000	1048.800000	21103.444444	0.616193	20989.608290	0.000000	0.435873	0.435873
437.990000	1048.700000	21299.333333	0.616118	20980.232368	0.000000	0.692510	0.692510
438.090000	1048.600000	21313.666667	0.616043	20977.302246	0.000000	1.089999	1.089999
438.190000	1048.500000	21237.222222	0.615967	20982.359972	0.000000	1.699689	1.699689
438.290000	1048.400000	20802.444444	0.615892	20992.552409	0.000000	2.625817	2.625817
438.390000	1048.300000	21141.666667	0.615816	21006.020237	0.000000	4.019006	4.019006
438.490000	1048.200000	21342.333333	0.615741	21019.009820	0.000000	6.094527	6.094527
438.590000	1048.100000	21220.500000	0.615665	21026.797038	0.000000	9.156630	9.156630
438.690000	1048.000000	21399.666667	0.615590	21024.272841	0.000000	13.630509	13.630509
438.790000	1047.900000	21375.777778	0.615515	21375.777778	0.000000	20.103660	20.103660
438.890000	1047.800000	21738.888889	0.615439	21352.630751	0.000000	29.378506	29.378506
438.990000	1047.700000	21932.388889	0.615364	21329.483724	0.000000	42.538282	42.538282
439.090000	1047.600000	21777.111111	0.615288	21306.336697	0.000000	61.037677	61.037677
439.190000	1047.500000	21808.166667	0.615213	21283.189670	0.000000	86.825682	86.825682
439.290000	1047.400000	21636.166667	0.615137	21260.042643	0.000000	122.385255	122.385255
439.390000	1047.300000	22099.611111	0.615062	21236.893283	0.000000	170.908148	170.908148
439.490000	1047.200000	22204.722222	0.614986	21213.746257	0.000000	236.453943	236.453943
439.590000	1047.100000	21913.277778	0.614911	21190.599230	0.000000	324.096724	324.096724
439.690000	1047.000000	22185.611111	0.614836	21167.452203	0.000000	440.086035	440.086035
439.790000	1046.900000	22825.833333	0.614760	21144.305176	0.000000	592.000027	592.000027
439.890000	1046.800000	22692.055556	0.614685	21121.158149	0.000000	788.875222	788.875222
439.990000	1046.700000	22928.555556	0.614609	21098.011122	0.000000	1041.292667	1041.292667
440.090000	1046.600000	22878.388889	0.614534	21074.864095	0.000000	1361.394738	1361.394738
440.190000	1046.500000	23511.444444	0.614458	21051.717068	0.000000	1762.800537	1762.800537
440.290000	1046.400000	24328.444444	0.614383	21028.570041	0.000000	2260.384193	2260.384193
440.390000	1046.300000	24794.277778	0.614308	21005.423014	0.000000	2869.878486	2869.878486
440.490000	1046.200000	25336.555556	0.614232	20982.273655	0.000000	3607.260715	3607.260715
440.590000	1046.100000	25979.166667	0.614157	20959.126628	0.000000	4487.891418	4487.891418
440.690000	1046.000000	26703.000000	0.614081	20935.979601	0.000000	5525.375773	5525.375773
440.790000	1045.900000	27684.833333	0.614006	20912.832574	0.000000	6730.146796	6730.146796
440.890000	1045.800000	28788.500000	0.613930	20889.685547	0.000000	8107.797906	8107.797906
440.990000	1045.700000	29834.833333	0.613855	20866.538520	0.000000	9657.226807	9657.226807
441.090000	1045.600000	31306.388889	0.613780	20843.391493	0.000000	11368.719889	11368.719889
441.190000	1045.500000	33095.666667	0.613704	20820.244466	0.000000	13222.161730	13222.161730
441.290000	1045.400000	34617.388889	0.613629	20797.097439	0.000000	15185.625434	15185.625434
441.390000	1045.300000	37015.833333	0.613553	20773.950412	0.000000	17214.631944	17214.631944
441.490000	1045.200000	39361.722222	0.613478	20750.803385	0.000000	19252.424154	19252.424154
441.590000	1045.100000	40990.944444	0.613402	20727.654026	0.000000	21231.527615	21231.527615
441.690000	1045.000000	42966.555556	0.613327	20704.506999	0.000000	23076.792643	23076.792643
441.790000	1044.900000	44354.500000	0.613252	20681.359972	0.000000	24709.875814	24709.875814
441.890000	1044.800000	46036.277778	0.613176	20658.212945	0.000000	26054.953234	26054.953234
441.990000	1044.700000	47694.166667	0.613101	20635.065918	0.000000	27045.049696	27045.049696
442.090000	1044.600000	48750.055556	0.613025	20611.918891	0.000000	27628.265191	27628.265191
442.190000	1044.500000	48597.166667	0.612950	20588.771864	0.000000	27772.296061	27772.296061
442.290000	1044.400000	48279.444444	0.612874	20565.624837	0.000000	27466.921875	27466.921875
442.390000	1044.300000	47641.611111	0.612799	20542.477810	0.000000	26731.797309	26731.797309
442.490000	1044.200000	47304.777778	0.612723	20519.330783	0.000000	25606.378689	25606.378689
442.590000	1044.100000	46115.111111	0.612648	20496.183757	0.000000	24148.673557	24148.673557
442.690000	1044.000000	44127.555556	0.612573	20473.034397	0.000000	22429.609049	22429.609049
442.790000	1043.900000	41827.055556	0.612497	20449.887370	0.000000	20526.653754	20526.653754
442.890000	1043.800000	39034.444444	0.612422	20426.740343	0.000000	18517.634359	18517.634359
442.990000	1043.700000	36996.722222	0.612346	20403.593316	0.000000	16475.408474	16475.408474
443.090000	1043.600000	34727.277778	0.612271	20380.446289	0.000000	14463.876546	14463.876546
443.190000	1043.500000	32390.944444	0.612195	20357.299262	0.000000	12535.485650	12535.485650
443.290000	1043.400000	30771.277778	0.612120	20334.152235	0.000000	10730.163357	10730.163357
443.390000	1043.300000	28814.777778	0.612045	20311.005208	0.000000	9075.441379	9075.441379
443.490000	1043.200000	27460.277778	0.611969	20287.858181	0.000000	7587.482042	7587.482042
443.590000	1043.100000	26077.111111	0.611894	20264.711155	0.000000	6272.657661	6272.657661
443.690000	1043.000000	25198.000000	0.611818	20241.564128	0.000000	5129.415690	5129.415690
443.790000	1042.900000	24555.388889	0.611743	20218.414768	0.000000	4150.193454	4150.193454
443.890000	1042.800000	23886.500000	0.611667	20195.267741	0.000000	3323.216227	3323.216227
443.990000	1042.700000	23740.777778	0.611592	20172.120714	0.000000	2634.083605	2634.083605
444.090000	1042.600000	23009.777778	0.611517	20148.973687	0.000000	2067.085405	2067.085405
444.190000	1042.500000	22883.166667	0.611441	20125.826660	0.000000	1606.239373	1606.239373
444.290000	1042.400000	22586.944444	0.611366	20102.679633	0.000000	1236.058411	1236.058411
444.390000	1042.300000	22448.388889	0.611290	20079.532606	0.000000	942.082698	942.082698
444.490000	1042.200000	22348.055556	0.611215	20056.385579	0.000000	711.207536	711.207536
444.590000	1042.100000	21805.777778	0.611139	20033.238553	0.000000	531.850338	531.850338
444.690000	1042.000000	22056.611111	0.611064	20010.091526	0.000000	393.994834	393.994834
444.790000	1041.900000	22161.722222	0.610989	19986.942166	0.000000	289.145445	289.145445
444.890000	1041.800000	21987.333333	0.610913	19963.795139	0.000000	210.222368	210.222368
444.990000	1041.700000	21820.111111	0.610838	19940.648112	0.000000	151.421021	151.421021
445.090000	1041.600000	21963.444444	0.610762	19917.501085	0.000000	108.054437	108.054437
445.190000	1041.500000	22008.833333	0.610687	19894.354058	0.000000	76.394766	76.394766
445.290000	1041.400000	21738.888889	0.610611	19871.207031	0.000000	53.526438	53.526438
445.390000	1041.300000	21719.777778	0.610536	19848.060004	0.000000	37.180938	37.180938
445.490000	1041.200000	21956.277778	0.610460	19824.912977	0.000000	25.589823	25.589823
445.590000	1041.100000	21922.833333	0.610385	19801.765951	0.000000	17.450423	17.450423
445.690000	1041.000000	21777.111111	0.610310	19778.618924	0.000000	11.790488	11.790488
445.790000	1040.900000	21784.277778	0.610234	19755.471897	0.000000	7.892952	7.892952
445.890000	1040.800000	21786.666667	0.610159	19732.322537	0.000000	5.235073	5.235073
445.990000	1040.700000	21664.833333	0.610083	19709.175510	0.000000	3.440129	3.440129
446.090000	1040.600000	21724.555556	0.610008	19686.028483	0.000000	2.239691	2.239691
446.190000	1040.500000	21738.888889	0.609932	19662.881456	0.000000	1.444624	1.444624
446.290000	1040.400000	21337.555556	0.609857	19639.734429	0.000000	0.923139	0.923139
446.390000	1040.300000	21497.611111	0.609782	19616.587402	0.000000	0.584407	0.584407
446.490000	1040.200000	21545.388889	0.609706	19593.440375	0.000000	0.366515	0.366515
446.590000	1040.100000	21330.388889	0.609631	19570.293349	0.000000	0.227713	0.227713
446.690000	1040.000000	21249.166667	0.609555	19547.145155	0.000000	0.140150	0.140150
446.790000	1039.900000	21385.333333	0.609480	19523.998128	0.000000	0.085447	0.085447
446.890000	1039.800000	21325.611111	0.609404	19500.851101	0.000000	0.051605	0.051605
446.990000	1039.700000	21210.944444	0.609329	19477.704074	0.000000	0.030872	0.030872
447.090000	1039.600000	21442.666667	0.609254	19454.557048	0.000000	0.018294	0.018294
447.190000	1039.500000	21535.833333	0.609178	19431.410021	0.000000	0.010738	0.010738
447.290000	1039.400000	21292.166667	0.609103	19408.261827	0.000000	0.006243	0.006243
447.390000	1039.300000	21175.111111	0.609027	19385.114800	0.000000	0.003595	0.003595
447.490000	1039.200000	21101.055556	0.608952	19361.967773	0.000000	0.002050	0.002050
447.590000	1039.100000	21067.611111	0.608876	19338.820747	0.000000	0.001158	0.001158
447.690000	1039.000000	20974.444444	0.608801	19315.673720	0.000000	0.000648	0.000648
447.790000	1038.900000	20740.333333	0.608726	19292.525526	0.000000	0.000359	0.000359
447.890000	1038.800000	21153.611111	0.608650	19269.378499	0.000000	0.000197	0.000197
447.990000	1038.700000	21258.722222	0.608575	19246.231472	0.000000	0.000107	0.000107
448.090000	1038.600000	20974.444444	0.608499	19223.084446	0.000000	0.000058	0.000058
448.190000	1038.500000	20709.277778	0.608424	19199.937419	0.000000	0.000031	0.000031
448.290000	1038.400000	20470.388889	0.608348	19176.790392	0.000000	0.000016	0.000016
448.390000	1038.300000	20628.055556	0.608273	19153.642198	0.000000	0.000008	0.000008
448.490000	1038.200000	20425.000000	0.608197	19130.495171	0.000000	0.000004	0.000004
448.590000	1038.100000	20319.888889	0.608122	19107.348145	0.000000	0.000002	0.000002
448.690000	1038.000000	20238.666667	0.608047	19084.201118	0.000000	0.000001	0.000001
448.790000	1037.900000	20647.166667	0.607971	19061.054091	0.000000	0.000001	0.000001
448.890000	1037.800000	20881.277778	0.607896	19037.905897	0.000000	0.000000	0.000000
448.990000	1037.700000	20515.777778	0.607820	19014.758870	0.000000	0.000000	0.000000
449.090000	1037.600000	20267.333333	0.607745	18991.611844	0.000000	0.000000	0.000000
449.190000	1037.500000	19937.666667	0.607669	18968.464817	0.000000	0.000000	0.000000
449.290000	1037.400000	20155.055556	0.607594	18945.317790	0.000000	0.000000	0.000000
449.390000	1037.300000	20038.000000	0.607519	18922.170763	0.000000	0.000000	0.000000
449.490000	1037.200000	19873.166667	0.607443	18899.022569	0.000000	0.000000	0.000000
449.590000	1037.100000	19899.444444	0.607368	18875.875543	0.000000	0.000000	0.000000
449.690000	1037.000000	19522.000000	0.607292	18852.728516	0.000000	0.000000	0.000000
449.790000	1036.900000	19720.277778	0.607217	18829.581489	0.000000	0.000000	0.000000
449.890000	1036.800000	19959.166667	0.607141	18806.434462	0.000000	0.000000	0.000000
449.990000	1036.700000	19882.722222	0.607066	18783.286268	0.000000	0.000000	0.000000
450.090000	1036.600000	19732.222222	0.606991	18760.139242	0.000000	0.000000	0.000000
450.190000	1036.500000	19791.944444	0.606915	18736.992215	0.000000	0.000000	0.000000
450.290000	1036.400000	19662.944444	0.606840	18713.845188	0.000000	0.000000	0.000000
450.390000	1036.300000	19407.333333	0.606764	18690.698161	0.000000	0.000000	0.000000
450.490000	1036.200000	19631.888889	0.606689	18667.551134	0.000000	0.000000	0.000000
450.590000	1036.100000	19228.166667	0.606613	18644.402941	0.000000	0.000000	0.000000
450.690000	1036.000000	19440.777778	0.606538	18621.255914	0.000000	0.000000	0.000000
450.790000	1035.900000	19502.888889	0.606462	18598.108887	0.000000	0.000000	0.000000
450.890000	1035.800000	19576.944444	0.606387	18574.961860	0.000000	0.000000	0.000000
450.990000	1035.700000	19139.777778	0.606312	18551.814833	0.000000	0.000000	0.000000
451.090000	1035.600000	18934.333333	0.606236	18528.666640	0.000000	0.000000	0.000000
451.190000	1035.500000	18884.166667	0.606161	18505.519613	0.000000	0.000000	0.000000
451.290000	1035.400000	19271.166667	0.606085	18482.372586	0.000000	0.000000	0.000000
451.390000	1035.300000	19034.666667	0.606010	18459.225559	0.000000	0.000000	0.000000
451.490000	1035.200000	19082.444444	0.605934	18436.078532	0.000000	0.000000	0.000000
451.590000	1035.100000	19056.166667	0.605859	18412.930339	0.000000	0.000000	0.000000
451.690000	1035.000000	19266.388889	0.605784	18389.783312	0.000000	0.000000	0.000000
451.790000	1034.900000	19020.333333	0.605708	18366.636285	0.000000	0.000000	0.000000
451.890000	1034.800000	18681.111111	0.605633	18343.489258	0.000000	0.000000	0.000000
451.990000	1034.700000	18848.333333	0.605557	18320.342231	0.000000	0.000000	0.000000
452.090000	1034.600000	18611.833333	0.605482	18297.195204	0.000000	0.000000	0.000000
452.190000	1034.500000	18384.888889	0.605406	18274.047011	0.000000	0.000000	0.000000
452.290000	1034.400000	18497.166667	0.605331	18250.899984	0.000000	0.000000	0.000000
452.390000	1034.300000	18451.777778	0.605256	18227.752957	0.000000	0.000000	0.000000
452.490000	1034.200000	18344.277778	0.605180	18204.605930	0.000000	0.000000	0.000000
452.590000	1034.100000	18334.722222	0.605105	18181.458903	0.000000	0.000000	0.000000
452.690000	1034.000000	18475.666667	0.605029	18158.310710	0.000000	0.000000	0.000000
452.790000	1033.900000	18165.111111	0.604954	18135.163683	0.000000	0.000000	0.000000
452.890000	1033.800000	18267.833333	0.604878	18112.016656	0.000000	0.000000	0.000000
452.990000	1033.700000	17966.833333	0.604803	18088.869629	0.000000	0.000000	0.000000
453.090000	1033.600000	18289.333333	0.604728	18065.722602	0.000000	0.000000	0.000000
453.190000	1033.500000	18234.388889	0.604652	18042.575575	0.000000	0.000000	0.000000
453.290000	1033.400000	18150.777778	0.604577	18019.427382	0.000000	0.000000	0.000000
453.390000	1033.300000	18105.388889	0.604501	17996.280355	0.000000	0.000000	0.000000
453.490000	1033.200000	17926.222222	0.604426	17973.133328	0.000000	0.000000	0.000000
453.590000	1033.100000	17871.277778	0.604350	17949.986301	0.000000	0.000000	0.000000
453.690000	1033.000000	17813.944444	0.604275	17926.839274	0.000000	0.000000	0.000000
453.790000	1032.900000	17804.388889	0.604199	17903.691081	0.000000	0.000000	0.000000
453.890000	1032.800000	17493.833333	0.604124	17880.544054	0.000000	0.000000	0.000000
453.990000	1032.700000	17606.111111	0.604049	17857.397027	0.000000	0.000000	0.000000
454.090000	1032.600000	17699.277778	0.603973	17834.250000	0.000000	0.000000	0.000000
454.190000	1032.500000	17536.833333	0.603898	17811.102973	0.000000	0.000000	0.000000
454.290000	1032.400000	17534.444444	0.603822	17787.955946	0.000000	0.000000	0.000000
454.390000	1032.300000	17305.111111	0.603747	17764.807753	0.000000	0.000000	0.000000
454.490000	1032.200000	17254.944444	0.603671	17741.660726	0.000000	0.000000	0.000000
454.590000	1032.100000	17510.555556	0.603596	17718.513699	0.000000	0.000000	0.000000
454.690000	1032.000000	17188.055556	0.603521	17695.366672	0.000000	0.000000	0.000000
454.790000	1031.900000	17219.111111	0.603445	17672.219645	0.000000	0.000000	0.000000
454.890000	1031.800000	17145.055556	0.603370	17649.071452	0.000000	0.000000	0.000000
454.990000	1031.700000	17257.333333	0.603294	17625.924425	0.000000	0.000000	0.000000
455.090000	1031.600000	17319.444444	0.603219	17602.777398	0.000000	0.000000	0.000000
455.190000	1031.500000	17039.944444	0.603143	17579.630371	0.000000	0.000000	0.000000
455.290000	1031.400000	16961.111111	0.603068	17556.483344	0.000000	0.000000	0.000000
455.390000	1031.300000	17195.222222	0.602993	17533.336317	0.000000	0.000000	0.000000
455.490000	1031.200000	17245.388889	0.602917	17510.188124	0.000000	0.000000	0.000000
455.590000	1031.100000	17314.666667	0.602842	17487.041097	0.000000	0.000000	0.000000
455.690000	1031.000000	17063.833333	0.602766	17463.894070	0.000000	0.000000	0.000000
455.790000	1030.900000	16937.222222	0.602691	17440.747043	0.000000	0.000000	0.000000
455.890000	1030.800000	17016.055556	0.602615	17417.600016	0.000000	0.000000	0.000000
455.990000	1030.700000	17094.888889	0.602540	17394.451823	0.000000	0.000000	0.000000
456.090000	1030.600000	17044.722222	0.602465	17371.304796	0.000000	0.000000	0.000000
456.190000	1030.500000	16746.111111	0.602389	17348.157769	0.000000	0.000000	0.000000
456.290000	1030.400000	16985.000000	0.602314	17325.010742	0.000000	0.000000	0.000000
456.390000	1030.300000	17004.111111	0.602238	17301.863715	0.000000	0.000000	0.000000
456.490000	1030.200000	16913.333333	0.602163	17278.716688	0.000000	0.000000	0.000000
456.590000	1030.100000	16681.611111	0.602087	17255.568495	0.000000	0.000000	0.000000
456.690000	1030.000000	16638.611111	0.602012	17232.421468	0.000000	0.000000	0.000000
456.790000	1029.900000	16607.555556	0.601936	17209.274441	0.000000	0.000000	0.000000
456.890000	1029.800000	16304.166667	0.601861	17186.127414	0.000000	0.000000	0.000000
456.990000	1029.700000	16428.388889	0.601786	17162.980387	0.000000	0.000000	0.000000
457.090000	1029.600000	16132.166667	0.601710	17139.832194	0.000000	0.000000	0.000000
457.190000	1029.500000	16476.166667	0.601635	17116.685167	0.000000	0.000000	0.000000
457.290000	1029.400000	16394.944444	0.601559	17093.538140	0.000000	0.000000	0.000000
457.390000	1029.300000	16373.444444	0.601484	17070.391113	0.000000	0.000000	0.000000
457.490000	1029.200000	16182.333333	0.601408	17047.244086	0.000000	0.000000	0.000000
457.590000	1029.100000	16125.000000	0.601333	17024.095893	0.000000	0.000000	0.000000
457.690000	1029.000000	16256.388889	0.601258	17000.948866	0.000000	0.000000	0.000000
457.790000	1028.900000	15907.611111	0.601182	16977.801839	0.000000	0.000000	0.000000
457.890000	1028.800000	16134.555556	0.601107	16954.654812	0.000000	0.000000	0.000000
457.990000	1028.700000	16082.000000	0.601031	16931.507785	0.000000	0.000000	0.000000
458.090000	1028.600000	16105.888889	0.600956	16908.360758	0.000000	0.000000	0.000000
458.190000	1028.500000	16153.666667	0.600880	16885.212565	0.000000	0.000000	0.000000
458.290000	1028.400000	15991.222222	0.600805	16862.065538	0.000000	0.000000	0.000000
458.390000	1028.300000	15984.055556	0.600730	16838.918511	0.000000	0.000000	0.000000
458.490000	1028.200000	16046.166667	0.600654	16815.771484	0.000000	0.000000	0.000000
458.590000	1028.100000	15807.277778	0.600579	16792.624457	0.000000	0.000000	0.000000
458.690000	1028.000000	15666.333333	0.600503	16769.476264	0.000000	0.000000	0.000000
458.790000	1027.900000	15895.666667	0.600428	16746.329237	0.000000	0.000000	0.000000
458.890000	1027.800000	15790.555556	0.600352	16723.182210	0.000000	0.000000	0.000000
458.990000	1027.700000	15568.388889	0.600277	16700.035183	0.000000	0.000000	0.000000
459.090000	1027.600000	15876.555556	0.600202	16676.888156	0.000000	0.000000	0.000000
459.190000	1027.500000	15546.888889	0.600126	16653.741130	0.000000	0.000000	0.000000
459.290000	1027.400000	15451.333333	0.600051	16630.592936	0.000000	0.000000	0.000000
459.390000	1027.300000	15644.833333	0.599975	16607.445909	0.000001	0.000000	0.000001
459.490000	1027.200000	15905.222222	0.599900	16584.298882	0.000002	0.000000	0.000002
459.590000	1027.100000	15594.666667	0.599824	16561.151855	0.000004	0.000000	0.000004
459.690000	1027.000000	15527.777778	0.599749	16538.004829	0.000009	0.000000	0.000009
459.790000	1026.900000	15577.944444	0.599673	16514.856635	0.000020	0.000000	0.000020
459.890000	1026.800000	15587.500000	0.599598	16491.709608	0.000041	0.000000	0.000041
459.990000	1026.700000	15549.277778	0.599552	16468.562581	0.000083	0.000000	0.000083
460.090000	1026.600000	15721.277778	0.599514	16445.415554	0.000168	0.000000	0.000168
460.190000	1026.500000	15542.111111	0.599476	16422.268528	0.000333	0.000000	0.000333
460.290000	1026.400000	15709.333333	0.599438	16399.121501	0.000662	0.000000	0.000662
460.390000	1026.300000	15597.055556	0.599399	16375.973307	0.001290	0.000000	0.001290
460.490000	1026.200000	15310.388889	0.599361	16352.826280	0.002470	0.000000	0.002470
460.590000	1026.100000	15439.388889	0.599323	16329.679253	0.004714	0.000000	0.004714
460.690000	1026.000000	15534.944444	0.599285	16306.532227	0.008877	0.000000	0.008877
460.790000	1025.900000	15308.000000	0.599247	16283.385200	0.016426	0.000000	0.016426
460.890000	1025.800000	15425.055556	0.599208	16260.237006	0.030067	0.000000	0.030067
460.990000	1025.700000	15759.500000	0.599170	16237.089979	0.054735	0.000000	0.054735
461.090000	1025.600000	15577.944444	0.599132	16213.942952	0.097876	0.000000	0.097876
461.190000	1025.500000	15494.333333	0.599094	16190.795926	0.172359	0.000000	0.172359
461.290000	1025.400000	15494.333333	0.599055	16167.648899	0.302623	0.000000	0.302623
461.390000	1025.300000	15680.666667	0.599017	16144.501872	0.523130	0.000000	0.523130
461.490000	1025.200000	15668.722222	0.598979	16121.353678	0.890218	0.000000	0.890218
461.590000	1025.100000	15336.666667	0.598941	16098.206651	1.501676	0.000000	1.501676
461.690000	1025.000000	15396.388889	0.598903	16075.059625	2.508915	0.000000	2.508915
461.790000	1024.900000	15413.111111	0.598864	16051.912598	4.125669	0.000000	4.125669
461.890000	1024.800000	15427.444444	0.598826	16028.765571	6.693461	0.000000	6.693461
461.990000	1024.700000	15781.000000	0.598788	16005.617377	10.806106	0.000000	10.806106
462.090000	1024.600000	15917.166667	0.598750	15982.470350	17.175112	0.000000	17.175112
462.190000	1024.500000	16282.666667	0.598711	15959.323324	26.911729	0.000000	26.911729
462.290000	1024.400000	16344.777778	0.598673	15936.176297	41.830602	0.000000	41.830602
462.390000	1024.300000	16285.055556	0.598635	15913.029270	64.251464	0.000000	64.251464
462.490000	1024.200000	16770.000000	0.598597	15889.881076	97.287797	0.000000	97.287797
462.590000	1024.100000	16817.777778	0.598559	15866.734049	145.621716	0.000000	145.621716
462.690000	1024.000000	16839.277778	0.598520	15843.587023	216.100235	0.000000	216.100235
462.790000	1023.900000	17283.611111	0.598482	15820.439996	316.166725	0.000000	316.166725
462.890000	1023.800000	17713.611111	0.598444	15797.292969	456.477058	0.000000	456.477058
462.990000	1023.700000	17673.000000	0.598406	15774.145942	653.554086	0.000000	653.554086
463.090000	1023.600000	18334.722222	0.598367	15750.997748	923.613352	0.000000	923.613352
463.190000	1023.500000	18888.944444	0.598329	15727.850722	1287.932031	0.000000	1287.932031
463.290000	1023.400000	19486.166667	0.598291	15704.703695	1776.275072	0.000000	1776.275072
463.390000	1023.300000	20518.166667	0.598253	15681.556668	2422.816243	0.000000	2422.816243
463.490000	1023.200000	21597.944444	0.598215	15658.409641	3260.218614	0.000000	3260.218614
463.590000	1023.100000	22357.611111	0.598176	15635.261447	4330.444919	0.000000	4330.444919
463.690000	1023.000000	24371.444444	0.598138	15612.114421	5693.056993	0.000000	5693.056993
463.790000	1022.900000	25854.944444	0.598100	15588.967394	7381.391968	0.000000	7381.391968
463.890000	1022.800000	27873.555556	0.598062	15565.820367	9440.421726	0.000000	9440.421726
463.990000	1022.700000	30128.666667	0.598023	15542.673340	11923.766791	0.000000	11923.766791
464.090000	1022.600000	33045.500000	0.597985	15519.526313	14855.515516	0.000000	14855.515516
464.190000	1022.500000	35620.722222	0.597947	15496.378120	18238.672092	0.000000	18238.672092
464.290000	1022.400000	39631.666667	0.597909	15473.231093	22066.796549	0.000000	22066.796549
464.390000	1022.300000	43260.388889	0.597871	15450.084066	26305.949870	0.000000	26305.949870
464.490000	1022.200000	47013.333333	0.597832	15426.937039	30857.165799	0.000000	30857.165799
464.590000	1022.100000	51396.944444	0.597794	15403.790012	35601.177192	0.000000	35601.177192
464.690000	1022.000000	55926.277778	0.597756	15380.641819	40373.803928	0.000000	40373.803928
464.790000	1021.900000	60312.277778	0.597718	15357.494792	44969.288954	0.000000	44969.288954
464.890000	1021.800000	63874.111111	0.597679	15334.347765	49169.114258	0.000000	49169.114258
464.990000	1021.700000	67283.055556	0.597641	15311.200738	52730.882270	0.000000	52730.882270
465.090000	1021.600000	69626.555556	0.597603	15288.053711	55425.875543	0.000000	55425.875543
465.190000	1021.500000	72111.000000	0.597565	15264.906684	57106.911458	0.000000	57106.911458
465.290000	1021.400000	72968.611111	0.597526	15241.758491	57660.774414	0.000000	57660.774414
465.390000	1021.300000	72667.611111	0.597488	15218.611464	56990.392470	0.000000	56990.392470
465.490000	1021.200000	70601.222222	0.597450	15195.464437	55203.797526	0.000000	55203.797526
465.590000	1021.100000	68673.388889	0.597412	15172.317410	52416.253472	0.000000	52416.253472
465.690000	1021.000000	65039.888889	0.597374	15149.170383	48780.854492	0.000000	48780.854492
465.790000	1020.900000	61193.777778	0.597335	15126.022190	44530.969835	0.000000	44530.969835
465.890000	1020.800000	55969.277778	0.597297	15102.875163	39908.227214	0.000000	39908.227214
465.990000	1020.700000	51069.666667	0.597259	15079.728136	35129.278320	0.000000	35129.278320
466.090000	1020.600000	46005.222222	0.597221	15056.581109	30397.141385	0.000000	30397.141385
466.190000	1020.500000	41167.722222	0.597182	15033.434082	25871.629340	0.000000	25871.629340
466.290000	1020.400000	35998.166667	0.597144	15010.287055	21668.836589	0.000000	21668.836589
466.390000	1020.300000	31820.000000	0.597106	14987.138862	17883.443848	0.000000	17883.443848
466.490000	1020.200000	28960.500000	0.597068	14963.991835	14544.794325	0.000000	14544.794325
466.590000	1020.100000	26167.888889	0.597030	14940.844808	11657.638970	0.000000	11657.638970
466.690000	1020.000000	24130.166667	0.596991	14917.697781	9217.470039	0.000000	9217.470039
466.790000	1019.900000	21786.666667	0.596953	14894.550754	7197.638821	0.000000	7197.638821
466.890000	1019.800000	20475.166667	0.596915	14871.402561	5543.569472	0.000000	5543.569472
466.990000	1019.700000	19641.444444	0.596877	14848.255534	4211.397359	0.000000	4211.397359
467.090000	1019.600000	18958.222222	0.596838	14825.108507	3166.966797	0.000000	3166.966797
467.190000	1019.500000	18119.722222	0.596800	14801.961480	2350.309441	0.000000	2350.309441
467.290000	1019.400000	17622.833333	0.596762	14778.814453	1720.885627	0.000000	1720.885627
467.390000	1019.300000	17063.833333	0.596724	14755.666260	1246.364431	0.000000	1246.364431
467.490000	1019.200000	16882.277778	0.596686	14732.519233	892.705863	0.000000	892.705863
467.590000	1019.100000	16741.333333	0.596647	14709.372206	630.810286	0.000000	630.810286
467.690000	1019.000000	16105.888889	0.596609	14686.225179	440.072402	0.000000	440.072402
467.790000	1018.900000	16179.944444	0.596571	14663.078152	304.489416	0.000000	304.489416
467.890000	1018.800000	15773.833333	0.596533	14639.931125	207.817313	0.000000	207.817313
467.990000	1018.700000	15456.111111	0.596494	14616.782932	139.859008	0.000000	139.859008
468.090000	1018.600000	15284.111111	0.596456	14593.635905	93.345826	0.000000	93.345826
468.190000	1018.500000	15518.222222	0.596418	14570.488878	61.565600	0.000000	61.565600
468.290000	1018.400000	15618.555556	0.596380	14547.341851	40.023840	0.000000	40.023840
468.390000	1018.300000	15286.500000	0.596342	14524.194824	25.720459	0.000000	25.720459
468.490000	1018.200000	15131.222222	0.596303	14501.046631	16.397517	0.000000	16.397517
468.590000	1018.100000	15093.000000	0.596265	14477.899604	10.300162	0.000000	10.300162
468.690000	1018.000000	14818.277778	0.596227	14454.752577	6.371539	0.000000	6.371539
468.790000	1017.900000	14746.611111	0.596189	14431.605550	3.924283	0.000000	3.924283
468.890000	1017.800000	14708.388889	0.596150	14408.458523	2.382607	0.000000	2.382607
468.990000	1017.700000	14803.944444	0.596112	14385.311496	1.423867	0.000000	1.423867
469.090000	1017.600000	14708.388889	0.596074	14362.163303	0.843256	0.000000	0.843256
469.190000	1017.500000	14481.444444	0.596036	14339.016276	0.494943	0.000000	0.494943
469.290000	1017.400000	14495.777778	0.595998	14315.869249	0.285804	0.000000	0.285804
469.390000	1017.300000	14292.722222	0.595959	14292.722222	0.162561	0.000000	0.162561
469.490000	1017.200000	14622.388889	0.595921	14491.305610	0.092254	0.000000	0.092254
469.590000	1017.100000	14486.222222	0.595883	14480.030707	0.051492	0.000000	0.051492
469.690000	1017.000000	14438.444444	0.595845	14476.112603	0.028239	0.000000	0.028239
