# Supplementary material for: Influence of the magnetic field on bandgap and chemical composition of zinc thin films prepared by sparking discharge process
Source: Sci Rep. 2020 Jan 29;10:1388. doi: 10.1038/s41598-020-58183-4 (PMC6989455; doi:10.1038/s41598-020-58183-4)
Supplement: Supplementary file 5 — Related Manuscript File. [file 41598_2020_58183_MOESM5_ESM.zip › XPS_7-3-2019_Stefan/XPS_7-3-2019/6_ZnCO2-0.4_Quartz/C 1s]

Dataset C 1s:47(7-3-2019)
Dwell Time (s)	0.250000
Number of sweeps	3
Kinetic Energy(eV)	Binding Energy(eV)	Intensity(cps)	Transmission Value	Background(cps)	C 1s(cps)	C 1s(cps)	C 1s(cps)	C 1s(cps)	Envelope(cps)
1183.990000	302.700000	1681.333333	0.567223	1666.869303	0.000000	0.000000	0.000000	0.000000	0.000000
1184.090000	302.600000	1713.333333	0.567203	1662.147461	0.000000	0.000000	0.000000	0.000000	0.000000
1184.190000	302.500000	1626.666667	0.567183	1656.607910	0.000000	0.000000	0.000000	0.000000	0.000000
1184.290000	302.400000	1609.333333	0.567162	1649.557292	0.000000	0.000000	0.000000	0.000000	0.000000
1184.390000	302.300000	1680.000000	0.567142	1642.958171	0.000000	0.000000	0.000000	0.000000	0.000000
1184.490000	302.200000	1608.000000	0.567122	1637.802734	0.000000	0.000000	0.000000	0.000000	0.000000
1184.590000	302.100000	1733.333333	0.567101	1634.048014	0.000000	0.000000	0.000000	0.000000	0.000000
1184.690000	302.000000	1718.666667	0.567081	1629.854329	0.000000	0.000000	0.000000	0.000000	0.000000
1184.790000	301.900000	1657.333333	0.567061	1627.258626	0.000000	0.000000	0.000000	0.000000	0.000000
1184.890000	301.800000	1592.000000	0.567041	1624.821289	0.000000	0.000000	0.000000	0.000000	0.000000
1184.990000	301.700000	1633.333333	0.567020	1622.638184	0.000000	0.000000	0.000000	0.000000	0.000000
1185.090000	301.600000	1613.333333	0.567000	1621.018717	0.000000	0.000000	0.000000	0.000000	0.000000
1185.190000	301.500000	1618.666667	0.566980	1621.962728	0.000000	0.000000	0.000000	0.000000	0.000000
1185.290000	301.400000	1669.333333	0.566960	1623.443522	0.000000	0.000000	0.000000	0.000000	0.000000
1185.390000	301.300000	1672.000000	0.566939	1626.751953	0.000000	0.000000	0.000000	0.000000	0.000000
1185.490000	301.200000	1577.333333	0.566919	1630.629395	0.000000	0.000000	0.000000	0.000000	0.000000
1185.590000	301.100000	1649.333333	0.566899	1634.325358	0.000000	0.000000	0.000000	0.000000	0.000000
1185.690000	301.000000	1644.000000	0.566878	1635.583984	0.000000	0.000000	0.000000	0.000000	0.000000
1185.790000	300.900000	1673.333333	0.566858	1634.245280	0.000000	0.000000	0.000000	0.000000	0.000000
1185.890000	300.800000	1666.666667	0.566838	1629.360026	0.000000	0.000000	0.000000	0.000000	0.000000
1185.990000	300.700000	1601.333333	0.566818	1622.228678	0.000000	0.000000	0.000000	0.000000	0.000000
1186.090000	300.600000	1589.333333	0.566797	1613.587565	0.000000	0.000000	0.000000	0.000000	0.000000
1186.190000	300.500000	1608.000000	0.566777	1604.630859	0.000000	0.000000	0.000000	0.000000	0.000000
1186.290000	300.400000	1609.333333	0.566757	1597.449382	0.000000	0.000000	0.000000	0.000000	0.000000
1186.390000	300.300000	1556.000000	0.566737	1591.850911	0.000000	0.000000	0.000000	0.000000	0.000000
1186.490000	300.200000	1586.666667	0.566716	1587.144043	0.000000	0.000000	0.000000	0.000000	0.000000
1186.590000	300.100000	1666.666667	0.566696	1582.496582	0.000000	0.000000	0.000000	0.000000	0.000000
1186.690000	300.000000	1602.666667	0.566676	1577.808268	0.000000	0.000000	0.000000	0.000000	0.000000
1186.790000	299.900000	1622.666667	0.566655	1570.967122	0.000000	0.000000	0.000000	0.000000	0.000000
1186.890000	299.800000	1601.333333	0.566635	1563.161458	0.000000	0.000000	0.000000	0.000000	0.000000
1186.990000	299.700000	1509.333333	0.566615	1554.368164	0.000000	0.000000	0.000000	0.000000	0.000000
1187.090000	299.600000	1582.666667	0.566595	1545.972331	0.000000	0.000000	0.000000	0.000000	0.000000
1187.190000	299.500000	1625.333333	0.566574	1539.023438	0.000000	0.000000	0.000000	0.000000	0.000000
1187.290000	299.400000	1490.666667	0.566554	1535.025879	0.000000	0.000000	0.000000	0.000000	0.000000
1187.390000	299.300000	1538.666667	0.566534	1533.443197	0.000000	0.000000	0.000000	0.000000	0.000000
1187.490000	299.200000	1650.666667	0.566514	1534.489746	0.000000	0.000000	0.000000	0.000000	0.000000
1187.590000	299.100000	1610.666667	0.566493	1537.445312	0.000000	0.000000	0.000000	0.000000	0.000000
1187.690000	299.000000	1608.000000	0.566473	1540.694173	0.000000	0.000000	0.000000	0.000000	0.000000
1187.790000	298.900000	1554.666667	0.566453	1543.500488	0.000000	0.000000	0.000000	0.000000	0.000000
1187.890000	298.800000	1556.000000	0.566432	1545.408040	0.000000	0.000000	0.000000	0.000000	0.000000
1187.990000	298.700000	1545.333333	0.566412	1546.374186	0.000000	0.000000	0.000000	0.000000	0.000000
1188.090000	298.600000	1514.666667	0.566392	1545.679036	0.000000	0.000000	0.000000	0.000000	0.000000
1188.190000	298.500000	1576.000000	0.566372	1544.154622	0.000000	0.000000	0.000000	0.000000	0.000000
1188.290000	298.400000	1542.666667	0.566351	1541.587565	0.000000	0.000000	0.000000	0.000000	0.000000
1188.390000	298.300000	1561.333333	0.566331	1538.418945	0.000000	0.000000	0.000000	0.000000	0.000000
1188.490000	298.200000	1534.666667	0.566311	1535.197917	0.000000	0.000000	0.000000	0.000000	0.000000
1188.590000	298.100000	1481.333333	0.566291	1533.121257	0.000000	0.000000	0.000000	0.000000	0.000000
1188.690000	298.000000	1526.666667	0.566270	1531.143392	0.000000	0.000000	0.000000	0.000000	0.000000
1188.790000	297.900000	1558.666667	0.566250	1529.872396	0.000000	0.000000	0.000000	0.000000	0.000000
1188.890000	297.800000	1528.000000	0.566230	1528.963704	0.000000	0.000000	0.000000	0.000000	0.000000
1188.990000	297.700000	1606.666667	0.566209	1527.910645	0.000000	0.000000	0.000000	0.000000	0.000000
1189.090000	297.600000	1594.666667	0.566189	1525.603678	0.000000	0.000000	0.000000	0.000000	0.000000
1189.190000	297.500000	1546.666667	0.566169	1523.730143	0.000000	0.000000	0.000000	0.000000	0.000000
1189.290000	297.400000	1472.000000	0.566149	1521.671387	0.000000	0.000000	0.000000	0.000000	0.000000
1189.390000	297.300000	1532.000000	0.566128	1519.675944	0.000000	0.000000	0.000000	0.000000	0.000000
1189.490000	297.200000	1521.333333	0.566108	1516.938477	0.000000	0.000000	0.000000	0.000000	0.000000
1189.590000	297.100000	1553.333333	0.566088	1513.906901	0.000000	0.000000	0.000000	0.000000	0.000000
1189.690000	297.000000	1497.333333	0.566067	1509.957357	0.000000	0.000000	0.000000	0.000000	0.000000
1189.790000	296.900000	1572.000000	0.566047	1505.774251	0.000000	0.000000	0.000000	0.000000	0.000000
1189.890000	296.800000	1572.000000	0.566027	1501.223145	0.000000	0.000000	0.000000	0.000000	0.000000
1189.990000	296.700000	1506.666667	0.566033	1497.535970	0.000000	0.000000	0.000000	0.000000	0.000000
1190.090000	296.600000	1494.666667	0.566045	1496.024902	0.000000	0.000000	0.000000	0.000000	0.000000
1190.190000	296.500000	1434.666667	0.566057	1495.223145	0.000000	0.000000	0.000000	0.000000	0.000000
1190.290000	296.400000	1545.333333	0.566070	1494.474609	0.000000	0.000000	0.000000	0.000000	0.000000
1190.390000	296.300000	1574.666667	0.566082	1494.147624	0.000000	0.000000	0.000000	0.000000	0.000000
1190.490000	296.200000	1568.000000	0.566095	1493.669271	0.000000	0.000000	0.000000	0.000000	0.000000
1190.590000	296.100000	1493.333333	0.566107	1491.088053	0.000000	0.000000	0.000000	0.000000	0.000000
1190.690000	296.000000	1522.666667	0.566119	1488.951172	0.000000	0.000000	0.000000	0.000000	0.000000
1190.790000	295.900000	1444.000000	0.566132	1487.626628	0.000000	0.000000	0.000000	0.000000	0.000000
1190.890000	295.800000	1478.666667	0.566144	1486.373372	0.000000	0.000000	0.000000	0.000000	0.000000
1190.990000	295.700000	1488.000000	0.566156	1485.329753	0.000000	0.000000	0.000000	0.000000	0.000000
1191.090000	295.600000	1546.666667	0.566169	1484.821289	0.000000	0.000000	0.000000	0.000000	0.000000
1191.190000	295.500000	1517.333333	0.566181	1482.538737	0.000000	0.000000	0.000000	0.000000	0.000000
1191.290000	295.400000	1508.000000	0.566193	1478.704102	0.000000	0.000000	0.000000	0.000000	0.000000
1191.390000	295.300000	1461.333333	0.566206	1474.147624	0.000000	0.000000	0.000000	0.000000	0.000000
1191.490000	295.200000	1437.333333	0.566218	1469.285319	0.000000	0.000000	0.000000	0.000000	0.000000
1191.590000	295.100000	1465.333333	0.566231	1464.549316	0.000000	0.000000	0.000000	0.000000	0.000000
1191.690000	295.000000	1522.666667	0.566243	1461.768880	0.000000	0.000000	0.000000	0.000000	0.000000
1191.790000	294.900000	1512.000000	0.566255	1459.621419	0.000000	0.000000	0.000000	0.000000	0.000000
1191.890000	294.800000	1481.333333	0.566268	1457.957357	0.000000	0.000000	0.000000	0.000000	0.000000
1191.990000	294.700000	1432.000000	0.566280	1455.375977	0.000000	0.000000	0.000000	0.000000	0.000000
1192.090000	294.600000	1508.000000	0.566292	1452.672038	0.000000	0.000000	0.000000	0.000000	0.000000
1192.190000	294.500000	1510.666667	0.566305	1448.581380	0.000000	0.000000	0.000000	0.000000	0.000000
1192.290000	294.400000	1494.666667	0.566317	1445.583984	0.000000	0.000000	0.000000	0.000001	0.000001
1192.390000	294.300000	1373.333333	0.566329	1442.880046	0.000000	0.000000	0.000000	0.000002	0.000002
1192.490000	294.200000	1453.333333	0.566342	1442.186686	0.000000	0.000000	0.000000	0.000004	0.000004
1192.590000	294.100000	1528.000000	0.566354	1442.293294	0.000000	0.000000	0.000000	0.000009	0.000009
1192.690000	294.000000	1446.666667	0.566366	1443.439941	0.000000	0.000000	0.000000	0.000020	0.000020
1192.790000	293.900000	1488.000000	0.566379	1443.829264	0.000000	0.000000	0.000000	0.000045	0.000045
1192.890000	293.800000	1517.333333	0.566391	1444.925293	0.000000	0.000000	0.000000	0.000100	0.000100
1192.990000	293.700000	1401.333333	0.566404	1445.607910	0.000000	0.000000	0.000000	0.000216	0.000216
1193.090000	293.600000	1448.000000	0.566416	1446.741374	0.000000	0.000000	0.000000	0.000460	0.000460
1193.190000	293.500000	1508.000000	0.566428	1448.677246	0.000000	0.000000	0.000000	0.000967	0.000967
1193.290000	293.400000	1458.666667	0.566441	1451.165365	0.000000	0.000000	0.000000	0.001998	0.001998
1193.390000	293.300000	1478.666667	0.566453	1452.703939	0.000000	0.000000	0.000000	0.004043	0.004043
1193.490000	293.200000	1528.000000	0.566465	1453.986654	0.000000	0.000000	0.000000	0.008020	0.008020
1193.590000	293.100000	1420.000000	0.566478	1453.605306	0.000000	0.000000	0.000001	0.015617	0.015617
1193.690000	293.000000	1490.666667	0.566490	1451.634603	0.000000	0.000000	0.000001	0.029956	0.029957
1193.790000	292.900000	1450.666667	0.566502	1449.274740	0.000000	0.000000	0.000003	0.056558	0.056562
1193.890000	292.800000	1436.000000	0.566515	1447.695964	0.000000	0.000000	0.000008	0.104718	0.104726
1193.990000	292.700000	1438.666667	0.566527	1446.397298	0.000000	0.000000	0.000018	0.190172	0.190190
1194.090000	292.600000	1433.333333	0.566539	1447.181315	0.000000	0.000000	0.000039	0.338956	0.338995
1194.190000	292.500000	1422.666667	0.566552	1449.301270	0.000000	0.000000	0.000083	0.594413	0.594496
1194.290000	292.400000	1473.333333	0.566564	1473.333333	0.000000	0.000000	0.000176	1.026872	1.027047
1194.390000	292.300000	1469.333333	0.566577	1472.453613	0.000000	0.000000	0.000366	1.740637	1.741004
1194.490000	292.200000	1486.666667	0.566589	1471.573893	0.000000	0.000000	0.000748	2.895661	2.896409
1194.590000	292.100000	1425.333333	0.566601	1470.694173	0.000000	0.000000	0.001499	4.728434	4.729933
1194.690000	292.000000	1461.333333	0.566614	1469.814453	0.000000	0.000000	0.002944	7.590467	7.593410
1194.790000	291.900000	1433.333333	0.566626	1468.934733	0.000000	0.000000	0.005686	12.000416	12.006102
1194.890000	291.800000	1429.333333	0.566638	1468.055013	0.000000	0.000000	0.010829	18.625725	18.636555
1194.990000	291.700000	1500.000000	0.566651	1467.175293	0.000000	0.000000	0.020240	28.377533	28.397774
1195.090000	291.600000	1454.666667	0.566663	1466.295573	0.000000	0.000000	0.037100	42.443606	42.480705
1195.190000	291.500000	1544.000000	0.566675	1465.415853	0.000000	0.000000	0.066706	62.356415	62.423121
1195.290000	291.400000	1566.666667	0.566688	1464.536133	0.000000	0.000000	0.117802	90.070730	90.188527
1195.390000	291.300000	1588.000000	0.566700	1463.656413	0.000000	0.000000	0.205173	127.721497	127.926666
1195.490000	291.200000	1588.000000	0.566712	1462.776693	0.000000	0.000000	0.350927	177.649475	178.000407
1195.590000	291.100000	1645.333333	0.566725	1461.896973	0.000000	0.000000	0.588992	242.308716	242.897705
1195.690000	291.000000	1757.333333	0.566737	1461.017253	0.000000	0.000000	0.970247	324.029215	324.999471
1195.790000	290.900000	1938.666667	0.566750	1460.137533	0.000000	0.000001	1.568982	424.752726	426.321696
1195.890000	290.800000	1968.000000	0.566762	1459.257812	0.000000	0.000001	2.500187	545.193848	547.694051
1195.990000	290.700000	2036.000000	0.566774	1458.377930	0.000000	0.000003	3.914370	684.288818	688.203206
1196.090000	290.600000	2300.000000	0.566787	1457.498210	0.000000	0.000007	6.015741	839.086100	845.101888
1196.190000	290.500000	2409.333333	0.566799	1456.618490	0.000000	0.000015	9.075516	1004.153158	1013.228678
1196.290000	290.400000	2710.666667	0.566811	1455.738770	0.000000	0.000034	13.441024	1171.336019	1184.777100
1196.390000	290.300000	2805.333333	0.566824	1454.859049	0.000000	0.000074	19.573682	1329.901530	1349.475260
1196.490000	290.200000	2994.666667	0.566836	1453.979329	0.000000	0.000159	27.999125	1467.952637	1495.951986
1196.590000	290.100000	3008.000000	0.566848	1453.099609	0.000000	0.000334	39.295392	1573.763184	1613.058919
1196.690000	290.000000	3117.333333	0.566861	1452.219889	0.000000	0.000690	54.087346	1637.443034	1691.531087
1196.790000	289.900000	3230.666667	0.566873	1451.340169	0.000000	0.001397	72.990946	1652.363770	1725.356120
1196.890000	289.800000	3148.000000	0.566885	1450.460449	0.000000	0.002775	96.576436	1616.256510	1712.835775
1196.990000	289.700000	3093.333333	0.566898	1449.580729	0.000000	0.005410	125.193451	1533.788249	1658.987142
1197.090000	289.600000	3004.000000	0.566910	1448.701009	0.000000	0.010386	158.777802	1412.995605	1571.783854
1197.190000	289.500000	2865.333333	0.566923	1447.821289	0.000000	0.019634	196.815084	1264.763021	1461.597656
1197.290000	289.400000	2818.666667	0.566935	1446.941569	0.000000	0.036396	238.211039	1101.089518	1339.336914
1197.390000	289.300000	2610.666667	0.566947	1446.061849	0.000001	0.066174	281.199890	933.531006	1214.797038
1197.490000	289.200000	2522.666667	0.566960	1445.182129	0.000002	0.118074	323.287598	771.903646	1095.309326
1197.590000	289.100000	2448.000000	0.566972	1444.302409	0.000004	0.207226	361.519857	623.179932	984.907064
1197.690000	289.000000	2321.333333	0.566984	1443.422689	0.000010	0.358400	392.816976	491.708496	884.883870
1197.790000	288.900000	2274.666667	0.566997	1442.542969	0.000026	0.608202	414.370239	379.555339	794.533854
1197.890000	288.800000	2174.666667	0.567009	1441.663249	0.000062	1.012899	424.086019	287.034851	712.133870
1197.990000	288.700000	2160.000000	0.567021	1440.783529	0.000146	1.655791	420.734456	212.824259	635.214640
1198.090000	288.600000	2005.333333	0.567034	1439.903809	0.000337	2.660162	404.824992	154.710317	562.195801
1198.190000	288.500000	1945.333333	0.567046	1439.024089	0.000764	4.210147	378.028361	110.298116	492.537354
1198.290000	288.400000	1864.000000	0.567058	1438.144368	0.001696	6.541482	342.854533	77.148209	426.545898
1198.390000	288.300000	1840.000000	0.567071	1437.264648	0.003687	9.976851	302.301208	53.001907	365.283651
1198.490000	288.200000	1746.666667	0.567083	1436.384928	0.007854	14.937631	259.425191	35.806190	310.176880
1198.590000	288.100000	1677.333333	0.567096	1435.505208	0.016388	21.965945	216.995992	23.746600	262.724935
1198.690000	288.000000	1544.000000	0.567108	1434.625488	0.033500	31.760633	177.134277	15.459581	224.387980
1198.790000	287.900000	1650.666667	0.567120	1433.745768	0.067092	45.084493	141.259908	9.879323	196.290812
1198.890000	287.800000	1644.000000	0.567133	1432.866048	0.131648	62.774892	110.153259	6.202063	179.261861
1198.990000	287.700000	1568.000000	0.567145	1431.986328	0.253106	85.714274	84.103673	3.837205	173.908244
1199.090000	287.600000	1568.000000	0.567157	1431.106608	0.476818	114.742188	62.944173	2.330538	180.493713
1199.190000	287.500000	1581.333333	0.567170	1430.226725	0.880207	150.572927	46.186081	1.389239	199.028463
1199.290000	287.400000	1666.666667	0.567182	1429.347005	1.592269	193.491801	33.232933	0.812629	229.129618
1199.390000	287.300000	1708.000000	0.567194	1428.467285	2.822678	243.145101	23.455477	0.466736	269.889994
1199.490000	287.200000	1820.000000	0.567207	1427.587565	4.903772	298.512675	16.251022	0.264409	319.931864
1199.590000	287.100000	1884.000000	0.567219	1426.707845	8.348897	357.687826	11.069327	0.147128	377.253174
1199.690000	287.000000	1885.333333	0.567232	1425.828125	13.930185	417.790649	7.406827	0.080306	439.207967
1199.790000	286.900000	1916.000000	0.567244	1424.948405	22.777390	474.991903	4.865447	0.042987	502.677694
1199.890000	286.800000	1912.000000	0.567256	1424.068685	36.496302	525.024333	3.137342	0.022578	564.680542
1199.990000	286.700000	2076.000000	0.567269	1423.188965	57.300105	563.655762	1.986045	0.011693	622.953573
1200.090000	286.600000	2030.666667	0.567281	1422.309245	88.138977	587.284465	1.237963	0.005958	676.667318
1200.190000	286.500000	2142.666667	0.567293	1421.429525	132.802663	593.476359	0.758749	0.002976	727.040853
1200.290000	286.400000	2224.000000	0.567306	1420.549805	195.957153	581.289998	0.456483	0.001457	777.705078
1200.390000	286.300000	2276.000000	0.567318	1419.670085	283.062581	552.345337	0.269529	0.000699	835.678141
1200.490000	286.200000	2338.666667	0.567330	1418.790365	400.106852	509.474854	0.156155	0.000330	909.738200
1200.590000	286.100000	2409.333333	0.567343	1417.910645	553.084310	456.561686	0.089099	0.000154	1009.735270
1200.690000	286.000000	2596.000000	0.567355	1417.030924	747.159668	397.915202	0.050030	0.000070	1145.125000
1200.790000	285.900000	2829.333333	0.567367	1416.151204	985.495036	337.706075	0.027574	0.000031	1323.228678
1200.890000	285.800000	2998.666667	0.567380	1415.271484	1267.793294	279.504150	0.014906	0.000014	1547.312500
1200.990000	285.700000	3312.000000	0.567392	1414.391764	1588.734049	225.855021	0.007902	0.000006	1814.597005
1201.090000	285.600000	3612.000000	0.567405	1413.512044	1936.637695	178.358704	0.004122	0.000003	2115.000488
1201.190000	285.500000	3829.333333	0.567417	1412.632324	2292.846842	137.784831	0.002119	0.000001	2430.633789
1201.290000	285.400000	4122.666667	0.567429	1411.752604	2632.379557	104.275045	0.001069	0.000000	2736.655599
1201.390000	285.300000	4440.000000	0.567442	1410.872884	2926.270833	77.371974	0.000529	0.000000	3003.643555
1201.490000	285.200000	4582.666667	0.567454	1409.993164	3145.594076	56.284510	0.000256	0.000000	3201.878906
1201.590000	285.100000	4664.000000	0.567466	1409.113444	3266.509115	40.154739	0.000122	0.000000	3306.663737
1201.690000	285.000000	4753.333333	0.567479	1408.233724	3274.994792	28.104347	0.000057	0.000000	3303.099284
1201.790000	284.900000	4620.000000	0.567491	1407.354004	3170.017904	19.319190	0.000026	0.000000	3189.337240
1201.890000	284.800000	4390.666667	0.567503	1406.474284	2963.837240	13.059647	0.000012	0.000000	2976.896810
1201.990000	284.700000	4001.333333	0.567516	1405.594564	2679.110352	8.666579	0.000005	0.000000	2687.776855
1202.090000	284.600000	3825.333333	0.567528	1404.714844	2344.351400	5.645657	0.000002	0.000000	2349.997070
1202.190000	284.500000	3381.333333	0.567540	1403.835124	1988.823568	3.610007	0.000001	0.000000	1992.433594
1202.290000	284.400000	3056.000000	0.567553	1402.955404	1638.299642	2.267328	0.000000	0.000000	1640.566895
1202.390000	284.300000	2700.000000	0.567565	1402.075684	1312.455566	1.403627	0.000000	0.000000	1313.859212
1202.490000	284.200000	2330.666667	0.567578	1401.195801	1023.986003	0.853004	0.000000	0.000000	1024.839030
1202.590000	284.100000	2094.666667	0.567590	1400.316081	779.071696	0.508778	0.000000	0.000000	779.580485
1202.690000	284.000000	1920.000000	0.567602	1399.436361	578.645793	0.297783	0.000000	0.000000	578.943563
1202.790000	283.900000	1829.333333	0.567615	1398.556641	419.951742	0.171101	0.000000	0.000000	420.122843
1202.890000	283.800000	1716.000000	0.567627	1397.676921	298.031657	0.096982	0.000000	0.000000	298.128642
1202.990000	283.700000	1652.000000	0.567639	1396.797201	206.947876	0.053995	0.000000	0.000000	207.001872
1203.090000	283.600000	1560.000000	0.567652	1395.917480	140.668681	0.029489	0.000000	0.000000	140.698171
1203.190000	283.500000	1518.666667	0.567664	1395.037760	93.632416	0.015794	0.000000	0.000000	93.648214
1203.290000	283.400000	1484.000000	0.567676	1394.158040	61.046773	0.008299	0.000000	0.000000	61.055074
1203.390000	283.300000	1404.000000	0.567689	1393.278320	38.993355	0.004300	0.000000	0.000000	38.997655
1203.490000	283.200000	1433.333333	0.567701	1392.398600	24.404411	0.002192	0.000000	0.000000	24.406603
1203.590000	283.100000	1493.333333	0.567713	1391.518880	14.966988	0.001095	0.000000	0.000000	14.968084
1203.690000	283.000000	1424.000000	0.567726	1390.639160	8.995220	0.000536	0.000000	0.000000	8.995756
1203.790000	282.900000	1398.666667	0.567738	1389.759440	5.297994	0.000258	0.000000	0.000000	5.298251
1203.890000	282.800000	1394.666667	0.567751	1388.879720	3.057983	0.000122	0.000000	0.000000	3.058105
1203.990000	282.700000	1388.000000	0.567763	1388.000000	1.729727	0.000057	0.000000	0.000000	1.729784
1204.090000	282.600000	1385.333333	0.567775	1381.291992	0.958801	0.000026	0.000000	0.000000	0.958827
1204.190000	282.500000	1390.666667	0.567788	1374.834310	0.520803	0.000012	0.000000	0.000000	0.520815
1204.290000	282.400000	1326.666667	0.567800	1370.069336	0.277202	0.000005	0.000000	0.000000	0.277207
1204.390000	282.300000	1377.333333	0.567812	1367.861328	0.144570	0.000002	0.000000	0.000000	0.144572
1204.490000	282.200000	1340.000000	0.567825	1368.757324	0.073875	0.000001	0.000000	0.000000	0.073876
1204.590000	282.100000	1348.000000	0.567837	1372.522624	0.036986	0.000000	0.000000	0.000000	0.036986
1204.690000	282.000000	1404.000000	0.567849	1377.312012	0.018141	0.000000	0.000000	0.000000	0.018141
1204.790000	281.900000	1398.666667	0.567862	1382.965332	0.008717	0.000000	0.000000	0.000000	0.008717
1204.890000	281.800000	1380.000000	0.567874	1387.957357	0.004103	0.000000	0.000000	0.000000	0.004103
1204.990000	281.700000	1397.333333	0.567886	1391.605306	0.001892	0.000000	0.000000	0.000000	0.001892
1205.090000	281.600000	1382.666667	0.567899	1393.312012	0.000855	0.000000	0.000000	0.000000	0.000855
1205.190000	281.500000	1434.666667	0.567911	1393.994629	0.000378	0.000000	0.000000	0.000000	0.000378
1205.290000	281.400000	1384.000000	0.567924	1393.482585	0.000164	0.000000	0.000000	0.000000	0.000164
1205.390000	281.300000	1382.666667	0.567936	1392.597331	0.000070	0.000000	0.000000	0.000000	0.000070
1205.490000	281.200000	1369.333333	0.567948	1391.104004	0.000029	0.000000	0.000000	0.000000	0.000029
1205.590000	281.100000	1404.000000	0.567961	1389.664062	0.000012	0.000000	0.000000	0.000000	0.000012
1205.690000	281.000000	1408.000000	0.567973	1387.189290	0.000005	0.000000	0.000000	0.000000	0.000005
1205.790000	280.900000	1397.333333	0.567985	1384.011393	0.000002	0.000000	0.000000	0.000000	0.000002
1205.890000	280.800000	1364.000000	0.567998	1379.858236	0.000001	0.000000	0.000000	0.000000	0.000001
1205.990000	280.700000	1358.666667	0.568010	1375.119954	0.000000	0.000000	0.000000	0.000000	0.000000
1206.090000	280.600000	1382.666667	0.568022	1369.231445	0.000000	0.000000	0.000000	0.000000	0.000000
1206.190000	280.500000	1406.666667	0.568035	1364.270671	0.000000	0.000000	0.000000	0.000000	0.000000
1206.290000	280.400000	1302.666667	0.568047	1360.182210	0.000000	0.000000	0.000000	0.000000	0.000000
1206.390000	280.300000	1430.666667	0.568059	1357.739421	0.000000	0.000000	0.000000	0.000000	0.000000
1206.490000	280.200000	1409.333333	0.568072	1356.944906	0.000000	0.000000	0.000000	0.000000	0.000000
1206.590000	280.100000	1441.333333	0.568084	1358.214681	0.000000	0.000000	0.000000	0.000000	0.000000
1206.690000	280.000000	1360.000000	0.568097	1359.495443	0.000000	0.000000	0.000000	0.000000	0.000000
1206.790000	279.900000	1454.666667	0.568109	1360.405355	0.000000	0.000000	0.000000	0.000000	0.000000
1206.890000	279.800000	1380.000000	0.568121	1359.691081	0.000000	0.000000	0.000000	0.000000	0.000000
1206.990000	279.700000	1384.000000	0.568134	1357.403402	0.000000	0.000000	0.000000	0.000000	0.000000
1207.090000	279.600000	1358.666667	0.568146	1354.374186	0.000000	0.000000	0.000000	0.000000	0.000000
1207.190000	279.500000	1320.000000	0.568158	1352.539551	0.000000	0.000000	0.000000	0.000000	0.000000
1207.290000	279.400000	1312.000000	0.568171	1352.730632	0.000000	0.000000	0.000000	0.000000	0.000000
1207.390000	279.300000	1360.000000	0.568183	1356.360840	0.000000	0.000000	0.000000	0.000000	0.000000
1207.490000	279.200000	1360.000000	0.568195	1363.882650	0.000000	0.000000	0.000000	0.000000	0.000000
1207.590000	279.100000	1362.666667	0.568208	1374.208008	0.000000	0.000000	0.000000	0.000000	0.000000
1207.690000	279.000000	1390.666667	0.568220	1385.525391	0.000000	0.000000	0.000000	0.000000	0.000000
1207.790000	278.900000	1401.333333	0.568232	1396.885254	0.000000	0.000000	0.000000	0.000000	0.000000
1207.890000	278.800000	1409.333333	0.568245	1405.930664	0.000000	0.000000	0.000000	0.000000	0.000000
1207.990000	278.700000	1436.000000	0.568257	1412.106608	0.000000	0.000000	0.000000	0.000000	0.000000
