# Supplementary material for: Influence of the magnetic field on bandgap and chemical composition of zinc thin films prepared by sparking discharge process
Source: Sci Rep. 2020 Jan 29;10:1388. doi: 10.1038/s41598-020-58183-4 (PMC6989455; doi:10.1038/s41598-020-58183-4)
Supplement: Supplementary file 5 — Related Manuscript File. [file 41598_2020_58183_MOESM5_ESM.zip › XPS_7-3-2019_Stefan/XPS_7-3-2019/6_ZnCO2-0.4_Quartz/N 1s]

Dataset N 1s:46(7-3-2019)
Dwell Time (s)	0.285714
Number of sweeps	3
Kinetic Energy(eV)	Binding Energy(eV)	Intensity(cps)	Transmission Value	Background(cps)
1073.990000	412.700000	1670.666667	0.586433	1646.110697
1074.090000	412.600000	1669.500000	0.586425	1638.373271
1074.190000	412.500000	1634.500000	0.586416	1628.321309
1074.290000	412.400000	1584.333333	0.586408	1616.393311
1074.390000	412.300000	1576.166667	0.586400	1604.698730
1074.490000	412.200000	1610.000000	0.586391	1594.516032
1074.590000	412.100000	1593.666667	0.586383	1587.525289
1074.690000	412.000000	1543.500000	0.586375	1582.224019
1074.790000	411.900000	1617.000000	0.586366	1578.462687
1074.890000	411.800000	1536.500000	0.586358	1576.558594
1074.990000	411.700000	1571.500000	0.586350	1575.266032
1075.090000	411.600000	1601.833333	0.586341	1573.184631
1075.190000	411.500000	1571.500000	0.586333	1571.313293
1075.290000	411.400000	1580.833333	0.586325	1569.969320
1075.390000	411.300000	1533.000000	0.586316	1568.630046
1075.490000	411.200000	1594.833333	0.586308	1568.858622
1075.590000	411.100000	1613.500000	0.586299	1571.578898
1075.690000	411.000000	1543.500000	0.586291	1575.971130
1075.790000	410.900000	1600.666667	0.586283	1580.457926
1075.890000	410.800000	1605.333333	0.586274	1584.703186
1075.990000	410.700000	1614.666667	0.586266	1587.321208
1076.090000	410.600000	1598.333333	0.586258	1587.818380
1076.190000	410.500000	1631.000000	0.586249	1587.179077
1076.290000	410.400000	1641.500000	0.586241	1586.924581
1076.390000	410.300000	1556.333333	0.586233	1587.782776
1076.490000	410.200000	1589.000000	0.586224	1589.646566
1076.590000	410.100000	1608.833333	0.586216	1592.038432
1076.690000	410.000000	1604.166667	0.586208	1593.442220
1076.790000	409.900000	1624.000000	0.586199	1593.036621
1076.890000	409.800000	1576.166667	0.586191	1589.841675
1076.990000	409.700000	1608.833333	0.586183	1584.776672
1077.090000	409.600000	1556.333333	0.586174	1578.719320
1077.190000	409.500000	1571.500000	0.586166	1572.822896
1077.290000	409.400000	1561.000000	0.586158	1566.994263
1077.390000	409.300000	1562.166667	0.586149	1562.315918
1077.490000	409.200000	1551.666667	0.586141	1558.141581
1077.590000	409.100000	1629.833333	0.586133	1553.673299
1077.690000	409.000000	1586.666667	0.586124	1549.440715
1077.790000	408.900000	1587.833333	0.586116	1546.806315
1077.890000	408.800000	1502.666667	0.586108	1545.201009
1077.990000	408.700000	1552.833333	0.586099	1545.639648
1078.090000	408.600000	1600.666667	0.586091	1548.649740
1078.190000	408.500000	1619.333333	0.586082	1552.086650
1078.290000	408.400000	1594.833333	0.586074	1554.718628
1078.390000	408.300000	1568.000000	0.586066	1556.433736
1078.490000	408.200000	1541.166667	0.586057	1555.264648
1078.590000	408.100000	1594.833333	0.586049	1551.616679
1078.690000	408.000000	1527.166667	0.586041	1548.152140
1078.790000	407.900000	1489.833333	0.586032	1543.965698
1078.890000	407.800000	1604.166667	0.586024	1540.009257
1078.990000	407.700000	1601.833333	0.586016	1538.119548
1079.090000	407.600000	1571.500000	0.586007	1537.193705
1079.190000	407.500000	1622.833333	0.585999	1535.436157
1079.290000	407.400000	1547.000000	0.585991	1535.256999
1079.390000	407.300000	1498.000000	0.585982	1535.480021
1079.490000	407.200000	1556.333333	0.585974	1535.754740
1079.590000	407.100000	1572.666667	0.585966	1536.972677
1079.690000	407.000000	1615.833333	0.585957	1539.676575
1079.790000	406.900000	1604.166667	0.585949	1542.162008
1079.890000	406.800000	1621.666667	0.585941	1545.101176
1079.990000	406.700000	1555.166667	0.585932	1547.771179
1080.090000	406.600000	1612.333333	0.585924	1549.381185
1080.190000	406.500000	1544.666667	0.585916	1550.126017
1080.290000	406.400000	1542.333333	0.585907	1550.256185
1080.390000	406.300000	1549.333333	0.585899	1549.123128
1080.490000	406.200000	1583.166667	0.585891	1547.263184
1080.590000	406.100000	1545.833333	0.585882	1545.936015
1080.690000	406.000000	1491.000000	0.585874	1544.715658
1080.790000	405.900000	1572.666667	0.585865	1544.535929
1080.890000	405.800000	1598.333333	0.585857	1546.027018
1080.990000	405.700000	1617.000000	0.585849	1548.857239
1081.090000	405.600000	1548.166667	0.585840	1552.345703
1081.190000	405.500000	1534.166667	0.585832	1556.445272
1081.290000	405.400000	1579.666667	0.585824	1559.532410
1081.390000	405.300000	1594.833333	0.585815	1561.424683
1081.490000	405.200000	1562.166667	0.585807	1562.589071
1081.590000	405.100000	1523.666667	0.585799	1562.623962
1081.690000	405.000000	1589.000000	0.585790	1562.052307
1081.790000	404.900000	1557.500000	0.585782	1562.227336
1081.890000	404.800000	1613.500000	0.585774	1563.060323
1081.990000	404.700000	1569.166667	0.585765	1564.868571
1082.090000	404.600000	1530.666667	0.585757	1567.600810
1082.190000	404.500000	1605.333333	0.585749	1571.097961
1082.290000	404.400000	1571.500000	0.585740	1574.721578
1082.390000	404.300000	1576.166667	0.585732	1578.312866
1082.490000	404.200000	1569.166667	0.585724	1580.546366
1082.590000	404.100000	1608.833333	0.585715	1581.838074
1082.690000	404.000000	1667.166667	0.585707	1581.501973
1082.790000	403.900000	1601.833333	0.585699	1579.568970
1082.890000	403.800000	1643.833333	0.585690	1576.562012
1082.990000	403.700000	1542.333333	0.585682	1573.247437
1083.090000	403.600000	1592.500000	0.585674	1570.021444
1083.190000	403.500000	1555.166667	0.585665	1567.719727
1083.290000	403.400000	1624.000000	0.585657	1566.560750
1083.390000	403.300000	1562.166667	0.585648	1565.994080
1083.490000	403.200000	1554.000000	0.585640	1565.894389
1083.590000	403.100000	1685.833333	0.585632	1565.398926
1083.690000	403.000000	1590.166667	0.585623	1564.418254
1083.790000	402.900000	1558.666667	0.585615	1562.915344
1083.890000	402.800000	1558.666667	0.585607	1561.674052
1083.990000	402.700000	1535.333333	0.585598	1561.024780
1084.090000	402.600000	1548.166667	0.585590	1561.508850
1084.190000	402.500000	1573.833333	0.585582	1562.440389
1084.290000	402.400000	1578.500000	0.585573	1563.199178
1084.390000	402.300000	1622.833333	0.585565	1562.516154
1084.490000	402.200000	1584.333333	0.585557	1560.212585
1084.590000	402.100000	1604.166667	0.585548	1555.907084
1084.690000	402.000000	1573.833333	0.585540	1550.635722
1084.790000	401.900000	1536.500000	0.585532	1546.162455
1084.890000	401.800000	1494.500000	0.585523	1543.709920
1084.990000	401.700000	1603.000000	0.585515	1543.548848
1085.090000	401.600000	1548.166667	0.585507	1546.375224
1085.190000	401.500000	1617.000000	0.585498	1551.806376
1085.290000	401.400000	1625.166667	0.585490	1557.892069
1085.390000	401.300000	1639.166667	0.585482	1563.988017
1085.490000	401.200000	1562.166667	0.585473	1569.329020
1085.590000	401.100000	1589.000000	0.585465	1573.433573
1085.690000	401.000000	1566.833333	0.585457	1575.788411
1085.790000	400.900000	1607.666667	0.585448	1577.328349
1085.890000	400.800000	1621.666667	0.585440	1578.314860
1085.990000	400.700000	1563.333333	0.585431	1579.382975
1086.090000	400.600000	1572.666667	0.585423	1580.381877
1086.190000	400.500000	1654.333333	0.585415	1581.591838
1086.290000	400.400000	1608.833333	0.585406	1582.489339
1086.390000	400.300000	1576.166667	0.585398	1582.748108
1086.490000	400.200000	1578.500000	0.585390	1581.834656
1086.590000	400.100000	1664.833333	0.585381	1579.739726
1086.690000	400.000000	1583.166667	0.585373	1576.429993
1086.790000	399.900000	1600.666667	0.585365	1572.774618
1086.890000	399.800000	1544.666667	0.585356	1569.361491
1086.990000	399.700000	1566.833333	0.585348	1567.191650
1087.090000	399.600000	1540.000000	0.585340	1566.908244
1087.190000	399.500000	1555.166667	0.585331	1568.653544
1087.290000	399.400000	1681.166667	0.585323	1571.318563
1087.390000	399.300000	1643.833333	0.585315	1574.054077
1087.490000	399.200000	1601.833333	0.585306	1575.929830
1087.590000	399.100000	1660.166667	0.585298	1576.305094
1087.690000	399.000000	1643.833333	0.585290	1575.325277
1087.790000	398.900000	1626.333333	0.585281	1574.416809
1087.890000	398.800000	1541.166667	0.585273	1574.438599
1087.990000	398.700000	1577.333333	0.585265	1575.792114
1088.090000	398.600000	1645.000000	0.585256	1578.073039
1088.190000	398.500000	1586.666667	0.585248	1581.286784
1088.290000	398.400000	1566.833333	0.585239	1583.406921
1088.390000	398.300000	1608.833333	0.585231	1583.397380
1088.490000	398.200000	1600.666667	0.585223	1580.196309
1088.590000	398.100000	1610.000000	0.585214	1575.755229
1088.690000	398.000000	1515.500000	0.585206	1569.530965
1088.790000	397.900000	1664.833333	0.585198	1563.413513
1088.890000	397.800000	1601.833333	0.585189	1558.830872
1088.990000	397.700000	1542.333333	0.585181	1557.913147
1089.090000	397.600000	1513.166667	0.585173	1558.074931
1089.190000	397.500000	1613.500000	0.585164	1559.513041
1089.290000	397.400000	1638.000000	0.585156	1561.639160
1089.390000	397.300000	1537.666667	0.585148	1563.025146
1089.490000	397.200000	1580.833333	0.585139	1561.683167
1089.590000	397.100000	1564.500000	0.585131	1559.405518
1089.690000	397.000000	1557.500000	0.585123	1556.383748
1089.790000	396.900000	1542.333333	0.585114	1552.339579
1089.890000	396.800000	1625.166667	0.585106	1548.565999
1089.990000	396.700000	1537.666667	0.585098	1546.729838
1090.090000	396.600000	1515.500000	0.585089	1546.120158
1090.190000	396.500000	1626.333333	0.585081	1547.452169
1090.290000	396.400000	1509.666667	0.585073	1551.167928
1090.390000	396.300000	1565.666667	0.585064	1556.206299
1090.490000	396.200000	1628.666667	0.585056	1561.337809
1090.590000	396.100000	1636.833333	0.585048	1567.133260
1090.690000	396.000000	1566.833333	0.585039	1572.615112
1090.790000	395.900000	1627.500000	0.585031	1577.125834
1090.890000	395.800000	1605.333333	0.585022	1581.269694
1090.990000	395.700000	1558.666667	0.585014	1585.138265
1091.090000	395.600000	1587.833333	0.585006	1587.928609
1091.190000	395.500000	1614.666667	0.584997	1589.309326
1091.290000	395.400000	1601.833333	0.584989	1589.709656
1091.390000	395.300000	1598.333333	0.584981	1588.730123
1091.490000	395.200000	1622.833333	0.584972	1586.615540
1091.590000	395.100000	1678.833333	0.584964	1583.319194
1091.690000	395.000000	1614.666667	0.584956	1580.033671
1091.790000	394.900000	1620.500000	0.584947	1576.563009
1091.890000	394.800000	1598.333333	0.584939	1573.553630
1091.990000	394.700000	1545.833333	0.584931	1571.474080
1092.090000	394.600000	1542.333333	0.584922	1571.313293
1092.190000	394.500000	1561.000000	0.584914	1571.431783
1092.290000	394.400000	1603.000000	0.584906	1572.146993
1092.390000	394.300000	1580.833333	0.584897	1572.636617
1092.490000	394.200000	1579.666667	0.584889	1572.115946
1092.590000	394.100000	1572.666667	0.584881	1569.119954
1092.690000	394.000000	1577.333333	0.584872	1565.396077
1092.790000	393.900000	1516.666667	0.584864	1560.144796
1092.890000	393.800000	1585.500000	0.584856	1553.718872
1092.990000	393.700000	1564.500000	0.584847	1546.780680
1093.090000	393.600000	1559.833333	0.584839	1541.719666
1093.190000	393.500000	1480.500000	0.584831	1538.115845
1093.290000	393.400000	1522.500000	0.584822	1537.890686
1093.390000	393.300000	1598.333333	0.584814	1541.368469
1093.490000	393.200000	1601.833333	0.584805	1547.737284
1093.590000	393.100000	1586.666667	0.584797	1554.654541
1093.690000	393.000000	1569.166667	0.584789	1561.615946
1093.790000	392.900000	1568.000000	0.584780	1566.345703
1093.890000	392.800000	1601.833333	0.584772	1568.836548
1093.990000	392.700000	1613.500000	0.584764	1569.975159
1094.090000	392.600000	1551.666667	0.584755	1571.264303
1094.190000	392.500000	1550.500000	0.584747	1572.526672
1094.290000	392.400000	1590.166667	0.584739	1574.888062
1094.390000	392.300000	1569.166667	0.584730	1576.922750
1094.490000	392.200000	1610.000000	0.584722	1577.734660
1094.590000	392.100000	1640.333333	0.584714	1575.419983
1094.690000	392.000000	1612.333333	0.584705	1570.529297
1094.790000	391.900000	1566.833333	0.584697	1563.025289
1094.890000	391.800000	1555.166667	0.584689	1555.959920
1094.990000	391.700000	1516.666667	0.584680	1549.837341
