# Supplementary material for: Influence of the magnetic field on bandgap and chemical composition of zinc thin films prepared by sparking discharge process
Source: Sci Rep. 2020 Jan 29;10:1388. doi: 10.1038/s41598-020-58183-4 (PMC6989455; doi:10.1038/s41598-020-58183-4)
Supplement: Supplementary file 5 — Related Manuscript File. [file 41598_2020_58183_MOESM5_ESM.zip › XPS_7-3-2019_Stefan/XPS_7-3-2019/6_ZnCO2-0.4_Quartz/O 1s]

Dataset O 1s:45(7-3-2019)
Dwell Time (s)	0.260870
Number of sweeps	3
Kinetic Energy(eV)	Binding Energy(eV)	Intensity(cps)	Transmission Value	Background(cps)	O 1s(cps)	O 1s(cps)	O 1s(cps)	O 1s(cps)	Envelope(cps)
940.990000	545.700000	7878.777778	0.557552	7833.493408	0.000000	0.000000	0.000000	0.000000	0.000000
941.090000	545.600000	7832.777778	0.557562	7828.126492	0.000000	0.000000	0.000000	0.000000	0.000000
941.190000	545.500000	7789.333333	0.557571	7822.483805	0.000000	0.000000	0.000000	0.000000	0.000000
941.290000	545.400000	7706.277778	0.557581	7815.686252	0.000000	0.000000	0.000000	0.000000	0.000000
941.390000	545.300000	7909.444444	0.557591	7810.114692	0.000000	0.000000	0.000000	0.000000	0.000000
941.490000	545.200000	7786.777778	0.557601	7804.533773	0.000000	0.000000	0.000000	0.000000	0.000000
941.590000	545.100000	7831.500000	0.557610	7798.614692	0.000000	0.000000	0.000000	0.000000	0.000000
941.690000	545.000000	7822.555556	0.557620	7792.072944	0.000000	0.000000	0.000000	0.000000	0.000000
941.790000	544.900000	7701.166667	0.557630	7785.673448	0.000000	0.000000	0.000000	0.000000	0.000000
941.890000	544.800000	7830.222222	0.557640	7779.580919	0.000000	0.000000	0.000000	0.000000	0.000000
941.990000	544.700000	7758.666667	0.557650	7777.342312	0.000000	0.000000	0.000000	0.000000	0.000000
942.090000	544.600000	7674.333333	0.557659	7777.812744	0.000000	0.000000	0.000000	0.000000	0.000000
942.190000	544.500000	7848.111111	0.557669	7777.465224	0.000000	0.000000	0.000000	0.000000	0.000000
942.290000	544.400000	7827.666667	0.557679	7776.944255	0.000000	0.000000	0.000000	0.000000	0.000000
942.390000	544.300000	7736.944444	0.557689	7773.734212	0.000000	0.000000	0.000000	0.000000	0.000000
942.490000	544.200000	7814.888889	0.557698	7764.666857	0.000000	0.000000	0.000000	0.000000	0.000000
942.590000	544.100000	7804.666667	0.557708	7751.920275	0.000000	0.000000	0.000000	0.000000	0.000000
942.690000	544.000000	7722.888889	0.557718	7740.174452	0.000000	0.000000	0.000000	0.000000	0.000000
942.790000	543.900000	7644.944444	0.557728	7729.226617	0.000000	0.000000	0.000000	0.000000	0.000000
942.890000	543.800000	7710.111111	0.557737	7722.492079	0.000000	0.000000	0.000000	0.000000	0.000000
942.990000	543.700000	7641.111111	0.557747	7719.285780	0.000000	0.000000	0.000000	0.000000	0.000000
943.090000	543.600000	7826.388889	0.557757	7718.534587	0.000000	0.000000	0.000000	0.000000	0.000000
943.190000	543.500000	7719.055556	0.557767	7716.548041	0.000000	0.000000	0.000000	0.000000	0.000000
943.290000	543.400000	7738.222222	0.557776	7713.019803	0.000000	0.000000	0.000000	0.000000	0.000000
943.390000	543.300000	7724.166667	0.557786	7705.982042	0.000000	0.000000	0.000000	0.000000	0.000000
943.490000	543.200000	7818.722222	0.557796	7698.460124	0.000000	0.000000	0.000000	0.000000	0.000000
943.590000	543.100000	7653.888889	0.557806	7690.771620	0.000000	0.000000	0.000000	0.000000	0.000000
943.690000	543.000000	7702.444444	0.557815	7685.174479	0.000000	0.000000	0.000000	0.000000	0.000000
943.790000	542.900000	7646.222222	0.557825	7680.032796	0.000000	0.000000	0.000000	0.000000	0.000000
943.890000	542.800000	7740.777778	0.557835	7676.281820	0.000000	0.000000	0.000000	0.000000	0.000000
943.990000	542.700000	7638.555556	0.557845	7671.713515	0.000000	0.000000	0.000000	0.000000	0.000000
944.090000	542.600000	7665.388889	0.557854	7665.131212	0.000000	0.000000	0.000000	0.000000	0.000000
944.190000	542.500000	7712.666667	0.557864	7654.027398	0.000000	0.000000	0.000000	0.000000	0.000000
944.290000	542.400000	7651.333333	0.557874	7640.514025	0.000000	0.000000	0.000000	0.000000	0.000000
944.390000	542.300000	7740.777778	0.557884	7621.992486	0.000000	0.000000	0.000000	0.000000	0.000000
944.490000	542.200000	7680.722222	0.557894	7599.096680	0.000000	0.000000	0.000000	0.000000	0.000000
944.590000	542.100000	7584.888889	0.557903	7572.036865	0.000000	0.000000	0.000000	0.000000	0.000000
944.690000	542.000000	7600.222222	0.557913	7543.746067	0.000000	0.000000	0.000000	0.000000	0.000000
944.790000	541.900000	7811.055556	0.557923	7515.183241	0.000000	0.000000	0.000000	0.000000	0.000000
944.890000	541.800000	7683.277778	0.557933	7489.895969	0.000000	0.000000	0.000000	0.000000	0.000000
944.990000	541.700000	7466.055556	0.557942	7468.232395	0.000000	0.000000	0.000000	0.000000	0.000000
945.090000	541.600000	7491.611111	0.557952	7452.094211	0.000000	0.000000	0.000000	0.000000	0.000000
945.190000	541.500000	7627.055556	0.557962	7440.203016	0.000000	0.000000	0.000000	0.000000	0.000000
945.290000	541.400000	7705.000000	0.557972	7429.091092	0.000000	0.000000	0.000000	0.000000	0.000000
945.390000	541.300000	7490.333333	0.557981	7416.292725	0.000000	0.000000	0.000000	0.000000	0.000000
945.490000	541.200000	7437.944444	0.557991	7400.834608	0.000000	0.000000	0.000000	0.000000	0.000000
945.590000	541.100000	7429.000000	0.558001	7382.715495	0.000000	0.000000	0.000000	0.000000	0.000000
945.690000	541.000000	7577.222222	0.558011	7362.448242	0.000000	0.000000	0.000000	0.000000	0.000000
945.790000	540.900000	7551.666667	0.558020	7344.033393	0.000000	0.000000	0.000000	0.000000	0.000000
945.890000	540.800000	7499.277778	0.558030	7328.969591	0.000000	0.000000	0.000000	0.000000	0.000000
945.990000	540.700000	7468.611111	0.558040	7319.192844	0.000000	0.000000	0.000000	0.000000	0.000000
946.090000	540.600000	7453.277778	0.558050	7312.302327	0.000000	0.000000	0.000000	0.000000	0.000000
946.190000	540.500000	7397.055556	0.558059	7307.969238	0.000000	0.000000	0.000000	0.000000	0.000000
946.290000	540.400000	7292.277778	0.558069	7302.967312	0.000000	0.000000	0.000000	0.000000	0.000000
946.390000	540.300000	7352.333333	0.558079	7297.616618	0.000000	0.000000	0.000000	0.000000	0.000000
946.490000	540.200000	7204.111111	0.558089	7290.009847	0.000000	0.000000	0.000000	0.000000	0.000000
946.590000	540.100000	7273.111111	0.558098	7280.979926	0.000000	0.000000	0.000000	0.000000	0.000000
946.690000	540.000000	7311.444444	0.558108	7268.252062	0.000000	0.000000	0.000000	0.000000	0.000000
946.790000	539.900000	7289.722222	0.558118	7251.644694	0.000000	0.000000	0.000000	0.000000	0.000000
946.890000	539.800000	7252.666667	0.558128	7227.632704	0.000000	0.000000	0.000000	0.000000	0.000000
946.990000	539.700000	7225.833333	0.558137	7195.323893	0.000000	0.000000	0.000000	0.000000	0.000000
947.090000	539.600000	7360.000000	0.558147	7153.431125	0.000000	0.000000	0.000000	0.000000	0.000000
947.190000	539.500000	7170.888889	0.558157	7105.858860	0.000000	0.000000	0.000000	0.000000	0.000000
947.290000	539.400000	7016.277778	0.558167	7056.215820	0.000000	0.000000	0.000000	0.000000	0.000000
947.390000	539.300000	6975.388889	0.558177	7010.726807	0.000000	0.000000	0.000000	0.000000	0.000000
947.490000	539.200000	6912.777778	0.558186	6972.974338	0.000000	0.000000	0.000000	0.000000	0.000000
947.590000	539.100000	7076.333333	0.558196	6948.467584	0.000000	0.000000	0.000000	0.000000	0.000000
947.690000	539.000000	6814.388889	0.558206	6935.057780	0.000000	0.000000	0.000000	0.000000	0.000000
947.790000	538.900000	6960.055556	0.558216	6930.157552	0.000000	0.000000	0.000000	0.000000	0.000000
947.890000	538.800000	6971.555556	0.558225	6927.776693	0.000000	0.000000	0.000000	0.000000	0.000000
947.990000	538.700000	7043.111111	0.558235	6925.949870	0.000000	0.000000	0.000000	0.000000	0.000000
948.090000	538.600000	6855.277778	0.558245	6919.516059	0.000000	0.000000	0.000000	0.000000	0.000000
948.190000	538.500000	6930.666667	0.558255	6909.147217	0.000000	0.000000	0.000000	0.000000	0.000000
948.290000	538.400000	7063.555556	0.558264	6894.150798	0.000000	0.000000	0.000000	0.000000	0.000000
948.390000	538.300000	7107.000000	0.558274	6876.530192	0.000000	0.000000	0.000000	0.000000	0.000000
948.490000	538.200000	6868.055556	0.558284	6856.587999	0.000000	0.000000	0.000000	0.000000	0.000000
948.590000	538.100000	6993.277778	0.558294	6834.573785	0.000000	0.000000	0.000000	0.000000	0.000000
948.690000	538.000000	7053.333333	0.558303	6810.501275	0.000000	0.000000	0.000000	0.000000	0.000000
948.790000	537.900000	6777.333333	0.558313	6786.963460	0.000000	0.000000	0.000000	0.000000	0.000000
948.890000	537.800000	6727.500000	0.558323	6766.343072	0.000000	0.000000	0.000000	0.000000	0.000000
948.990000	537.700000	6638.055556	0.558333	6747.162679	0.000000	0.000000	0.000000	0.000001	0.000001
949.090000	537.600000	6823.333333	0.558342	6732.217421	0.000000	0.000000	0.000000	0.000001	0.000001
949.190000	537.500000	6677.666667	0.558352	6720.947645	0.000000	0.000000	0.000000	0.000003	0.000003
949.290000	537.400000	6736.444444	0.558362	6710.778456	0.000000	0.000000	0.000000	0.000008	0.000008
949.390000	537.300000	6724.944444	0.558372	6699.204834	0.000000	0.000000	0.000000	0.000018	0.000018
949.490000	537.200000	6650.833333	0.558381	6687.950033	0.000000	0.000000	0.000000	0.000041	0.000041
949.590000	537.100000	6684.055556	0.558391	6675.264594	0.000000	0.000000	0.000000	0.000090	0.000091
949.690000	537.000000	6689.166667	0.558401	6662.016385	0.000000	0.000000	0.000000	0.000199	0.000199
949.790000	536.900000	6659.777778	0.558411	6651.783556	0.000000	0.000000	0.000000	0.000430	0.000430
949.890000	536.800000	6588.222222	0.558421	6646.072862	0.000000	0.000000	0.000001	0.000913	0.000913
949.990000	536.700000	6593.333333	0.558430	6645.967421	0.000000	0.000000	0.000002	0.001899	0.001900
950.090000	536.600000	6616.333333	0.558440	6651.129693	0.000000	0.000000	0.000004	0.003871	0.003875
950.190000	536.500000	6690.444444	0.558450	6660.935764	0.000000	0.000000	0.000010	0.007739	0.007748
950.290000	536.400000	6655.944444	0.558460	6670.746202	0.000000	0.000000	0.000024	0.015207	0.015230
950.390000	536.300000	6764.555556	0.558469	6679.854112	0.000000	0.000000	0.000056	0.029432	0.029488
950.490000	536.200000	6824.611111	0.558479	6685.438775	0.000000	0.000000	0.000132	0.055947	0.056079
950.590000	536.100000	6755.611111	0.558489	6689.964030	0.000000	0.000000	0.000303	0.104304	0.104606
950.690000	536.000000	6639.333333	0.558499	6693.848524	0.000000	0.000000	0.000681	0.190745	0.191426
950.790000	535.900000	6647.000000	0.558508	6700.373427	0.000000	0.000001	0.001504	0.342231	0.343735
950.890000	535.800000	6673.833333	0.558518	6708.732015	0.000000	0.000002	0.003278	0.602843	0.606123
950.990000	535.700000	6744.111111	0.558528	6720.896484	0.000000	0.000004	0.007018	1.045620	1.052642
951.090000	535.600000	6749.222222	0.558538	6732.870036	0.000000	0.000010	0.014724	1.782573	1.797306
951.190000	535.500000	6843.777778	0.558547	6745.501817	0.000000	0.000023	0.030279	2.982042	3.012344
951.290000	535.400000	6685.333333	0.558557	6757.538384	0.000000	0.000054	0.061042	4.895907	4.957003
951.390000	535.300000	6726.222222	0.558567	6726.222222	0.000000	0.000123	0.120772	7.889705	8.010600
951.490000	535.200000	6763.277778	0.558577	6725.499105	0.000000	0.000276	0.235235	12.480894	12.716405
951.590000	535.100000	6843.777778	0.558586	6724.776611	0.000000	0.000609	0.450914	19.417070	19.868593
951.690000	535.000000	6804.166667	0.558596	6724.053494	0.000000	0.001326	0.847632	29.689333	30.538291
951.790000	534.900000	6877.000000	0.558606	6723.330377	0.000000	0.002835	1.562840	44.556339	46.122014
951.890000	534.800000	6942.166667	0.558616	6722.607259	0.000000	0.005941	2.826780	65.616456	68.449176
951.990000	534.700000	7099.333333	0.558625	6721.884766	0.000000	0.012203	5.017634	94.813720	99.843556
952.090000	534.600000	7115.944444	0.558635	6721.161648	0.000000	0.024572	8.754982	134.405334	143.184889
952.190000	534.500000	7149.166667	0.558645	6720.438531	0.000001	0.048568	15.045716	186.969738	202.064014
952.290000	534.400000	7232.222222	0.558655	6719.715413	0.000002	0.094515	25.370448	255.142836	280.607807
952.390000	534.300000	7349.777778	0.558664	6718.992920	0.000004	0.180963	41.981900	341.154812	383.317696
952.490000	534.200000	7414.944444	0.558674	6718.269803	0.000010	0.339788	68.182359	446.563017	515.085176
952.590000	534.100000	7542.722222	0.558684	6717.546685	0.000023	0.625790	108.695057	571.819087	681.139940
952.690000	534.000000	7771.444444	0.558694	6716.823568	0.000053	1.130650	170.204305	715.644463	886.979458
952.790000	533.900000	7784.222222	0.558704	6716.101074	0.000117	2.004870	262.239790	874.504201	1138.748942
952.890000	533.800000	8170.111111	0.558713	6715.377957	0.000256	3.495384	396.642414	1042.086348	1442.224440
952.990000	533.700000	8478.055556	0.558723	6714.654839	0.000553	6.000498	588.696571	1209.200792	1803.898410
953.090000	533.600000	8802.611111	0.558733	6713.931722	0.001171	10.107535	857.327667	1364.514119	2231.950534
953.190000	533.500000	9348.222222	0.558743	6713.209229	0.002430	16.708193	1224.924228	1495.716254	2737.351264
953.290000	533.400000	9933.444444	0.558752	6712.486111	0.004943	27.107968	1716.966003	1591.057631	3335.136637
953.390000	533.300000	10831.722222	0.558762	6711.762994	0.009856	43.171691	2361.746677	1641.217584	4046.145725
953.490000	533.200000	11806.666667	0.558772	6711.040500	0.019326	67.545323	3184.712619	1640.480740	4892.758043
953.590000	533.100000	12980.944444	0.558782	6710.317383	0.037332	103.967692	4205.007568	1588.954414	5897.967041
953.690000	533.000000	14074.722222	0.558791	6709.594265	0.070782	157.096535	5432.846571	1492.461446	7082.475152
953.790000	532.900000	15576.111111	0.558801	6708.871148	0.131619	232.932361	6862.673665	1360.416246	8456.153646
953.890000	532.800000	16885.833333	0.558811	6708.148655	0.240075	338.889377	8467.272434	1204.608856	10011.010796
953.990000	532.700000	18952.000000	0.558821	6707.425537	0.429623	483.719530	10192.691705	1037.338667	11714.178765
954.090000	532.600000	20477.666667	0.558830	6706.702420	0.754916	677.387170	11953.725911	869.894328	13501.762424
954.190000	532.500000	21611.055556	0.558840	6705.979302	1.306843	930.855574	13638.575738	711.390066	15282.128635
954.290000	532.400000	23362.888889	0.558850	6705.256809	2.222026	1253.921922	15120.583333	568.052707	16944.780816
954.390000	532.300000	25049.555556	0.558860	6704.533691	3.707380	1653.902554	16271.838650	443.347711	18372.796061
954.490000	532.200000	26037.277778	0.558869	6703.810574	6.070678	2134.531365	16982.416612	338.497364	19461.516385
954.590000	532.100000	26904.888889	0.558879	6703.087457	9.756960	2693.315036	17178.003961	253.010100	20134.086697
954.690000	532.000000	27028.833333	0.558889	6702.364963	15.393851	3319.259874	16830.090278	185.307297	20350.051107
954.790000	531.900000	26772.000000	0.558899	6701.641846	23.894935	3990.884956	15984.470920	133.142579	20132.393392
954.890000	531.800000	26588.000000	0.558908	6700.918728	36.438689	4674.614922	14726.237901	93.873821	19531.165256
954.990000	531.700000	25588.777778	0.558918	6700.195611	54.534508	5326.717394	13172.516276	64.932474	18618.699653
955.090000	531.600000	24376.166667	0.558928	6699.473117	80.087056	5897.887804	11452.817057	44.069359	17474.861437
955.190000	531.500000	23319.444444	0.558938	6698.750000	115.396508	6338.638780	9690.820774	29.349933	16174.207194
955.290000	531.400000	21864.055556	0.558948	6698.026883	163.113278	6606.786811	7991.860487	19.185653	14780.945258
955.390000	531.300000	20081.555556	0.558957	6697.304389	226.269632	6674.080404	6432.503662	12.327007	13345.180990
955.490000	531.200000	18516.277778	0.558967	6696.581272	307.855556	6530.709120	5058.404650	7.788594	11904.758572
955.590000	531.100000	16910.111111	0.558977	6695.858154	410.327052	6195.115885	3890.039714	4.830783	10500.312337
955.690000	531.000000	15510.944444	0.558987	6695.135037	535.331879	5700.937202	2927.806288	2.940924	9167.016737
955.790000	530.900000	14382.666667	0.558996	6694.412543	683.119778	5093.950331	2158.204102	1.757124	7937.031467
955.890000	530.800000	13273.555556	0.559006	6693.689426	851.840881	4424.442505	1560.081502	1.030181	6837.394504
955.990000	530.700000	12499.222222	0.559016	6692.966309	1036.960497	3740.232435	1106.791161	0.593725	5884.578451
956.090000	530.600000	11945.944444	0.559026	6692.243191	1230.643812	3081.821872	770.235850	0.336897	5083.038371
956.190000	530.500000	11308.333333	0.559035	6691.520698	1421.808695	2478.472114	525.895477	0.187680	4426.363851
956.290000	530.400000	10661.777778	0.559045	6690.797580	1597.117093	1947.521132	352.321876	0.102577	3897.062812
956.390000	530.300000	10387.055556	0.559055	6690.074463	1742.337816	1496.595974	231.625805	0.054994	3470.614773
956.490000	530.200000	9997.333333	0.559065	6689.351345	1844.230299	1125.613505	149.539619	0.028916	3119.412435
956.590000	530.100000	9579.500000	0.559074	6688.628852	1892.705370	829.199087	95.018890	0.014935	2816.938165
956.690000	530.000000	9224.277778	0.559084	6687.905735	1881.913981	599.033320	59.266830	0.007597	2540.221754
956.790000	529.900000	9012.166667	0.559094	6687.182617	1813.429023	424.719560	36.283914	0.003799	2274.436178
956.890000	529.800000	8770.666667	0.559104	6686.459500	1694.673211	295.392543	21.800304	0.001862	2011.867974
956.990000	529.700000	8562.388889	0.559113	6685.737006	1537.105991	201.567183	12.852795	0.000895	1751.526835
957.090000	529.600000	8219.944444	0.559123	6685.013889	1354.562364	134.961222	7.437890	0.000421	1496.961900
957.190000	529.500000	7814.888889	0.559133	6684.290771	1161.116994	88.677936	4.242506	0.000195	1254.037659
957.290000	529.400000	7698.611111	0.559143	6683.568278	969.451809	57.224624	2.376328	0.000089	1029.052843
957.390000	529.300000	7634.722222	0.559152	6682.845161	789.538530	36.341314	1.305866	0.000040	827.185791
957.490000	529.200000	7268.000000	0.559162	6682.122043	627.964177	22.655229	0.703914	0.000017	651.323357
957.590000	529.100000	7197.722222	0.559172	6681.398926	488.246111	13.862409	0.372129	0.000008	502.480652
957.690000	529.000000	7149.166667	0.559182	6680.676432	371.410943	8.324475	0.192981	0.000003	379.928396
957.790000	528.900000	7082.722222	0.559192	6679.953315	276.623486	4.905273	0.098593	0.000001	281.627362
957.890000	528.800000	6868.055556	0.559201	6679.230197	201.924530	2.837581	0.049559	0.000001	204.811677
957.990000	528.700000	6935.777778	0.559211	6678.507080	144.621131	1.617743	0.024423	0.000000	146.263295
958.090000	528.600000	6805.444444	0.559221	6677.784587	101.632467	0.905677	0.011798	0.000000	102.549943
958.190000	528.500000	6847.611111	0.559231	6677.061469	70.070711	0.497447	0.005586	0.000000	70.573743
958.290000	528.400000	6776.055556	0.559240	6676.338352	47.403038	0.268010	0.002592	0.000000	47.673642
958.390000	528.300000	6810.555556	0.559250	6675.615234	31.468451	0.141615	0.001183	0.000000	31.611247
958.490000	528.200000	6652.111111	0.559260	6674.892741	20.506032	0.073413	0.000533	0.000000	20.579978
958.590000	528.100000	6570.333333	0.559270	6674.169623	13.140271	0.037491	0.000235	0.000000	13.177997
958.690000	528.000000	6728.777778	0.559279	6673.446506	8.276266	0.018836	0.000102	0.000000	8.295204
958.790000	527.900000	6755.611111	0.559289	6672.723389	5.116990	0.009278	0.000043	0.000000	5.126311
958.890000	527.800000	6604.833333	0.559299	6672.000895	3.105234	0.004480	0.000018	0.000000	3.109732
958.990000	527.700000	6671.277778	0.559309	6671.277778	1.849344	0.002120	0.000007	0.000000	1.851472
959.090000	527.600000	6737.722222	0.559318	6656.844130	1.080748	0.000983	0.000003	0.000000	1.081735
959.190000	527.500000	6681.500000	0.559328	6658.919271	0.621380	0.000449	0.000001	0.000000	0.621830
959.290000	527.400000	6597.166667	0.559338	6659.271783	0.351511	0.000202	0.000000	0.000000	0.351714
959.390000	527.300000	6670.000000	0.559348	6659.568142	0.195191	0.000089	0.000000	0.000000	0.195280
959.490000	527.200000	6813.111111	0.559357	6663.611111	0.106336	0.000039	0.000000	0.000000	0.106375
959.590000	527.100000	6640.611111	0.559367	6669.468424	0.056823	0.000016	0.000000	0.000000	0.056839
959.690000	527.000000	6762.000000	0.559377	6677.145074	0.029779	0.000007	0.000000	0.000000	0.029786
959.790000	526.900000	6620.166667	0.559387	6686.866292	0.015342	0.000003	0.000000	0.000000	0.015345
959.890000	526.800000	6714.722222	0.559396	6696.802762	0.007784	0.000001	0.000000	0.000000	0.007785
959.990000	526.700000	6703.222222	0.559406	6703.989014	0.003879	0.000000	0.000000	0.000000	0.003879
960.090000	526.600000	6754.333333	0.559416	6710.203830	0.001895	0.000000	0.000000	0.000000	0.001895
960.190000	526.500000	6728.777778	0.559426	6715.948839	0.000908	0.000000	0.000000	0.000000	0.000908
960.290000	526.400000	6657.222222	0.559435	6720.967611	0.000426	0.000000	0.000000	0.000000	0.000426
960.390000	526.300000	6767.111111	0.559445	6726.539171	0.000196	0.000000	0.000000	0.000000	0.000196
960.490000	526.200000	6695.555556	0.559455	6734.726807	0.000089	0.000000	0.000000	0.000000	0.000089
960.590000	526.100000	6708.333333	0.559465	6742.077148	0.000040	0.000000	0.000000	0.000000	0.000040
960.690000	526.000000	6804.166667	0.559475	6745.409478	0.000017	0.000000	0.000000	0.000000	0.000017
960.790000	525.900000	6770.944444	0.559484	6743.784180	0.000007	0.000000	0.000000	0.000000	0.000007
960.890000	525.800000	6795.222222	0.559494	6735.156684	0.000003	0.000000	0.000000	0.000000	0.000003
960.990000	525.700000	6755.611111	0.559504	6717.758192	0.000001	0.000000	0.000000	0.000000	0.000001
961.090000	525.600000	6760.722222	0.559514	6697.743001	0.000001	0.000000	0.000000	0.000000	0.000001
961.190000	525.500000	6556.277778	0.559523	6680.375705	0.000000	0.000000	0.000000	0.000000	0.000000
961.290000	525.400000	6563.944444	0.559533	6668.578722	0.000000	0.000000	0.000000	0.000000	0.000000
961.390000	525.300000	6681.500000	0.559543	6666.187256	0.000000	0.000000	0.000000	0.000000	0.000000
961.490000	525.200000	6627.833333	0.559553	6675.509793	0.000000	0.000000	0.000000	0.000000	0.000000
961.590000	525.100000	6690.444444	0.559562	6691.988010	0.000000	0.000000	0.000000	0.000000	0.000000
961.690000	525.000000	6754.333333	0.559572	6712.657064	0.000000	0.000000	0.000000	0.000000	0.000000
961.790000	524.900000	6694.277778	0.559582	6734.072944	0.000000	0.000000	0.000000	0.000000	0.000000
961.890000	524.800000	6791.388889	0.559592	6752.268175	0.000000	0.000000	0.000000	0.000000	0.000000
961.990000	524.700000	6791.388889	0.559601	6765.311740	0.000000	0.000000	0.000000	0.000000	0.000000
962.090000	524.600000	6786.277778	0.559611	6773.162462	0.000000	0.000000	0.000000	0.000000	0.000000
962.190000	524.500000	6828.444444	0.559621	6775.544569	0.000000	0.000000	0.000000	0.000000	0.000000
962.290000	524.400000	6791.388889	0.559631	6775.186442	0.000000	0.000000	0.000000	0.000000	0.000000
962.390000	524.300000	6694.277778	0.559640	6773.694038	0.000000	0.000000	0.000000	0.000000	0.000000
962.490000	524.200000	6750.500000	0.559650	6771.250787	0.000000	0.000000	0.000000	0.000000	0.000000
962.590000	524.100000	6806.722222	0.559660	6768.838732	0.000000	0.000000	0.000000	0.000000	0.000000
962.690000	524.000000	6773.500000	0.559670	6766.538357	0.000000	0.000000	0.000000	0.000000	0.000000
962.790000	523.900000	6820.777778	0.559679	6762.470432	0.000000	0.000000	0.000000	0.000000	0.000000
962.890000	523.800000	6731.333333	0.559689	6757.328125	0.000000	0.000000	0.000000	0.000000	0.000000
962.990000	523.700000	6705.777778	0.559699	6751.143880	0.000000	0.000000	0.000000	0.000000	0.000000
963.090000	523.600000	6774.777778	0.559709	6745.153673	0.000000	0.000000	0.000000	0.000000	0.000000
963.190000	523.500000	6712.166667	0.559719	6740.216010	0.000000	0.000000	0.000000	0.000000	0.000000
963.290000	523.400000	6792.666667	0.559728	6738.683051	0.000000	0.000000	0.000000	0.000000	0.000000
963.390000	523.300000	6667.444444	0.559738	6739.306342	0.000000	0.000000	0.000000	0.000000	0.000000
963.490000	523.200000	6744.111111	0.559748	6743.241998	0.000000	0.000000	0.000000	0.000000	0.000000
963.590000	523.100000	6694.277778	0.559758	6747.893283	0.000000	0.000000	0.000000	0.000000	0.000000
963.690000	523.000000	6799.055556	0.559767	6752.687446	0.000000	0.000000	0.000000	0.000000	0.000000
963.790000	522.900000	6814.388889	0.559777	6755.048964	0.000000	0.000000	0.000000	0.000000	0.000000
963.890000	522.800000	6796.500000	0.559787	6756.429064	0.000000	0.000000	0.000000	0.000000	0.000000
963.990000	522.700000	6709.611111	0.559797	6756.060954	0.000000	0.000000	0.000000	0.000000	0.000000
