# Supplementary material for: Influence of the magnetic field on bandgap and chemical composition of zinc thin films prepared by sparking discharge process
Source: Sci Rep. 2020 Jan 29;10:1388. doi: 10.1038/s41598-020-58183-4 (PMC6989455; doi:10.1038/s41598-020-58183-4)
Supplement: Supplementary file 5 — Related Manuscript File. [file 41598_2020_58183_MOESM5_ESM.zip › XPS_7-3-2019_Stefan/XPS_7-3-2019/6_ZnCO2-0.4_Quartz/survey]

Dataset wide:42(7-3-2019)
Dwell Time (s)	0.100000
Number of sweeps	1
Kinetic Energy(eV)	Binding Energy(eV)	Intensity(cps)	Transmission Value	Background(cps)
283.990000	1202.700000	154900.000000	4.361343	155072.246094
284.990000	1201.700000	153890.000000	4.360667	155286.337891
285.990000	1200.700000	154750.000000	4.359991	155571.679688
286.990000	1199.700000	157250.000000	4.359315	155928.154297
287.990000	1198.700000	159230.000000	4.358639	156284.667969
288.990000	1197.700000	160310.000000	4.357963	156559.384766
289.990000	1196.700000	162970.000000	4.357287	156692.656250
290.990000	1195.700000	164070.000000	4.356611	156677.490234
291.990000	1194.700000	162860.000000	4.355935	156449.765625
292.990000	1193.700000	159950.000000	4.355259	156007.539062
293.990000	1192.700000	156220.000000	4.354583	155405.371094
294.990000	1191.700000	154450.000000	4.353907	154667.382812
295.990000	1190.700000	153970.000000	4.353231	153833.056641
296.990000	1189.700000	152990.000000	4.352555	153009.921875
297.990000	1188.700000	150490.000000	4.351879	152247.880859
298.990000	1187.700000	151980.000000	4.351203	151565.517578
299.990000	1186.700000	151600.000000	4.350527	151041.123047
300.990000	1185.700000	148750.000000	4.349851	150680.078125
301.990000	1184.700000	150440.000000	4.349175	150461.035156
302.990000	1183.700000	149070.000000	4.348499	150369.599609
303.990000	1182.700000	150630.000000	4.347823	150371.201172
304.990000	1181.700000	151260.000000	4.347147	150369.521484
305.990000	1180.700000	151100.000000	4.346471	150316.962891
306.990000	1179.700000	149930.000000	4.345795	150144.794922
307.990000	1178.700000	150390.000000	4.345119	149830.957031
308.990000	1177.700000	150370.000000	4.344443	149409.521484
309.990000	1176.700000	149110.000000	4.343643	148913.681641
310.990000	1175.700000	148980.000000	4.341419	148435.839844
311.990000	1174.700000	145510.000000	4.339195	148064.316406
312.990000	1173.700000	145860.000000	4.336971	147813.281250
313.990000	1172.700000	148440.000000	4.334748	147631.523438
314.990000	1171.700000	149410.000000	4.332524	147542.714844
315.990000	1170.700000	149300.000000	4.330300	147451.123047
316.990000	1169.700000	148730.000000	4.328076	147330.156250
317.990000	1168.700000	146520.000000	4.325852	147209.199219
318.990000	1167.700000	146610.000000	4.323629	147169.755859
319.990000	1166.700000	145760.000000	4.321405	147195.839844
320.990000	1165.700000	146740.000000	4.319181	147324.238281
321.990000	1164.700000	147620.000000	4.316957	147505.195312
322.990000	1163.700000	149050.000000	4.314733	147703.603516
323.990000	1162.700000	148550.000000	4.312510	147854.882812
324.990000	1161.700000	148350.000000	4.310286	147966.083984
325.990000	1160.700000	147580.000000	4.308062	148041.923828
326.990000	1159.700000	146780.000000	4.305838	148155.439453
327.990000	1158.700000	147230.000000	4.303614	148292.363281
328.990000	1157.700000	149870.000000	4.301391	148459.013672
329.990000	1156.700000	149110.000000	4.299167	148614.990234
330.990000	1155.700000	149940.000000	4.296943	148769.892578
331.990000	1154.700000	146800.000000	4.294719	148846.767578
332.990000	1153.700000	150190.000000	4.292495	148880.898438
333.990000	1152.700000	152240.000000	4.290271	148899.267578
334.990000	1151.700000	148830.000000	4.288048	148935.371094
335.990000	1150.700000	148770.000000	4.285824	148961.689453
336.990000	1149.700000	148880.000000	4.283600	149023.574219
337.990000	1148.700000	148310.000000	4.281376	149086.699219
338.990000	1147.700000	149710.000000	4.279152	149092.812500
339.990000	1146.700000	150880.000000	4.276929	149054.843750
340.990000	1145.700000	151440.000000	4.274705	148976.865234
341.990000	1144.700000	149580.000000	4.272481	148887.519531
342.990000	1143.700000	147260.000000	4.270257	148835.322266
343.990000	1142.700000	148350.000000	4.268033	148910.585938
344.990000	1141.700000	147980.000000	4.265810	149085.117188
345.990000	1140.700000	150020.000000	4.263586	149376.914062
346.990000	1139.700000	149410.000000	4.261362	149721.347656
347.990000	1138.700000	150620.000000	4.259138	150073.037109
348.990000	1137.700000	150770.000000	4.256914	150356.474609
349.990000	1136.700000	151420.000000	4.254690	150582.958984
350.990000	1135.700000	150530.000000	4.252467	150749.677734
351.990000	1134.700000	150620.000000	4.250243	150895.517578
352.990000	1133.700000	150310.000000	4.248019	151024.560547
353.990000	1132.700000	151300.000000	4.245795	151151.357422
354.990000	1131.700000	151760.000000	4.243571	151277.597656
355.990000	1130.700000	151200.000000	4.241348	151362.480469
356.990000	1129.700000	152860.000000	4.239124	151392.558594
357.990000	1128.700000	151190.000000	4.236900	151392.080078
358.990000	1127.700000	150450.000000	4.234676	151394.404297
359.990000	1126.700000	150820.000000	4.232516	151382.880859
360.990000	1125.700000	152240.000000	4.231091	151419.521484
361.990000	1124.700000	151030.000000	4.229665	151504.560547
362.990000	1123.700000	151580.000000	4.228240	151634.804688
363.990000	1122.700000	151250.000000	4.226814	151775.683594
364.990000	1121.700000	152770.000000	4.225388	151959.365234
365.990000	1120.700000	151570.000000	4.223963	152152.080078
366.990000	1119.700000	152880.000000	4.222537	152359.599609
367.990000	1118.700000	151510.000000	4.221112	152557.363281
368.990000	1117.700000	153300.000000	4.219686	152746.162109
369.990000	1116.700000	153290.000000	4.218260	152890.322266
370.990000	1115.700000	153210.000000	4.216835	152977.763672
371.990000	1114.700000	154190.000000	4.215409	153022.236328
372.990000	1113.700000	151700.000000	4.213984	153036.796875
373.990000	1112.700000	153530.000000	4.212558	153041.835938
374.990000	1111.700000	152480.000000	4.211133	153055.195312
375.990000	1110.700000	152700.000000	4.209707	153113.603516
376.990000	1109.700000	153450.000000	4.208281	153177.246094
377.990000	1108.700000	153870.000000	4.206856	153262.294922
378.990000	1107.700000	153570.000000	4.205430	153360.517578
379.990000	1106.700000	152890.000000	4.204005	153491.582031
380.990000	1105.700000	152270.000000	4.202579	153604.443359
381.990000	1104.700000	155250.000000	4.201154	153736.103516
382.990000	1103.700000	155790.000000	4.199728	153843.671875
383.990000	1102.700000	155440.000000	4.198302	153905.224609
384.990000	1101.700000	153490.000000	4.196877	153854.521484
385.990000	1100.700000	154380.000000	4.195451	153742.373047
386.990000	1099.700000	153210.000000	4.194026	153554.755859
387.990000	1098.700000	153850.000000	4.192600	153329.560547
388.990000	1097.700000	153780.000000	4.191174	153132.568359
389.990000	1096.700000	151540.000000	4.189749	153061.279297
390.990000	1095.700000	150750.000000	4.188323	153100.029297
391.990000	1094.700000	153680.000000	4.186898	153253.164062
392.990000	1093.700000	154530.000000	4.185472	153541.679688
393.990000	1092.700000	155970.000000	4.184047	153890.683594
394.990000	1091.700000	155260.000000	4.182621	154245.839844
395.990000	1090.700000	153570.000000	4.181195	154597.558594
396.990000	1089.700000	154700.000000	4.179770	154940.800781
397.990000	1088.700000	155630.000000	4.178344	155216.962891
398.990000	1087.700000	156710.000000	4.176919	155471.484375
399.990000	1086.700000	157790.000000	4.175493	155696.435547
400.990000	1085.700000	156050.000000	4.174067	155919.355469
401.990000	1084.700000	155070.000000	4.172642	156137.041016
402.990000	1083.700000	156520.000000	4.171216	156394.775391
403.990000	1082.700000	156600.000000	4.169791	156652.080078
404.990000	1081.700000	157300.000000	4.168365	156895.996094
405.990000	1080.700000	157200.000000	4.166940	157055.009766
406.990000	1079.700000	158230.000000	4.165514	157131.435547
407.990000	1078.700000	156800.000000	4.164088	157075.996094
408.990000	1077.700000	158660.000000	4.162663	156920.722656
409.990000	1076.700000	156240.000000	4.161257	156701.757812
410.990000	1075.700000	155400.000000	4.160080	156494.638672
411.990000	1074.700000	155240.000000	4.158903	156305.166016
412.990000	1073.700000	156760.000000	4.157726	156179.394531
413.990000	1072.700000	156730.000000	4.156549	156109.589844
414.990000	1071.700000	156110.000000	4.155372	156087.255859
415.990000	1070.700000	155170.000000	4.154195	156079.765625
416.990000	1069.700000	155540.000000	4.153018	156061.699219
417.990000	1068.700000	159580.000000	4.151841	156001.406250
418.990000	1067.700000	159450.000000	4.150664	155883.535156
419.990000	1066.700000	159600.000000	4.149487	155686.894531
420.990000	1065.700000	158870.000000	4.148310	155407.539062
421.990000	1064.700000	160040.000000	4.147133	155060.693359
422.990000	1063.700000	157950.000000	4.145955	154672.226562
423.990000	1062.700000	158890.000000	4.144778	154243.417969
424.990000	1061.700000	158480.000000	4.143601	153771.855469
425.990000	1060.700000	156960.000000	4.142424	153245.976562
426.990000	1059.700000	157090.000000	4.141247	152671.875000
427.990000	1058.700000	154520.000000	4.140070	152006.191406
428.990000	1057.700000	152910.000000	4.138893	151270.156250
429.990000	1056.700000	152710.000000	4.137716	150488.574219
430.990000	1055.700000	152630.000000	4.136539	149695.449219
431.990000	1054.700000	148800.000000	4.135362	148890.595703
432.990000	1053.700000	148050.000000	4.134185	148124.814453
433.990000	1052.700000	147230.000000	4.133008	147230.000000
434.990000	1051.700000	146840.000000	4.131831	146039.472656
435.990000	1050.700000	145620.000000	4.130654	144848.945312
436.990000	1049.700000	145840.000000	4.129477	143658.417969
437.990000	1048.700000	148700.000000	4.128300	142467.890625
438.990000	1047.700000	158110.000000	4.127123	141277.373047
439.990000	1046.700000	182840.000000	4.125946	140086.845703
440.990000	1045.700000	238650.000000	4.124768	138896.318359
441.990000	1044.700000	279750.000000	4.123591	137705.791016
442.990000	1043.700000	230170.000000	4.122414	136515.263672
443.990000	1042.700000	170160.000000	4.121237	135324.736328
444.990000	1041.700000	149420.000000	4.120060	134134.208984
445.990000	1040.700000	145330.000000	4.118883	132943.681641
446.990000	1039.700000	142510.000000	4.117706	131753.154297
447.990000	1038.700000	137770.000000	4.116529	130562.626953
448.990000	1037.700000	135780.000000	4.115352	129372.109375
449.990000	1036.700000	134730.000000	4.114175	128181.582031
450.990000	1035.700000	133270.000000	4.112998	126991.054688
451.990000	1034.700000	130300.000000	4.111821	125800.527344
452.990000	1033.700000	125750.000000	4.110644	124610.000000
453.990000	1032.700000	125790.000000	4.109467	123419.472656
454.990000	1031.700000	123250.000000	4.108290	122228.945312
455.990000	1030.700000	122420.000000	4.107113	121038.417969
456.990000	1029.700000	117540.000000	4.105936	119847.890625
457.990000	1028.700000	113350.000000	4.104759	118657.363281
458.990000	1027.700000	109930.000000	4.103581	117466.845703
459.990000	1026.700000	111050.000000	4.102347	116276.318359
460.990000	1025.700000	115760.000000	4.100451	115085.791016
461.990000	1024.700000	126350.000000	4.098554	113895.263672
462.990000	1023.700000	160640.000000	4.096658	112704.736328
463.990000	1022.700000	271670.000000	4.094761	111514.208984
464.990000	1021.700000	387300.000000	4.092865	110323.681641
465.990000	1020.700000	302550.000000	4.090969	109133.154297
466.990000	1019.700000	163600.000000	4.089072	107942.626953
467.990000	1018.700000	117880.000000	4.087176	106752.099609
468.990000	1017.700000	109130.000000	4.085280	105561.582031
469.990000	1016.700000	105310.000000	4.083383	104371.054688
470.990000	1015.700000	103860.000000	4.081487	103180.527344
471.990000	1014.700000	101990.000000	4.079590	101990.000000
472.990000	1013.700000	100500.000000	4.077694	102216.210938
473.990000	1012.700000	99960.000000	4.075798	101689.804688
474.990000	1011.700000	101480.000000	4.073901	101368.974609
475.990000	1010.700000	101700.000000	4.072005	101207.841797
476.990000	1009.700000	101240.000000	4.070109	101126.796875
477.990000	1008.700000	101360.000000	4.068212	101072.080078
478.990000	1007.700000	100730.000000	4.066316	101021.123047
479.990000	1006.700000	101200.000000	4.064419	100983.222656
480.990000	1005.700000	100290.000000	4.062523	100975.332031
481.990000	1004.700000	100720.000000	4.060627	101008.974609
482.990000	1003.700000	100730.000000	4.058730	101058.105469
483.990000	1002.700000	101750.000000	4.056834	101097.900391
484.990000	1001.700000	101650.000000	4.054938	101098.935547
485.990000	1000.700000	103630.000000	4.053041	101018.251953
486.990000	999.700000	102550.000000	4.051145	100860.263672
487.990000	998.700000	103790.000000	4.049249	100664.462891
488.990000	997.700000	104980.000000	4.047352	100454.140625
489.990000	996.700000	102940.000000	4.045456	100247.832031
490.990000	995.700000	102810.000000	4.043559	100055.644531
491.990000	994.700000	101360.000000	4.041663	99855.224609
492.990000	993.700000	99870.000000	4.039767	99610.507812
493.990000	992.700000	99710.000000	4.037870	99313.203125
494.990000	991.700000	98340.000000	4.035974	98938.613281
495.990000	990.700000	98820.000000	4.034078	98514.423828
496.990000	989.700000	98410.000000	4.032181	98083.105469
497.990000	988.700000	97400.000000	4.030285	97696.162109
498.990000	987.700000	97080.000000	4.028388	97374.082031
499.990000	986.700000	96450.000000	4.026492	97170.800781
500.990000	985.700000	95580.000000	4.024596	97076.406250
501.990000	984.700000	97160.000000	4.022699	97040.429688
502.990000	983.700000	97950.000000	4.020803	96990.205078
503.990000	982.700000	98310.000000	4.018907	96906.240234
504.990000	981.700000	99620.000000	4.017010	96741.513672
505.990000	980.700000	101650.000000	4.015114	96490.644531
506.990000	979.700000	102330.000000	4.013217	96182.158203
507.990000	978.700000	104130.000000	4.011321	95872.783203
508.990000	977.700000	108280.000000	4.009425	95534.052734
509.990000	976.700000	108440.000000	4.007649	95151.406250
510.990000	975.700000	106020.000000	4.007261	94699.628906
511.990000	974.700000	103240.000000	4.006873	94191.152344
512.990000	973.700000	102110.000000	4.006485	93604.687500
513.990000	972.700000	101040.000000	4.006097	92977.812500
514.990000	971.700000	99740.000000	4.005709	92336.191406
515.990000	970.700000	97190.000000	4.005321	91690.517578
516.990000	969.700000	94850.000000	4.004933	90971.279297
517.990000	968.700000	92110.000000	4.004545	90172.089844
518.990000	967.700000	89270.000000	4.004157	89284.169922
519.990000	966.700000	88900.000000	4.003769	88326.542969
520.990000	965.700000	87180.000000	4.003381	87380.839844
521.990000	964.700000	84650.000000	4.002993	86557.333984
522.990000	963.700000	84610.000000	4.002605	85920.595703
523.990000	962.700000	84760.000000	4.002217	85497.441406
524.990000	961.700000	85190.000000	4.001829	85289.355469
525.990000	960.700000	84800.000000	4.001441	85205.283203
526.990000	959.700000	86460.000000	4.001053	85187.275391
527.990000	958.700000	84030.000000	4.000665	85139.042969
528.990000	957.700000	86730.000000	4.000277	85035.039062
529.990000	956.700000	84500.000000	3.999889	84868.076172
530.990000	955.700000	84700.000000	3.999501	84687.197266
531.990000	954.700000	85070.000000	3.999113	84519.833984
532.990000	953.700000	83130.000000	3.998725	84458.554688
533.990000	952.700000	83140.000000	3.998337	84523.994141
534.990000	951.700000	83640.000000	3.997949	84686.240234
535.990000	950.700000	85980.000000	3.997561	84908.398438
536.990000	949.700000	86610.000000	3.997173	85148.798828
537.990000	948.700000	85340.000000	3.996785	85343.203125
538.990000	947.700000	85560.000000	3.996397	85453.115234
539.990000	946.700000	85190.000000	3.996009	85512.480469
540.990000	945.700000	84900.000000	3.995621	85525.917969
541.990000	944.700000	86470.000000	3.995233	85507.363281
542.990000	943.700000	85450.000000	3.994845	85471.044922
543.990000	942.700000	85960.000000	3.994457	85453.925781
544.990000	941.700000	84340.000000	3.994069	85422.958984
545.990000	940.700000	85700.000000	3.993681	85408.964844
546.990000	939.700000	85230.000000	3.993293	85419.121094
547.990000	938.700000	85200.000000	3.992905	85453.281250
548.990000	937.700000	86120.000000	3.992517	85486.083984
549.990000	936.700000	85710.000000	3.992129	85561.044922
550.990000	935.700000	84250.000000	3.991741	85640.878906
551.990000	934.700000	86740.000000	3.991353	85714.882812
552.990000	933.700000	85490.000000	3.990965	85786.718750
553.990000	932.700000	86020.000000	3.990577	85864.638672
554.990000	931.700000	86130.000000	3.990189	85918.964844
555.990000	930.700000	85990.000000	3.989801	85974.326172
556.990000	929.700000	86340.000000	3.989414	86051.679688
557.990000	928.700000	84980.000000	3.989026	86154.082031
558.990000	927.700000	86120.000000	3.988638	86267.041016
559.990000	926.700000	86630.000000	3.988213	86371.679688
560.990000	925.700000	87210.000000	3.987368	86442.802734
561.990000	924.700000	87110.000000	3.986524	86463.281250
562.990000	923.700000	86290.000000	3.985679	86417.119141
563.990000	922.700000	86800.000000	3.984835	86332.558594
564.990000	921.700000	85400.000000	3.983990	86246.796875
565.990000	920.700000	85550.000000	3.983146	86186.318359
566.990000	919.700000	85900.000000	3.982301	86135.361328
567.990000	918.700000	87280.000000	3.981457	86110.000000
568.990000	917.700000	86060.000000	3.980612	86089.599609
569.990000	916.700000	85970.000000	3.979767	86064.482422
570.990000	915.700000	85660.000000	3.978923	86020.957031
571.990000	914.700000	86020.000000	3.978078	85990.244141
572.990000	913.700000	85980.000000	3.977234	85969.355469
573.990000	912.700000	85910.000000	3.976389	85966.562500
574.990000	911.700000	85760.000000	3.975545	85964.638672
575.990000	910.700000	86330.000000	3.974700	85982.558594
576.990000	909.700000	85760.000000	3.973856	86004.003906
577.990000	908.700000	86290.000000	3.973011	86020.078125
578.990000	907.700000	85980.000000	3.972167	86026.406250
579.990000	906.700000	85800.000000	3.971322	86059.521484
580.990000	905.700000	85410.000000	3.970477	86084.804688
581.990000	904.700000	87490.000000	3.969633	86113.203125
582.990000	903.700000	86170.000000	3.968788	86174.003906
583.990000	902.700000	85160.000000	3.967944	86273.203125
584.990000	901.700000	85540.000000	3.967099	86358.076172
585.990000	900.700000	87470.000000	3.966255	86444.716797
586.990000	899.700000	86880.000000	3.965410	86514.082031
587.990000	898.700000	86990.000000	3.964566	86525.917969
588.990000	897.700000	87110.000000	3.963721	86487.119141
589.990000	896.700000	85730.000000	3.962876	86450.400391
590.990000	895.700000	85920.000000	3.962032	86429.921875
591.990000	894.700000	85940.000000	3.961187	86436.962891
592.990000	893.700000	86370.000000	3.960343	86504.482422
593.990000	892.700000	86800.000000	3.959498	86613.837891
594.990000	891.700000	87230.000000	3.958654	86725.683594
595.990000	890.700000	87350.000000	3.957809	86827.519531
596.990000	889.700000	86440.000000	3.956965	86934.804688
597.990000	888.700000	85720.000000	3.956120	87014.882812
598.990000	887.700000	88350.000000	3.955275	87072.158203
599.990000	886.700000	87710.000000	3.954431	87128.320312
600.990000	885.700000	86840.000000	3.953586	87194.238281
601.990000	884.700000	86820.000000	3.952742	87244.160156
602.990000	883.700000	86970.000000	3.951897	87302.080078
603.990000	882.700000	87680.000000	3.951053	87379.355469
604.990000	881.700000	87720.000000	3.950208	87466.162109
605.990000	880.700000	87100.000000	3.949364	87529.443359
606.990000	879.700000	88440.000000	3.948519	87595.517578
607.990000	878.700000	86900.000000	3.947674	87659.843750
608.990000	877.700000	87790.000000	3.946830	87704.082031
609.990000	876.700000	88680.000000	3.946096	87741.679688
610.990000	875.700000	86900.000000	3.946640	87826.083984
611.990000	874.700000	87170.000000	3.947185	87925.283203
612.990000	873.700000	88800.000000	3.947729	88032.714844
613.990000	872.700000	88110.000000	3.948273	88165.683594
614.990000	871.700000	88300.000000	3.948817	88303.115234
615.990000	870.700000	87920.000000	3.949361	88369.277344
616.990000	869.700000	89690.000000	3.949905	88386.083984
617.990000	868.700000	88670.000000	3.950449	88356.435547
618.990000	867.700000	87820.000000	3.950993	88265.878906
619.990000	866.700000	88740.000000	3.951537	88132.880859
620.990000	865.700000	87530.000000	3.952081	88042.480469
621.990000	864.700000	86530.000000	3.952625	87972.763672
622.990000	863.700000	89250.000000	3.953169	87941.044922
623.990000	862.700000	89860.000000	3.953713	87962.041016
624.990000	861.700000	88190.000000	3.954257	88021.679688
625.990000	860.700000	88040.000000	3.954801	88064.365234
626.990000	859.700000	88320.000000	3.955345	88126.162109
627.990000	858.700000	87800.000000	3.955889	88182.001953
628.990000	857.700000	88670.000000	3.956433	88223.320312
629.990000	856.700000	88490.000000	3.956977	88256.679688
630.990000	855.700000	87690.000000	3.957521	88310.722656
631.990000	854.700000	88110.000000	3.958065	88344.316406
632.990000	853.700000	88830.000000	3.958609	88353.037109
633.990000	852.700000	88840.000000	3.959153	88339.521484
634.990000	851.700000	88570.000000	3.959697	88320.878906
635.990000	850.700000	87300.000000	3.960241	88272.236328
636.990000	849.700000	89480.000000	3.960785	88247.275391
637.990000	848.700000	87200.000000	3.961329	88291.201172
638.990000	847.700000	87240.000000	3.961873	88404.238281
639.990000	846.700000	88760.000000	3.962417	88556.396484
640.990000	845.700000	89010.000000	3.962961	88763.115234
641.990000	844.700000	89320.000000	3.963505	88960.556641
642.990000	843.700000	89620.000000	3.964050	89096.240234
643.990000	842.700000	89520.000000	3.964594	89163.681641
644.990000	841.700000	89090.000000	3.965138	89188.964844
645.990000	840.700000	89070.000000	3.965682	89172.080078
646.990000	839.700000	89560.000000	3.966226	89165.927734
647.990000	838.700000	88110.000000	3.966770	89194.238281
648.990000	837.700000	89120.000000	3.967314	89270.878906
649.990000	836.700000	88750.000000	3.967858	89347.285156
650.990000	835.700000	90740.000000	3.968402	89411.757812
651.990000	834.700000	90200.000000	3.968946	89437.519531
652.990000	833.700000	89280.000000	3.969490	89427.041016
653.990000	832.700000	89010.000000	3.970034	89369.599609
654.990000	831.700000	89470.000000	3.970578	89344.882812
655.990000	830.700000	87950.000000	3.971122	89367.041016
656.990000	829.700000	89780.000000	3.971666	89448.076172
657.990000	828.700000	89780.000000	3.972210	89571.035156
658.990000	827.700000	89500.000000	3.972754	89727.597656
659.990000	826.700000	89910.000000	3.973167	89848.720703
660.990000	825.700000	90660.000000	3.972077	89933.837891
661.990000	824.700000	90070.000000	3.970987	89948.886719
662.990000	823.700000	91110.000000	3.969897	89918.642578
663.990000	822.700000	88470.000000	3.968806	89864.804688
664.990000	821.700000	89030.000000	3.967716	89808.085938
665.990000	820.700000	90240.000000	3.966626	89734.638672
666.990000	819.700000	91000.000000	3.965536	89697.441406
667.990000	818.700000	89010.000000	3.964445	89691.035156
668.990000	817.700000	89020.000000	3.963355	89702.636719
669.990000	816.700000	89540.000000	3.962265	89748.554688
670.990000	815.700000	89280.000000	3.961175	89843.193359
671.990000	814.700000	90840.000000	3.960084	89956.474609
672.990000	813.700000	90100.000000	3.958994	90065.517578
673.990000	812.700000	90470.000000	3.957904	90174.882812
674.990000	811.700000	89840.000000	3.956814	90280.322266
675.990000	810.700000	89820.000000	3.955723	90377.841797
676.990000	809.700000	91390.000000	3.954633	90476.162109
677.990000	808.700000	90620.000000	3.953543	90598.720703
678.990000	807.700000	89960.000000	3.952453	90738.476562
679.990000	806.700000	90500.000000	3.951362	90869.042969
680.990000	805.700000	91330.000000	3.950272	90975.595703
681.990000	804.700000	92150.000000	3.949182	91055.205078
682.990000	803.700000	91660.000000	3.948092	91111.123047
683.990000	802.700000	90420.000000	3.947001	91160.078125
684.990000	801.700000	90640.000000	3.945911	91232.324219
685.990000	800.700000	90510.000000	3.944821	91357.197266
686.990000	799.700000	91270.000000	3.943731	91508.798828
687.990000	798.700000	92850.000000	3.942640	91657.441406
688.990000	797.700000	92260.000000	3.941550	91774.560547
689.990000	796.700000	92350.000000	3.940460	91840.878906
690.990000	795.700000	91140.000000	3.939370	91840.000000
691.990000	794.700000	92420.000000	3.938279	91822.724609
692.990000	793.700000	90950.000000	3.937189	91823.281250
693.990000	792.700000	91770.000000	3.936099	91859.121094
694.990000	791.700000	92060.000000	3.935009	91963.193359
695.990000	790.700000	90810.000000	3.933918	92111.914062
696.990000	789.700000	93550.000000	3.932828	92264.160156
697.990000	788.700000	92310.000000	3.931738	92380.957031
698.990000	787.700000	93230.000000	3.930648	92466.875000
699.990000	786.700000	91950.000000	3.929538	92472.001953
700.990000	785.700000	93640.000000	3.928206	92431.357422
701.990000	784.700000	91710.000000	3.926874	92374.716797
702.990000	783.700000	91790.000000	3.925543	92344.404297
703.990000	782.700000	91770.000000	3.924211	92327.763672
704.990000	781.700000	92590.000000	3.922879	92337.119141
705.990000	780.700000	93390.000000	3.921547	92367.285156
706.990000	779.700000	91280.000000	3.920215	92394.960938
707.990000	778.700000	93110.000000	3.918883	92392.832031
708.990000	777.700000	92680.000000	3.917552	92382.158203
709.990000	776.700000	92400.000000	3.916220	92405.595703
710.990000	775.700000	91600.000000	3.914888	92460.664062
711.990000	774.700000	91610.000000	3.913556	92547.763672
712.990000	773.700000	93360.000000	3.912224	92680.156250
713.990000	772.700000	95020.000000	3.910892	92817.626953
714.990000	771.700000	94040.000000	3.909561	92929.443359
715.990000	770.700000	93600.000000	3.908229	93022.880859
716.990000	769.700000	92390.000000	3.906897	93119.228516
717.990000	768.700000	92590.000000	3.905565	93220.234375
718.990000	767.700000	93020.000000	3.904233	93374.882812
719.990000	766.700000	92480.000000	3.902901	93556.425781
720.990000	765.700000	95550.000000	3.901570	93731.923828
721.990000	764.700000	94530.000000	3.900238	93888.320312
722.990000	763.700000	93460.000000	3.898906	94003.359375
723.990000	762.700000	94330.000000	3.897574	94045.917969
724.990000	761.700000	93840.000000	3.896242	94054.003906
725.990000	760.700000	94110.000000	3.894910	94063.281250
726.990000	759.700000	93910.000000	3.893579	94075.283203
727.990000	758.700000	94340.000000	3.892247	94119.833984
728.990000	757.700000	93690.000000	3.890915	94216.640625
729.990000	756.700000	94230.000000	3.889583	94359.521484
730.990000	755.700000	94030.000000	3.888251	94531.513672
731.990000	754.700000	94990.000000	3.886920	94733.193359
732.990000	753.700000	95420.000000	3.885588	94956.318359
733.990000	752.700000	94830.000000	3.884256	95166.396484
734.990000	751.700000	96110.000000	3.882924	95368.798828
735.990000	750.700000	94540.000000	3.881592	95578.476562
736.990000	749.700000	95650.000000	3.880260	95777.119141
737.990000	748.700000	96770.000000	3.878929	95939.843750
738.990000	747.700000	96720.000000	3.877597	96111.601562
739.990000	746.700000	95170.000000	3.876265	96263.203125
740.990000	745.700000	96310.000000	3.874933	96349.443359
741.990000	744.700000	97760.000000	3.873601	96393.916016
742.990000	743.700000	96100.000000	3.872269	96432.392578
743.990000	742.700000	96250.000000	3.870938	96424.072266
744.990000	741.700000	97030.000000	3.869606	96406.474609
745.990000	740.700000	95690.000000	3.868274	96443.437500
746.990000	739.700000	95670.000000	3.866942	96526.718750
747.990000	738.700000	96360.000000	3.865610	96610.322266
748.990000	737.700000	97890.000000	3.864278	96713.437500
749.990000	736.700000	96590.000000	3.862947	96806.640625
750.990000	735.700000	97370.000000	3.861615	96847.519531
751.990000	734.700000	97360.000000	3.860283	96843.037109
752.990000	733.700000	96520.000000	3.858951	96845.361328
753.990000	732.700000	95890.000000	3.857619	96866.152344
754.990000	731.700000	96250.000000	3.856287	96921.357422
755.990000	730.700000	97670.000000	3.854956	97023.681641
756.990000	729.700000	97530.000000	3.853624	97161.435547
757.990000	728.700000	97450.000000	3.852292	97315.517578
758.990000	727.700000	96770.000000	3.850960	97468.876953
759.990000	726.700000	97470.000000	3.849774	97610.957031
760.990000	725.700000	98580.000000	3.850261	97744.160156
761.990000	724.700000	97770.000000	3.850747	97887.519531
762.990000	723.700000	97690.000000	3.851234	98032.724609
763.990000	722.700000	98140.000000	3.851721	98186.083984
764.990000	721.700000	98120.000000	3.852208	98345.917969
765.990000	720.700000	98780.000000	3.852694	98505.361328
766.990000	719.700000	98380.000000	3.853181	98621.201172
767.990000	718.700000	99620.000000	3.853668	98698.076172
768.990000	717.700000	98960.000000	3.854155	98703.515625
769.990000	716.700000	98990.000000	3.854641	98648.798828
770.990000	715.700000	98060.000000	3.855128	98533.593750
771.990000	714.700000	98500.000000	3.855615	98410.957031
772.990000	713.700000	97840.000000	3.856102	98263.593750
773.990000	712.700000	99810.000000	3.856588	98166.962891
774.990000	711.700000	96020.000000	3.857075	98124.638672
775.990000	710.700000	97830.000000	3.857562	98156.962891
776.990000	709.700000	98090.000000	3.858049	98228.183594
777.990000	708.700000	98980.000000	3.858536	98381.044922
778.990000	707.700000	98530.000000	3.859022	98554.248047
779.990000	706.700000	98640.000000	3.859509	98742.763672
780.990000	705.700000	98540.000000	3.859996	98897.548828
781.990000	704.700000	99690.000000	3.860483	99045.390625
782.990000	703.700000	101520.000000	3.860969	99116.982422
783.990000	702.700000	100460.000000	3.861456	99119.912109
784.990000	701.700000	99190.000000	3.861943	99020.664062
785.990000	700.700000	99560.000000	3.862430	98892.929688
786.990000	699.700000	97170.000000	3.862916	98710.615234
787.990000	698.700000	99970.000000	3.863403	98558.808594
788.990000	697.700000	100820.000000	3.863890	98452.792969
789.990000	696.700000	98620.000000	3.864377	98464.482422
790.990000	695.700000	96700.000000	3.864863	98529.404297
791.990000	694.700000	99740.000000	3.865350	98645.683594
792.990000	693.700000	99910.000000	3.865837	98762.402344
793.990000	692.700000	98590.000000	3.866324	98868.281250
794.990000	691.700000	98840.000000	3.866810	98888.359375
795.990000	690.700000	98950.000000	3.867297	98837.441406
796.990000	689.700000	99340.000000	3.867784	98740.634766
797.990000	688.700000	98160.000000	3.868271	98607.197266
798.990000	687.700000	99060.000000	3.868757	98447.998047
799.990000	686.700000	98440.000000	3.869244	98328.916016
800.990000	685.700000	96940.000000	3.869731	98289.707031
801.990000	684.700000	97820.000000	3.870218	98332.363281
802.990000	683.700000	100950.000000	3.870705	98459.863281
803.990000	682.700000	99500.000000	3.871191	98674.599609
804.990000	681.700000	98780.000000	3.871678	98935.097656
805.990000	680.700000	101450.000000	3.872165	99196.337891
806.990000	679.700000	100150.000000	3.872652	99424.697266
807.990000	678.700000	99260.000000	3.873138	99597.001953
808.990000	677.700000	100280.000000	3.873625	99665.869141
809.990000	676.700000	100160.000000	3.873968	99632.607422
810.990000	675.700000	99660.000000	3.872653	99501.943359
811.990000	674.700000	100700.000000	3.871338	99327.636719
812.990000	673.700000	100900.000000	3.870024	99162.558594
813.990000	672.700000	98500.000000	3.868709	99096.679688
814.990000	671.700000	96660.000000	3.867395	99139.853516
815.990000	670.700000	99370.000000	3.866080	99298.232422
816.990000	669.700000	100060.000000	3.864765	99508.427734
817.990000	668.700000	101280.000000	3.863451	99716.816406
818.990000	667.700000	100770.000000	3.862136	99842.021484
819.990000	666.700000	102130.000000	3.860822	99878.671875
820.990000	665.700000	103120.000000	3.859507	99841.611328
821.990000	664.700000	103340.000000	3.858192	99748.603516
822.990000	663.700000	104070.000000	3.856878	99602.988281
823.990000	662.700000	104150.000000	3.855563	99432.167969
824.990000	661.700000	101780.000000	3.854249	99230.136719
825.990000	660.700000	102200.000000	3.852934	98959.052734
826.990000	659.700000	102260.000000	3.851619	98618.486328
827.990000	658.700000	101530.000000	3.850305	98219.179688
828.990000	657.700000	102330.000000	3.848990	97748.017578
829.990000	656.700000	103460.000000	3.847675	97193.193359
830.990000	655.700000	103480.000000	3.846361	96560.605469
831.990000	654.700000	101310.000000	3.845046	95841.992188
832.990000	653.700000	97820.000000	3.843732	95028.818359
833.990000	652.700000	96720.000000	3.842417	94127.597656
834.990000	651.700000	93930.000000	3.841102	93182.851562
835.990000	650.700000	92290.000000	3.839788	92253.320312
836.990000	649.700000	91000.000000	3.838473	91422.343750
837.990000	648.700000	88840.000000	3.837159	90762.705078
838.990000	647.700000	88780.000000	3.835844	90322.324219
839.990000	646.700000	89390.000000	3.834529	90083.710938
840.990000	645.700000	90590.000000	3.833215	90009.199219
841.990000	644.700000	90320.000000	3.831900	90016.474609
842.990000	643.700000	90510.000000	3.830585	90024.160156
843.990000	642.700000	90440.000000	3.829271	89992.558594
844.990000	641.700000	89640.000000	3.827956	89900.234375
845.990000	640.700000	89550.000000	3.826642	89747.197266
846.990000	639.700000	89720.000000	3.825327	89554.804688
847.990000	638.700000	89740.000000	3.824012	89362.480469
848.990000	637.700000	89060.000000	3.822698	89160.800781
849.990000	636.700000	89720.000000	3.821383	89001.445312
850.990000	635.700000	86490.000000	3.820069	88881.357422
851.990000	634.700000	89200.000000	3.818754	88783.759766
852.990000	633.700000	89200.000000	3.817439	88672.402344
853.990000	632.700000	89570.000000	3.816125	88540.878906
854.990000	631.700000	88450.000000	3.814810	88320.000000
855.990000	630.700000	87870.000000	3.813496	87980.957031
856.990000	629.700000	88380.000000	3.812181	87530.878906
857.990000	628.700000	86790.000000	3.810866	86976.474609
858.990000	627.700000	87440.000000	3.809552	86354.394531
859.990000	626.700000	85030.000000	3.808237	85716.562500
860.990000	625.700000	85040.000000	3.806922	85135.195312
861.990000	624.700000	83660.000000	3.805608	84652.802734
862.990000	623.700000	83400.000000	3.804293	84319.755859
863.990000	622.700000	83510.000000	3.802979	84122.324219
864.990000	621.700000	84040.000000	3.801664	84040.957031
865.990000	620.700000	84490.000000	3.800349	84034.960938
866.990000	619.700000	84070.000000	3.799035	84061.757812
867.990000	618.700000	84340.000000	3.797720	84084.638672
868.990000	617.700000	84080.000000	3.796406	84114.160156
869.990000	616.700000	83760.000000	3.795202	84180.722656
870.990000	615.700000	83780.000000	3.795273	84282.880859
871.990000	614.700000	84520.000000	3.795345	84438.955078
872.990000	613.700000	84290.000000	3.795417	84671.044922
873.990000	612.700000	84560.000000	3.795488	84962.402344
874.990000	611.700000	85510.000000	3.795560	85271.923828
875.990000	610.700000	86710.000000	3.795631	85622.402344
876.990000	609.700000	84830.000000	3.795703	86006.083984
877.990000	608.700000	85540.000000	3.795775	86370.322266
878.990000	607.700000	87710.000000	3.795846	86705.361328
879.990000	606.700000	87200.000000	3.795918	86986.562500
880.990000	605.700000	88140.000000	3.795989	87153.125000
881.990000	604.700000	87850.000000	3.796061	87188.164062
882.990000	603.700000	87120.000000	3.796133	87137.041016
883.990000	602.700000	86950.000000	3.796204	86995.205078
884.990000	601.700000	87610.000000	3.796276	86835.517578
885.990000	600.700000	84990.000000	3.796347	86714.082031
886.990000	599.700000	85980.000000	3.796419	86633.115234
887.990000	598.700000	86920.000000	3.796490	86553.203125
888.990000	597.700000	87950.000000	3.796562	86496.074219
889.990000	596.700000	86170.000000	3.796634	86411.601562
890.990000	595.700000	86370.000000	3.796705	86275.791016
891.990000	594.700000	86230.000000	3.796777	86110.234375
892.990000	593.700000	85220.000000	3.796848	85947.792969
893.990000	592.700000	85780.000000	3.796920	85773.339844
894.990000	591.700000	85600.000000	3.796992	85587.255859
895.990000	590.700000	86010.000000	3.797063	85385.478516
896.990000	589.700000	88670.000000	3.797135	85161.689453
897.990000	588.700000	92440.000000	3.797206	84914.208984
898.990000	587.700000	97530.000000	3.797278	84643.964844
899.990000	586.700000	102540.000000	3.797350	84365.107422
900.990000	585.700000	102350.000000	3.797421	84089.394531
901.990000	584.700000	96210.000000	3.797493	83784.091797
902.990000	583.700000	92560.000000	3.797564	83413.242188
903.990000	582.700000	87700.000000	3.797636	82984.091797
904.990000	581.700000	84640.000000	3.797707	82479.091797
905.990000	580.700000	84760.000000	3.797779	81887.270508
906.990000	579.700000	86240.000000	3.797851	81226.777344
907.990000	578.700000	88380.000000	3.797922	80537.153320
908.990000	577.700000	90970.000000	3.797994	79792.895508
909.990000	576.700000	90710.000000	3.797943	78986.699219
910.990000	575.700000	85980.000000	3.796487	78087.104492
911.990000	574.700000	81770.000000	3.795031	77101.679688
912.990000	573.700000	78760.000000	3.793575	75991.635742
913.990000	572.700000	76700.000000	3.792119	74803.491211
914.990000	571.700000	73320.000000	3.790663	73632.495117
915.990000	570.700000	70770.000000	3.789207	72604.091797
916.990000	569.700000	70050.000000	3.787751	71776.660156
917.990000	568.700000	69950.000000	3.786295	71236.582031
918.990000	567.700000	69950.000000	3.784839	70984.975586
919.990000	566.700000	70250.000000	3.783383	70902.714844
920.990000	565.700000	72530.000000	3.781927	70869.663086
921.990000	564.700000	76120.000000	3.780471	70803.779297
922.990000	563.700000	77700.000000	3.779015	70637.353516
923.990000	562.700000	77680.000000	3.777559	70329.228516
924.990000	561.700000	75030.000000	3.776103	69948.051758
925.990000	560.700000	71280.000000	3.774647	69520.913086
926.990000	559.700000	69580.000000	3.773190	69074.243164
927.990000	558.700000	68810.000000	3.771734	68586.733398
928.990000	557.700000	69380.000000	3.770278	68075.068359
929.990000	556.700000	70130.000000	3.768822	67501.547852
930.990000	555.700000	69260.000000	3.767366	66887.871094
931.990000	554.700000	69520.000000	3.765910	66219.907227
932.990000	553.700000	69160.000000	3.764454	65538.320312
933.990000	552.700000	67390.000000	3.762998	64838.798828
934.990000	551.700000	67520.000000	3.761542	64137.988281
935.990000	550.700000	65460.000000	3.760086	63396.816406
936.990000	549.700000	63770.000000	3.758630	62616.552734
937.990000	548.700000	62090.000000	3.757174	61785.102539
938.990000	547.700000	60570.000000	3.755718	60901.708984
939.990000	546.700000	60440.000000	3.754262	59961.337891
940.990000	545.700000	58870.000000	3.752806	58995.571289
941.990000	544.700000	58300.000000	3.751350	58027.636719
942.990000	543.700000	56050.000000	3.749894	57049.277344
943.990000	542.700000	56280.000000	3.748438	56063.999023
944.990000	541.700000	55690.000000	3.746982	55087.597656
945.990000	540.700000	54280.000000	3.745526	54137.905273
946.990000	539.700000	53440.000000	3.744070	53242.319336
947.990000	538.700000	51180.000000	3.742614	52467.890625
948.990000	537.700000	50530.000000	3.741157	51863.764648
949.990000	536.700000	50450.000000	3.739701	50450.000000
950.990000	535.700000	50970.000000	3.738245	50347.270508
951.990000	534.700000	53900.000000	3.736789	50244.545898
952.990000	533.700000	64790.000000	3.735333	50141.816406
953.990000	532.700000	108430.000000	3.733877	50039.091797
954.990000	531.700000	162770.000000	3.732421	49936.362305
955.990000	530.700000	133190.000000	3.730965	49833.637695
956.990000	529.700000	78490.000000	3.729509	49730.908203
957.990000	528.700000	56090.000000	3.728053	49628.183594
958.990000	527.700000	48830.000000	3.726597	49525.454102
959.990000	526.700000	49430.000000	3.725141	49422.729492
960.990000	525.700000	49320.000000	3.723685	49320.000000
961.990000	524.700000	48730.000000	3.722229	49529.770508
962.990000	523.700000	49310.000000	3.720773	49550.209961
963.990000	522.700000	50250.000000	3.719317	49618.881836
964.990000	521.700000	49680.000000	3.717861	49714.238281
965.990000	520.700000	49660.000000	3.716405	49772.641602
966.990000	519.700000	50390.000000	3.714949	49753.041992
967.990000	518.700000	50200.000000	3.713493	49671.279297
968.990000	517.700000	49440.000000	3.712037	49524.238281
969.990000	516.700000	49460.000000	3.710656	49314.882812
970.990000	515.700000	49120.000000	3.710149	49058.515625
971.990000	514.700000	48640.000000	3.709642	48772.104492
972.990000	513.700000	48330.000000	3.709134	48443.950195
973.990000	512.700000	48380.000000	3.708627	48063.740234
974.990000	511.700000	48380.000000	3.708120	47603.623047
975.990000	510.700000	48070.000000	3.707612	47090.439453
976.990000	509.700000	47960.000000	3.707105	46519.921875
977.990000	508.700000	48790.000000	3.706598	45893.398438
978.990000	507.700000	48360.000000	3.706090	45216.469727
979.990000	506.700000	48360.000000	3.705583	44534.238281
980.990000	505.700000	48600.000000	3.705076	43805.839844
981.990000	504.700000	47700.000000	3.704568	43033.540039
982.990000	503.700000	48900.000000	3.704061	42224.829102
983.990000	502.700000	50700.000000	3.703554	41391.630859
984.990000	501.700000	56270.000000	3.703046	40505.163574
985.990000	500.700000	71030.000000	3.702539	39581.293945
986.990000	499.700000	91620.000000	3.702031	38626.096191
987.990000	498.700000	103380.000000	3.701524	37638.310547
988.990000	497.700000	90330.000000	3.701017	36597.375488
989.990000	496.700000	74870.000000	3.700509	35496.032715
990.990000	495.700000	63820.000000	3.700002	34328.989258
991.990000	494.700000	50700.000000	3.699495	33074.597168
992.990000	493.700000	38350.000000	3.698987	31737.797852
993.990000	492.700000	30670.000000	3.698480	30362.854004
994.990000	491.700000	28660.000000	3.697973	29024.416504
995.990000	490.700000	26100.000000	3.697465	27797.116699
996.990000	489.700000	25620.000000	3.696958	26764.982910
997.990000	488.700000	25330.000000	3.696451	25975.192871
998.990000	487.700000	24830.000000	3.695943	25430.773926
999.990000	486.700000	24490.000000	3.695436	25089.279785
1000.990000	485.700000	24380.000000	3.694929	24885.358887
1001.990000	484.700000	25180.000000	3.694421	24723.610840
1002.990000	483.700000	25460.000000	3.693914	24537.558594
1003.990000	482.700000	24740.000000	3.693407	24282.248535
1004.990000	481.700000	23700.000000	3.692899	23919.499512
1005.990000	480.700000	23830.000000	3.692392	23427.011719
1006.990000	479.700000	23970.000000	3.691885	22855.764160
1007.990000	478.700000	25860.000000	3.691377	22232.141113
1008.990000	477.700000	30750.000000	3.690870	21575.478516
1009.990000	476.700000	39210.000000	3.690294	20924.724121
1010.990000	475.700000	45850.000000	3.688925	20307.009277
1011.990000	474.700000	40310.000000	3.687557	19672.292480
1012.990000	473.700000	31770.000000	3.686189	18972.752686
1013.990000	472.700000	26160.000000	3.684821	18190.345459
1014.990000	471.700000	21310.000000	3.683453	17305.881348
1015.990000	470.700000	16790.000000	3.682085	16351.511230
1016.990000	469.700000	14270.000000	3.680717	15406.816406
1017.990000	468.700000	13160.000000	3.679349	14567.552490
1018.990000	467.700000	13030.000000	3.677981	13885.612793
1019.990000	466.700000	12890.000000	3.676613	13403.820801
1020.990000	465.700000	12770.000000	3.675244	13095.754395
1021.990000	464.700000	13190.000000	3.673876	12923.120117
1022.990000	463.700000	12810.000000	3.672508	12835.280762
1023.990000	462.700000	12610.000000	3.671140	12798.800049
1024.990000	461.700000	12370.000000	3.669772	12772.160645
1025.990000	460.700000	12970.000000	3.668404	12750.319824
1026.990000	459.700000	12660.000000	3.667036	12712.480469
1027.990000	458.700000	13480.000000	3.665668	12652.559814
1028.990000	457.700000	12590.000000	3.664300	12567.919922
1029.990000	456.700000	12080.000000	3.662931	12468.560791
1030.990000	455.700000	12200.000000	3.661563	12357.039795
1031.990000	454.700000	12050.000000	3.660195	12245.839844
1032.990000	453.700000	12570.000000	3.658827	12135.920410
1033.990000	452.700000	12210.000000	3.657459	12028.399658
1034.990000	451.700000	11690.000000	3.656091	11918.640137
1035.990000	450.700000	11710.000000	3.654723	11802.239990
1036.990000	449.700000	11680.000000	3.653355	11684.879150
1037.990000	448.700000	11640.000000	3.651987	11578.079834
1038.990000	447.700000	11590.000000	3.650618	11485.759277
1039.990000	446.700000	11340.000000	3.649250	11422.159424
1040.990000	445.700000	10920.000000	3.647882	11397.840576
1041.990000	444.700000	11000.000000	3.646514	11410.880127
1042.990000	443.700000	11400.000000	3.645146	11441.199951
1043.990000	442.700000	12170.000000	3.643778	11479.439697
1044.990000	441.700000	11520.000000	3.642410	11506.159668
1045.990000	440.700000	11610.000000	3.641042	11510.079346
1046.990000	439.700000	11330.000000	3.639674	11483.120117
1047.990000	438.700000	11610.000000	3.638305	11443.280029
1048.990000	437.700000	11440.000000	3.636937	11404.720459
1049.990000	436.700000	11060.000000	3.635569	11381.519775
1050.990000	435.700000	11350.000000	3.634201	11379.200439
1051.990000	434.700000	11260.000000	3.632833	11403.680420
1052.990000	433.700000	11260.000000	3.631465	11445.439453
1053.990000	432.700000	11650.000000	3.630097	11489.279785
1054.990000	431.700000	11730.000000	3.628729	11521.280518
1055.990000	430.700000	11900.000000	3.627361	11538.559570
1056.990000	429.700000	11480.000000	3.625993	11542.640381
1057.990000	428.700000	11090.000000	3.624624	11532.479248
1058.990000	427.700000	11610.000000	3.623256	11511.599121
1059.990000	426.700000	11630.000000	3.622020	11492.319336
1060.990000	425.700000	11520.000000	3.622306	11472.399902
1061.990000	424.700000	11630.000000	3.622592	11446.159668
1062.990000	423.700000	11290.000000	3.622878	11421.119385
1063.990000	422.700000	11190.000000	3.623164	11406.079102
1064.990000	421.700000	11200.000000	3.623450	11393.280029
1065.990000	420.700000	11750.000000	3.623736	11391.439209
1066.990000	419.700000	11430.000000	3.624022	11412.159424
1067.990000	418.700000	11150.000000	3.624308	11452.639160
1068.990000	417.700000	11330.000000	3.624593	11506.560059
1069.990000	416.700000	11540.000000	3.624879	11579.520264
1070.990000	415.700000	11620.000000	3.625165	11658.480225
1071.990000	414.700000	11970.000000	3.625451	11723.759766
1072.990000	413.700000	12120.000000	3.625737	11770.399170
1073.990000	412.700000	11680.000000	3.626023	11795.759277
1074.990000	411.700000	11860.000000	3.626309	11793.439941
1075.990000	410.700000	11830.000000	3.626595	11774.719238
1076.990000	409.700000	11620.000000	3.626880	11748.399658
1077.990000	408.700000	11740.000000	3.627166	11712.080078
1078.990000	407.700000	11620.000000	3.627452	11662.239990
1079.990000	406.700000	11830.000000	3.627738	11601.679688
1080.990000	405.700000	11580.000000	3.628024	11521.600342
1081.990000	404.700000	11790.000000	3.628310	11432.640381
1082.990000	403.700000	11110.000000	3.628596	11353.919678
1083.990000	402.700000	10850.000000	3.628882	11304.160156
1084.990000	401.700000	11010.000000	3.629167	11289.840088
1085.990000	400.700000	11220.000000	3.629453	11322.719727
1086.990000	399.700000	11380.000000	3.629739	11391.199951
1087.990000	398.700000	11560.000000	3.630025	11472.239990
1088.990000	397.700000	11760.000000	3.630311	11548.559570
1089.990000	396.700000	11740.000000	3.630597	11611.920166
1090.990000	395.700000	11560.000000	3.630883	11648.959961
1091.990000	394.700000	11860.000000	3.631169	11658.720703
1092.990000	393.700000	11640.000000	3.631454	11652.559814
1093.990000	392.700000	11470.000000	3.631740	11635.999756
1094.990000	391.700000	11860.000000	3.632026	11615.360107
1095.990000	390.700000	11570.000000	3.632312	11604.000244
1096.990000	389.700000	11560.000000	3.632598	11613.120117
1097.990000	388.700000	11230.000000	3.632884	11642.480469
1098.990000	387.700000	11400.000000	3.633170	11688.079834
1099.990000	386.700000	12060.000000	3.633278	11737.440186
1100.990000	385.700000	12040.000000	3.631350	11775.520020
1101.990000	384.700000	12150.000000	3.629422	11792.080078
1102.990000	383.700000	11730.000000	3.627494	11786.400146
1103.990000	382.700000	11520.000000	3.625565	11763.520508
1104.990000	381.700000	11840.000000	3.623637	11739.599609
1105.990000	380.700000	11410.000000	3.621709	11731.760254
1106.990000	379.700000	11750.000000	3.619781	11745.200195
1107.990000	378.700000	11860.000000	3.617852	11776.400146
1108.990000	377.700000	11740.000000	3.615924	11824.000244
1109.990000	376.700000	11830.000000	3.613996	11881.519775
1110.990000	375.700000	11700.000000	3.612067	11928.239746
1111.990000	374.700000	12500.000000	3.610139	11952.800293
1112.990000	373.700000	12270.000000	3.608211	11963.840332
1113.990000	372.700000	11620.000000	3.606283	11958.000488
1114.990000	371.700000	11860.000000	3.604354	11930.880127
1115.990000	370.700000	12100.000000	3.602426	11901.040039
1116.990000	369.700000	11810.000000	3.600498	11886.400146
1117.990000	368.700000	11540.000000	3.598570	11876.719971
1118.990000	367.700000	12240.000000	3.596641	11880.720215
1119.990000	366.700000	11510.000000	3.594713	11900.479736
1120.990000	365.700000	12060.000000	3.592785	11925.040283
1121.990000	364.700000	12000.000000	3.590857	11944.160156
1122.990000	363.700000	11910.000000	3.588928	11959.119873
1123.990000	362.700000	12320.000000	3.587000	11960.639648
1124.990000	361.700000	11870.000000	3.585072	11953.200684
1125.990000	360.700000	11840.000000	3.583143	11948.800049
1126.990000	359.700000	11700.000000	3.581215	11951.519775
1127.990000	358.700000	12100.000000	3.579287	11968.160400
1128.990000	357.700000	12020.000000	3.577359	12003.199463
1129.990000	356.700000	11780.000000	3.575430	12048.800049
1130.990000	355.700000	12000.000000	3.573502	12090.479736
1131.990000	354.700000	12410.000000	3.571574	12118.480225
1132.990000	353.700000	12620.000000	3.569646	12127.600098
1133.990000	352.700000	12190.000000	3.567717	12123.840332
1134.990000	351.700000	11800.000000	3.565789	12121.600342
1135.990000	350.700000	11560.000000	3.563861	12127.760010
1136.990000	349.700000	12320.000000	3.561932	12151.280518
1137.990000	348.700000	12250.000000	3.560004	12193.199463
1138.990000	347.700000	12180.000000	3.558076	12232.239990
1139.990000	346.700000	12680.000000	3.556148	12253.120117
1140.990000	345.700000	12320.000000	3.554219	12250.960693
1141.990000	344.700000	12290.000000	3.552291	12225.200195
1142.990000	343.700000	12110.000000	3.550363	12177.440186
1143.990000	342.700000	12120.000000	3.548435	12134.560547
1144.990000	341.700000	11760.000000	3.546506	12106.319580
1145.990000	340.700000	12370.000000	3.544578	12108.079834
1146.990000	339.700000	11710.000000	3.542650	12141.920166
1147.990000	338.700000	12130.000000	3.540722	12211.120605
1148.990000	337.700000	12210.000000	3.538793	12299.920654
1149.990000	336.700000	12400.000000	3.536865	12394.479980
1150.990000	335.700000	12930.000000	3.534937	12477.760010
1151.990000	334.700000	12500.000000	3.533008	12540.799561
1152.990000	333.700000	12570.000000	3.531080	12575.200195
1153.990000	332.700000	12860.000000	3.529152	12580.000000
1154.990000	331.700000	12630.000000	3.527224	12571.119385
1155.990000	330.700000	12270.000000	3.525295	12555.999756
1156.990000	329.700000	12530.000000	3.523367	12547.359619
1157.990000	328.700000	12310.000000	3.521439	12548.719482
1158.990000	327.700000	13020.000000	3.519511	12571.839600
1159.990000	326.700000	12330.000000	3.517582	12613.519287
1160.990000	325.700000	12380.000000	3.515654	12671.040039
1161.990000	324.700000	12730.000000	3.513726	12729.599609
1162.990000	323.700000	12940.000000	3.511797	12783.280029
1163.990000	322.700000	13130.000000	3.509869	12818.239746
1164.990000	321.700000	12970.000000	3.507941	12827.679443
1165.990000	320.700000	12860.000000	3.506013	12813.280029
1166.990000	319.700000	12760.000000	3.504084	12785.999756
1167.990000	318.700000	12610.000000	3.502156	12759.279785
1168.990000	317.700000	12450.000000	3.500228	12743.679199
1169.990000	316.700000	12820.000000	3.498300	12744.880371
1170.990000	315.700000	12860.000000	3.496371	12764.239502
1171.990000	314.700000	12830.000000	3.494443	12801.040039
1172.990000	313.700000	12690.000000	3.492515	12848.000488
1173.990000	312.700000	12660.000000	3.490586	12896.560059
1174.990000	311.700000	13200.000000	3.488658	12944.959717
1175.990000	310.700000	13090.000000	3.486730	12985.520020
1176.990000	309.700000	13110.000000	3.484802	13006.320801
1177.990000	308.700000	13090.000000	3.482873	13002.879639
1178.990000	307.700000	12850.000000	3.480945	12977.039795
1179.990000	306.700000	13040.000000	3.479017	12920.880127
1180.990000	305.700000	13330.000000	3.477089	12841.600342
1181.990000	304.700000	12640.000000	3.475160	12757.039795
1182.990000	303.700000	12320.000000	3.473232	12676.960449
1183.990000	302.700000	12460.000000	3.471304	12603.039551
1184.990000	301.700000	12570.000000	3.469376	12539.520264
1185.990000	300.700000	12590.000000	3.467447	12480.479736
1186.990000	299.700000	12320.000000	3.465519	12403.680420
1187.990000	298.700000	12610.000000	3.463591	12291.519775
1188.990000	297.700000	12710.000000	3.461662	12147.760010
1189.990000	296.700000	12000.000000	3.459998	11989.202881
1190.990000	295.700000	11400.000000	3.461370	11828.719482
1191.990000	294.700000	11410.000000	3.462741	11707.354736
1192.990000	293.700000	11180.000000	3.464113	11651.440430
1193.990000	292.700000	11400.000000	3.465484	11656.353760
1194.990000	291.700000	11800.000000	3.466856	11800.000000
1195.990000	290.700000	15000.000000	3.468227	11682.727051
1196.990000	289.700000	20270.000000	3.469599	11565.454102
1197.990000	288.700000	18730.000000	3.470970	11448.182373
1198.990000	287.700000	15170.000000	3.472341	11330.909424
1199.990000	286.700000	16220.000000	3.473713	11213.636475
1200.990000	285.700000	23520.000000	3.475084	11096.363525
1201.990000	284.700000	28640.000000	3.476456	10979.090576
1202.990000	283.700000	18790.000000	3.477827	10861.817627
1203.990000	282.700000	11440.000000	3.479199	10744.545898
1204.990000	281.700000	10550.000000	3.480570	10627.272949
1205.990000	280.700000	10510.000000	3.481942	10510.000000
1206.990000	279.700000	10590.000000	3.483313	10868.416748
1207.990000	278.700000	11020.000000	3.484685	10760.839844
1208.990000	277.700000	10700.000000	3.486056	10700.245361
1209.990000	276.700000	10490.000000	3.487428	10679.360352
1210.990000	275.700000	10410.000000	3.488799	10677.199707
1211.990000	274.700000	10970.000000	3.490171	10690.080566
1212.990000	273.700000	10640.000000	3.491542	10712.880859
1213.990000	272.700000	10840.000000	3.492914	10750.319824
1214.990000	271.700000	10530.000000	3.494285	10796.719971
1215.990000	270.700000	10700.000000	3.495657	10853.040771
1216.990000	269.700000	10980.000000	3.497028	10902.960205
1217.990000	268.700000	11140.000000	3.498400	10936.719971
1218.990000	267.700000	11220.000000	3.499771	10941.440430
1219.990000	266.700000	11260.000000	3.501143	10917.120361
1220.990000	265.700000	10670.000000	3.502514	10863.199463
1221.990000	264.700000	10740.000000	3.503885	10799.919434
1222.990000	263.700000	10480.000000	3.505257	10743.359375
1223.990000	262.700000	10620.000000	3.506628	10700.319824
1224.990000	261.700000	11070.000000	3.508000	10681.999512
1225.990000	260.700000	10320.000000	3.509371	10697.919922
1226.990000	259.700000	10180.000000	3.510743	10728.959961
1227.990000	258.700000	11190.000000	3.512114	10760.720215
1228.990000	257.700000	11050.000000	3.513486	10795.999756
1229.990000	256.700000	10810.000000	3.514857	10819.599609
1230.990000	255.700000	11050.000000	3.516229	10825.360107
1231.990000	254.700000	10490.000000	3.517600	10828.399658
1232.990000	253.700000	10880.000000	3.518972	10841.199951
1233.990000	252.700000	10710.000000	3.520343	10863.840332
1234.990000	251.700000	10830.000000	3.521715	10903.039551
1235.990000	250.700000	10960.000000	3.523086	10959.920654
1236.990000	249.700000	10900.000000	3.524458	11019.520264
1237.990000	248.700000	11440.000000	3.525829	11066.240234
1238.990000	247.700000	11160.000000	3.527201	11094.880371
1239.990000	246.700000	11140.000000	3.528524	11107.519531
1240.990000	245.700000	10890.000000	3.529294	11091.119385
1241.990000	244.700000	11550.000000	3.530063	11054.639893
1242.990000	243.700000	11000.000000	3.530833	11018.719482
1243.990000	242.700000	10450.000000	3.531602	10983.439941
1244.990000	241.700000	11090.000000	3.532372	10943.200684
1245.990000	240.700000	11100.000000	3.533142	10914.959717
1246.990000	239.700000	10810.000000	3.533911	10899.920654
1247.990000	238.700000	10680.000000	3.534681	10877.600098
1248.990000	237.700000	11160.000000	3.535450	10861.120605
1249.990000	236.700000	10690.000000	3.536220	10854.639893
1250.990000	235.700000	10890.000000	3.536990	10851.359863
1251.990000	234.700000	10800.000000	3.537759	10854.479980
1252.990000	233.700000	10630.000000	3.538529	10879.920654
1253.990000	232.700000	10730.000000	3.539298	10905.760498
1254.990000	231.700000	11580.000000	3.540068	10934.160156
1255.990000	230.700000	10780.000000	3.540838	10969.599609
1256.990000	229.700000	10670.000000	3.541607	11004.479980
1257.990000	228.700000	11250.000000	3.542377	11029.759521
1258.990000	227.700000	11150.000000	3.543146	11060.080566
1259.990000	226.700000	11020.000000	3.543916	11094.400635
1260.990000	225.700000	11040.000000	3.544686	11129.840088
1261.990000	224.700000	10980.000000	3.545455	11157.520752
1262.990000	223.700000	11590.000000	3.546225	11178.000488
1263.990000	222.700000	11290.000000	3.546994	11195.440674
1264.990000	221.700000	10840.000000	3.547764	11202.080078
1265.990000	220.700000	11540.000000	3.548534	11192.960205
1266.990000	219.700000	11370.000000	3.549303	11190.319824
1267.990000	218.700000	10540.000000	3.550073	11194.559326
1268.990000	217.700000	11220.000000	3.550842	11192.159424
1269.990000	216.700000	11560.000000	3.551612	11190.639648
1270.990000	215.700000	11310.000000	3.552382	11198.400879
1271.990000	214.700000	11220.000000	3.553151	11206.080322
1272.990000	213.700000	10880.000000	3.553921	11223.520508
1273.990000	212.700000	10990.000000	3.554690	11258.320312
1274.990000	211.700000	11490.000000	3.555460	11304.959717
1275.990000	210.700000	11290.000000	3.556230	11351.279297
1276.990000	209.700000	11580.000000	3.556999	11392.319336
1277.990000	208.700000	11440.000000	3.557769	11410.639648
1278.990000	207.700000	11830.000000	3.558539	11407.519531
1279.990000	206.700000	11580.000000	3.559308	11402.719727
1280.990000	205.700000	10790.000000	3.560078	11419.680176
1281.990000	204.700000	10930.000000	3.560847	11461.999512
1282.990000	203.700000	11600.000000	3.561617	11542.559814
1283.990000	202.700000	11560.000000	3.562387	11649.680176
1284.990000	201.700000	11990.000000	3.563156	11749.680176
1285.990000	200.700000	12280.000000	3.563926	11812.719727
1286.990000	199.700000	12200.000000	3.564695	11834.959717
1287.990000	198.700000	11810.000000	3.565465	11812.879639
1288.990000	197.700000	11790.000000	3.566235	11768.160400
1289.990000	196.700000	11260.000000	3.567004	11728.480225
1290.990000	195.700000	11550.000000	3.567774	11714.479980
1291.990000	194.700000	11660.000000	3.568543	11729.840088
1292.990000	193.700000	11590.000000	3.569313	11769.360352
1293.990000	192.700000	12080.000000	3.570083	11811.440430
1294.990000	191.700000	12100.000000	3.570852	11838.800049
1295.990000	190.700000	12060.000000	3.571622	11842.960205
1296.990000	189.700000	11890.000000	3.572391	11834.000244
1297.990000	188.700000	11400.000000	3.573161	11820.240479
1298.990000	187.700000	11780.000000	3.573931	11812.800293
1299.990000	186.700000	11810.000000	3.574569	11820.720215
1300.990000	185.700000	11650.000000	3.573698	11847.440186
1301.990000	184.700000	11830.000000	3.572826	11869.600830
1302.990000	183.700000	12500.000000	3.571955	11884.320068
1303.990000	182.700000	11930.000000	3.571084	11892.320557
1304.990000	181.700000	11780.000000	3.570213	11897.120361
1305.990000	180.700000	11450.000000	3.569342	11897.360840
1306.990000	179.700000	11910.000000	3.568470	11910.400391
1307.990000	178.700000	11970.000000	3.567599	11934.720459
1308.990000	177.700000	12170.000000	3.566728	11966.799316
1309.990000	176.700000	12100.000000	3.565857	11999.599609
1310.990000	175.700000	11900.000000	3.564985	12034.799805
1311.990000	174.700000	11960.000000	3.564114	12071.439209
1312.990000	173.700000	11980.000000	3.563243	12106.799316
1313.990000	172.700000	12310.000000	3.562372	12142.800293
1314.990000	171.700000	12330.000000	3.561501	12183.680420
1315.990000	170.700000	12120.000000	3.560629	12228.160400
1316.990000	169.700000	12190.000000	3.559758	12270.959473
1317.990000	168.700000	12410.000000	3.558887	12319.840088
1318.990000	167.700000	12010.000000	3.558016	12367.440186
1319.990000	166.700000	12710.000000	3.557144	12408.160400
1320.990000	165.700000	12640.000000	3.556273	12439.680176
1321.990000	164.700000	12440.000000	3.555402	12464.160156
1322.990000	163.700000	12600.000000	3.554531	12480.880127
1323.990000	162.700000	12240.000000	3.553660	12498.320312
1324.990000	161.700000	12320.000000	3.552788	12515.679932
1325.990000	160.700000	12760.000000	3.551917	12528.079834
1326.990000	159.700000	12420.000000	3.551046	12524.639893
1327.990000	158.700000	12820.000000	3.550175	12489.200439
1328.990000	157.700000	12910.000000	3.549303	12418.480225
1329.990000	156.700000	12220.000000	3.548432	12315.200195
1330.990000	155.700000	12380.000000	3.547561	12196.319580
1331.990000	154.700000	11520.000000	3.546690	12080.639648
1332.990000	153.700000	11710.000000	3.545818	11987.359619
1333.990000	152.700000	12000.000000	3.544947	11914.720459
1334.990000	151.700000	12000.000000	3.544076	11866.719971
1335.990000	150.700000	11840.000000	3.543205	11829.759521
1336.990000	149.700000	11860.000000	3.542334	11801.359863
1337.990000	148.700000	11620.000000	3.541462	11791.519775
1338.990000	147.700000	11910.000000	3.540591	11811.057129
1339.990000	146.700000	11440.000000	3.539720	11857.440186
1340.990000	145.700000	11640.000000	3.538849	11932.034912
1341.990000	144.700000	11740.000000	3.537977	12017.308350
1342.990000	143.700000	12240.000000	3.537106	12064.062500
1343.990000	142.700000	13890.000000	3.536235	12067.766113
1344.990000	141.700000	17770.000000	3.535364	12032.091064
1345.990000	140.700000	23310.000000	3.534493	11960.622559
1346.990000	139.700000	25480.000000	3.533621	11867.154541
1347.990000	138.700000	21640.000000	3.532750	11791.046143
1348.990000	137.700000	16370.000000	3.531879	11706.268311
1349.990000	136.700000	12790.000000	3.531008	11597.388916
1350.990000	135.700000	11770.000000	3.530136	11460.743408
1351.990000	134.700000	11080.000000	3.529265	11296.536865
1352.990000	133.700000	10760.000000	3.528394	11109.411621
1353.990000	132.700000	10530.000000	3.527523	10933.588867
1354.990000	131.700000	10880.000000	3.526652	10789.360352
1355.990000	130.700000	10630.000000	3.526084	10684.719238
1356.990000	129.700000	10530.000000	3.529013	10622.080078
1357.990000	128.700000	10410.000000	3.531941	10587.760010
1358.990000	127.700000	10690.000000	3.534870	10574.959717
1359.990000	126.700000	10440.000000	3.537799	10575.200195
1360.990000	125.700000	10580.000000	3.540727	10578.000488
1361.990000	124.700000	10680.000000	3.543656	10573.919678
1362.990000	123.700000	10630.000000	3.546584	10570.159912
1363.990000	122.700000	10560.000000	3.549513	10561.120605
1364.990000	121.700000	10620.000000	3.552442	10547.840576
1365.990000	120.700000	10560.000000	3.555370	10545.040283
1366.990000	119.700000	10220.000000	3.558299	10569.919434
1367.990000	118.700000	10240.000000	3.561227	10620.400391
1368.990000	117.700000	11040.000000	3.564156	10705.839844
1369.990000	116.700000	10720.000000	3.567084	10832.239990
1370.990000	115.700000	10700.000000	3.570013	10985.600586
1371.990000	114.700000	10990.000000	3.572942	11144.639893
1372.990000	113.700000	11390.000000	3.575870	11292.480469
1373.990000	112.700000	11870.000000	3.578799	11404.000244
1374.990000	111.700000	11910.000000	3.581727	11452.480469
1375.990000	110.700000	11750.000000	3.584656	11428.239746
1376.990000	109.700000	11240.000000	3.587585	11325.679932
1377.990000	108.700000	11420.000000	3.590513	11153.680420
1378.990000	107.700000	10940.000000	3.593442	10919.759521
1379.990000	106.700000	11050.000000	3.596370	10643.680420
1380.990000	105.700000	10370.000000	3.599299	10340.880127
1381.990000	104.700000	9760.000000	3.602228	10027.520142
1382.990000	103.700000	9630.000000	3.605156	9708.400269
1383.990000	102.700000	9360.000000	3.608085	9398.320312
1384.990000	101.700000	9080.000000	3.611013	9099.279785
1385.990000	100.700000	9030.000000	3.613942	8829.440308
1386.990000	99.700000	8480.000000	3.616870	8602.662964
1387.990000	98.700000	8040.000000	3.619799	8435.196533
1388.990000	97.700000	7730.000000	3.622728	8343.241577
1389.990000	96.700000	7850.000000	3.625656	8331.774902
1390.990000	95.700000	7980.000000	3.628585	8352.921753
1391.990000	94.700000	9670.000000	3.631513	8383.516846
1392.990000	93.700000	13520.000000	3.634442	8410.363770
1393.990000	92.700000	19540.000000	3.637371	8379.660034
1394.990000	91.700000	25040.000000	3.640299	8277.250977
1395.990000	90.700000	28690.000000	3.643228	8146.679688
1396.990000	89.700000	33970.000000	3.646156	7984.105835
1397.990000	88.700000	35290.000000	3.649085	7750.508423
1398.990000	87.700000	26470.000000	3.652013	7476.817017
1399.990000	86.700000	15380.000000	3.654942	7157.311401
1400.990000	85.700000	9360.000000	3.657871	6755.649414
1401.990000	84.700000	6950.000000	3.660799	6287.396851
1402.990000	83.700000	5700.000000	3.663728	5812.310181
1403.990000	82.700000	4900.000000	3.666656	5346.500244
1404.990000	81.700000	4440.000000	3.669585	4919.481812
1405.990000	80.700000	4280.000000	3.672514	4571.608276
1406.990000	79.700000	3940.000000	3.675442	4305.177307
1407.990000	78.700000	4140.000000	3.678371	4100.639954
1408.990000	77.700000	3960.000000	3.681299	3946.000061
1409.990000	76.700000	3840.000000	3.684228	3824.400024
1410.990000	75.700000	3830.000000	3.687156	3718.399963
1411.990000	74.700000	3360.000000	3.690085	3627.439880
1412.990000	73.700000	3370.000000	3.693014	3551.440125
1413.990000	72.700000	3500.000000	3.695942	3486.080017
1414.990000	71.700000	3660.000000	3.698871	3436.640015
1415.990000	70.700000	3390.000000	3.701799	3408.640137
1416.990000	69.700000	3030.000000	3.704728	3400.079956
1417.990000	68.700000	3320.000000	3.707657	3405.520020
1418.990000	67.700000	3510.000000	3.710585	3429.440002
1419.990000	66.700000	3360.000000	3.713514	3462.239990
1420.990000	65.700000	3620.000000	3.716442	3491.199951
1421.990000	64.700000	3640.000000	3.719371	3507.520142
1422.990000	63.700000	3740.000000	3.722299	3518.399963
1423.990000	62.700000	3310.000000	3.725228	3519.680176
1424.990000	61.700000	3500.000000	3.728157	3518.720093
1425.990000	60.700000	3320.000000	3.731085	3519.360046
1426.990000	59.700000	3600.000000	3.734014	3528.080139
1427.990000	58.700000	3530.000000	3.736942	3532.560120
1428.990000	57.700000	3800.000000	3.739871	3533.760071
1429.990000	56.700000	3560.000000	3.742800	3528.800049
1430.990000	55.700000	3410.000000	3.745728	3520.319824
1431.990000	54.700000	3390.000000	3.748657	3507.839966
1432.990000	53.700000	3500.000000	3.751585	3504.320068
1433.990000	52.700000	3440.000000	3.754514	3510.480042
1434.990000	51.700000	3660.000000	3.757443	3525.119934
1435.990000	50.700000	3530.000000	3.760371	3550.159912
1436.990000	49.700000	3340.000000	3.763300	3582.720032
1437.990000	48.700000	3590.000000	3.766228	3608.320007
1438.990000	47.700000	3850.000000	3.769157	3619.440002
1439.990000	46.700000	3890.000000	3.772085	3617.520142
1440.990000	45.700000	3530.000000	3.775014	3594.719849
1441.990000	44.700000	3690.000000	3.777943	3553.039856
1442.990000	43.700000	3440.000000	3.780871	3509.039917
1443.990000	42.700000	3220.000000	3.783800	3475.679932
1444.990000	41.700000	3310.000000	3.786728	3454.559937
1445.990000	40.700000	3590.000000	3.789657	3454.560242
1446.990000	39.700000	3460.000000	3.792586	3478.800049
1447.990000	38.700000	3300.000000	3.795514	3516.800232
1448.990000	37.700000	3620.000000	3.798443	3561.679993
1449.990000	36.700000	3540.000000	3.801371	3610.800171
1450.990000	35.700000	3910.000000	3.804300	3659.920044
1451.990000	34.700000	3760.000000	3.807228	3711.040039
1452.990000	33.700000	3560.000000	3.810157	3771.359863
1453.990000	32.700000	3740.000000	3.813086	3843.919983
1454.990000	31.700000	3720.000000	3.816014	3931.919861
1455.990000	30.700000	4160.000000	3.818943	4041.199951
1456.990000	29.700000	4060.000000	3.821871	4162.799988
1457.990000	28.700000	4470.000000	3.824800	4282.160034
1458.990000	27.700000	4480.000000	3.827729	4387.040100
1459.990000	26.700000	4230.000000	3.830423	4453.280029
1460.990000	25.700000	4740.000000	3.830423	4445.360107
1461.990000	24.700000	5090.000000	3.830423	4339.760132
1462.990000	23.700000	4910.000000	3.830423	4131.040039
1463.990000	22.700000	4020.000000	3.830423	3816.879883
1464.990000	21.700000	3540.000000	3.830423	3424.320068
1465.990000	20.700000	2630.000000	3.830423	2994.400024
1466.990000	19.700000	2410.000000	3.830423	2576.399841
1467.990000	18.700000	1940.000000	3.830423	2202.072296
1468.990000	17.700000	1680.000000	3.830423	1906.028595
1469.990000	16.700000	1360.000000	3.830423	1697.468567
1470.990000	15.700000	1210.000000	3.830423	1577.015228
1471.990000	14.700000	1150.000000	3.830423	1521.119995
1472.990000	13.700000	1720.000000	3.830423	1527.965698
1473.990000	12.700000	3940.000000	3.830423	1573.398132
1474.990000	11.700000	11960.000000	3.830423	1647.737122
1475.990000	10.700000	21450.000000	3.830423	1746.794281
1476.990000	9.700000	18200.000000	3.830423	1878.415222
1477.990000	8.700000	7720.000000	3.830423	1996.897125
1478.990000	7.700000	3040.000000	3.830423	2081.354218
1479.990000	6.700000	2490.000000	3.830423	2097.066650
1480.990000	5.700000	2680.000000	3.830423	2005.822754
1481.990000	4.700000	2600.000000	3.830423	1784.977112
1482.990000	3.700000	1680.000000	3.830423	1477.017212
1483.990000	2.700000	800.000000	3.830423	1121.651459
1484.990000	1.700000	170.000000	3.830423	769.840012
1485.990000	0.700000	20.000000	3.830423	472.720032
1486.990000	-0.300000	10.000000	3.830423	260.000019
1487.990000	-1.300000	10.000000	3.830423	127.440004
1488.990000	-2.300000	20.000000	3.830423	57.680001
