# Supplementary material for: Influence of the magnetic field on bandgap and chemical composition of zinc thin films prepared by sparking discharge process
Source: Sci Rep. 2020 Jan 29;10:1388. doi: 10.1038/s41598-020-58183-4 (PMC6989455; doi:10.1038/s41598-020-58183-4)
Supplement: Supplementary file 5 — Related Manuscript File. [file 41598_2020_58183_MOESM5_ESM.zip › XPS_7-3-2019_Stefan/XPS_7-3-2019/6_ZnCO2-0.4_Quartz/Zn 2p]

Dataset Zn 2p:43(7-3-2019)
Dwell Time (s)	0.139535
Number of sweeps	3
Kinetic Energy(eV)	Binding Energy(eV)	Intensity(cps)	Transmission Value	Background(cps)	Zn 2p(cps)	Zn 2p(cps)	Envelope(cps)
426.990000	1059.700000	24703.500000	0.624416	24739.027724	0.000000	0.000000	0.000000
427.090000	1059.600000	24861.166667	0.624340	24727.694499	0.000000	0.000000	0.000000
427.190000	1059.500000	24789.500000	0.624265	24707.018012	0.000000	0.000000	0.000000
427.290000	1059.400000	24698.722222	0.624189	24677.777452	0.000000	0.000000	0.000000
427.390000	1059.300000	24581.666667	0.624114	24642.191406	0.000000	0.000000	0.000000
427.490000	1059.200000	24536.277778	0.624039	24600.434842	0.000000	0.000000	0.000000
427.590000	1059.100000	24748.888889	0.623963	24556.091092	0.000000	0.000000	0.000000
427.690000	1059.000000	24478.944444	0.623888	24518.050836	0.000000	0.000000	0.000000
427.790000	1058.900000	24242.444444	0.623812	24484.074490	0.000000	0.000000	0.000000
427.890000	1058.800000	24557.777778	0.623737	24453.536838	0.000000	0.000000	0.000000
427.990000	1058.700000	24352.333333	0.623661	24425.112793	0.000000	0.000000	0.000000
428.090000	1058.600000	24545.833333	0.623586	24398.972656	0.000000	0.000000	0.000000
428.190000	1058.500000	24639.000000	0.623510	24367.205566	0.000000	0.000000	0.000000
428.290000	1058.400000	24445.500000	0.623435	24332.104763	0.000000	0.000000	0.000000
428.390000	1058.300000	24352.333333	0.623360	24297.239583	0.000000	0.000000	0.000000
428.490000	1058.200000	24072.833333	0.623284	24268.036350	0.000000	0.000000	0.000000
428.590000	1058.100000	24087.166667	0.623209	24241.399306	0.000000	0.000000	0.000000
428.690000	1058.000000	24292.611111	0.623133	24219.929633	0.000000	0.000000	0.000000
428.790000	1057.900000	24318.888889	0.623058	24203.471029	0.000000	0.000000	0.000000
428.890000	1057.800000	24252.000000	0.622982	24188.092556	0.000000	0.000000	0.000000
428.990000	1057.700000	24144.500000	0.622907	24169.837619	0.000000	0.000000	0.000000
429.090000	1057.600000	24378.611111	0.622832	24149.590386	0.000000	0.000000	0.000000
429.190000	1057.500000	24051.333333	0.622756	24124.791667	0.000000	0.000000	0.000000
429.290000	1057.400000	24187.500000	0.622681	24091.466200	0.000000	0.000000	0.000000
429.390000	1057.300000	24237.666667	0.622605	24050.204210	0.000000	0.000000	0.000000
429.490000	1057.200000	24075.222222	0.622530	24001.311306	0.000000	0.000000	0.000000
429.590000	1057.100000	23941.444444	0.622454	23950.017849	0.000000	0.000000	0.000000
429.690000	1057.000000	23693.000000	0.622379	23903.889431	0.000000	0.000000	0.000000
429.790000	1056.900000	23731.222222	0.622304	23870.097385	0.000000	0.000000	0.000000
429.890000	1056.800000	23812.444444	0.622228	23849.539876	0.000000	0.000000	0.000000
429.990000	1056.700000	24259.166667	0.622153	23841.512370	0.000000	0.000000	0.000000
430.090000	1056.600000	24127.777778	0.622077	23840.334256	0.000000	0.000000	0.000000
430.190000	1056.500000	24225.722222	0.622002	23838.687229	0.000000	0.000000	0.000000
430.290000	1056.400000	23896.055556	0.621926	23830.704047	0.000000	0.000000	0.000000
430.390000	1056.300000	23872.166667	0.621851	23815.960124	0.000000	0.000000	0.000000
430.490000	1056.200000	23848.277778	0.621776	23797.919813	0.000000	0.000000	0.000000
430.590000	1056.100000	23532.944444	0.621700	23777.103353	0.000000	0.000000	0.000000
430.690000	1056.000000	23876.944444	0.621625	23755.367730	0.000000	0.000000	0.000000
430.790000	1055.900000	23767.055556	0.621549	23734.296984	0.000000	0.000000	0.000000
430.890000	1055.800000	24111.055556	0.621474	23713.774468	0.000000	0.000000	0.000000
430.990000	1055.700000	23750.333333	0.621398	23693.095649	0.000000	0.000000	0.000000
431.090000	1055.600000	23578.333333	0.621323	23674.348470	0.000000	0.000000	0.000000
431.190000	1055.500000	23774.222222	0.621247	23658.601400	0.000000	0.000000	0.000000
431.290000	1055.400000	23575.944444	0.621172	23648.931532	0.000000	0.000000	0.000000
431.390000	1055.300000	23444.555556	0.621097	23645.413520	0.000000	0.000000	0.000000
431.490000	1055.200000	23630.888889	0.621021	23641.076660	0.000000	0.000000	0.000000
431.590000	1055.100000	23845.888889	0.620946	23632.018012	0.000000	0.000000	0.000000
431.690000	1055.000000	23824.388889	0.620870	23620.187880	0.000000	0.000000	0.000000
431.790000	1054.900000	23456.500000	0.620795	23603.216037	0.000000	0.000000	0.000000
431.890000	1054.800000	23540.111111	0.620719	23581.457086	0.000000	0.000000	0.000000
431.990000	1054.700000	23499.500000	0.620644	23565.175781	0.000000	0.000000	0.000000
432.090000	1054.600000	23463.666667	0.620569	23556.583713	0.000000	0.000000	0.000000
432.190000	1054.500000	23540.111111	0.620493	23549.571018	0.000000	0.000000	0.000000
432.290000	1054.400000	23652.388889	0.620418	23540.197428	0.000000	0.000000	0.000000
432.390000	1054.300000	23673.888889	0.620342	23530.651204	0.000000	0.000000	0.000000
432.490000	1054.200000	23817.222222	0.620267	23511.038520	0.000000	0.000000	0.000000
432.590000	1054.100000	23714.500000	0.620191	23485.033691	0.000000	0.000000	0.000000
432.690000	1054.000000	23198.500000	0.620116	23457.990723	0.000000	0.000000	0.000000
432.790000	1053.900000	23399.166667	0.620041	23434.594076	0.000000	0.000000	0.000000
432.890000	1053.800000	23353.777778	0.619965	23406.825575	0.000000	0.000000	0.000000
432.990000	1053.700000	23607.000000	0.619890	23382.544759	0.000000	0.000000	0.000000
433.090000	1053.600000	23738.388889	0.619814	23360.706489	0.000000	0.000000	0.000000
433.190000	1053.500000	23671.500000	0.619739	23340.834852	0.000000	0.000000	0.000000
433.290000	1053.400000	23683.444444	0.619663	23324.649197	0.000000	0.000000	0.000000
433.390000	1053.300000	23165.055556	0.619588	23323.718370	0.000000	0.000000	0.000000
433.490000	1053.200000	23117.277778	0.619513	23332.382758	0.000000	0.000000	0.000000
433.590000	1053.100000	23387.222222	0.619437	23343.529351	0.000000	0.000000	0.000000
433.690000	1053.000000	23590.277778	0.619362	23353.577148	0.000000	0.000000	0.000000
433.790000	1052.900000	23494.722222	0.619286	23355.963704	0.000000	0.000000	0.000000
433.890000	1052.800000	23752.722222	0.619211	23339.719727	0.000000	0.000000	0.000000
433.990000	1052.700000	23377.666667	0.619135	23310.441840	0.000000	0.000000	0.000000
434.090000	1052.600000	23083.833333	0.619060	23275.632650	0.000000	0.000001	0.000001
434.190000	1052.500000	23303.611111	0.618984	23238.481228	0.000000	0.000001	0.000001
434.290000	1052.400000	23337.055556	0.618909	23208.664442	0.000000	0.000002	0.000002
434.390000	1052.300000	23005.000000	0.618834	23196.559028	0.000000	0.000004	0.000004
434.490000	1052.200000	23016.944444	0.618758	23199.715441	0.000000	0.000007	0.000007
434.590000	1052.100000	23150.722222	0.618683	23217.123535	0.000000	0.000012	0.000012
434.690000	1052.000000	23337.055556	0.618607	23250.330024	0.000000	0.000021	0.000021
434.790000	1051.900000	23291.666667	0.618532	23290.602865	0.000000	0.000036	0.000036
434.890000	1051.800000	23423.055556	0.618456	23330.969021	0.000000	0.000063	0.000063
434.990000	1051.700000	23332.277778	0.618381	23332.277778	0.000000	0.000108	0.000108
435.090000	1051.600000	23602.222222	0.618306	23311.356337	0.000000	0.000184	0.000184
435.190000	1051.500000	23564.000000	0.618230	23290.434896	0.000000	0.000313	0.000313
435.290000	1051.400000	23552.055556	0.618155	23269.511122	0.000000	0.000529	0.000529
435.390000	1051.300000	23485.166667	0.618079	23248.589681	0.000000	0.000884	0.000884
435.490000	1051.200000	23451.722222	0.618004	23227.668240	0.000000	0.001463	0.001463
435.590000	1051.100000	23657.166667	0.617928	23206.746799	0.000000	0.002408	0.002408
435.690000	1051.000000	24216.166667	0.617853	23185.825358	0.000000	0.003950	0.003950
435.790000	1050.900000	24044.166667	0.617778	23164.901584	0.000000	0.006430	0.006430
435.890000	1050.800000	24533.888889	0.617702	23143.980143	0.000000	0.010363	0.010363
435.990000	1050.700000	24213.777778	0.617627	23123.058702	0.000000	0.016531	0.016531
436.090000	1050.600000	24261.555556	0.617551	23102.137261	0.000000	0.026225	0.026225
436.190000	1050.500000	24304.555556	0.617476	23081.213487	0.000000	0.041447	0.041447
436.290000	1050.400000	24490.888889	0.617400	23060.292046	0.000000	0.065000	0.065000
436.390000	1050.300000	24849.222222	0.617325	23039.370605	0.000000	0.100949	0.100949
436.490000	1050.200000	25350.888889	0.617250	23018.449164	0.000000	0.155269	0.155269
436.590000	1050.100000	25045.111111	0.617174	22997.527724	0.000000	0.237501	0.237501
436.690000	1050.000000	25152.611111	0.617099	22976.603950	0.000000	0.361698	0.361698
436.790000	1049.900000	25260.111111	0.617023	22955.682509	0.000000	0.546569	0.546569
436.890000	1049.800000	25568.277778	0.616948	22934.761068	0.000000	0.818290	0.818290
436.990000	1049.700000	26060.388889	0.616872	22913.839627	0.000000	1.213847	1.213847
437.090000	1049.600000	26461.722222	0.616797	22892.918186	0.000000	1.790501	1.790501
437.190000	1049.500000	26311.222222	0.616721	22871.994412	0.000000	2.628276	2.628276
437.290000	1049.400000	26607.444444	0.616646	22851.072971	0.000000	3.828140	3.828140
437.390000	1049.300000	26786.611111	0.616571	22830.151530	0.000000	5.526351	5.526351
437.490000	1049.200000	26731.666667	0.616495	22809.230089	0.000000	7.907942	7.907942
437.590000	1049.100000	27646.611111	0.616420	22788.308648	0.000000	11.250801	11.250801
437.690000	1049.000000	27692.000000	0.616344	22767.384874	0.000000	15.922164	15.922164
437.790000	1048.900000	27732.611111	0.616269	22746.463433	0.000000	22.358956	22.358956
437.890000	1048.800000	27973.888889	0.616193	22725.541992	0.000000	31.130507	31.130507
437.990000	1048.700000	27947.611111	0.616118	22704.620551	0.000000	42.978457	42.978457
438.090000	1048.600000	28198.444444	0.616043	22683.696777	0.000000	58.983582	58.983582
438.190000	1048.500000	28334.611111	0.615967	22662.775336	0.000000	80.489118	80.489118
438.290000	1048.400000	28704.888889	0.615892	22641.853895	0.000000	108.989228	108.989228
438.390000	1048.300000	28688.166667	0.615816	22620.932454	0.000000	146.364754	146.364754
438.490000	1048.200000	29010.666667	0.615741	22600.011013	0.000000	194.957078	194.957078
438.590000	1048.100000	28972.444444	0.615665	22579.087240	0.000000	258.075746	258.075746
438.690000	1048.000000	28950.944444	0.615590	22558.165799	0.000000	339.548427	339.548427
438.790000	1047.900000	29072.777778	0.615515	22537.244358	0.000000	443.286263	443.286263
438.890000	1047.800000	29696.277778	0.615439	22516.322917	0.000000	574.041478	574.041478
438.990000	1047.700000	30047.444444	0.615364	22495.401476	0.000000	737.414671	737.414671
439.090000	1047.600000	29629.388889	0.615288	22474.477702	0.000000	941.063075	941.063075
439.190000	1047.500000	29746.444444	0.615213	22453.556261	0.000000	1193.022980	1193.022980
439.290000	1047.400000	30138.222222	0.615137	22432.634820	0.000000	1500.491672	1500.491672
439.390000	1047.300000	30613.611111	0.615062	22411.713379	0.000000	1871.855414	1871.855414
439.490000	1047.200000	31184.555556	0.614986	22390.791938	0.000000	2316.196767	2316.196767
439.590000	1047.100000	30637.500000	0.614911	22369.868164	0.000000	2845.379544	2845.379544
439.690000	1047.000000	30866.833333	0.614836	22348.946723	0.000000	3469.739800	3469.739800
439.790000	1046.900000	30976.722222	0.614760	22328.025282	0.000000	4195.736898	4195.736898
439.890000	1046.800000	31375.666667	0.614685	22307.103841	0.000000	5030.255222	5030.255222
439.990000	1046.700000	31889.277778	0.614609	22286.182400	0.000000	5978.781752	5978.781752
440.090000	1046.600000	32744.500000	0.614534	22265.258626	0.000000	7047.428684	7047.428684
440.190000	1046.500000	33771.722222	0.614458	22244.337185	0.000000	8235.961561	8235.961561
440.290000	1046.400000	34065.555556	0.614383	22223.415744	0.000000	9535.513034	9535.513034
440.390000	1046.300000	34744.000000	0.614308	22202.494303	0.000000	10935.093397	10935.093397
440.490000	1046.200000	35737.777778	0.614232	22181.570530	0.000000	12418.472087	12418.472087
440.590000	1046.100000	37049.277778	0.614157	22160.649089	0.000000	13963.615451	13963.615451
440.690000	1046.000000	37902.111111	0.614081	22139.727648	0.000000	15539.413113	15539.413113
440.790000	1045.900000	39337.833333	0.614006	22118.806207	0.000000	17107.673177	17107.673177
440.890000	1045.800000	40420.000000	0.613930	22097.884766	0.000000	18627.702881	18627.702881
440.990000	1045.700000	41363.611111	0.613855	22076.960992	0.000000	20055.480414	20055.480414
441.090000	1045.600000	42180.611111	0.613780	22056.039551	0.000000	21339.111599	21339.111599
441.190000	1045.500000	43281.888889	0.613704	22035.118110	0.000000	22430.514214	22430.514214
441.290000	1045.400000	44696.111111	0.613629	22014.196669	0.000000	23292.984755	23292.984755
441.390000	1045.300000	45064.000000	0.613553	21993.275228	0.000000	23893.407715	23893.407715
441.490000	1045.200000	46055.388889	0.613478	21972.351454	0.000000	24207.495280	24207.495280
441.590000	1045.100000	46093.611111	0.613402	21951.430013	0.000000	24212.688314	24212.688314
441.690000	1045.000000	45749.611111	0.613327	21930.508572	0.000000	23908.142307	23908.142307
441.790000	1044.900000	45090.277778	0.613252	21909.587131	0.000000	23316.645020	23316.645020
441.890000	1044.800000	44471.555556	0.613176	21888.665690	0.000000	22462.159993	22462.159993
441.990000	1044.700000	43136.166667	0.613101	21867.741916	0.000000	21377.560113	21377.560113
442.090000	1044.600000	41898.722222	0.613025	21846.820475	0.000000	20099.548882	20099.548882
442.190000	1044.500000	40639.777778	0.612950	21825.899034	0.000000	18675.496989	18675.496989
442.290000	1044.400000	39299.611111	0.612874	21804.977593	0.000000	17157.732530	17157.732530
442.390000	1044.300000	37025.388889	0.612799	21784.053819	0.000000	15590.358968	15590.358968
442.490000	1044.200000	35281.500000	0.612723	21763.132378	0.000000	14014.200873	14014.200873
442.590000	1044.100000	33934.166667	0.612648	21742.210938	0.000000	12467.482802	12467.482802
442.690000	1044.000000	32476.944444	0.612573	21721.289497	0.000000	10981.725722	10981.725722
442.790000	1043.900000	31175.000000	0.612497	21700.368056	0.000000	9579.145250	9579.145250
442.890000	1043.800000	30147.777778	0.612422	21679.444282	0.000000	8276.163249	8276.163249
442.990000	1043.700000	29127.722222	0.612346	21658.522841	0.000000	7083.916979	7083.916979
443.090000	1043.600000	28353.722222	0.612271	21637.601400	0.000000	6011.269124	6011.269124
443.190000	1043.500000	27273.944444	0.612195	21616.679959	0.000000	5058.997125	5058.997125
443.290000	1043.400000	26980.111111	0.612120	21595.758518	0.000000	4220.874763	4220.874763
443.390000	1043.300000	26447.388889	0.612045	21574.834744	0.000000	3491.483297	3491.483297
443.490000	1043.200000	25900.333333	0.611969	21553.913303	0.000000	2863.961962	2863.961962
443.590000	1043.100000	25446.444444	0.611894	21532.991862	0.000000	2331.802697	2331.802697
443.690000	1043.000000	24846.833333	0.611818	21512.070421	0.000000	1884.956685	1884.956685
443.790000	1042.900000	24395.333333	0.611743	21491.148980	0.000000	1511.386603	1511.386603
443.890000	1042.800000	24213.777778	0.611667	21470.225206	0.000000	1201.998591	1201.998591
443.990000	1042.700000	24166.000000	0.611592	21449.303765	0.000000	948.373579	948.373579
444.090000	1042.600000	23919.944444	0.611517	21428.382324	0.000000	743.270977	743.270977
444.190000	1042.500000	24008.333333	0.611441	21407.460883	0.000000	578.747482	578.747482
444.290000	1042.400000	23905.611111	0.611366	21386.537109	0.000000	447.034977	447.034977
444.390000	1042.300000	23779.000000	0.611290	21365.615668	0.000000	342.508403	342.508403
444.490000	1042.200000	23306.000000	0.611215	21344.694227	0.000000	260.385535	260.385535
444.590000	1042.100000	23186.555556	0.611139	21323.772786	0.000000	196.730938	196.730938
444.690000	1042.000000	23370.500000	0.611064	21302.851345	0.000000	147.734457	147.734457
444.790000	1041.900000	23532.944444	0.610989	21281.927572	0.000000	110.037766	110.037766
444.890000	1041.800000	23160.277778	0.610913	21261.006131	0.000000	81.284828	81.284828
444.990000	1041.700000	22957.222222	0.610838	21240.084690	0.000000	59.579783	59.579783
445.090000	1041.600000	23105.333333	0.610762	21219.163249	0.000000	43.418409	43.418409
445.190000	1041.500000	23079.055556	0.610687	21198.241808	0.000000	31.457493	31.457493
445.290000	1041.400000	23019.333333	0.610611	21177.318034	0.000000	22.599848	22.599848
445.390000	1041.300000	23220.000000	0.610536	21156.396593	0.000000	16.098053	16.098053
445.490000	1041.200000	22978.722222	0.610460	21135.475152	0.000000	11.377449	11.377449
445.590000	1041.100000	23117.277778	0.610385	21114.553711	0.000000	7.997841	7.997841
445.690000	1041.000000	22565.444444	0.610310	21093.632270	0.000000	5.590708	5.590708
445.790000	1040.900000	22687.277778	0.610234	21072.708496	0.000000	3.873793	3.873793
445.890000	1040.800000	22995.444444	0.610159	21051.787055	0.000000	2.660362	2.660362
445.990000	1040.700000	22799.555556	0.610083	21030.865614	0.000000	1.812707	1.812707
446.090000	1040.600000	22539.166667	0.610008	21009.944173	0.000000	1.229018	1.229018
446.190000	1040.500000	23021.722222	0.609932	20989.020399	0.000000	0.828754	0.828754
446.290000	1040.400000	22880.777778	0.609857	20968.098958	0.000000	0.553718	0.553718
446.390000	1040.300000	23162.666667	0.609782	20947.177517	0.000000	0.366534	0.366534
446.490000	1040.200000	22801.944444	0.609706	20926.256076	0.000000	0.240718	0.240718
446.590000	1040.100000	22357.611111	0.609631	20905.334635	0.000000	0.157386	0.157386
446.690000	1040.000000	22446.000000	0.609555	20884.410862	0.000000	0.102355	0.102355
446.790000	1039.900000	22434.055556	0.609480	20863.489421	0.000000	0.065925	0.065925
446.890000	1039.800000	22142.611111	0.609404	20842.567980	0.000000	0.042050	0.042050
446.990000	1039.700000	22689.666667	0.609329	20821.646539	0.000000	0.026610	0.026610
447.090000	1039.600000	22398.222222	0.609254	20800.725098	0.000000	0.016775	0.016775
447.190000	1039.500000	22661.000000	0.609178	20779.801324	0.000000	0.010519	0.010519
447.290000	1039.400000	22247.722222	0.609103	20758.879883	0.000000	0.006529	0.006529
447.390000	1039.300000	22360.000000	0.609027	20737.958442	0.000000	0.004012	0.004012
447.490000	1039.200000	22527.222222	0.608952	20717.037001	0.000000	0.002446	0.002446
447.590000	1039.100000	22102.000000	0.608876	20696.115560	0.000000	0.001486	0.001486
447.690000	1039.000000	22123.500000	0.608801	20675.191786	0.000000	0.000898	0.000898
447.790000	1038.900000	22142.611111	0.608726	20654.270345	0.000000	0.000537	0.000537
447.890000	1038.800000	22381.500000	0.608650	20633.348904	0.000000	0.000318	0.000318
447.990000	1038.700000	22512.888889	0.608575	20612.427463	0.000000	0.000187	0.000187
448.090000	1038.600000	21975.388889	0.608499	20591.503689	0.000000	0.000109	0.000109
448.190000	1038.500000	21894.166667	0.608424	20570.582248	0.000000	0.000064	0.000064
448.290000	1038.400000	21918.055556	0.608348	20549.660807	0.000000	0.000037	0.000037
448.390000	1038.300000	22219.055556	0.608273	20528.739366	0.000000	0.000021	0.000021
448.490000	1038.200000	21731.722222	0.608197	20507.817925	0.000000	0.000012	0.000012
448.590000	1038.100000	21667.222222	0.608122	20486.894151	0.000000	0.000007	0.000007
448.690000	1038.000000	21521.500000	0.608047	20465.972711	0.000000	0.000004	0.000004
448.790000	1037.900000	21860.722222	0.607971	20445.051270	0.000000	0.000002	0.000002
448.890000	1037.800000	21640.944444	0.607896	20424.129829	0.000000	0.000001	0.000001
448.990000	1037.700000	21824.888889	0.607820	20403.208388	0.000000	0.000001	0.000001
449.090000	1037.600000	21423.555556	0.607745	20382.284614	0.000000	0.000000	0.000000
449.190000	1037.500000	21194.222222	0.607669	20361.363173	0.000000	0.000000	0.000000
449.290000	1037.400000	21631.388889	0.607594	20340.441732	0.000000	0.000000	0.000000
449.390000	1037.300000	21473.722222	0.607519	20319.520291	0.000000	0.000000	0.000000
449.490000	1037.200000	21662.444444	0.607443	20298.598850	0.000000	0.000000	0.000000
449.590000	1037.100000	21480.888889	0.607368	20277.675076	0.000000	0.000000	0.000000
449.690000	1037.000000	21476.111111	0.607292	20256.753635	0.000000	0.000000	0.000000
449.790000	1036.900000	21617.055556	0.607217	20235.832194	0.000000	0.000000	0.000000
449.890000	1036.800000	21533.444444	0.607141	20214.910753	0.000000	0.000000	0.000000
449.990000	1036.700000	21265.888889	0.607066	20193.989312	0.000000	0.000000	0.000000
450.090000	1036.600000	21285.000000	0.606991	20173.065538	0.000000	0.000000	0.000000
450.190000	1036.500000	21084.333333	0.606915	20152.144097	0.000000	0.000000	0.000000
450.290000	1036.400000	21244.388889	0.606840	20131.222656	0.000000	0.000000	0.000000
450.390000	1036.300000	21411.611111	0.606764	20110.301215	0.000000	0.000000	0.000000
450.490000	1036.200000	20668.666667	0.606689	20089.377441	0.000000	0.000000	0.000000
450.590000	1036.100000	21074.777778	0.606613	20068.456000	0.000000	0.000000	0.000000
450.690000	1036.000000	21382.944444	0.606538	20047.534559	0.000000	0.000000	0.000000
450.790000	1035.900000	21046.111111	0.606462	20026.613118	0.000000	0.000000	0.000000
450.890000	1035.800000	21003.111111	0.606387	20005.691678	0.000000	0.000000	0.000000
450.990000	1035.700000	21029.388889	0.606312	19984.767904	0.000000	0.000000	0.000000
451.090000	1035.600000	20876.500000	0.606236	19963.846463	0.000000	0.000000	0.000000
451.190000	1035.500000	21113.000000	0.606161	19942.925022	0.000000	0.000000	0.000000
451.290000	1035.400000	20962.500000	0.606085	19922.003581	0.000000	0.000000	0.000000
451.390000	1035.300000	20809.611111	0.606010	19901.082140	0.000000	0.000000	0.000000
451.490000	1035.200000	20802.444444	0.605934	19880.158366	0.000000	0.000000	0.000000
451.590000	1035.100000	20733.166667	0.605859	19859.236925	0.000000	0.000000	0.000000
451.690000	1035.000000	20348.555556	0.605784	19838.315484	0.000000	0.000000	0.000000
451.790000	1034.900000	20709.277778	0.605708	19817.394043	0.000000	0.000000	0.000000
451.890000	1034.800000	20479.944444	0.605633	19796.472602	0.000000	0.000000	0.000000
451.990000	1034.700000	20604.166667	0.605557	19775.548828	0.000000	0.000000	0.000000
452.090000	1034.600000	20389.166667	0.605482	19754.627387	0.000000	0.000000	0.000000
452.190000	1034.500000	20045.166667	0.605406	19733.705946	0.000000	0.000000	0.000000
452.290000	1034.400000	20322.277778	0.605331	19712.784505	0.000000	0.000000	0.000000
452.390000	1034.300000	20489.500000	0.605256	19691.860731	0.000000	0.000000	0.000000
452.490000	1034.200000	20155.055556	0.605180	19670.939290	0.000000	0.000000	0.000000
452.590000	1034.100000	20016.500000	0.605105	19650.017849	0.000000	0.000000	0.000000
452.690000	1034.000000	20183.722222	0.605029	19629.096408	0.000000	0.000000	0.000000
452.790000	1033.900000	20257.777778	0.604954	19608.174967	0.000000	0.000000	0.000000
452.890000	1033.800000	20073.833333	0.604878	19587.251194	0.000000	0.000000	0.000000
452.990000	1033.700000	20014.111111	0.604803	19566.329753	0.000000	0.000000	0.000000
453.090000	1033.600000	19973.500000	0.604728	19545.408312	0.000000	0.000000	0.000000
453.190000	1033.500000	20210.000000	0.604652	19524.486871	0.000000	0.000000	0.000000
453.290000	1033.400000	20047.555556	0.604577	19503.564263	0.000000	0.000000	0.000000
453.390000	1033.300000	19598.444444	0.604501	19482.642822	0.000000	0.000000	0.000000
453.490000	1033.200000	19691.611111	0.604426	19461.720215	0.000000	0.000000	0.000000
453.590000	1033.100000	19995.000000	0.604350	19440.798774	0.000000	0.000000	0.000000
453.690000	1033.000000	20042.777778	0.604275	19419.876166	0.000000	0.000000	0.000000
453.790000	1032.900000	19959.166667	0.604199	19398.954725	0.000000	0.000000	0.000000
453.890000	1032.800000	19440.777778	0.604124	19378.033285	0.000000	0.000000	0.000000
453.990000	1032.700000	19428.833333	0.604049	19357.110677	0.000000	0.000000	0.000000
454.090000	1032.600000	19608.000000	0.603973	19336.189236	0.000000	0.000000	0.000000
454.190000	1032.500000	19452.722222	0.603898	19315.266629	0.000000	0.000000	0.000000
454.290000	1032.400000	19565.000000	0.603822	19294.345188	0.000000	0.000000	0.000000
454.390000	1032.300000	19328.500000	0.603747	19273.423747	0.000000	0.000000	0.000000
454.490000	1032.200000	19388.222222	0.603671	19252.501139	0.000000	0.000000	0.000000
454.590000	1032.100000	19572.166667	0.603596	19231.579698	0.000000	0.000000	0.000000
454.690000	1032.000000	19715.500000	0.603521	19210.657091	0.000000	0.000000	0.000000
454.790000	1031.900000	19641.444444	0.603445	19189.735650	0.000000	0.000000	0.000000
454.890000	1031.800000	19708.333333	0.603370	19168.813043	0.000000	0.000000	0.000000
454.990000	1031.700000	19639.055556	0.603294	19147.891602	0.000000	0.000000	0.000000
455.090000	1031.600000	19299.833333	0.603219	19126.970161	0.000000	0.000000	0.000000
455.190000	1031.500000	19624.722222	0.603143	19106.047553	0.000000	0.000000	0.000000
455.290000	1031.400000	19326.111111	0.603068	19085.126112	0.000000	0.000000	0.000000
455.390000	1031.300000	19135.000000	0.602993	19064.203505	0.000000	0.000000	0.000000
455.490000	1031.200000	19015.555556	0.602917	19043.282064	0.000000	0.000000	0.000000
455.590000	1031.100000	18857.888889	0.602842	19022.359456	0.000000	0.000000	0.000000
455.690000	1031.000000	19008.388889	0.602766	19001.438015	0.000000	0.000000	0.000000
455.790000	1030.900000	18759.944444	0.602691	18980.516574	0.000000	0.000000	0.000000
455.890000	1030.800000	18903.277778	0.602615	18959.593967	0.000000	0.000000	0.000000
455.990000	1030.700000	18728.888889	0.602540	18938.672526	0.000000	0.000000	0.000000
456.090000	1030.600000	18580.777778	0.602465	18917.749919	0.000000	0.000000	0.000000
456.190000	1030.500000	18712.166667	0.602389	18896.828478	0.000000	0.000000	0.000000
456.290000	1030.400000	18635.722222	0.602314	18875.907037	0.000000	0.000000	0.000000
456.390000	1030.300000	18750.388889	0.602238	18854.984429	0.000000	0.000000	0.000000
456.490000	1030.200000	18587.944444	0.602163	18834.062988	0.000000	0.000000	0.000000
456.590000	1030.100000	18666.777778	0.602087	18813.140381	0.000000	0.000000	0.000000
456.690000	1030.000000	18621.388889	0.602012	18792.218940	0.000000	0.000000	0.000000
456.790000	1029.900000	18513.888889	0.601936	18771.296332	0.000000	0.000000	0.000000
456.890000	1029.800000	18222.444444	0.601861	18750.374891	0.000000	0.000000	0.000000
456.990000	1029.700000	18368.166667	0.601786	18729.453451	0.000000	0.000000	0.000000
457.090000	1029.600000	18103.000000	0.601710	18708.530843	0.000000	0.000000	0.000000
457.190000	1029.500000	18189.000000	0.601635	18687.609402	0.000000	0.000000	0.000000
457.290000	1029.400000	17687.333333	0.601559	18666.686795	0.000000	0.000000	0.000000
457.390000	1029.300000	17811.555556	0.601484	18645.765354	0.000000	0.000000	0.000000
457.490000	1029.200000	17718.388889	0.601408	18624.843913	0.000000	0.000000	0.000000
457.590000	1029.100000	17730.333333	0.601333	18603.921305	0.000000	0.000000	0.000000
457.690000	1029.000000	17909.500000	0.601258	18582.999864	0.000000	0.000000	0.000000
457.790000	1028.900000	17307.500000	0.601182	18562.077257	0.000000	0.000000	0.000000
457.890000	1028.800000	17587.000000	0.601107	18541.155816	0.000001	0.000000	0.000001
457.990000	1028.700000	17751.833333	0.601031	18520.233209	0.000001	0.000000	0.000001
458.090000	1028.600000	17276.444444	0.600956	18499.311768	0.000003	0.000000	0.000003
458.190000	1028.500000	17321.833333	0.600880	18478.390327	0.000005	0.000000	0.000005
458.290000	1028.400000	17505.777778	0.600805	18457.467719	0.000010	0.000000	0.000010
458.390000	1028.300000	17168.944444	0.600730	18436.546278	0.000019	0.000000	0.000019
458.490000	1028.200000	17216.722222	0.600654	18415.623671	0.000036	0.000000	0.000036
458.590000	1028.100000	17424.555556	0.600579	18394.702230	0.000068	0.000000	0.000068
458.690000	1028.000000	17075.777778	0.600503	18373.779622	0.000128	0.000000	0.000128
458.790000	1027.900000	17216.722222	0.600428	18352.858181	0.000239	0.000000	0.000239
458.890000	1027.800000	17264.500000	0.600352	18331.936740	0.000439	0.000000	0.000439
458.990000	1027.700000	17254.944444	0.600277	18311.014133	0.000800	0.000000	0.000800
459.090000	1027.600000	17252.555556	0.600202	18290.092692	0.001443	0.000000	0.001443
459.190000	1027.500000	17204.777778	0.600126	18269.170085	0.002579	0.000000	0.002579
459.290000	1027.400000	16930.055556	0.600051	18248.248644	0.004565	0.000000	0.004565
459.390000	1027.300000	16989.777778	0.599975	18227.327203	0.008002	0.000000	0.008002
459.490000	1027.200000	16872.722222	0.599900	18206.404595	0.013895	0.000000	0.013895
459.590000	1027.100000	17063.833333	0.599824	18185.483154	0.023898	0.000000	0.023898
459.690000	1027.000000	17216.722222	0.599749	18164.560547	0.040750	0.000000	0.040750
459.790000	1026.900000	17159.388889	0.599673	18143.639106	0.068906	0.000000	0.068906
459.890000	1026.800000	17085.333333	0.599598	18122.716498	0.115436	0.000000	0.115436
459.990000	1026.700000	17075.777778	0.599552	18101.795058	0.191521	0.000000	0.191521
460.090000	1026.600000	16934.833333	0.599514	18080.873617	0.314700	0.000000	0.314700
460.190000	1026.500000	17438.888889	0.599476	18059.951009	0.512148	0.000000	0.512148
460.290000	1026.400000	16992.166667	0.599438	18039.029568	0.825523	0.000000	0.825523
460.390000	1026.300000	17207.166667	0.599399	18018.106961	1.317980	0.000000	1.317980
460.490000	1026.200000	17498.611111	0.599361	17997.185520	2.084244	0.000000	2.084244
460.590000	1026.100000	17044.722222	0.599323	17976.262912	3.264828	0.000000	3.264828
460.690000	1026.000000	17056.666667	0.599285	17955.341471	5.065892	0.000000	5.065892
460.790000	1025.900000	17496.222222	0.599247	17934.420030	7.786581	0.000000	7.786581
460.890000	1025.800000	17503.388889	0.599208	17913.497423	11.856146	0.000000	11.856146
460.990000	1025.700000	17864.111111	0.599170	17892.575982	17.883651	0.000000	17.883651
461.090000	1025.600000	17859.333333	0.599132	17871.653375	26.723530	0.000000	26.723530
461.190000	1025.500000	17809.166667	0.599094	17850.731934	39.560787	0.000000	39.560787
461.290000	1025.400000	18033.722222	0.599055	17829.810493	58.019876	0.000000	58.019876
461.390000	1025.300000	18365.777778	0.599017	17808.887885	84.301567	0.000000	84.301567
461.490000	1025.200000	18659.611111	0.598979	17787.966444	121.351854	0.000000	121.351854
461.590000	1025.100000	18860.277778	0.598941	17767.043837	173.066281	0.000000	173.066281
461.690000	1025.000000	18877.000000	0.598903	17746.122396	244.531680	0.000000	244.531680
461.790000	1024.900000	19166.055556	0.598864	17725.199788	342.305440	0.000000	342.305440
461.890000	1024.800000	19507.666667	0.598826	17704.278347	474.728423	0.000000	474.728423
461.990000	1024.700000	19720.277778	0.598788	17683.356906	652.263628	0.000000	652.263628
462.090000	1024.600000	20162.222222	0.598750	17662.434299	887.846361	0.000000	887.846361
462.190000	1024.500000	20183.722222	0.598711	17641.512858	1197.798206	0.000000	1197.798206
462.290000	1024.400000	20986.388889	0.598673	17620.590251	1601.077396	0.000000	1601.077396
462.390000	1024.300000	21693.500000	0.598635	17599.668810	2119.696075	0.000000	2119.696075
462.490000	1024.200000	22462.722222	0.598597	17578.747369	2779.322917	0.000000	2779.322917
462.590000	1024.100000	23296.444444	0.598559	17557.824761	3608.879164	0.000000	3608.879164
462.690000	1024.000000	24225.722222	0.598520	17536.903320	4640.111348	0.000000	4640.111348
462.790000	1023.900000	25499.000000	0.598482	17515.980713	5906.794895	0.000000	5906.794895
462.890000	1023.800000	26875.000000	0.598444	17495.059272	7443.479750	0.000000	7443.479750
462.990000	1023.700000	28934.222222	0.598406	17474.136664	9283.700467	0.000000	9283.700467
463.090000	1023.600000	30957.611111	0.598367	17453.215224	11457.596354	0.000000	11457.596354
463.190000	1023.500000	33425.333333	0.598329	17432.293783	13988.915744	0.000000	13988.915744
463.290000	1023.400000	36234.666667	0.598291	17411.371175	16891.463569	0.000000	16891.463569
463.390000	1023.300000	39161.055556	0.598253	17390.449734	20165.108019	0.000000	20165.108019
463.490000	1023.200000	42785.000000	0.598215	17369.527127	23791.623318	0.000000	23791.623318
463.590000	1023.100000	46337.277778	0.598176	17348.605686	27730.740126	0.000000	27730.740126
463.690000	1023.000000	50527.388889	0.598138	17327.683078	31916.927300	0.000000	31916.927300
463.790000	1022.900000	54495.333333	0.598100	17306.761637	36257.596734	0.000000	36257.596734
463.890000	1022.800000	58398.777778	0.598062	17285.840196	40633.376302	0.000000	40633.376302
463.990000	1022.700000	62999.777778	0.598023	17264.917589	44901.154297	0.000000	44901.154297
464.090000	1022.600000	67170.777778	0.597985	17243.996148	48900.270942	0.000000	48900.270942
464.190000	1022.500000	70947.611111	0.597947	17223.073541	52461.954970	0.000000	52461.954970
464.290000	1022.400000	73348.444444	0.597909	17202.152100	55421.415039	0.000000	55421.415039
464.390000	1022.300000	75312.111111	0.597871	17181.230659	57631.505859	0.000000	57631.505859
464.490000	1022.200000	77053.611111	0.597832	17160.308051	58976.300998	0.000000	58976.300998
464.590000	1022.100000	76946.111111	0.597794	17139.386610	59379.859918	0.000000	59379.859918
464.690000	1022.000000	75890.222222	0.597756	17118.464003	58817.831814	0.000000	58817.831814
464.790000	1021.900000	75073.222222	0.597718	17097.542562	57324.123047	0.000000	57324.123047
464.890000	1021.800000	72447.833333	0.597679	17076.619954	54981.626194	0.000000	54981.626194
464.990000	1021.700000	69079.500000	0.597641	17055.698513	51912.295898	0.000000	51912.295898
465.090000	1021.600000	64464.166667	0.597603	17034.777072	48267.136068	0.000000	48267.136068
465.190000	1021.500000	60448.444444	0.597565	17013.854465	44212.491753	0.000000	44212.491753
465.290000	1021.400000	55816.388889	0.597526	16992.933024	39916.546332	0.000000	39916.546332
465.390000	1021.300000	51975.055556	0.597488	16972.010417	35537.587023	0.000000	35537.587023
465.490000	1021.200000	48370.222222	0.597450	16951.088976	31215.132867	0.000000	31215.132867
465.590000	1021.100000	44134.722222	0.597412	16930.167535	27064.242459	0.000000	27064.242459
465.690000	1021.000000	40033.000000	0.597374	16909.244927	23172.992079	0.000000	23172.992079
465.790000	1020.900000	37173.500000	0.597335	16888.323486	19602.571343	0.000000	19602.571343
465.890000	1020.800000	33695.277778	0.597297	16867.400879	16389.372314	0.000000	16389.372314
465.990000	1020.700000	31447.333333	0.597259	16846.479438	13548.367540	0.000000	13548.367540
466.090000	1020.600000	29144.444444	0.597221	16825.556831	11077.115641	0.000000	11077.115641
466.190000	1020.500000	27374.277778	0.597182	16804.635390	8959.921455	0.000000	8959.921455
466.290000	1020.400000	25981.555556	0.597144	16783.713949	7171.764052	0.000000	7171.764052
466.390000	1020.300000	24428.777778	0.597106	16762.791341	5681.767510	0.000000	5681.767510
466.490000	1020.200000	22942.888889	0.597068	16741.869900	4456.089627	0.000000	4456.089627
466.590000	1020.100000	21784.277778	0.597030	16720.947293	3460.208157	0.000000	3460.208157
466.690000	1020.000000	21187.055556	0.596991	16700.025852	2660.615377	0.000000	2660.615377
466.790000	1019.900000	20508.611111	0.596953	16679.103244	2025.988905	0.000000	2025.988905
466.890000	1019.800000	19983.055556	0.596915	16658.181803	1527.925110	0.000000	1527.925110
466.990000	1019.700000	19517.222222	0.596877	16637.260362	1141.312225	0.000000	1141.312225
467.090000	1019.600000	19216.222222	0.596838	16616.337755	844.798318	0.000000	844.798318
467.190000	1019.500000	19013.166667	0.596800	16595.416314	619.704810	0.000000	619.704810
467.290000	1019.400000	18578.388889	0.596762	16574.493707	450.356187	0.000000	450.356187
467.390000	1019.300000	18387.277778	0.596724	16553.572266	324.247014	0.000000	324.247014
467.490000	1019.200000	17797.222222	0.596686	16532.650825	231.286517	0.000000	231.286517
467.590000	1019.100000	17644.333333	0.596647	16511.728217	163.448830	0.000000	163.448830
467.690000	1019.000000	17534.444444	0.596609	16490.806776	114.438170	0.000000	114.438170
467.790000	1018.900000	17630.000000	0.596571	16469.884169	79.380863	0.000000	79.380863
467.890000	1018.800000	17403.055556	0.596533	16448.962728	54.552290	0.000000	54.552290
467.990000	1018.700000	17252.555556	0.596494	16428.040120	37.141324	0.000000	37.141324
468.090000	1018.600000	17078.166667	0.596456	16407.118679	25.052010	0.000000	25.052010
468.190000	1018.500000	16949.166667	0.596418	16386.197238	16.740214	0.000000	16.740214
468.290000	1018.400000	17106.833333	0.596380	16365.274631	11.081648	0.000000	11.081648
468.390000	1018.300000	16743.722222	0.596342	16344.353190	7.267135	0.000000	7.267135
468.490000	1018.200000	16786.722222	0.596303	16323.430583	4.720929	0.000000	4.720929
468.590000	1018.100000	17054.277778	0.596265	16302.509142	3.037991	0.000000	3.037991
468.690000	1018.000000	16899.000000	0.596227	16281.586534	1.936551	0.000000	1.936551
468.790000	1017.900000	16569.333333	0.596189	16260.665093	1.222765	0.000000	1.222765
468.890000	1017.800000	16459.444444	0.596150	16239.743652	0.764744	0.000000	0.764744
468.990000	1017.700000	16789.111111	0.596112	16218.821045	0.473735	0.000000	0.473735
469.090000	1017.600000	16633.833333	0.596074	16197.899604	0.290661	0.000000	0.290661
469.190000	1017.500000	16507.222222	0.596036	16176.976997	0.176627	0.000000	0.176627
469.290000	1017.400000	16156.055556	0.595998	16156.055556	0.106300	0.000000	0.106300
469.390000	1017.300000	16261.166667	0.595959	16303.994032	0.063357	0.000000	0.063357
469.490000	1017.200000	16218.166667	0.595921	16250.387505	0.037420	0.000000	0.037420
469.590000	1017.100000	16347.166667	0.595883	16217.879720	0.021918	0.000000	0.021918
469.690000	1017.000000	15917.166667	0.595845	16206.069417	0.012725	0.000000	0.012725
469.790000	1016.900000	15974.500000	0.595806	16211.879503	0.007318	0.000000	0.007318
469.890000	1016.800000	16354.333333	0.595768	16224.091064	0.004168	0.000000	0.004168
469.990000	1016.700000	16383.000000	0.595730	16240.125081	0.002351	0.000000	0.002351
