# Supplementary material for: Influence of the magnetic field on bandgap and chemical composition of zinc thin films prepared by sparking discharge process
Source: Sci Rep. 2020 Jan 29;10:1388. doi: 10.1038/s41598-020-58183-4 (PMC6989455; doi:10.1038/s41598-020-58183-4)
Supplement: Supplementary file 5 — Related Manuscript File. [file 41598_2020_58183_MOESM5_ESM.zip › XPS_7-3-2019_Stefan/XPS_7-3-2019/7_ZnN2-0.2_Quartz/C 1s]

Dataset C 1s:55(7-3-2019)
Dwell Time (s)	0.250000
Number of sweeps	3
Kinetic Energy(eV)	Binding Energy(eV)	Intensity(cps)	Transmission Value	Background(cps)	C 1s(cps)	C 1s(cps)	C 1s(cps)	C 1s(cps)	Envelope(cps)
1183.690000	303.000000	1906.666667	0.567284	1882.784017	0.000000	0.000000	0.000000	0.000000	0.000000
1183.790000	302.900000	1864.000000	0.567264	1879.605306	0.000000	0.000000	0.000000	0.000000	0.000000
1183.890000	302.800000	1854.666667	0.567243	1874.341309	0.000000	0.000000	0.000000	0.000000	0.000000
1183.990000	302.700000	1892.000000	0.567223	1867.344076	0.000000	0.000000	0.000000	0.000000	0.000000
1184.090000	302.600000	1865.333333	0.567203	1858.741374	0.000000	0.000000	0.000000	0.000000	0.000000
1184.190000	302.500000	1894.666667	0.567183	1849.653320	0.000000	0.000000	0.000000	0.000000	0.000000
1184.290000	302.400000	1802.666667	0.567162	1841.296061	0.000000	0.000000	0.000000	0.000000	0.000000
1184.390000	302.300000	1784.000000	0.567142	1834.357422	0.000000	0.000000	0.000000	0.000000	0.000000
1184.490000	302.200000	1936.000000	0.567122	1828.048014	0.000000	0.000000	0.000000	0.000000	0.000000
1184.590000	302.100000	1868.000000	0.567101	1823.370768	0.000000	0.000000	0.000000	0.000000	0.000000
1184.690000	302.000000	1830.666667	0.567081	1819.695964	0.000000	0.000000	0.000000	0.000000	0.000000
1184.790000	301.900000	1820.000000	0.567061	1816.192057	0.000000	0.000000	0.000000	0.000000	0.000000
1184.890000	301.800000	1794.666667	0.567041	1812.885417	0.000000	0.000000	0.000000	0.000000	0.000000
1184.990000	301.700000	1766.666667	0.567020	1810.181315	0.000000	0.000000	0.000000	0.000000	0.000000
1185.090000	301.600000	1816.000000	0.567000	1806.416016	0.000000	0.000000	0.000000	0.000000	0.000000
1185.190000	301.500000	1840.000000	0.566980	1800.885417	0.000000	0.000000	0.000000	0.000000	0.000000
1185.290000	301.400000	1837.333333	0.566960	1794.154622	0.000000	0.000000	0.000000	0.000000	0.000000
1185.390000	301.300000	1782.666667	0.566939	1786.090658	0.000000	0.000000	0.000000	0.000000	0.000000
1185.490000	301.200000	1745.333333	0.566919	1776.970703	0.000000	0.000000	0.000000	0.000000	0.000000
1185.590000	301.100000	1760.000000	0.566899	1769.034668	0.000000	0.000000	0.000000	0.000000	0.000000
1185.690000	301.000000	1714.666667	0.566878	1763.392090	0.000000	0.000000	0.000000	0.000000	0.000000
1185.790000	300.900000	1766.666667	0.566858	1758.581380	0.000000	0.000000	0.000000	0.000000	0.000000
1185.890000	300.800000	1818.666667	0.566838	1754.186686	0.000000	0.000000	0.000000	0.000000	0.000000
1185.990000	300.700000	1736.000000	0.566818	1750.368001	0.000000	0.000000	0.000000	0.000000	0.000000
1186.090000	300.600000	1734.666667	0.566797	1746.090658	0.000000	0.000000	0.000000	0.000000	0.000000
1186.190000	300.500000	1734.666667	0.566777	1740.992025	0.000000	0.000000	0.000000	0.000000	0.000000
1186.290000	300.400000	1746.666667	0.566757	1736.672038	0.000000	0.000000	0.000000	0.000000	0.000000
1186.390000	300.300000	1720.000000	0.566737	1733.418620	0.000000	0.000000	0.000000	0.000000	0.000000
1186.490000	300.200000	1686.666667	0.566716	1730.357422	0.000000	0.000000	0.000000	0.000000	0.000000
1186.590000	300.100000	1760.000000	0.566696	1726.421387	0.000000	0.000000	0.000000	0.000000	0.000000
1186.690000	300.000000	1770.666667	0.566676	1721.162760	0.000000	0.000000	0.000000	0.000000	0.000000
1186.790000	299.900000	1732.000000	0.566655	1714.282715	0.000000	0.000000	0.000000	0.000000	0.000000
1186.890000	299.800000	1686.666667	0.566635	1706.581380	0.000000	0.000000	0.000000	0.000000	0.000000
1186.990000	299.700000	1633.333333	0.566615	1698.197266	0.000000	0.000000	0.000000	0.000000	0.000000
1187.090000	299.600000	1726.666667	0.566595	1690.293294	0.000000	0.000000	0.000000	0.000000	0.000000
1187.190000	299.500000	1689.333333	0.566574	1684.181315	0.000000	0.000000	0.000000	0.000000	0.000000
1187.290000	299.400000	1666.666667	0.566554	1679.317383	0.000000	0.000000	0.000000	0.000000	0.000000
1187.390000	299.300000	1681.333333	0.566534	1674.709310	0.000000	0.000000	0.000000	0.000000	0.000000
1187.490000	299.200000	1676.000000	0.566514	1671.594727	0.000000	0.000000	0.000000	0.000000	0.000000
1187.590000	299.100000	1652.000000	0.566493	1670.111979	0.000000	0.000000	0.000000	0.000000	0.000000
1187.690000	299.000000	1636.000000	0.566473	1668.554688	0.000000	0.000000	0.000000	0.000000	0.000000
1187.790000	298.900000	1714.666667	0.566453	1667.840007	0.000000	0.000000	0.000000	0.000000	0.000000
1187.890000	298.800000	1636.000000	0.566432	1666.794596	0.000000	0.000000	0.000000	0.000000	0.000000
1187.990000	298.700000	1690.666667	0.566412	1663.360026	0.000000	0.000000	0.000000	0.000000	0.000000
1188.090000	298.600000	1690.666667	0.566392	1656.992025	0.000000	0.000000	0.000000	0.000000	0.000000
1188.190000	298.500000	1628.000000	0.566372	1648.639974	0.000000	0.000000	0.000000	0.000000	0.000000
1188.290000	298.400000	1662.666667	0.566351	1637.621257	0.000000	0.000000	0.000000	0.000000	0.000000
1188.390000	298.300000	1665.333333	0.566331	1627.306641	0.000000	0.000000	0.000000	0.000000	0.000000
1188.490000	298.200000	1530.666667	0.566311	1620.245280	0.000000	0.000000	0.000000	0.000000	0.000000
1188.590000	298.100000	1585.333333	0.566291	1616.672038	0.000000	0.000000	0.000000	0.000000	0.000000
1188.690000	298.000000	1597.333333	0.566270	1616.149414	0.000000	0.000000	0.000000	0.000000	0.000000
1188.790000	297.900000	1629.333333	0.566250	1618.026693	0.000000	0.000000	0.000000	0.000000	0.000000
1188.890000	297.800000	1684.000000	0.566230	1619.616048	0.000000	0.000000	0.000000	0.000000	0.000000
1188.990000	297.700000	1617.333333	0.566209	1617.493327	0.000000	0.000000	0.000000	0.000000	0.000000
1189.090000	297.600000	1654.666667	0.566189	1611.541341	0.000000	0.000000	0.000000	0.000000	0.000000
1189.190000	297.500000	1573.333333	0.566169	1602.421387	0.000000	0.000000	0.000000	0.000000	0.000000
1189.290000	297.400000	1560.000000	0.566149	1590.624023	0.000000	0.000000	0.000000	0.000000	0.000000
1189.390000	297.300000	1610.666667	0.566128	1576.576009	0.000000	0.000000	0.000000	0.000000	0.000000
1189.490000	297.200000	1614.666667	0.566108	1564.117350	0.000000	0.000000	0.000000	0.000000	0.000000
1189.590000	297.100000	1470.666667	0.566088	1553.546712	0.000000	0.000000	0.000000	0.000000	0.000000
1189.690000	297.000000	1541.333333	0.566067	1544.639974	0.000000	0.000000	0.000000	0.000000	0.000000
1189.790000	296.900000	1537.333333	0.566047	1538.581380	0.000000	0.000000	0.000000	0.000000	0.000000
1189.890000	296.800000	1506.666667	0.566027	1535.413249	0.000000	0.000000	0.000000	0.000000	0.000000
1189.990000	296.700000	1576.000000	0.566033	1533.279948	0.000000	0.000000	0.000000	0.000000	0.000000
1190.090000	296.600000	1513.333333	0.566045	1532.223958	0.000000	0.000000	0.000000	0.000000	0.000000
1190.190000	296.500000	1538.666667	0.566057	1532.138672	0.000000	0.000000	0.000000	0.000000	0.000000
1190.290000	296.400000	1533.333333	0.566070	1531.961751	0.000000	0.000000	0.000000	0.000000	0.000000
1190.390000	296.300000	1520.000000	0.566082	1532.376139	0.000000	0.000000	0.000000	0.000000	0.000000
1190.490000	296.200000	1506.666667	0.566095	1532.923014	0.000000	0.000000	0.000000	0.000000	0.000000
1190.590000	296.100000	1550.666667	0.566107	1532.546387	0.000000	0.000000	0.000000	0.000000	0.000000
1190.690000	296.000000	1570.666667	0.566119	1531.182292	0.000000	0.000000	0.000000	0.000000	0.000000
1190.790000	295.900000	1534.666667	0.566132	1529.190592	0.000000	0.000000	0.000000	0.000000	0.000000
1190.890000	295.800000	1620.000000	0.566144	1526.613770	0.000000	0.000000	0.000000	0.000000	0.000000
1190.990000	295.700000	1492.000000	0.566156	1523.729167	0.000000	0.000000	0.000000	0.000000	0.000000
1191.090000	295.600000	1525.333333	0.566169	1521.688965	0.000000	0.000000	0.000000	0.000000	0.000000
1191.190000	295.500000	1505.333333	0.566181	1519.661133	0.000000	0.000000	0.000000	0.000000	0.000000
1191.290000	295.400000	1533.333333	0.566193	1516.549805	0.000000	0.000000	0.000000	0.000000	0.000000
1191.390000	295.300000	1545.333333	0.566206	1510.578939	0.000000	0.000000	0.000000	0.000000	0.000000
1191.490000	295.200000	1537.333333	0.566218	1502.740560	0.000000	0.000000	0.000000	0.000000	0.000000
1191.590000	295.100000	1472.000000	0.566231	1492.245280	0.000000	0.000000	0.000000	0.000000	0.000000
1191.690000	295.000000	1486.666667	0.566243	1481.119954	0.000000	0.000000	0.000000	0.000000	0.000000
1191.790000	294.900000	1425.333333	0.566255	1471.130697	0.000000	0.000000	0.000000	0.000000	0.000000
1191.890000	294.800000	1465.333333	0.566268	1464.661296	0.000000	0.000000	0.000000	0.000000	0.000000
1191.990000	294.700000	1532.000000	0.566280	1459.717285	0.000000	0.000000	0.000000	0.000000	0.000000
1192.090000	294.600000	1514.666667	0.566292	1457.215983	0.000000	0.000000	0.000000	0.000000	0.000000
1192.190000	294.500000	1416.000000	0.566305	1455.791992	0.000000	0.000000	0.000000	0.000000	0.000000
1192.290000	294.400000	1464.000000	0.566317	1453.749349	0.000000	0.000000	0.000000	0.000000	0.000000
1192.390000	294.300000	1498.666667	0.566329	1449.888021	0.000000	0.000000	0.000000	0.000000	0.000000
1192.490000	294.200000	1440.000000	0.566342	1446.672038	0.000000	0.000000	0.000000	0.000000	0.000000
1192.590000	294.100000	1404.000000	0.566354	1443.799805	0.000000	0.000000	0.000000	0.000000	0.000000
1192.690000	294.000000	1408.000000	0.566366	1441.164714	0.000000	0.000000	0.000000	0.000000	0.000000
1192.790000	293.900000	1478.666667	0.566379	1440.121419	0.000000	0.000000	0.000000	0.000000	0.000000
1192.890000	293.800000	1433.333333	0.566391	1440.781901	0.000000	0.000000	0.000000	0.000000	0.000000
1192.990000	293.700000	1445.333333	0.566404	1441.300944	0.000000	0.000000	0.000000	0.000000	0.000000
1193.090000	293.600000	1448.000000	0.566416	1441.772298	0.000000	0.000000	0.000000	0.000000	0.000000
1193.190000	293.500000	1529.333333	0.566428	1442.100098	0.000000	0.000000	0.000000	0.000000	0.000000
1193.290000	293.400000	1456.000000	0.566441	1441.558919	0.000000	0.000000	0.000000	0.000000	0.000000
1193.390000	293.300000	1438.666667	0.566453	1439.423503	0.000000	0.000000	0.000000	0.000001	0.000001
1193.490000	293.200000	1450.666667	0.566465	1436.429850	0.000000	0.000000	0.000000	0.000002	0.000002
1193.590000	293.100000	1416.000000	0.566478	1430.798665	0.000000	0.000000	0.000000	0.000005	0.000005
1193.690000	293.000000	1478.666667	0.566490	1424.001953	0.000000	0.000000	0.000000	0.000011	0.000011
1193.790000	292.900000	1384.000000	0.566502	1416.125163	0.000000	0.000000	0.000000	0.000025	0.000025
1193.890000	292.800000	1424.000000	0.566515	1408.149414	0.000000	0.000000	0.000000	0.000055	0.000055
1193.990000	292.700000	1469.333333	0.566527	1399.701335	0.000000	0.000000	0.000000	0.000119	0.000119
1194.090000	292.600000	1400.000000	0.566539	1392.906738	0.000000	0.000000	0.000000	0.000253	0.000253
1194.190000	292.500000	1346.666667	0.566552	1384.842773	0.000000	0.000000	0.000000	0.000527	0.000527
1194.290000	292.400000	1446.666667	0.566564	1374.880046	0.000000	0.000000	0.000000	0.001080	0.001080
1194.390000	292.300000	1400.000000	0.566577	1363.082682	0.000000	0.000000	0.000000	0.002167	0.002167
1194.490000	292.200000	1312.000000	0.566589	1349.973307	0.000000	0.000000	0.000000	0.004262	0.004262
1194.590000	292.100000	1353.333333	0.566601	1335.968018	0.000000	0.000000	0.000000	0.008244	0.008244
1194.690000	292.000000	1294.666667	0.566614	1324.650635	0.000000	0.000000	0.000000	0.015721	0.015721
1194.790000	291.900000	1278.666667	0.566626	1317.472005	0.000000	0.000000	0.000000	0.029436	0.029436
1194.890000	291.800000	1288.000000	0.566638	1314.389323	0.000000	0.000000	0.000000	0.054054	0.054054
1194.990000	291.700000	1298.666667	0.566651	1315.157308	0.000000	0.000000	0.000000	0.097365	0.097365
1195.090000	291.600000	1341.333333	0.566663	1317.877279	0.000000	0.000000	0.000000	0.172238	0.172239
1195.190000	291.500000	1374.666667	0.566675	1320.330648	0.000000	0.000000	0.000000	0.300364	0.300364
1195.290000	291.400000	1328.000000	0.566688	1322.709310	0.000000	0.000000	0.000001	0.514697	0.514698
1195.390000	291.300000	1269.333333	0.566700	1324.639974	0.000000	0.000000	0.000002	0.865470	0.865472
1195.490000	291.200000	1320.000000	0.566712	1325.781331	0.000000	0.000000	0.000006	1.428343	1.428349
1195.590000	291.100000	1333.333333	0.566725	1326.730632	0.000000	0.000000	0.000012	2.314070	2.314082
1195.690000	291.000000	1349.333333	0.566737	1327.978678	0.000000	0.000000	0.000027	3.692711	3.692738
1195.790000	290.900000	1317.333333	0.566750	1327.455973	0.000000	0.000000	0.000059	5.792349	5.792408
1195.890000	290.800000	1368.000000	0.566762	1325.685303	0.000000	0.000000	0.000124	8.919055	8.919179
1195.990000	290.700000	1329.333333	0.566774	1324.554688	0.000000	0.000000	0.000259	13.481626	13.481885
1196.090000	290.600000	1286.666667	0.566787	1286.666667	0.000000	0.000000	0.000530	20.005566	20.006096
1196.190000	290.500000	1293.333333	0.566799	1286.025309	0.000000	0.000000	0.001063	29.184713	29.185776
1196.290000	290.400000	1308.000000	0.566811	1285.383952	0.000000	0.000001	0.002090	41.829079	41.831169
1196.390000	290.300000	1325.333333	0.566824	1284.742594	0.000000	0.000003	0.004042	58.828054	58.832097
1196.490000	290.200000	1392.000000	0.566836	1284.101237	0.000000	0.000006	0.007705	81.146139	81.153849
1196.590000	290.100000	1437.333333	0.566848	1283.459880	0.000000	0.000015	0.014420	109.747864	109.762299
1196.690000	290.000000	1376.000000	0.566861	1282.818604	0.000000	0.000033	0.026467	145.531626	145.558126
1196.790000	289.900000	1442.666667	0.566873	1282.177246	0.000000	0.000073	0.047650	189.096334	189.144063
1196.890000	289.800000	1481.333333	0.566885	1281.535889	0.000000	0.000158	0.084252	240.432536	240.516947
1196.990000	289.700000	1606.666667	0.566898	1280.894531	0.000000	0.000335	0.146873	298.827108	298.974325
1197.090000	289.600000	1686.666667	0.566910	1280.253174	0.000000	0.000701	0.251547	362.698608	362.950846
1197.190000	289.500000	1688.000000	0.566923	1279.611816	0.000000	0.001439	0.422759	429.432292	429.856486
1197.290000	289.400000	1753.333333	0.566935	1278.970459	0.000000	0.002896	0.697346	495.289998	495.990234
1197.390000	289.300000	1898.666667	0.566947	1278.329102	0.000000	0.005711	1.129189	555.742839	556.877726
1197.490000	289.200000	1997.333333	0.566960	1277.687744	0.000000	0.011070	1.801209	606.003337	607.815633
1197.590000	289.100000	1973.333333	0.566972	1277.046387	0.000000	0.021147	2.823874	641.623128	644.468140
1197.690000	289.000000	1929.333333	0.566984	1276.405029	0.000000	0.039699	4.345869	659.178589	663.564168
1197.790000	288.900000	1884.000000	0.566997	1275.763753	0.000000	0.073087	6.565481	656.581746	663.220296
1197.890000	288.800000	1818.666667	0.567009	1275.122396	0.000000	0.131987	9.737334	634.227336	644.096639
1197.990000	288.700000	1932.000000	0.567021	1274.481038	0.000000	0.234038	14.198190	594.544881	608.977091
1198.090000	288.600000	1840.000000	0.567034	1273.839681	0.000000	0.408857	20.338577	541.280640	562.028076
1198.190000	288.500000	1801.333333	0.567046	1273.198324	0.000000	0.702417	28.587474	479.029378	508.319255
1198.290000	288.400000	1762.666667	0.567058	1272.556966	0.000001	1.184161	39.409683	412.560872	453.154704
1198.390000	288.300000	1701.333333	0.567071	1271.915609	0.000003	1.959306	53.268239	346.260783	401.488322
1198.490000	288.200000	1700.000000	0.567083	1271.274251	0.000009	3.182384	70.593714	283.578023	357.354126
1198.590000	288.100000	1633.333333	0.567096	1270.632894	0.000029	5.088142	91.667043	226.859314	323.614543
1198.690000	288.000000	1638.666667	0.567108	1269.991536	0.000090	8.001713	116.472005	177.442912	301.916707
1198.790000	287.900000	1626.666667	0.567120	1269.350179	0.000273	12.353174	144.654429	135.867483	292.875366
1198.890000	287.800000	1620.000000	0.567133	1268.708822	0.000794	18.721245	175.438171	101.963440	296.123657
1198.990000	287.700000	1537.333333	0.567145	1268.067546	0.002242	27.853452	207.548808	75.024089	310.428589
1199.090000	287.600000	1589.333333	0.567157	1267.426188	0.006151	40.728986	239.170308	54.130737	334.036174
1199.190000	287.500000	1612.000000	0.567170	1266.784831	0.016317	58.527105	268.116130	38.308571	364.968099
1199.290000	287.400000	1626.666667	0.567182	1266.143473	0.041789	82.540141	292.083476	26.610250	401.275635
1199.390000	287.300000	1712.000000	0.567194	1265.502116	0.103376	114.175140	308.943359	18.167928	441.389811
1199.490000	287.200000	1820.000000	0.567207	1264.860758	0.247343	154.863851	317.070841	12.188695	484.370728
1199.590000	287.100000	1785.333333	0.567219	1264.219401	0.574115	205.949504	315.484334	8.027784	530.035767
1199.690000	287.000000	1802.666667	0.567232	1263.578044	1.292438	268.412191	304.425049	5.190294	579.319987
1199.790000	286.900000	1981.333333	0.567244	1262.936686	2.812085	342.398844	285.083191	3.294343	633.588460
1199.890000	286.800000	2014.666667	0.567256	1262.295329	5.915576	427.014486	259.280741	2.057590	694.268392
1199.990000	286.700000	2126.666667	0.567269	1261.653971	12.035199	520.145304	229.236247	1.264471	762.681234
1200.090000	286.600000	2144.000000	0.567281	1261.012695	23.720159	618.175903	197.241577	0.762800	839.900472
1200.190000	286.500000	2236.000000	0.567293	1260.371338	45.366725	715.852946	165.395864	0.451628	927.067139
1200.290000	286.400000	2254.666667	0.567306	1259.729980	83.947393	806.625895	135.338348	0.262384	1026.174072
1200.390000	286.300000	2304.000000	0.567318	1259.088623	150.236745	883.449951	108.179769	0.149999	1142.016439
1200.490000	286.200000	2498.666667	0.567330	1258.447266	260.043599	939.633138	84.547653	0.084445	1284.308919
1200.590000	286.100000	2628.000000	0.567343	1257.805908	435.396077	969.836182	64.689636	0.046672	1469.968587
1200.690000	286.000000	2972.000000	0.567355	1257.164551	705.413249	970.672933	48.512517	0.025303	1724.624023
1200.790000	285.900000	3456.000000	0.567367	1256.523193	1104.687988	942.016113	35.669556	0.013453	2082.387207
1200.890000	285.800000	3972.000000	0.567380	1255.881836	1668.715007	887.142090	25.717756	0.007032	2581.581868
1200.990000	285.700000	4742.666667	0.567392	1255.240479	2428.457845	811.285807	18.187804	0.003622	3257.934896
1201.090000	285.600000	5690.666667	0.567405	1254.599121	3399.047201	721.092367	12.625383	0.001833	4132.766927
1201.190000	285.500000	6550.666667	0.567417	1253.957845	4566.068359	623.612101	8.614672	0.000910	5198.295898
1201.290000	285.400000	7433.333333	0.567429	1253.316488	5871.068359	525.441813	5.775593	0.000442	6402.286458
1201.390000	285.300000	8805.333333	0.567442	1252.675130	7200.467448	431.927979	3.801367	0.000211	7636.196615
1201.490000	285.200000	9842.666667	0.567454	1252.033773	8397.988932	346.772339	2.456061	0.000099	8747.217448
1201.590000	285.100000	10704.000000	0.567466	1251.392415	9289.110026	272.167094	1.557835	0.000046	9562.835286
1201.690000	285.000000	10985.333333	0.567479	1250.751058	9723.225260	209.063416	0.972498	0.000021	9933.261068
1201.790000	284.900000	10924.000000	0.567491	1250.109701	9617.935547	157.372121	0.597232	0.000009	9775.904948
1201.890000	284.800000	10354.666667	0.567503	1249.468343	8993.225260	116.147756	0.360035	0.000004	9109.733073
1201.990000	284.700000	9513.333333	0.567516	1248.826986	7963.174479	84.053686	0.213016	0.000002	8047.440755
1202.090000	284.600000	8178.666667	0.567528	1248.185628	6693.049479	59.661463	0.123670	0.000001	6752.834635
1202.190000	284.500000	6645.333333	0.567540	1247.544271	5355.191732	41.558515	0.070665	0.000000	5396.820964
1202.290000	284.400000	5229.333333	0.567553	1246.902913	4091.625977	28.445564	0.039756	0.000000	4120.111328
1202.390000	284.300000	4214.666667	0.567565	1246.261637	2995.663411	19.137847	0.021957	0.000000	3014.822917
1202.490000	284.200000	3248.000000	0.567578	1245.620280	2106.620605	12.640354	0.011895	0.000000	2119.272786
1202.590000	284.100000	2658.666667	0.567590	1244.978923	1425.706868	8.195705	0.006320	0.000000	1433.908854
1202.690000	284.000000	2136.000000	0.567602	1244.337565	929.988444	5.216502	0.003302	0.000000	935.208252
1202.790000	283.900000	1894.666667	0.567615	1243.696208	585.455160	3.265025	0.001700	0.000000	588.721883
1202.890000	283.800000	1648.000000	0.567627	1243.054850	356.470988	2.012108	0.000860	0.000000	358.483968
1202.990000	283.700000	1544.000000	0.567639	1242.413493	210.023682	1.217243	0.000426	0.000000	211.241353
1203.090000	283.600000	1432.000000	0.567652	1241.772135	119.658274	0.722738	0.000207	0.000000	120.381215
1203.190000	283.500000	1441.333333	0.567664	1241.130778	65.928767	0.421094	0.000099	0.000000	66.349960
1203.290000	283.400000	1366.666667	0.567676	1240.489421	35.129476	0.241204	0.000046	0.000000	35.370725
1203.390000	283.300000	1293.333333	0.567689	1239.848063	18.118886	0.136150	0.000022	0.000000	18.255058
1203.490000	283.200000	1286.666667	0.567701	1239.206787	9.075417	0.075465	0.000010	0.000000	9.150892
1203.590000	283.100000	1364.000000	0.567713	1238.565430	4.396471	0.041031	0.000004	0.000000	4.437506
1203.690000	283.000000	1288.000000	0.567726	1237.924072	2.059235	0.021878	0.000002	0.000000	2.081115
1203.790000	282.900000	1312.000000	0.567738	1237.282715	0.932238	0.011460	0.000001	0.000000	0.943699
1203.890000	282.800000	1249.333333	0.567751	1236.641357	0.408001	0.005917	0.000000	0.000000	0.413918
1203.990000	282.700000	1236.000000	0.567763	1236.000000	0.173459	0.003003	0.000000	0.000000	0.176463
1204.090000	282.600000	1241.333333	0.567775	1253.834635	0.071441	0.001494	0.000000	0.000000	0.072935
1204.190000	282.500000	1194.666667	0.567788	1251.082682	0.028420	0.000729	0.000000	0.000000	0.029148
1204.290000	282.400000	1272.000000	0.567800	1251.040039	0.010916	0.000349	0.000000	0.000000	0.011264
1204.390000	282.300000	1276.000000	0.567812	1252.096029	0.004047	0.000164	0.000000	0.000000	0.004212
1204.490000	282.200000	1284.000000	0.567825	1254.037354	0.001453	0.000076	0.000000	0.000000	0.001529
1204.590000	282.100000	1200.000000	0.567837	1254.079997	0.000508	0.000035	0.000000	0.000000	0.000543
1204.690000	282.000000	1281.333333	0.567849	1250.666667	0.000171	0.000015	0.000000	0.000000	0.000187
1204.790000	281.900000	1289.333333	0.567862	1244.426676	0.000056	0.000007	0.000000	0.000000	0.000062
1204.890000	281.800000	1224.000000	0.567874	1236.671956	0.000017	0.000003	0.000000	0.000000	0.000020
1204.990000	281.700000	1229.333333	0.567886	1227.200033	0.000005	0.000001	0.000000	0.000000	0.000007
1205.090000	281.600000	1213.333333	0.567899	1217.717367	0.000002	0.000001	0.000000	0.000000	0.000002
1205.190000	281.500000	1200.000000	0.567911	1210.410645	0.000000	0.000000	0.000000	0.000000	0.000001
1205.290000	281.400000	1169.333333	0.567924	1206.005290	0.000000	0.000000	0.000000	0.000000	0.000000
1205.390000	281.300000	1172.000000	0.567936	1203.370687	0.000000	0.000000	0.000000	0.000000	0.000000
1205.490000	281.200000	1236.000000	0.567948	1201.909342	0.000000	0.000000	0.000000	0.000000	0.000000
1205.590000	281.100000	1256.000000	0.567961	1202.282633	0.000000	0.000000	0.000000	0.000000	0.000000
1205.690000	281.000000	1164.000000	0.567973	1203.402669	0.000000	0.000000	0.000000	0.000000	0.000000
1205.790000	280.900000	1185.333333	0.567985	1204.501302	0.000000	0.000000	0.000000	0.000000	0.000000
1205.890000	280.800000	1210.666667	0.567998	1207.552002	0.000000	0.000000	0.000000	0.000000	0.000000
1205.990000	280.700000	1162.666667	0.568010	1212.949300	0.000000	0.000000	0.000000	0.000000	0.000000
1206.090000	280.600000	1253.333333	0.568022	1218.847982	0.000000	0.000000	0.000000	0.000000	0.000000
1206.190000	280.500000	1256.000000	0.568035	1224.842692	0.000000	0.000000	0.000000	0.000000	0.000000
1206.290000	280.400000	1201.333333	0.568047	1230.837321	0.000000	0.000000	0.000000	0.000000	0.000000
1206.390000	280.300000	1244.000000	0.568059	1234.378662	0.000000	0.000000	0.000000	0.000000	0.000000
1206.490000	280.200000	1256.000000	0.568072	1234.762695	0.000000	0.000000	0.000000	0.000000	0.000000
1206.590000	280.100000	1254.666667	0.568084	1232.832031	0.000000	0.000000	0.000000	0.000000	0.000000
1206.690000	280.000000	1245.333333	0.568097	1229.503988	0.000000	0.000000	0.000000	0.000000	0.000000
1206.790000	279.900000	1166.666667	0.568109	1224.767985	0.000000	0.000000	0.000000	0.000000	0.000000
1206.890000	279.800000	1260.000000	0.568121	1220.309326	0.000000	0.000000	0.000000	0.000000	0.000000
1206.990000	279.700000	1209.333333	0.568134	1218.368001	0.000000	0.000000	0.000000	0.000000	0.000000
1207.090000	279.600000	1172.000000	0.568146	1218.538656	0.000000	0.000000	0.000000	0.000000	0.000000
1207.190000	279.500000	1237.333333	0.568158	1219.957357	0.000000	0.000000	0.000000	0.000000	0.000000
1207.290000	279.400000	1196.000000	0.568171	1222.186686	0.000000	0.000000	0.000000	0.000000	0.000000
1207.390000	279.300000	1257.333333	0.568183	1224.469320	0.000000	0.000000	0.000000	0.000000	0.000000
1207.490000	279.200000	1233.333333	0.568195	1224.330648	0.000000	0.000000	0.000000	0.000000	0.000000
1207.590000	279.100000	1285.333333	0.568208	1223.328044	0.000000	0.000000	0.000000	0.000000	0.000000
1207.690000	279.000000	1181.333333	0.568220	1221.813314	0.000000	0.000000	0.000000	0.000000	0.000000
