# Supplementary material for: Influence of the magnetic field on bandgap and chemical composition of zinc thin films prepared by sparking discharge process
Source: Sci Rep. 2020 Jan 29;10:1388. doi: 10.1038/s41598-020-58183-4 (PMC6989455; doi:10.1038/s41598-020-58183-4)
Supplement: Supplementary file 5 — Related Manuscript File. [file 41598_2020_58183_MOESM5_ESM.zip › XPS_7-3-2019_Stefan/XPS_7-3-2019/7_ZnN2-0.2_Quartz/N 1s]

Dataset N 1s:54(7-3-2019)
Dwell Time (s)	0.285714
Number of sweeps	3
Kinetic Energy(eV)	Binding Energy(eV)	Intensity(cps)	Transmission Value	Background(cps)	N 1s(cps)	Envelope(cps)
1073.690000	413.000000	1695.166667	0.586458	1684.582642	0.000000	0.000000
1073.790000	412.900000	1675.333333	0.586450	1685.254700	0.000000	0.000000
1073.890000	412.800000	1648.500000	0.586441	1685.553345	0.000000	0.000000
1073.990000	412.700000	1717.333333	0.586433	1684.927999	0.000000	0.000000
1074.090000	412.600000	1705.666667	0.586425	1682.613322	0.000000	0.000000
1074.190000	412.500000	1685.833333	0.586416	1678.679382	0.000000	0.000000
1074.290000	412.400000	1670.666667	0.586408	1672.668742	0.000000	0.000000
1074.390000	412.300000	1671.833333	0.586400	1665.981344	0.000000	0.000000
1074.490000	412.200000	1650.833333	0.586391	1659.952047	0.000000	0.000000
1074.590000	412.100000	1647.333333	0.586383	1656.046021	0.000000	0.000000
1074.690000	412.000000	1604.166667	0.586375	1654.277364	0.000000	0.000000
1074.790000	411.900000	1731.333333	0.586366	1655.075317	0.000000	0.000000
1074.890000	411.800000	1661.333333	0.586358	1657.991984	0.000000	0.000000
1074.990000	411.700000	1670.666667	0.586350	1662.028605	0.000000	0.000000
1075.090000	411.600000	1687.000000	0.586341	1666.317301	0.000000	0.000000
1075.190000	411.500000	1633.333333	0.586333	1670.946655	0.000000	0.000000
1075.290000	411.400000	1675.333333	0.586325	1675.693075	0.000000	0.000000
1075.390000	411.300000	1670.666667	0.586316	1679.445719	0.000000	0.000000
1075.490000	411.200000	1720.833333	0.586308	1682.008911	0.000000	0.000000
1075.590000	411.100000	1699.833333	0.586299	1683.223714	0.000000	0.000000
1075.690000	411.000000	1664.833333	0.586291	1682.534851	0.000000	0.000000
1075.790000	410.900000	1697.500000	0.586283	1680.361308	0.000000	0.000000
1075.890000	410.800000	1751.166667	0.586274	1678.271077	0.000000	0.000000
1075.990000	410.700000	1662.500000	0.586266	1677.299947	0.000000	0.000000
1076.090000	410.600000	1661.333333	0.586258	1677.392232	0.000000	0.000000
1076.190000	410.500000	1678.833333	0.586249	1678.958374	0.000000	0.000000
1076.290000	410.400000	1667.166667	0.586241	1681.122233	0.000000	0.000000
1076.390000	410.300000	1717.333333	0.586233	1682.628418	0.000000	0.000000
1076.490000	410.200000	1691.666667	0.586224	1682.263692	0.000000	0.000000
1076.590000	410.100000	1701.000000	0.586216	1680.308472	0.000000	0.000000
1076.690000	410.000000	1668.333333	0.586208	1677.415873	0.000000	0.000000
1076.790000	409.900000	1635.666667	0.586199	1674.061849	0.000000	0.000000
1076.890000	409.800000	1697.500000	0.586191	1671.247721	0.000000	0.000000
1076.990000	409.700000	1711.500000	0.586183	1670.047160	0.000000	0.000000
1077.090000	409.600000	1667.166667	0.586174	1670.384257	0.000000	0.000000
1077.190000	409.500000	1747.666667	0.586166	1671.166829	0.000000	0.000000
1077.290000	409.400000	1684.666667	0.586158	1672.633423	0.000000	0.000000
1077.390000	409.300000	1671.833333	0.586149	1673.944071	0.000000	0.000000
1077.490000	409.200000	1722.000000	0.586141	1674.044332	0.000000	0.000000
1077.590000	409.100000	1694.000000	0.586133	1672.683268	0.000000	0.000000
1077.690000	409.000000	1669.500000	0.586124	1670.122355	0.000000	0.000000
1077.790000	408.900000	1677.666667	0.586116	1665.963542	0.000000	0.000000
1077.890000	408.800000	1732.500000	0.586108	1661.020020	0.000000	0.000000
1077.990000	408.700000	1633.333333	0.586099	1656.253377	0.000000	0.000000
1078.090000	408.600000	1649.666667	0.586091	1651.939189	0.000000	0.000000
1078.190000	408.500000	1698.666667	0.586082	1647.955973	0.000000	0.000000
1078.290000	408.400000	1647.333333	0.586074	1644.776408	0.000000	0.000000
1078.390000	408.300000	1642.666667	0.586066	1641.352315	0.000000	0.000000
1078.490000	408.200000	1718.500000	0.586057	1636.871928	0.000000	0.000000
1078.590000	408.100000	1654.333333	0.586049	1631.580200	0.000000	0.000000
1078.690000	408.000000	1695.166667	0.586041	1626.667297	0.000000	0.000000
1078.790000	407.900000	1578.500000	0.586032	1621.698710	0.000000	0.000000
1078.890000	407.800000	1648.500000	0.586024	1618.134766	0.000000	0.000000
1078.990000	407.700000	1664.833333	0.586016	1617.038595	0.000000	0.000000
1079.090000	407.600000	1606.500000	0.586007	1618.170654	0.000000	0.000000
1079.190000	407.500000	1625.166667	0.585999	1620.611511	0.000000	0.000000
1079.290000	407.400000	1676.500000	0.585991	1624.772034	0.000000	0.000000
1079.390000	407.300000	1633.333333	0.585982	1629.866516	0.000000	0.000000
1079.490000	407.200000	1636.833333	0.585974	1635.197835	0.000000	0.000000
1079.590000	407.100000	1696.333333	0.585966	1640.818685	0.000000	0.000000
1079.690000	407.000000	1699.833333	0.585957	1646.341695	0.000000	0.000000
1079.790000	406.900000	1656.666667	0.585949	1651.085409	0.000000	0.000000
1079.890000	406.800000	1648.500000	0.585941	1653.883158	0.000000	0.000000
1079.990000	406.700000	1687.000000	0.585932	1654.349711	0.000000	0.000000
1080.090000	406.600000	1664.833333	0.585924	1652.268026	0.000000	0.000000
1080.190000	406.500000	1759.333333	0.585916	1648.594421	0.000000	0.000000
1080.290000	406.400000	1640.333333	0.585907	1644.411967	0.000000	0.000000
1080.390000	406.300000	1608.833333	0.585899	1642.212362	0.000000	0.000000
1080.490000	406.200000	1597.166667	0.585891	1642.985962	0.000000	0.000000
1080.590000	406.100000	1635.666667	0.585882	1646.811808	0.000000	0.000000
1080.690000	406.000000	1676.500000	0.585874	1652.607259	0.000000	0.000000
1080.790000	405.900000	1690.500000	0.585865	1659.149536	0.000000	0.000000
1080.890000	405.800000	1649.666667	0.585857	1663.909342	0.000000	0.000000
1080.990000	405.700000	1678.833333	0.585849	1665.421366	0.000000	0.000000
1081.090000	405.600000	1675.333333	0.585840	1663.536072	0.000000	0.000000
1081.190000	405.500000	1681.166667	0.585832	1658.561361	0.000000	0.000000
1081.290000	405.400000	1671.833333	0.585824	1651.323385	0.000000	0.000000
1081.390000	405.300000	1618.166667	0.585815	1643.791321	0.000000	0.000000
1081.490000	405.200000	1615.833333	0.585807	1637.524048	0.000000	0.000000
1081.590000	405.100000	1600.666667	0.585799	1632.763957	0.000000	0.000000
1081.690000	405.000000	1661.333333	0.585790	1630.467651	0.000000	0.000000
1081.790000	404.900000	1622.833333	0.585782	1630.581156	0.000000	0.000000
1081.890000	404.800000	1674.166667	0.585774	1632.236593	0.000000	0.000000
1081.990000	404.700000	1654.333333	0.585765	1634.818014	0.000000	0.000000
1082.090000	404.600000	1606.500000	0.585757	1638.717204	0.000000	0.000000
1082.190000	404.500000	1647.333333	0.585749	1642.698995	0.000000	0.000000
1082.290000	404.400000	1725.500000	0.585740	1646.765666	0.000000	0.000000
1082.390000	404.300000	1694.000000	0.585732	1650.422323	0.000000	0.000000
1082.490000	404.200000	1685.833333	0.585724	1654.154602	0.000000	0.000000
1082.590000	404.100000	1615.833333	0.585715	1657.281047	0.000001	0.000001
1082.690000	404.000000	1688.166667	0.585707	1660.654297	0.000001	0.000001
1082.790000	403.900000	1638.000000	0.585699	1663.506877	0.000003	0.000003
1082.890000	403.800000	1689.333333	0.585690	1666.501302	0.000007	0.000007
1082.990000	403.700000	1648.500000	0.585682	1667.854960	0.000017	0.000017
1083.090000	403.600000	1689.333333	0.585674	1667.614705	0.000037	0.000037
1083.190000	403.500000	1698.666667	0.585665	1665.389038	0.000080	0.000080
1083.290000	403.400000	1654.333333	0.585657	1654.333333	0.000171	0.000171
1083.390000	403.300000	1666.000000	0.585648	1654.683390	0.000357	0.000357
1083.490000	403.200000	1625.166667	0.585640	1655.033305	0.000731	0.000731
1083.590000	403.100000	1604.166667	0.585632	1655.383362	0.001469	0.001469
1083.690000	403.000000	1684.666667	0.585623	1655.733276	0.002892	0.002892
1083.790000	402.900000	1717.333333	0.585615	1656.083333	0.005583	0.005583
1083.890000	402.800000	1681.166667	0.585607	1656.433390	0.010565	0.010565
1083.990000	402.700000	1643.833333	0.585598	1656.783305	0.019605	0.019605
1084.090000	402.600000	1802.500000	0.585590	1657.133362	0.035674	0.035674
1084.190000	402.500000	1706.833333	0.585582	1657.483276	0.063656	0.063656
1084.290000	402.400000	1694.000000	0.585573	1657.833333	0.111395	0.111395
1084.390000	402.300000	1613.500000	0.585565	1658.183390	0.191181	0.191181
1084.490000	402.200000	1618.166667	0.585557	1658.533305	0.321807	0.321807
1084.590000	402.100000	1663.666667	0.585548	1658.883362	0.531282	0.531282
1084.690000	402.000000	1627.500000	0.585540	1659.233276	0.860274	0.860274
1084.790000	401.900000	1638.000000	0.585532	1659.583333	1.366216	1.366216
1084.890000	401.800000	1613.500000	0.585523	1659.933390	2.127892	2.127892
1084.990000	401.700000	1698.666667	0.585515	1660.283305	3.253318	3.253318
1085.090000	401.600000	1680.000000	0.585507	1660.633362	4.876020	4.876020
1085.190000	401.500000	1671.833333	0.585498	1660.983276	7.162519	7.162519
1085.290000	401.400000	1634.500000	0.585490	1661.333333	10.308717	10.308717
1085.390000	401.300000	1643.833333	0.585482	1661.683390	14.531738	14.531738
1085.490000	401.200000	1706.833333	0.585473	1662.033305	20.053514	20.053514
1085.590000	401.100000	1621.666667	0.585465	1662.383362	27.073911	27.073911
1085.690000	401.000000	1701.000000	0.585457	1662.733276	35.732275	35.732275
1085.790000	400.900000	1772.166667	0.585448	1663.083333	46.058371	46.058371
1085.890000	400.800000	1682.333333	0.585440	1663.433390	57.917427	57.917427
1085.990000	400.700000	1741.833333	0.585431	1663.783305	70.958923	70.958923
1086.090000	400.600000	1799.000000	0.585423	1664.133362	84.584161	84.584161
1086.190000	400.500000	1830.500000	0.585415	1664.483276	97.951365	97.951365
1086.290000	400.400000	1877.166667	0.585406	1664.833333	110.035309	110.035309
1086.390000	400.300000	1818.833333	0.585398	1665.183390	119.747965	119.747965
1086.490000	400.200000	1782.666667	0.585390	1665.533305	126.107452	126.107452
1086.590000	400.100000	1783.833333	0.585381	1665.883362	128.419299	128.419299
1086.690000	400.000000	1789.666667	0.585373	1666.233276	126.392167	126.392167
1086.790000	399.900000	1771.000000	0.585365	1666.583333	120.284863	120.284863
1086.890000	399.800000	1767.500000	0.585356	1666.933390	110.768152	110.768152
1086.990000	399.700000	1788.500000	0.585348	1667.283305	98.810219	98.810219
1087.090000	399.600000	1787.333333	0.585340	1667.633362	85.497293	85.497293
1087.190000	399.500000	1740.666667	0.585331	1667.983276	71.862708	71.862708
1087.290000	399.400000	1787.333333	0.585323	1668.333333	58.762587	58.762587
1087.390000	399.300000	1702.166667	0.585315	1668.683390	46.812273	46.812273
1087.490000	399.200000	1754.666667	0.585306	1669.033305	36.378071	36.378071
1087.590000	399.100000	1702.166667	0.585298	1669.383362	27.607730	27.607730
1087.690000	399.000000	1681.166667	0.585290	1669.733276	20.480876	20.480876
1087.790000	398.900000	1697.500000	0.585281	1670.083333	14.864016	14.864016
1087.890000	398.800000	1731.333333	0.585273	1670.433390	10.560157	10.560157
1087.990000	398.700000	1725.500000	0.585265	1670.783305	7.347996	7.347996
1088.090000	398.600000	1641.500000	0.585256	1671.133362	5.009559	5.009559
1088.190000	398.500000	1737.166667	0.585248	1671.483276	3.347247	3.347247
1088.290000	398.400000	1741.833333	0.585239	1671.833333	2.192425	2.192425
1088.390000	398.300000	1685.833333	0.585231	1672.183390	1.409584	1.409584
1088.490000	398.200000	1741.833333	0.585223	1672.533305	0.888852	0.888852
1088.590000	398.100000	1740.666667	0.585214	1672.883362	0.549721	0.549721
1088.690000	398.000000	1683.500000	0.585206	1673.233276	0.333458	0.333458
1088.790000	397.900000	1688.166667	0.585198	1673.583333	0.198393	0.198393
1088.890000	397.800000	1684.666667	0.585189	1673.933390	0.115768	0.115768
1088.990000	397.700000	1640.333333	0.585181	1674.283305	0.066254	0.066254
1089.090000	397.600000	1662.500000	0.585173	1674.633362	0.037186	0.037186
1089.190000	397.500000	1709.166667	0.585164	1674.983276	0.020467	0.020467
1089.290000	397.400000	1661.333333	0.585156	1675.333333	0.011047	0.011047
1089.390000	397.300000	1675.333333	0.585148	1675.683390	0.005846	0.005846
1089.490000	397.200000	1676.500000	0.585139	1676.033305	0.003034	0.003034
1089.590000	397.100000	1688.166667	0.585131	1676.383362	0.001543	0.001543
1089.690000	397.000000	1692.833333	0.585123	1676.733276	0.000770	0.000770
1089.790000	396.900000	1682.333333	0.585114	1677.083333	0.000376	0.000376
1089.890000	396.800000	1802.500000	0.585106	1677.433390	0.000180	0.000180
1089.990000	396.700000	1636.833333	0.585098	1677.783305	0.000085	0.000085
1090.090000	396.600000	1626.333333	0.585089	1678.133362	0.000039	0.000039
1090.190000	396.500000	1682.333333	0.585081	1678.483276	0.000018	0.000018
1090.290000	396.400000	1678.833333	0.585073	1678.833333	0.000008	0.000008
1090.390000	396.300000	1713.833333	0.585064	1654.700623	0.000003	0.000003
1090.490000	396.200000	1666.000000	0.585056	1651.643250	0.000001	0.000001
1090.590000	396.100000	1640.333333	0.585048	1648.670329	0.000001	0.000001
1090.690000	396.000000	1634.500000	0.585039	1645.851644	0.000000	0.000000
1090.790000	395.900000	1723.166667	0.585031	1642.836995	0.000000	0.000000
1090.890000	395.800000	1622.833333	0.585022	1640.331055	0.000000	0.000000
1090.990000	395.700000	1639.166667	0.585014	1638.417704	0.000000	0.000000
1091.090000	395.600000	1643.833333	0.585006	1637.656921	0.000000	0.000000
1091.190000	395.500000	1612.333333	0.584997	1638.039591	0.000000	0.000000
1091.290000	395.400000	1709.166667	0.584989	1639.750000	0.000000	0.000000
1091.390000	395.300000	1702.166667	0.584981	1642.599447	0.000000	0.000000
1091.490000	395.200000	1697.500000	0.584972	1646.653442	0.000000	0.000000
1091.590000	395.100000	1647.333333	0.584964	1650.317647	0.000000	0.000000
1091.690000	395.000000	1685.833333	0.584956	1653.802266	0.000000	0.000000
1091.790000	394.900000	1635.666667	0.584947	1656.456177	0.000000	0.000000
1091.890000	394.800000	1674.166667	0.584939	1657.855693	0.000000	0.000000
1091.990000	394.700000	1716.166667	0.584931	1657.459493	0.000000	0.000000
1092.090000	394.600000	1659.000000	0.584922	1656.251383	0.000000	0.000000
1092.190000	394.500000	1716.166667	0.584914	1654.028137	0.000000	0.000000
1092.290000	394.400000	1643.833333	0.584906	1650.456217	0.000000	0.000000
1092.390000	394.300000	1678.833333	0.584897	1646.566142	0.000000	0.000000
1092.490000	394.200000	1695.166667	0.584889	1643.314372	0.000000	0.000000
1092.590000	394.100000	1611.166667	0.584881	1640.641378	0.000000	0.000000
1092.690000	394.000000	1645.000000	0.584872	1638.676758	0.000000	0.000000
1092.790000	393.900000	1650.833333	0.584864	1639.025818	0.000000	0.000000
1092.890000	393.800000	1600.666667	0.584856	1640.211141	0.000000	0.000000
1092.990000	393.700000	1681.166667	0.584847	1641.845357	0.000000	0.000000
1093.090000	393.600000	1683.500000	0.584839	1643.943420	0.000000	0.000000
1093.190000	393.500000	1646.166667	0.584831	1646.274902	0.000000	0.000000
1093.290000	393.400000	1736.000000	0.584822	1648.027751	0.000000	0.000000
1093.390000	393.300000	1701.000000	0.584814	1650.531413	0.000000	0.000000
1093.490000	393.200000	1634.500000	0.584805	1653.949239	0.000000	0.000000
1093.590000	393.100000	1647.333333	0.584797	1658.230957	0.000000	0.000000
1093.690000	393.000000	1723.166667	0.584789	1662.953593	0.000000	0.000000
1093.790000	392.900000	1681.166667	0.584780	1667.146586	0.000000	0.000000
1093.890000	392.800000	1696.333333	0.584772	1669.751933	0.000000	0.000000
1093.990000	392.700000	1722.000000	0.584764	1669.747803	0.000000	0.000000
1094.090000	392.600000	1703.333333	0.584755	1666.783000	0.000000	0.000000
1094.190000	392.500000	1683.500000	0.584747	1662.230693	0.000000	0.000000
1094.290000	392.400000	1622.833333	0.584739	1657.500081	0.000000	0.000000
1094.390000	392.300000	1647.333333	0.584730	1653.499919	0.000000	0.000000
1094.490000	392.200000	1606.500000	0.584722	1651.312561	0.000000	0.000000
1094.590000	392.100000	1663.666667	0.584714	1650.790894	0.000000	0.000000
1094.690000	392.000000	1669.500000	0.584705	1651.094666	0.000000	0.000000
