# Supplementary material for: Influence of the magnetic field on bandgap and chemical composition of zinc thin films prepared by sparking discharge process
Source: Sci Rep. 2020 Jan 29;10:1388. doi: 10.1038/s41598-020-58183-4 (PMC6989455; doi:10.1038/s41598-020-58183-4)
Supplement: Supplementary file 5 — Related Manuscript File. [file 41598_2020_58183_MOESM5_ESM.zip › XPS_7-3-2019_Stefan/XPS_7-3-2019/7_ZnN2-0.2_Quartz/O 1s]

Dataset O 1s:53(7-3-2019)
Dwell Time (s)	0.260870
Number of sweeps	3
Kinetic Energy(eV)	Binding Energy(eV)	Intensity(cps)	Transmission Value	Background(cps)	O 1s(cps)	O 1s(cps)	O 1s(cps)	O 1s(cps)	Envelope(cps)
940.690000	546.000000	6008.111111	0.557523	5955.323541	0.000000	0.000000	0.000000	0.000000	0.000000
940.790000	545.900000	5948.055556	0.557532	5948.167860	0.000000	0.000000	0.000000	0.000000	0.000000
940.890000	545.800000	5884.166667	0.557542	5938.191461	0.000000	0.000000	0.000000	0.000000	0.000000
940.990000	545.700000	5945.500000	0.557552	5926.108724	0.000000	0.000000	0.000000	0.000000	0.000000
941.090000	545.600000	5913.555556	0.557562	5915.323730	0.000000	0.000000	0.000000	0.000000	0.000000
941.190000	545.500000	5854.777778	0.557571	5903.527371	0.000000	0.000000	0.000000	0.000000	0.000000
941.290000	545.400000	5980.000000	0.557581	5890.657878	0.000000	0.000000	0.000000	0.000000	0.000000
941.390000	545.300000	5857.333333	0.557591	5877.423394	0.000000	0.000000	0.000000	0.000000	0.000000
941.490000	545.200000	5835.611111	0.557601	5862.113770	0.000000	0.000000	0.000000	0.000000	0.000000
941.590000	545.100000	5908.444444	0.557610	5843.707031	0.000000	0.000000	0.000000	0.000000	0.000000
941.690000	545.000000	5816.444444	0.557620	5825.944173	0.000000	0.000000	0.000000	0.000000	0.000000
941.790000	544.900000	5755.111111	0.557630	5809.428521	0.000000	0.000000	0.000000	0.000000	0.000000
941.890000	544.800000	5796.000000	0.557640	5794.558757	0.000000	0.000000	0.000000	0.000000	0.000000
941.990000	544.700000	5875.222222	0.557650	5783.464925	0.000000	0.000000	0.000000	0.000000	0.000000
942.090000	544.600000	5908.444444	0.557659	5776.808377	0.000000	0.000000	0.000000	0.000000	0.000000
942.190000	544.500000	5765.333333	0.557669	5772.525201	0.000000	0.000000	0.000000	0.000000	0.000000
942.290000	544.400000	5741.055556	0.557679	5769.602159	0.000000	0.000000	0.000000	0.000000	0.000000
942.390000	544.300000	5775.555556	0.557689	5767.079047	0.000000	0.000000	0.000000	0.000000	0.000000
942.490000	544.200000	5789.611111	0.557698	5763.574517	0.000000	0.000000	0.000000	0.000000	0.000000
942.590000	544.100000	5900.777778	0.557708	5758.091553	0.000000	0.000000	0.000000	0.000000	0.000000
942.690000	544.000000	5889.277778	0.557718	5752.224881	0.000000	0.000000	0.000000	0.000000	0.000000
942.790000	543.900000	5679.722222	0.557728	5748.520074	0.000000	0.000000	0.000000	0.000000	0.000000
942.890000	543.800000	5669.500000	0.557737	5746.666423	0.000000	0.000000	0.000000	0.000000	0.000000
942.990000	543.700000	5783.222222	0.557747	5747.048258	0.000000	0.000000	0.000000	0.000000	0.000000
943.090000	543.600000	5773.000000	0.557757	5749.762912	0.000000	0.000000	0.000000	0.000000	0.000000
943.190000	543.500000	5871.388889	0.557767	5751.753825	0.000000	0.000000	0.000000	0.000000	0.000000
943.290000	543.400000	5770.444444	0.557776	5748.860107	0.000000	0.000000	0.000000	0.000000	0.000000
943.390000	543.300000	5796.000000	0.557786	5742.155518	0.000000	0.000000	0.000000	0.000000	0.000000
943.490000	543.200000	5709.111111	0.557796	5730.118327	0.000000	0.000000	0.000000	0.000000	0.000000
943.590000	543.100000	5771.722222	0.557806	5712.829644	0.000000	0.000000	0.000000	0.000000	0.000000
943.690000	543.000000	5802.388889	0.557815	5693.664849	0.000000	0.000000	0.000000	0.000000	0.000000
943.790000	542.900000	5631.166667	0.557825	5676.713704	0.000000	0.000000	0.000000	0.000000	0.000000
943.890000	542.800000	5635.000000	0.557835	5661.434652	0.000000	0.000000	0.000000	0.000000	0.000000
943.990000	542.700000	5701.444444	0.557845	5651.215549	0.000000	0.000000	0.000000	0.000000	0.000000
944.090000	542.600000	5789.611111	0.557854	5647.598714	0.000000	0.000000	0.000000	0.000000	0.000000
944.190000	542.500000	5559.611111	0.557864	5648.212023	0.000000	0.000000	0.000000	0.000000	0.000000
944.290000	542.400000	5796.000000	0.557874	5649.937771	0.000000	0.000000	0.000000	0.000000	0.000000
944.390000	542.300000	5697.611111	0.557884	5651.835720	0.000000	0.000000	0.000000	0.000000	0.000000
944.490000	542.200000	5692.500000	0.557894	5651.079536	0.000000	0.000000	0.000000	0.000000	0.000000
944.590000	542.100000	5673.333333	0.557903	5646.416395	0.000000	0.000000	0.000000	0.000000	0.000000
944.690000	542.000000	5609.444444	0.557913	5638.807753	0.000000	0.000000	0.000000	0.000000	0.000000
944.790000	541.900000	5632.444444	0.557923	5629.848334	0.000000	0.000000	0.000000	0.000000	0.000000
944.890000	541.800000	5594.111111	0.557933	5621.632623	0.000000	0.000000	0.000000	0.000000	0.000000
944.990000	541.700000	5564.722222	0.557942	5614.719021	0.000000	0.000000	0.000000	0.000000	0.000000
945.090000	541.600000	5646.500000	0.557952	5608.330132	0.000000	0.000000	0.000000	0.000000	0.000000
945.190000	541.500000	5663.111111	0.557962	5602.299371	0.000000	0.000000	0.000000	0.000000	0.000000
945.290000	541.400000	5596.666667	0.557972	5597.586941	0.000000	0.000000	0.000000	0.000000	0.000000
945.390000	541.300000	5523.833333	0.557981	5592.087755	0.000000	0.000000	0.000000	0.000000	0.000000
945.490000	541.200000	5580.055556	0.557991	5586.537408	0.000000	0.000000	0.000000	0.000000	0.000000
945.590000	541.100000	5586.444444	0.558001	5581.743245	0.000000	0.000000	0.000000	0.000000	0.000000
945.690000	541.000000	5623.500000	0.558011	5577.848768	0.000000	0.000000	0.000000	0.000000	0.000000
945.790000	540.900000	5660.555556	0.558020	5572.274089	0.000000	0.000000	0.000000	0.000000	0.000000
945.890000	540.800000	5606.888889	0.558030	5567.390706	0.000000	0.000000	0.000000	0.000000	0.000000
945.990000	540.700000	5475.277778	0.558040	5561.818522	0.000000	0.000000	0.000000	0.000000	0.000000
946.090000	540.600000	5585.166667	0.558050	5555.179443	0.000000	0.000000	0.000000	0.000000	0.000000
946.190000	540.500000	5591.555556	0.558059	5547.402344	0.000000	0.000000	0.000000	0.000000	0.000000
946.290000	540.400000	5527.666667	0.558069	5540.347738	0.000000	0.000000	0.000000	0.000000	0.000000
946.390000	540.300000	5636.277778	0.558079	5531.522461	0.000000	0.000000	0.000000	0.000000	0.000000
946.490000	540.200000	5546.833333	0.558089	5522.561171	0.000000	0.000000	0.000000	0.000000	0.000000
946.590000	540.100000	5470.166667	0.558098	5513.739638	0.000000	0.000000	0.000000	0.000000	0.000000
946.690000	540.000000	5520.000000	0.558108	5505.072211	0.000000	0.000000	0.000000	0.000000	0.000000
946.790000	539.900000	5503.388889	0.558118	5496.005480	0.000000	0.000000	0.000000	0.000000	0.000000
946.890000	539.800000	5498.277778	0.558128	5487.725505	0.000000	0.000000	0.000000	0.000000	0.000000
946.990000	539.700000	5482.944444	0.558137	5479.321994	0.000000	0.000000	0.000000	0.000000	0.000000
947.090000	539.600000	5445.888889	0.558147	5470.672662	0.000000	0.000000	0.000000	0.000000	0.000000
947.190000	539.500000	5443.333333	0.558157	5460.101671	0.000000	0.000000	0.000000	0.000000	0.000000
947.290000	539.400000	5605.611111	0.558167	5445.548231	0.000000	0.000000	0.000000	0.000000	0.000000
947.390000	539.300000	5470.166667	0.558177	5425.806315	0.000000	0.000000	0.000000	0.000000	0.000000
947.490000	539.200000	5431.833333	0.558186	5400.050483	0.000000	0.000000	0.000000	0.000000	0.000000
947.590000	539.100000	5398.611111	0.558196	5368.627007	0.000000	0.000000	0.000000	0.000000	0.000000
947.690000	539.000000	5346.222222	0.558206	5335.212619	0.000000	0.000000	0.000000	0.000000	0.000000
947.790000	538.900000	5261.888889	0.558216	5305.112467	0.000000	0.000000	0.000000	0.000000	0.000000
947.890000	538.800000	5178.833333	0.558225	5281.924045	0.000000	0.000000	0.000000	0.000000	0.000000
947.990000	538.700000	5242.722222	0.558235	5268.595350	0.000000	0.000000	0.000000	0.000000	0.000000
948.090000	538.600000	5493.166667	0.558245	5265.849501	0.000000	0.000000	0.000000	0.000000	0.000000
948.190000	538.500000	5436.944444	0.558255	5271.036730	0.000000	0.000000	0.000000	0.000000	0.000000
948.290000	538.400000	5415.222222	0.558264	5280.217638	0.000000	0.000000	0.000000	0.000000	0.000000
948.390000	538.300000	5438.222222	0.558274	5288.453939	0.000000	0.000000	0.000000	0.000000	0.000000
948.490000	538.200000	5365.388889	0.558284	5292.800130	0.000000	0.000000	0.000000	0.000000	0.000000
948.590000	538.100000	5435.666667	0.558294	5292.135037	0.000000	0.000000	0.000000	0.000000	0.000000
948.690000	538.000000	5430.555556	0.558303	5287.684652	0.000000	0.000000	0.000000	0.000000	0.000000
948.790000	537.900000	5252.944444	0.558313	5279.719754	0.000000	0.000000	0.000000	0.000001	0.000001
948.890000	537.800000	5302.777778	0.558323	5272.942790	0.000000	0.000000	0.000000	0.000002	0.000002
948.990000	537.700000	5182.666667	0.558333	5269.355903	0.000000	0.000000	0.000000	0.000005	0.000005
949.090000	537.600000	5237.611111	0.558342	5268.869249	0.000000	0.000000	0.000000	0.000011	0.000011
949.190000	537.500000	5321.944444	0.558352	5270.971842	0.000000	0.000000	0.000000	0.000024	0.000024
949.290000	537.400000	5288.722222	0.558362	5276.033664	0.000000	0.000000	0.000000	0.000053	0.000053
949.390000	537.300000	5259.333333	0.558372	5280.895833	0.000000	0.000000	0.000000	0.000116	0.000116
949.490000	537.200000	5282.333333	0.558381	5284.184489	0.000000	0.000000	0.000000	0.000249	0.000249
949.590000	537.100000	5305.333333	0.558391	5287.050754	0.000000	0.000000	0.000000	0.000526	0.000526
949.690000	537.000000	5403.722222	0.558401	5288.749051	0.000000	0.000000	0.000000	0.001089	0.001089
949.790000	536.900000	5338.555556	0.558411	5290.730604	0.000000	0.000000	0.000000	0.002208	0.002208
949.890000	536.800000	5203.111111	0.558421	5294.242622	0.000000	0.000000	0.000000	0.004392	0.004392
949.990000	536.700000	5269.555556	0.558430	5299.547770	0.000000	0.000000	0.000001	0.008593	0.008594
950.090000	536.600000	5325.777778	0.558440	5304.830458	0.000000	0.000000	0.000002	0.016566	0.016567
950.190000	536.500000	5374.333333	0.558450	5311.265516	0.000000	0.000000	0.000004	0.031323	0.031326
950.290000	536.400000	5309.166667	0.558460	5317.024251	0.000000	0.000000	0.000009	0.058084	0.058093
950.390000	536.300000	5315.555556	0.558469	5321.062853	0.000000	0.000000	0.000021	0.105655	0.105676
950.490000	536.200000	5300.222222	0.558479	5324.190538	0.000000	0.000000	0.000049	0.188549	0.188598
950.590000	536.100000	5462.500000	0.558489	5327.949002	0.000000	0.000000	0.000112	0.330429	0.330542
950.690000	536.000000	5332.166667	0.558499	5331.283203	0.000000	0.000000	0.000251	0.570807	0.571058
950.790000	535.900000	5347.500000	0.558508	5334.316054	0.000000	0.000000	0.000551	0.967758	0.968309
950.890000	535.800000	5367.944444	0.558518	5339.173855	0.000000	0.000001	0.001191	1.610012	1.611204
950.990000	535.700000	5244.000000	0.558528	5343.872559	0.000000	0.000002	0.002529	2.628669	2.631199
951.090000	535.600000	5424.166667	0.558538	5424.166667	0.000000	0.000004	0.005259	4.212517	4.217780
951.190000	535.500000	5361.555556	0.558547	5420.434408	0.000000	0.000010	0.010723	6.626643	6.637376
951.290000	535.400000	5430.555556	0.558557	5416.701525	0.000000	0.000024	0.021434	10.260246	10.281704
951.390000	535.300000	5375.611111	0.558567	5412.969265	0.000000	0.000055	0.042118	15.599539	15.641713
951.490000	535.200000	5366.666667	0.558577	5409.237006	0.000000	0.000124	0.081515	23.273638	23.355276
951.590000	535.100000	5355.166667	0.558586	5405.504123	0.000000	0.000274	0.154947	34.070413	34.225633
951.690000	535.000000	5387.111111	0.558596	5401.771864	0.000000	0.000595	0.288862	48.933190	49.222647
951.790000	534.900000	5352.611111	0.558606	5398.039605	0.000000	0.001269	0.528239	68.938803	69.468312
951.890000	534.800000	5553.222222	0.558616	5394.306722	0.000000	0.002652	0.947723	95.321557	96.271936
951.990000	534.700000	5633.722222	0.558625	5390.574463	0.000000	0.005433	1.669376	129.243237	130.918049
952.090000	534.600000	5659.277778	0.558635	5386.842204	0.000000	0.010913	2.895428	171.619695	174.526027
952.190000	534.500000	5626.055556	0.558645	5383.109945	0.000000	0.021529	4.935966	223.029193	227.986685
952.290000	534.400000	5757.666667	0.558655	5379.377062	0.000000	0.041820	8.257041	283.431782	291.730650
952.390000	534.300000	5642.666667	0.558664	5375.644803	0.000000	0.079879	13.555939	351.900187	365.536004
952.490000	534.200000	5812.611111	0.558674	5371.912543	0.000000	0.149632	21.844549	426.398515	448.392687
952.590000	534.100000	5893.111111	0.558684	5368.179660	0.000000	0.274937	34.555241	503.530155	538.360323
952.690000	534.000000	6134.611111	0.558694	5364.447401	0.000001	0.495606	53.757602	578.645886	632.899111
952.790000	533.900000	6109.055556	0.558704	5360.715142	0.000002	0.876912	82.194446	646.311683	729.383070
952.890000	533.800000	6165.277778	0.558713	5356.982259	0.000005	1.526286	123.349376	700.857836	825.733473
952.990000	533.700000	6371.000000	0.558723	5353.250000	0.000013	2.614266	181.645852	737.185360	921.445455
953.090000	533.600000	6420.833333	0.558733	5349.517741	0.000033	4.393823	262.463581	751.626183	1018.483646
953.190000	533.500000	6399.111111	0.558743	5345.784858	0.000087	7.247275	372.048272	742.238291	1121.533881
953.290000	533.400000	6523.055556	0.558752	5342.052599	0.000219	11.732823	517.534666	710.390398	1239.658135
953.390000	533.300000	6588.222222	0.558762	5338.320340	0.000539	18.645605	706.213443	659.392839	1384.252448
953.490000	533.200000	6898.722222	0.558772	5334.587457	0.001293	29.120167	944.251261	594.105991	1567.478638
953.590000	533.100000	7229.666667	0.558782	5330.855197	0.003048	44.728705	1235.952237	520.146296	1800.830309
953.690000	533.000000	7495.444444	0.558791	5327.122938	0.006972	67.441192	1582.558350	443.046555	2093.053033
953.790000	532.900000	7804.666667	0.558801	5323.390055	0.015525	99.784528	1980.522176	367.670534	2447.992778
953.890000	532.800000	8161.166667	0.558811	5319.657796	0.033901	144.866320	2420.051995	297.701360	2862.653659
953.990000	532.700000	8729.777778	0.558821	5315.925537	0.072198	206.336993	2883.670858	235.450170	3325.530219
954.090000	532.600000	9073.500000	0.558830	5312.193278	0.149534	288.356811	3345.941284	182.067794	3816.515394
954.190000	532.500000	9468.333333	0.558840	5308.460395	0.302456	395.407686	3775.502970	137.765320	4308.978624
954.290000	532.400000	10011.388889	0.558850	5304.728136	0.599666	531.435374	4138.299520	102.073458	4772.407973
954.390000	532.300000	10444.555556	0.558860	5300.995877	1.156360	699.335249	4401.834635	74.142965	5176.469320
954.490000	532.200000	10822.777778	0.558869	5297.262994	2.173644	900.422251	4540.342190	52.851892	5495.789605
954.590000	532.100000	11068.111111	0.558879	5293.530735	4.002556	1133.354886	4538.029961	36.959414	5712.346734
954.690000	532.000000	11110.277778	0.558889	5289.798475	7.188007	1393.216078	4395.236111	25.356870	5820.997152
954.790000	531.900000	11014.444444	0.558899	5286.065592	12.576952	1670.679938	4128.087904	17.069737	5828.414252
954.890000	531.800000	11088.555556	0.558908	5282.333333	21.495229	1951.490323	3762.646267	11.275771	5746.907878
954.990000	531.700000	10932.666667	0.558918	5278.601074	35.929360	2217.380873	3331.534776	7.312130	5592.157010
955.090000	531.600000	10827.888889	0.558928	5274.868191	58.501754	2447.978739	2868.775513	4.666181	5379.922363
955.190000	531.500000	10518.666667	0.558938	5271.135932	92.883600	2623.123047	2405.589179	2.924414	5124.519979
955.290000	531.400000	10208.166667	0.558948	5267.403673	144.162145	2725.959201	1967.174920	1.799025	4839.095120
955.390000	531.300000	9764.777778	0.558957	5263.670790	218.021087	2745.447184	1570.742025	1.086186	4535.296590
955.490000	531.200000	9427.444444	0.558967	5259.938531	321.099554	2678.746935	1225.864858	0.643550	4226.355130
955.590000	531.100000	9047.944444	0.558977	5256.206272	460.813975	2534.055759	935.914042	0.374120	3931.157891
955.690000	531.000000	8835.833333	0.558987	5252.473389	643.905009	2325.754740	699.522502	0.214262	3669.396566
955.790000	530.900000	8761.722222	0.558996	5248.741130	874.006161	2072.929749	512.319088	0.120597	3459.375570
955.890000	530.800000	8627.555556	0.559006	5245.008870	1151.392968	1796.237983	368.086607	0.066609	3315.784356
955.990000	530.700000	8573.888889	0.559016	5241.276611	1470.702413	1515.129523	259.514842	0.036090	3245.383043
956.090000	530.600000	8462.722222	0.559026	5237.543728	1816.648424	1245.866245	179.500014	0.019179	3242.033556
956.190000	530.500000	8492.111111	0.559035	5233.811469	2166.143731	1000.027228	121.821564	0.009995	3288.002672
956.290000	530.400000	8515.111111	0.559045	5230.078898	2488.113003	784.367055	81.129647	0.005127	3353.614502
956.390000	530.300000	8567.500000	0.559055	5226.346639	2747.399102	601.713620	53.031580	0.002589	3402.146661
956.490000	530.200000	8728.500000	0.559065	5222.614068	2912.945882	451.809440	34.072445	0.001283	3398.828993
956.590000	530.100000	8502.333333	0.559074	5218.881497	2962.485040	332.321464	21.527332	0.000623	3316.334337
956.690000	530.000000	8360.500000	0.559084	5215.149238	2886.517158	239.731806	13.351625	0.000297	3139.601074
956.790000	529.900000	8088.333333	0.559094	5211.416667	2698.445177	169.722682	8.128040	0.000138	2876.295871
956.890000	529.800000	7774.000000	0.559104	5207.684096	2422.706597	117.872972	4.856124	0.000063	2545.435655
956.990000	529.700000	7610.444444	0.559113	5203.951836	2091.674337	80.319864	2.846991	0.000029	2174.841105
957.090000	529.600000	7007.333333	0.559123	5200.219265	1740.346436	53.704414	1.640768	0.000013	1795.691589
957.190000	529.500000	6491.111111	0.559133	5196.486694	1398.334676	35.240158	0.930989	0.000006	1434.505832
957.290000	529.400000	6285.388889	0.559143	5192.754435	1086.966109	22.715327	0.518623	0.000002	1110.200077
957.390000	529.300000	5949.333333	0.559152	5189.021864	819.565060	14.406794	0.283445	0.000001	834.255293
957.490000	529.200000	5692.500000	0.559162	5185.289605	599.823469	8.969532	0.151957	0.000000	608.944950
957.590000	529.100000	5518.722222	0.559172	5181.557034	426.565803	5.481233	0.079897	0.000000	432.126951
957.690000	529.000000	5412.666667	0.559182	5177.824463	295.474608	3.287288	0.041264	0.000000	298.803155
957.790000	528.900000	5474.000000	0.559192	5174.092204	199.428558	1.934589	0.020990	0.000000	201.384142
957.890000	528.800000	5328.333333	0.559201	5170.359633	131.070430	1.118064	0.010495	0.000000	132.198995
957.990000	528.700000	5203.111111	0.559211	5166.627062	83.966725	0.636668	0.005144	0.000000	84.608538
958.090000	528.600000	5102.166667	0.559221	5162.894803	52.599163	0.355992	0.002472	0.000000	52.957626
958.190000	528.500000	5206.944444	0.559231	5159.162231	32.107464	0.195290	0.001164	0.000000	32.303919
958.290000	528.400000	5131.555556	0.559240	5155.429972	19.095416	0.105088	0.000538	0.000000	19.201042
958.390000	528.300000	5182.666667	0.559250	5151.697401	11.113828	0.055460	0.000245	0.000000	11.169533
958.490000	528.200000	5107.277778	0.559260	5147.964830	6.314209	0.028724	0.000110	0.000000	6.343043
958.590000	528.100000	5106.000000	0.559270	5144.232571	3.493784	0.014655	0.000048	0.000000	3.508487
958.690000	528.000000	5140.500000	0.559279	5140.500000	1.886433	0.007354	0.000021	0.000000	1.893808
958.790000	527.900000	5051.055556	0.559289	5080.501845	0.998249	0.003618	0.000009	0.000000	1.001876
958.890000	527.800000	5048.500000	0.559299	5064.730211	0.514170	0.001745	0.000004	0.000000	0.515919
958.990000	527.700000	5098.333333	0.559309	5052.112155	0.257651	0.000825	0.000001	0.000000	0.258477
959.090000	527.600000	4974.388889	0.559318	5044.494778	0.126746	0.000382	0.000001	0.000000	0.127129
959.190000	527.500000	5003.777778	0.559328	5042.460503	0.060790	0.000174	0.000000	0.000000	0.060964
959.290000	527.400000	5012.722222	0.559338	5045.602539	0.028339	0.000078	0.000000	0.000000	0.028418
959.390000	527.300000	5163.500000	0.559348	5053.212118	0.012899	0.000035	0.000000	0.000000	0.012934
959.490000	527.200000	5231.222222	0.559357	5062.242974	0.005761	0.000015	0.000000	0.000000	0.005776
959.590000	527.100000	5109.833333	0.559367	5070.823676	0.002499	0.000006	0.000000	0.000000	0.002505
959.690000	527.000000	5152.000000	0.559377	5076.408963	0.001052	0.000003	0.000000	0.000000	0.001054
959.790000	526.900000	5089.388889	0.559387	5076.997626	0.000437	0.000001	0.000000	0.000000	0.000438
959.890000	526.800000	5137.944444	0.559396	5072.809909	0.000176	0.000000	0.000000	0.000000	0.000177
959.990000	526.700000	5163.500000	0.559406	5062.987305	0.000069	0.000000	0.000000	0.000000	0.000069
960.090000	526.600000	5131.555556	0.559416	5048.992893	0.000026	0.000000	0.000000	0.000000	0.000026
960.190000	526.500000	4978.222222	0.559426	5034.301880	0.000010	0.000000	0.000000	0.000000	0.000010
960.290000	526.400000	4962.888889	0.559435	5020.674954	0.000004	0.000000	0.000000	0.000000	0.000004
960.390000	526.300000	5205.666667	0.559445	5010.189752	0.000001	0.000000	0.000000	0.000000	0.000001
960.490000	526.200000	5077.888889	0.559455	5006.985636	0.000000	0.000000	0.000000	0.000000	0.000000
960.590000	526.100000	4932.222222	0.559465	5010.217516	0.000000	0.000000	0.000000	0.000000	0.000000
960.690000	526.000000	5038.277778	0.559475	5016.869697	0.000000	0.000000	0.000000	0.000000	0.000000
960.790000	525.900000	5067.666667	0.559484	5026.821140	0.000000	0.000000	0.000000	0.000000	0.000000
960.890000	525.800000	5038.277778	0.559494	5037.072686	0.000000	0.000000	0.000000	0.000000	0.000000
960.990000	525.700000	5063.833333	0.559504	5044.864760	0.000000	0.000000	0.000000	0.000000	0.000000
961.090000	525.600000	5029.333333	0.559514	5048.878092	0.000000	0.000000	0.000000	0.000000	0.000000
961.190000	525.500000	5102.166667	0.559523	5050.380792	0.000000	0.000000	0.000000	0.000000	0.000000
961.290000	525.400000	5026.777778	0.559533	5048.765788	0.000000	0.000000	0.000000	0.000000	0.000000
961.390000	525.300000	5056.166667	0.559543	5044.861016	0.000000	0.000000	0.000000	0.000000	0.000000
961.490000	525.200000	5022.944444	0.559553	5038.093723	0.000000	0.000000	0.000000	0.000000	0.000000
961.590000	525.100000	5077.888889	0.559562	5030.447645	0.000000	0.000000	0.000000	0.000000	0.000000
961.690000	525.000000	5005.055556	0.559572	5022.545763	0.000000	0.000000	0.000000	0.000000	0.000000
961.790000	524.900000	4998.666667	0.559582	5014.700345	0.000000	0.000000	0.000000	0.000000	0.000000
961.890000	524.800000	5038.277778	0.559592	5009.006497	0.000000	0.000000	0.000000	0.000000	0.000000
961.990000	524.700000	4928.388889	0.559601	5007.253296	0.000000	0.000000	0.000000	0.000000	0.000000
962.090000	524.600000	5006.333333	0.559611	5009.042372	0.000000	0.000000	0.000000	0.000000	0.000000
962.190000	524.500000	5112.388889	0.559621	5012.420871	0.000000	0.000000	0.000000	0.000000	0.000000
962.290000	524.400000	5061.277778	0.559631	5017.189453	0.000000	0.000000	0.000000	0.000000	0.000000
962.390000	524.300000	5171.166667	0.559640	5020.494642	0.000000	0.000000	0.000000	0.000000	0.000000
962.490000	524.200000	5042.111111	0.559650	5021.130100	0.000000	0.000000	0.000000	0.000000	0.000000
962.590000	524.100000	5038.277778	0.559660	5018.094130	0.000000	0.000000	0.000000	0.000000	0.000000
962.690000	524.000000	5021.666667	0.559670	5013.921699	0.000000	0.000000	0.000000	0.000000	0.000000
962.790000	523.900000	4970.555556	0.559679	5009.261990	0.000000	0.000000	0.000000	0.000000	0.000000
962.890000	523.800000	4987.166667	0.559689	5006.460924	0.000000	0.000000	0.000000	0.000000	0.000000
962.990000	523.700000	5227.388889	0.559699	5006.408203	0.000000	0.000000	0.000000	0.000000	0.000000
963.090000	523.600000	5022.944444	0.559709	5010.841119	0.000000	0.000000	0.000000	0.000000	0.000000
963.190000	523.500000	4960.333333	0.559719	5017.746297	0.000000	0.000000	0.000000	0.000000	0.000000
963.290000	523.400000	5043.388889	0.559728	5026.607449	0.000000	0.000000	0.000000	0.000000	0.000000
963.390000	523.300000	5010.166667	0.559738	5035.384684	0.000000	0.000000	0.000000	0.000000	0.000000
963.490000	523.200000	5117.500000	0.559748	5043.179253	0.000000	0.000000	0.000000	0.000000	0.000000
963.590000	523.100000	5071.500000	0.559758	5048.396118	0.000000	0.000000	0.000000	0.000000	0.000000
963.690000	523.000000	5028.055556	0.559767	5051.740302	0.000000	0.000000	0.000000	0.000000	0.000000
