# Supplementary material for: Influence of the magnetic field on bandgap and chemical composition of zinc thin films prepared by sparking discharge process
Source: Sci Rep. 2020 Jan 29;10:1388. doi: 10.1038/s41598-020-58183-4 (PMC6989455; doi:10.1038/s41598-020-58183-4)
Supplement: Supplementary file 5 — Related Manuscript File. [file 41598_2020_58183_MOESM5_ESM.zip › XPS_7-3-2019_Stefan/XPS_7-3-2019/7_ZnN2-0.2_Quartz/survey]

Dataset wide:50(7-3-2019)
Dwell Time (s)	0.100000
Number of sweeps	1
Kinetic Energy(eV)	Binding Energy(eV)	Intensity(cps)	Transmission Value	Background(cps)
283.690000	1203.000000	102160.000000	4.361546	101362.792969
284.690000	1202.000000	100160.000000	4.360870	101280.048828
285.690000	1201.000000	101790.000000	4.360194	101196.748047
286.690000	1200.000000	100060.000000	4.359518	101127.480469
287.690000	1199.000000	100660.000000	4.358842	101117.128906
288.690000	1198.000000	101180.000000	4.358166	101132.343750
289.690000	1197.000000	102000.000000	4.357490	101172.324219
290.690000	1196.000000	103330.000000	4.356814	101197.050781
291.690000	1195.000000	104230.000000	4.356138	101180.751953
292.690000	1194.000000	103790.000000	4.355462	101112.285156
293.690000	1193.000000	101230.000000	4.354786	101012.373047
294.690000	1192.000000	101510.000000	4.354110	100889.785156
295.690000	1191.000000	100840.000000	4.353434	100786.894531
296.690000	1190.000000	99720.000000	4.352758	100739.970703
297.690000	1189.000000	99910.000000	4.352082	100756.933594
298.690000	1188.000000	100920.000000	4.351406	100840.351562
299.690000	1187.000000	101280.000000	4.350730	100987.441406
300.690000	1186.000000	102520.000000	4.350054	101156.894531
301.690000	1185.000000	103210.000000	4.349378	101310.107422
302.690000	1184.000000	101970.000000	4.348702	101439.335938
303.690000	1183.000000	101240.000000	4.348026	101534.277344
304.690000	1182.000000	101630.000000	4.347350	101596.914062
305.690000	1181.000000	102730.000000	4.346674	101628.730469
306.690000	1180.000000	101920.000000	4.345998	101635.107422
307.690000	1179.000000	102340.000000	4.345322	101612.763672
308.690000	1178.000000	101220.000000	4.344646	101560.849609
309.690000	1177.000000	102780.000000	4.343970	101464.130859
310.690000	1176.000000	102310.000000	4.342086	101355.126953
311.690000	1175.000000	100340.000000	4.339862	101250.468750
312.690000	1174.000000	101690.000000	4.337639	101158.798828
313.690000	1173.000000	100450.000000	4.335415	101097.763672
314.690000	1172.000000	100110.000000	4.333191	101074.121094
315.690000	1171.000000	102030.000000	4.330967	101069.160156
316.690000	1170.000000	101100.000000	4.328743	101072.958984
317.690000	1169.000000	102100.000000	4.326520	101097.597656
318.690000	1168.000000	100010.000000	4.324296	101136.240234
319.690000	1167.000000	100340.000000	4.322072	101205.439453
320.690000	1166.000000	101300.000000	4.319848	101290.078125
321.690000	1165.000000	101860.000000	4.317624	101384.716797
322.690000	1164.000000	102330.000000	4.315401	101468.642578
323.690000	1163.000000	101410.000000	4.313177	101543.603516
324.690000	1162.000000	101110.000000	4.310953	101597.197266
325.690000	1161.000000	102190.000000	4.308729	101670.556641
326.690000	1160.000000	100730.000000	4.306505	101779.765625
327.690000	1159.000000	101700.000000	4.304281	101926.357422
328.690000	1158.000000	102060.000000	4.302058	102088.261719
329.690000	1157.000000	102640.000000	4.299834	102249.833984
330.690000	1156.000000	103150.000000	4.297610	102364.023438
331.690000	1155.000000	102850.000000	4.295386	102416.552734
332.690000	1154.000000	103700.000000	4.293162	102418.310547
333.690000	1153.000000	103630.000000	4.290939	102387.626953
334.690000	1152.000000	102170.000000	4.288715	102353.730469
335.690000	1151.000000	103840.000000	4.286491	102339.130859
336.690000	1150.000000	104430.000000	4.284267	102345.048828
337.690000	1149.000000	103500.000000	4.282043	102358.808594
338.690000	1148.000000	103050.000000	4.279820	102379.296875
339.690000	1147.000000	101990.000000	4.277596	102378.007812
340.690000	1146.000000	103070.000000	4.275372	102356.572266
341.690000	1145.000000	102010.000000	4.273148	102332.519531
342.690000	1144.000000	101510.000000	4.270924	102306.572266
343.690000	1143.000000	103170.000000	4.268700	102282.714844
344.690000	1142.000000	101960.000000	4.266477	102287.636719
345.690000	1141.000000	102120.000000	4.264253	102309.921875
346.690000	1140.000000	102070.000000	4.262029	102336.777344
347.690000	1139.000000	102620.000000	4.259805	102375.361328
348.690000	1138.000000	102600.000000	4.257581	102430.361328
349.690000	1137.000000	104360.000000	4.255358	102490.097656
350.690000	1136.000000	102710.000000	4.253134	102600.322266
351.690000	1135.000000	101090.000000	4.250910	102748.398438
352.690000	1134.000000	103840.000000	4.248686	102947.011719
353.690000	1133.000000	104410.000000	4.246462	103168.759766
354.690000	1132.000000	104440.000000	4.244239	103419.404297
355.690000	1131.000000	103380.000000	4.242015	103624.218750
356.690000	1130.000000	104790.000000	4.239791	103809.042969
357.690000	1129.000000	103590.000000	4.237567	103946.884766
358.690000	1128.000000	103660.000000	4.235343	104065.078125
359.690000	1127.000000	104110.000000	4.233120	104135.156250
360.690000	1126.000000	104850.000000	4.231518	104214.638672
361.690000	1125.000000	103830.000000	4.230093	104264.082031
362.690000	1124.000000	105100.000000	4.228667	104309.277344
363.690000	1123.000000	103500.000000	4.227242	104322.636719
364.690000	1122.000000	105010.000000	4.225816	104342.080078
365.690000	1121.000000	103560.000000	4.224390	104326.562500
366.690000	1120.000000	105400.000000	4.222965	104316.474609
367.690000	1119.000000	103440.000000	4.221539	104283.515625
368.690000	1118.000000	104980.000000	4.220114	104264.404297
369.690000	1117.000000	103690.000000	4.218688	104235.537109
370.690000	1116.000000	104250.000000	4.217263	104231.640625
371.690000	1115.000000	104370.000000	4.215837	104236.562500
372.690000	1114.000000	103660.000000	4.214411	104262.695312
373.690000	1113.000000	104560.000000	4.212986	104276.914062
374.690000	1112.000000	104740.000000	4.211560	104294.882812
375.690000	1111.000000	105630.000000	4.210135	104297.373047
376.690000	1110.000000	105080.000000	4.208709	104290.800781
377.690000	1109.000000	103740.000000	4.207283	104288.759766
378.690000	1108.000000	103790.000000	4.205858	104314.853516
379.690000	1107.000000	104020.000000	4.204432	104353.427734
380.690000	1106.000000	104680.000000	4.203007	104404.160156
381.690000	1105.000000	105130.000000	4.201581	104464.882812
382.690000	1104.000000	104480.000000	4.200156	104524.726562
383.690000	1103.000000	104370.000000	4.198730	104570.507812
384.690000	1102.000000	105830.000000	4.197304	104607.001953
385.690000	1101.000000	104420.000000	4.195879	104644.169922
386.690000	1100.000000	106020.000000	4.194453	104664.736328
387.690000	1099.000000	105610.000000	4.193028	104664.140625
388.690000	1098.000000	104940.000000	4.191602	104650.351562
389.690000	1097.000000	104470.000000	4.190177	104625.224609
390.690000	1096.000000	103790.000000	4.188751	104596.005859
391.690000	1095.000000	104370.000000	4.187325	104573.564453
392.690000	1094.000000	104970.000000	4.185900	104553.349609
393.690000	1093.000000	104930.000000	4.184474	104525.595703
394.690000	1092.000000	104990.000000	4.183049	104505.000000
395.690000	1091.000000	103020.000000	4.181623	104462.363281
396.690000	1090.000000	105710.000000	4.180197	104410.957031
397.690000	1089.000000	105410.000000	4.178772	104369.765625
398.690000	1088.000000	103770.000000	4.177346	104339.404297
399.690000	1087.000000	104820.000000	4.175921	104300.722656
400.690000	1086.000000	105620.000000	4.174495	104276.523438
401.690000	1085.000000	104850.000000	4.173070	104250.878906
402.690000	1084.000000	104120.000000	4.171644	104219.794922
403.690000	1083.000000	103830.000000	4.170218	104189.794922
404.690000	1082.000000	104040.000000	4.168793	104162.519531
405.690000	1081.000000	104170.000000	4.167367	104124.121094
406.690000	1080.000000	104640.000000	4.165942	104085.322266
407.690000	1079.000000	103580.000000	4.164516	104023.652344
408.690000	1078.000000	104610.000000	4.163091	103948.007812
409.690000	1077.000000	104930.000000	4.161665	103865.292969
410.690000	1076.000000	103900.000000	4.160433	103798.291016
411.690000	1075.000000	103350.000000	4.159256	103740.771484
412.690000	1074.000000	105110.000000	4.158079	103721.347656
413.690000	1073.000000	103300.000000	4.156902	103714.121094
414.690000	1072.000000	106040.000000	4.155725	103708.457031
415.690000	1071.000000	106280.000000	4.154548	103674.384766
416.690000	1070.000000	105760.000000	4.153371	103607.363281
417.690000	1069.000000	106270.000000	4.152194	103476.015625
418.690000	1068.000000	105110.000000	4.151017	103290.478516
419.690000	1067.000000	104630.000000	4.149840	103047.197266
420.690000	1066.000000	104750.000000	4.148663	102765.820312
421.690000	1065.000000	104290.000000	4.147486	102437.958984
422.690000	1064.000000	104740.000000	4.146309	102089.990234
423.690000	1063.000000	102810.000000	4.145132	101725.859375
424.690000	1062.000000	102700.000000	4.143954	101363.037109
425.690000	1061.000000	102880.000000	4.142777	100977.919922
426.690000	1060.000000	101310.000000	4.141600	100581.347656
427.690000	1059.000000	101800.000000	4.140423	100153.945312
428.690000	1058.000000	101190.000000	4.139246	99694.570312
429.690000	1057.000000	100920.000000	4.138069	99185.966797
430.690000	1056.000000	99380.000000	4.136892	98653.564453
431.690000	1055.000000	97820.000000	4.135715	98113.417969
432.690000	1054.000000	96890.000000	4.134538	97585.126953
433.690000	1053.000000	96860.000000	4.133361	96860.000000
434.690000	1052.000000	96920.000000	4.132184	96294.736328
435.690000	1051.000000	96510.000000	4.131007	95729.472656
436.690000	1050.000000	95040.000000	4.129830	95164.208984
437.690000	1049.000000	95350.000000	4.128653	94598.945312
438.690000	1048.000000	96190.000000	4.127476	94033.681641
439.690000	1047.000000	99480.000000	4.126299	93468.417969
440.690000	1046.000000	109860.000000	4.125122	92903.154297
441.690000	1045.000000	134020.000000	4.123945	92337.890625
442.690000	1044.000000	140830.000000	4.122767	91772.626953
443.690000	1043.000000	114050.000000	4.121590	91207.373047
444.690000	1042.000000	100830.000000	4.120413	90642.109375
445.690000	1041.000000	97060.000000	4.119236	90076.845703
446.690000	1040.000000	96850.000000	4.118059	89511.582031
447.690000	1039.000000	94760.000000	4.116882	88946.318359
448.690000	1038.000000	92710.000000	4.115705	88381.054688
449.690000	1037.000000	92060.000000	4.114528	87815.791016
450.690000	1036.000000	90590.000000	4.113351	87250.527344
451.690000	1035.000000	89780.000000	4.112174	86685.263672
452.690000	1034.000000	87200.000000	4.110997	86120.000000
453.690000	1033.000000	86420.000000	4.109820	85554.736328
454.690000	1032.000000	84150.000000	4.108643	84989.472656
455.690000	1031.000000	83280.000000	4.107466	84424.208984
456.690000	1030.000000	81960.000000	4.106289	83858.945312
457.690000	1029.000000	80730.000000	4.105112	83293.681641
458.690000	1028.000000	80500.000000	4.103935	82728.417969
459.690000	1027.000000	80880.000000	4.102758	82163.154297
460.690000	1026.000000	81320.000000	4.101019	81597.895508
461.690000	1025.000000	80910.000000	4.099123	81032.631836
462.690000	1024.000000	84480.000000	4.097227	80467.368164
463.690000	1023.000000	103800.000000	4.095330	79902.104492
464.690000	1022.000000	154330.000000	4.093434	79336.840820
465.690000	1021.000000	175790.000000	4.091538	78771.577148
466.690000	1020.000000	123420.000000	4.089641	78206.313477
467.690000	1019.000000	86990.000000	4.087745	77641.049805
468.690000	1018.000000	78870.000000	4.085848	77075.791016
469.690000	1017.000000	76970.000000	4.083952	76510.527344
470.690000	1016.000000	76130.000000	4.082056	75945.263672
471.690000	1015.000000	75380.000000	4.080159	75380.000000
472.690000	1014.000000	76650.000000	4.078263	75828.100586
473.690000	1013.000000	74920.000000	4.076367	75601.274414
474.690000	1012.000000	74750.000000	4.074470	75467.211914
475.690000	1011.000000	74940.000000	4.072574	75399.677734
476.690000	1010.000000	75720.000000	4.070677	75404.902344
477.690000	1009.000000	76920.000000	4.068781	75449.389648
478.690000	1008.000000	75790.000000	4.066885	75502.827148
479.690000	1007.000000	75520.000000	4.064988	75564.018555
480.690000	1006.000000	74940.000000	4.063092	75618.398438
481.690000	1005.000000	76260.000000	4.061196	75649.150391
482.690000	1004.000000	77200.000000	4.059299	75659.672852
483.690000	1003.000000	77170.000000	4.057403	75653.369141
484.690000	1002.000000	76900.000000	4.055507	75613.120117
485.690000	1001.000000	75980.000000	4.053610	75561.567383
486.690000	1000.000000	75180.000000	4.051714	75503.608398
487.690000	999.000000	76920.000000	4.049817	75450.009766
488.690000	998.000000	76740.000000	4.047921	75404.760742
489.690000	997.000000	76460.000000	4.046025	75365.131836
490.690000	996.000000	75920.000000	4.044128	75306.645508
491.690000	995.000000	75310.000000	4.042232	75221.757812
492.690000	994.000000	75020.000000	4.040336	75083.798828
493.690000	993.000000	75550.000000	4.038439	74890.639648
494.690000	992.000000	74810.000000	4.036543	74656.191406
495.690000	991.000000	74420.000000	4.034646	74407.822266
496.690000	990.000000	73590.000000	4.032750	74175.800781
497.690000	989.000000	73610.000000	4.030854	74003.676758
498.690000	988.000000	75120.000000	4.028957	73894.760742
499.690000	987.000000	74390.000000	4.027061	73860.239258
500.690000	986.000000	73220.000000	4.025165	73899.355469
501.690000	985.000000	73440.000000	4.023268	73973.808594
502.690000	984.000000	74990.000000	4.021372	74051.528320
503.690000	983.000000	74230.000000	4.019476	74127.314453
504.690000	982.000000	74240.000000	4.017579	74182.216797
505.690000	981.000000	75950.000000	4.015683	74183.676758
506.690000	980.000000	77480.000000	4.013786	74145.576172
507.690000	979.000000	77490.000000	4.011890	74074.160156
508.690000	978.000000	77860.000000	4.009994	73964.995117
509.690000	977.000000	79220.000000	4.008097	73818.940430
510.690000	976.000000	78350.000000	4.007377	73661.113281
511.690000	975.000000	76900.000000	4.006989	73490.454102
512.690000	974.000000	76490.000000	4.006601	73294.594727
513.690000	973.000000	75490.000000	4.006213	73085.913086
514.690000	972.000000	75530.000000	4.005825	72853.461914
515.690000	971.000000	72820.000000	4.005438	72580.371094
516.690000	970.000000	72770.000000	4.005050	72249.252930
517.690000	969.000000	72220.000000	4.004662	71876.333008
518.690000	968.000000	71260.000000	4.004274	71441.079102
519.690000	967.000000	71400.000000	4.003886	70969.721680
520.690000	966.000000	70160.000000	4.003498	70479.824219
521.690000	965.000000	70480.000000	4.003110	70023.598633
522.690000	964.000000	68380.000000	4.002722	69606.318359
523.690000	963.000000	69200.000000	4.002334	69268.481445
524.690000	962.000000	69990.000000	4.001946	69008.081055
525.690000	961.000000	70220.000000	4.001558	68834.477539
526.690000	960.000000	68820.000000	4.001170	68725.600586
527.690000	959.000000	68500.000000	4.000782	68691.279297
528.690000	958.000000	68020.000000	4.000394	68712.158203
529.690000	957.000000	68910.000000	4.000006	68788.481445
530.690000	956.000000	68640.000000	3.999618	68911.279297
531.690000	955.000000	70810.000000	3.999230	69051.040039
532.690000	954.000000	69820.000000	3.998842	69192.241211
533.690000	953.000000	68950.000000	3.998454	69314.399414
534.690000	952.000000	69910.000000	3.998066	69403.759766
535.690000	951.000000	69560.000000	3.997678	69445.522461
536.690000	950.000000	69780.000000	3.997290	69469.599609
537.690000	949.000000	68650.000000	3.996902	69466.879883
538.690000	948.000000	70050.000000	3.996514	69465.917969
539.690000	947.000000	70560.000000	3.996126	69471.201172
540.690000	946.000000	69890.000000	3.995738	69501.040039
541.690000	945.000000	69430.000000	3.995350	69555.039062
542.690000	944.000000	68730.000000	3.994962	69637.836914
543.690000	943.000000	70180.000000	3.994574	69721.596680
544.690000	942.000000	69870.000000	3.994186	69801.757812
545.690000	941.000000	70190.000000	3.993798	69861.997070
546.690000	940.000000	70200.000000	3.993410	69883.437500
547.690000	939.000000	70010.000000	3.993022	69865.839844
548.690000	938.000000	69920.000000	3.992634	69836.879883
549.690000	937.000000	68920.000000	3.992246	69799.438477
550.690000	936.000000	69890.000000	3.991858	69757.358398
551.690000	935.000000	70050.000000	3.991470	69719.760742
552.690000	934.000000	70130.000000	3.991082	69702.109375
553.690000	933.000000	69240.000000	3.990694	69692.885742
554.690000	932.000000	69650.000000	3.990306	69700.170898
555.690000	931.000000	69350.000000	3.989918	69731.967773
556.690000	930.000000	69460.000000	3.989530	69796.508789
557.690000	929.000000	70230.000000	3.989142	69882.036133
558.690000	928.000000	71430.000000	3.988754	69977.661133
559.690000	927.000000	70620.000000	3.988366	70080.913086
560.690000	926.000000	69580.000000	3.987622	70197.871094
561.690000	925.000000	69430.000000	3.986777	70298.046875
562.690000	924.000000	71340.000000	3.985933	70365.131836
563.690000	923.000000	70950.000000	3.985088	70402.446289
564.690000	922.000000	70470.000000	3.984244	70400.708008
565.690000	921.000000	70270.000000	3.983399	70329.921875
566.690000	920.000000	70720.000000	3.982555	70234.321289
567.690000	919.000000	69650.000000	3.981710	70149.160156
568.690000	918.000000	69830.000000	3.980865	70105.122070
569.690000	917.000000	71740.000000	3.980021	70113.242188
570.690000	916.000000	71930.000000	3.979176	70210.253906
571.690000	915.000000	69580.000000	3.978332	70377.119141
572.690000	914.000000	70690.000000	3.977487	70577.919922
573.690000	913.000000	71120.000000	3.976643	70762.851562
574.690000	912.000000	71890.000000	3.975798	70920.239258
575.690000	911.000000	70930.000000	3.974954	71028.276367
576.690000	910.000000	72180.000000	3.974109	71065.371094
577.690000	909.000000	72080.000000	3.973264	71065.517578
578.690000	908.000000	70330.000000	3.972420	71067.797852
579.690000	907.000000	71070.000000	3.971575	71077.734375
580.690000	906.000000	70820.000000	3.970731	71104.721680
581.690000	905.000000	71060.000000	3.969886	71174.453125
582.690000	904.000000	71120.000000	3.969042	71260.205078
583.690000	903.000000	71710.000000	3.968197	71337.666016
584.690000	902.000000	72040.000000	3.967353	71414.272461
585.690000	901.000000	70620.000000	3.966508	71461.533203
586.690000	900.000000	72130.000000	3.965663	71473.886719
587.690000	899.000000	72560.000000	3.964819	71452.377930
588.690000	898.000000	71920.000000	3.963974	71406.127930
589.690000	897.000000	71760.000000	3.963130	71316.650391
590.690000	896.000000	71260.000000	3.962285	71228.593750
591.690000	895.000000	70250.000000	3.961441	71138.388672
592.690000	894.000000	71090.000000	3.960596	71057.954102
593.690000	893.000000	71090.000000	3.959752	70987.929688
594.690000	892.000000	71370.000000	3.958907	70950.000000
595.690000	891.000000	70430.000000	3.958062	70913.520508
596.690000	890.000000	71000.000000	3.957218	70883.520508
597.690000	889.000000	70880.000000	3.956373	70866.958008
598.690000	888.000000	70710.000000	3.955529	70870.161133
599.690000	887.000000	70950.000000	3.954684	70886.958008
600.690000	886.000000	70840.000000	3.953840	70943.359375
601.690000	885.000000	70550.000000	3.952995	71034.238281
602.690000	884.000000	71020.000000	3.952151	71139.838867
603.690000	883.000000	71650.000000	3.951306	71247.519531
604.690000	882.000000	71290.000000	3.950462	71343.920898
605.690000	881.000000	71720.000000	3.949617	71403.198242
606.690000	880.000000	72150.000000	3.948772	71438.798828
607.690000	879.000000	70870.000000	3.947928	71464.321289
608.690000	878.000000	71440.000000	3.947083	71502.797852
609.690000	877.000000	70810.000000	3.946239	71577.280273
610.690000	876.000000	71400.000000	3.946477	71693.520508
611.690000	875.000000	72570.000000	3.947021	71831.679688
612.690000	874.000000	72110.000000	3.947565	71993.920898
613.690000	873.000000	71780.000000	3.948109	72158.242188
614.690000	872.000000	72390.000000	3.948653	72303.598633
615.690000	871.000000	72760.000000	3.949197	72433.598633
616.690000	870.000000	72530.000000	3.949741	72547.519531
617.690000	869.000000	72260.000000	3.950286	72620.083008
618.690000	868.000000	72940.000000	3.950830	72636.401367
619.690000	867.000000	73280.000000	3.951374	72595.600586
620.690000	866.000000	73170.000000	3.951918	72499.121094
621.690000	865.000000	72480.000000	3.952462	72379.121094
622.690000	864.000000	71230.000000	3.953006	72277.280273
623.690000	863.000000	71760.000000	3.953550	72240.161133
624.690000	862.000000	71620.000000	3.954094	72279.897461
625.690000	861.000000	72520.000000	3.954638	72401.210938
626.690000	860.000000	72600.000000	3.955182	72565.463867
627.690000	859.000000	73040.000000	3.955726	72725.371094
628.690000	858.000000	73450.000000	3.956270	72837.895508
629.690000	857.000000	73230.000000	3.956814	72904.228516
630.690000	856.000000	73900.000000	3.957358	72904.604492
631.690000	855.000000	73480.000000	3.957902	72855.590820
632.690000	854.000000	72860.000000	3.958446	72790.458984
633.690000	853.000000	72100.000000	3.958990	72724.814453
634.690000	852.000000	72730.000000	3.959534	72647.622070
635.690000	851.000000	72740.000000	3.960078	72574.814453
636.690000	850.000000	72650.000000	3.960622	72504.775391
637.690000	849.000000	72760.000000	3.961166	72440.039062
638.690000	848.000000	71870.000000	3.961710	72401.000977
639.690000	847.000000	72070.000000	3.962254	72406.879883
640.690000	846.000000	72380.000000	3.962798	72469.438477
641.690000	845.000000	72100.000000	3.963342	72599.160156
642.690000	844.000000	72540.000000	3.963886	72777.441406
643.690000	843.000000	74480.000000	3.964430	72972.280273
644.690000	842.000000	73800.000000	3.964974	73165.361328
645.690000	841.000000	73650.000000	3.965518	73337.480469
646.690000	840.000000	73300.000000	3.966062	73474.960938
647.690000	839.000000	73510.000000	3.966606	73581.201172
648.690000	838.000000	73390.000000	3.967151	73663.481445
649.690000	837.000000	73920.000000	3.967695	73710.683594
650.690000	836.000000	74260.000000	3.968239	73710.561523
651.690000	835.000000	73850.000000	3.968783	73647.680664
652.690000	834.000000	73960.000000	3.969327	73531.918945
653.690000	833.000000	73240.000000	3.969871	73377.202148
654.690000	832.000000	73340.000000	3.970415	73219.360352
655.690000	831.000000	72820.000000	3.970959	73102.158203
656.690000	830.000000	72220.000000	3.971503	73074.321289
657.690000	829.000000	71960.000000	3.972047	73123.359375
658.690000	828.000000	73860.000000	3.972591	73237.758789
659.690000	827.000000	73800.000000	3.973135	73384.638672
660.690000	826.000000	73810.000000	3.972404	73530.000000
661.690000	825.000000	73880.000000	3.971314	73632.910156
662.690000	824.000000	73600.000000	3.970224	73701.337891
663.690000	823.000000	73690.000000	3.969133	73736.010742
664.690000	822.000000	73860.000000	3.968043	73763.725586
665.690000	821.000000	73120.000000	3.966953	73773.203125
666.690000	820.000000	74580.000000	3.965863	73782.275391
667.690000	819.000000	75280.000000	3.964772	73784.379883
668.690000	818.000000	75180.000000	3.963682	73793.764648
669.690000	817.000000	73610.000000	3.962592	73780.585938
670.690000	816.000000	74100.000000	3.961502	73790.444336
671.690000	815.000000	72910.000000	3.960411	73795.664062
672.690000	814.000000	74680.000000	3.959321	73810.488281
673.690000	813.000000	73150.000000	3.958231	73811.870117
674.690000	812.000000	74830.000000	3.957141	73830.854492
675.690000	811.000000	75060.000000	3.956050	73833.442383
676.690000	810.000000	74570.000000	3.954960	73872.319336
677.690000	809.000000	72890.000000	3.953870	73941.118164
678.690000	808.000000	73740.000000	3.952780	74051.948242
679.690000	807.000000	74640.000000	3.951689	74191.845703
680.690000	806.000000	73760.000000	3.950599	74362.172852
681.690000	805.000000	75310.000000	3.949509	74511.083984
682.690000	804.000000	74980.000000	3.948419	74629.868164
683.690000	803.000000	74700.000000	3.947328	74720.913086
684.690000	802.000000	76220.000000	3.946238	74772.622070
685.690000	801.000000	74700.000000	3.945148	74785.234375
686.690000	800.000000	75300.000000	3.944058	74784.589844
687.690000	799.000000	74470.000000	3.942967	74777.963867
688.690000	798.000000	74940.000000	3.941877	74764.892578
689.690000	797.000000	74870.000000	3.940787	74762.163086
690.690000	796.000000	74390.000000	3.939697	74785.307617
691.690000	795.000000	74570.000000	3.938606	74840.000000
692.690000	794.000000	74590.000000	3.937516	74919.916992
693.690000	793.000000	75370.000000	3.936426	75009.521484
694.690000	792.000000	75530.000000	3.935336	75097.441406
695.690000	791.000000	74930.000000	3.934245	75164.238281
696.690000	790.000000	75060.000000	3.933155	75176.479492
697.690000	789.000000	76050.000000	3.932065	75138.081055
698.690000	788.000000	75200.000000	3.930975	75075.917969
699.690000	787.000000	74590.000000	3.929884	74995.122070
700.690000	786.000000	74900.000000	3.928606	74917.119141
701.690000	785.000000	74340.000000	3.927274	74880.664062
702.690000	784.000000	74670.000000	3.925942	74894.790039
703.690000	783.000000	74920.000000	3.924610	74933.974609
704.690000	782.000000	75410.000000	3.923278	74993.906250
705.690000	781.000000	74940.000000	3.921947	75059.223633
706.690000	780.000000	75090.000000	3.920615	75111.132812
707.690000	779.000000	76640.000000	3.919283	75135.312500
708.690000	778.000000	75660.000000	3.917951	75159.130859
709.690000	777.000000	74800.000000	3.916619	75198.823242
710.690000	776.000000	74510.000000	3.915287	75256.870117
711.690000	775.000000	75390.000000	3.913956	75333.017578
712.690000	774.000000	75570.000000	3.912624	75434.946289
713.690000	773.000000	75630.000000	3.911292	75533.784180
714.690000	772.000000	76180.000000	3.909960	75602.397461
715.690000	771.000000	75640.000000	3.908628	75636.401367
716.690000	770.000000	75550.000000	3.907296	75634.321289
717.690000	769.000000	75470.000000	3.905965	75591.972656
718.690000	768.000000	75790.000000	3.904633	75524.477539
719.690000	767.000000	75940.000000	3.903301	75464.399414
720.690000	766.000000	74940.000000	3.901969	75425.732422
721.690000	765.000000	75020.000000	3.900637	75419.760742
722.690000	764.000000	74810.000000	3.899306	75452.880859
723.690000	763.000000	77170.000000	3.897974	75522.851562
724.690000	762.000000	75970.000000	3.896642	75592.958984
725.690000	761.000000	76480.000000	3.895310	75660.400391
726.690000	760.000000	75550.000000	3.893978	75721.625977
727.690000	759.000000	75000.000000	3.892646	75777.597656
728.690000	758.000000	75910.000000	3.891315	75824.790039
729.690000	757.000000	75990.000000	3.889983	75890.239258
730.690000	756.000000	75670.000000	3.888651	75945.874023
731.690000	755.000000	76790.000000	3.887319	75983.847656
732.690000	754.000000	76990.000000	3.885987	75983.310547
733.690000	753.000000	76790.000000	3.884655	75949.321289
734.690000	752.000000	77080.000000	3.883324	75875.000000
735.690000	751.000000	75890.000000	3.881992	75800.581055
736.690000	750.000000	75230.000000	3.880660	75720.708008
737.690000	749.000000	75620.000000	3.879328	75648.339844
738.690000	748.000000	75650.000000	3.877996	75586.416016
739.690000	747.000000	75310.000000	3.876664	75521.020508
740.690000	746.000000	76280.000000	3.875333	75425.351562
741.690000	745.000000	75900.000000	3.874001	75330.239258
742.690000	744.000000	74400.000000	3.872669	75262.558594
743.690000	743.000000	74110.000000	3.871337	75219.921875
744.690000	742.000000	75610.000000	3.870005	75225.522461
745.690000	741.000000	75100.000000	3.868673	75292.319336
746.690000	740.000000	75450.000000	3.867342	75392.719727
747.690000	739.000000	75790.000000	3.866010	75498.881836
748.690000	738.000000	75530.000000	3.864678	75601.601562
749.690000	737.000000	76160.000000	3.863346	75693.999023
750.690000	736.000000	75250.000000	3.862014	75774.721680
751.690000	735.000000	75500.000000	3.860683	75843.359375
752.690000	734.000000	76340.000000	3.859351	75896.879883
753.690000	733.000000	76430.000000	3.858019	75944.638672
754.690000	732.000000	75810.000000	3.856687	75978.320312
755.690000	731.000000	75870.000000	3.855355	75990.322266
756.690000	730.000000	75880.000000	3.854023	75981.040039
757.690000	729.000000	76000.000000	3.852692	75957.041016
758.690000	728.000000	76430.000000	3.851360	75916.640625
759.690000	727.000000	75730.000000	3.850028	75865.756836
760.690000	726.000000	75920.000000	3.850115	75808.798828
761.690000	725.000000	75640.000000	3.850601	75765.117188
762.690000	724.000000	74820.000000	3.851088	75738.081055
763.690000	723.000000	76350.000000	3.851575	75725.761719
764.690000	722.000000	75710.000000	3.852062	75727.041016
765.690000	721.000000	76140.000000	3.852548	75754.238281
766.690000	720.000000	75330.000000	3.853035	75794.453125
767.690000	719.000000	75220.000000	3.853522	75840.634766
768.690000	718.000000	76610.000000	3.854009	75891.269531
769.690000	717.000000	77370.000000	3.854495	75931.313477
770.690000	716.000000	76390.000000	3.854982	75918.613281
771.690000	715.000000	76490.000000	3.855469	75851.245117
772.690000	714.000000	77190.000000	3.855956	75719.575195
773.690000	713.000000	76330.000000	3.856442	75531.767578
774.690000	712.000000	74940.000000	3.856929	75315.170898
775.690000	711.000000	74790.000000	3.857416	75138.193359
776.690000	710.000000	73850.000000	3.857903	74994.990234
777.690000	709.000000	75680.000000	3.858389	74924.111328
778.690000	708.000000	76220.000000	3.858876	74917.812500
779.690000	707.000000	75020.000000	3.859363	74968.320312
780.690000	706.000000	74760.000000	3.859850	75016.840820
781.690000	705.000000	75960.000000	3.860337	75080.117188
782.690000	704.000000	76540.000000	3.860823	75128.481445
783.690000	703.000000	76910.000000	3.861310	75177.841797
784.690000	702.000000	74780.000000	3.861797	75223.481445
785.690000	701.000000	76690.000000	3.862284	75285.800781
786.690000	700.000000	75470.000000	3.862770	75354.799805
787.690000	699.000000	74950.000000	3.863257	75429.282227
788.690000	698.000000	75770.000000	3.863744	75469.960938
789.690000	697.000000	76210.000000	3.864231	75463.398438
790.690000	696.000000	75910.000000	3.864717	75405.522461
791.690000	695.000000	74930.000000	3.865204	75291.279297
792.690000	694.000000	74970.000000	3.865691	75126.401367
793.690000	693.000000	75400.000000	3.866178	74947.358398
794.690000	692.000000	76100.000000	3.866664	74766.479492
795.690000	691.000000	74820.000000	3.867151	74609.438477
796.690000	690.000000	73830.000000	3.867638	74496.162109
797.690000	689.000000	74200.000000	3.868125	74429.360352
798.690000	688.000000	74960.000000	3.868611	74409.360352
799.690000	687.000000	73910.000000	3.869098	74451.840820
800.690000	686.000000	73600.000000	3.869585	74512.319336
801.690000	685.000000	75380.000000	3.870072	74565.839844
802.690000	684.000000	75130.000000	3.870558	74603.442383
803.690000	683.000000	74790.000000	3.871045	74600.483398
804.690000	682.000000	74780.000000	3.871532	74530.722656
805.690000	681.000000	74210.000000	3.872019	74428.242188
806.690000	680.000000	74020.000000	3.872506	74300.478516
807.690000	679.000000	74640.000000	3.872992	74152.880859
808.690000	678.000000	73770.000000	3.873479	73990.639648
809.690000	677.000000	73930.000000	3.873966	73832.397461
810.690000	676.000000	73370.000000	3.873047	73662.397461
811.690000	675.000000	74010.000000	3.871733	73495.200195
812.690000	674.000000	73660.000000	3.870418	73338.559570
813.690000	673.000000	72580.000000	3.869104	73226.240234
814.690000	672.000000	72010.000000	3.867789	73141.464844
815.690000	671.000000	73410.000000	3.866474	73090.483398
816.690000	670.000000	73380.000000	3.865160	73050.561523
817.690000	669.000000	74010.000000	3.863845	73015.458984
818.690000	668.000000	72190.000000	3.862531	72945.444336
819.690000	667.000000	73240.000000	3.861216	72854.570312
820.690000	666.000000	73720.000000	3.859901	72732.480469
821.690000	665.000000	72910.000000	3.858587	72590.000000
822.690000	664.000000	72850.000000	3.857272	72420.805664
823.690000	663.000000	73590.000000	3.855958	72229.277344
824.690000	662.000000	74010.000000	3.854643	72005.673828
825.690000	661.000000	73110.000000	3.853328	71761.406250
826.690000	660.000000	72960.000000	3.852014	71494.916992
827.690000	659.000000	73330.000000	3.850699	71214.975586
828.690000	658.000000	72310.000000	3.849384	70930.844727
829.690000	657.000000	73160.000000	3.848070	70641.645508
830.690000	656.000000	72840.000000	3.846755	70333.867188
831.690000	655.000000	71400.000000	3.845441	69997.514648
832.690000	654.000000	72000.000000	3.844126	69605.742188
833.690000	653.000000	72970.000000	3.842811	69154.174805
834.690000	652.000000	70520.000000	3.841497	68648.598633
835.690000	651.000000	68180.000000	3.840182	68118.276367
836.690000	650.000000	67280.000000	3.838868	67605.488281
837.690000	649.000000	66600.000000	3.837553	67171.904297
838.690000	648.000000	66000.000000	3.836238	66841.699219
839.690000	647.000000	66220.000000	3.834924	66632.607422
840.690000	646.000000	66010.000000	3.833609	66528.134766
841.690000	645.000000	66830.000000	3.832294	66483.442383
842.690000	644.000000	67020.000000	3.830980	66452.880859
843.690000	643.000000	66820.000000	3.829665	66413.520508
844.690000	642.000000	65970.000000	3.828351	66343.920898
845.690000	641.000000	65990.000000	3.827036	66223.520508
846.690000	640.000000	66580.000000	3.825721	66072.880859
847.690000	639.000000	65520.000000	3.824407	65889.360352
848.690000	638.000000	66610.000000	3.823092	65669.760742
849.690000	637.000000	65220.000000	3.821778	65423.281250
850.690000	636.000000	65440.000000	3.820463	65186.879883
851.690000	635.000000	63960.000000	3.819148	64964.633789
852.690000	634.000000	64670.000000	3.817834	64768.540039
853.690000	633.000000	65040.000000	3.816519	64617.373047
854.690000	632.000000	63570.000000	3.815205	64495.214844
855.690000	631.000000	65510.000000	3.813890	64372.875977
856.690000	630.000000	65120.000000	3.812575	64224.589844
857.690000	629.000000	64980.000000	3.811261	64056.303711
858.690000	628.000000	65180.000000	3.809946	63845.756836
859.690000	627.000000	65110.000000	3.808631	63597.993164
860.690000	626.000000	64210.000000	3.807317	63339.404297
861.690000	625.000000	61820.000000	3.806002	63091.513672
862.690000	624.000000	63230.000000	3.804688	62840.532227
863.690000	623.000000	63060.000000	3.803373	62602.324219
864.690000	622.000000	61830.000000	3.802058	62403.125000
865.690000	621.000000	62170.000000	3.800744	62228.857422
866.690000	620.000000	61950.000000	3.799429	62079.682617
867.690000	619.000000	62110.000000	3.798115	61970.639648
868.690000	618.000000	61670.000000	3.796800	61911.040039
869.690000	617.000000	60940.000000	3.795485	61873.198242
870.690000	616.000000	62670.000000	3.795252	61849.838867
871.690000	615.000000	62220.000000	3.795324	61843.359375
872.690000	614.000000	61640.000000	3.795395	61849.838867
873.690000	613.000000	61320.000000	3.795467	61852.241211
874.690000	612.000000	61860.000000	3.795538	61862.158203
875.690000	611.000000	62250.000000	3.795610	61889.682617
876.690000	610.000000	61720.000000	3.795681	61915.126953
877.690000	609.000000	62120.000000	3.795753	61934.497070
878.690000	608.000000	61520.000000	3.795825	61939.716797
879.690000	607.000000	62460.000000	3.795896	61914.282227
880.690000	606.000000	62360.000000	3.795968	61846.992188
881.690000	605.000000	61710.000000	3.796039	61750.400391
882.690000	604.000000	62460.000000	3.796111	61610.976562
883.690000	603.000000	61770.000000	3.796183	61440.644531
884.690000	602.000000	61730.000000	3.796254	61260.019531
885.690000	601.000000	62510.000000	3.796326	61075.493164
886.690000	600.000000	60790.000000	3.796397	60893.964844
887.690000	599.000000	60120.000000	3.796469	60734.321289
888.690000	598.000000	60380.000000	3.796541	60584.956055
889.690000	597.000000	61160.000000	3.796612	60423.496094
890.690000	596.000000	60560.000000	3.796684	60254.111328
891.690000	595.000000	59760.000000	3.796755	60059.497070
892.690000	594.000000	60070.000000	3.796827	59827.451172
893.690000	593.000000	59710.000000	3.796899	59571.914062
894.690000	592.000000	59300.000000	3.796970	59317.519531
895.690000	591.000000	58430.000000	3.797042	59052.441406
896.690000	590.000000	59140.000000	3.797113	58784.916992
897.690000	589.000000	60380.000000	3.797185	58523.266602
898.690000	588.000000	61130.000000	3.797256	58267.304688
899.690000	587.000000	63900.000000	3.797328	58003.696289
900.690000	586.000000	64800.000000	3.797400	57743.671875
901.690000	585.000000	64590.000000	3.797471	57487.304688
902.690000	584.000000	62020.000000	3.797543	57226.635742
903.690000	583.000000	60780.000000	3.797614	56946.435547
904.690000	582.000000	58500.000000	3.797686	56636.010742
905.690000	581.000000	58400.000000	3.797758	56280.639648
906.690000	580.000000	58130.000000	3.797829	55872.553711
907.690000	579.000000	58300.000000	3.797901	55416.538086
908.690000	578.000000	58050.000000	3.797972	54924.736328
909.690000	577.000000	59230.000000	3.798044	54412.153320
910.690000	576.000000	58140.000000	3.796924	53890.737305
911.690000	575.000000	57050.000000	3.795468	53359.824219
912.690000	574.000000	54170.000000	3.794012	52801.484375
913.690000	573.000000	52820.000000	3.792556	52203.002930
914.690000	572.000000	52050.000000	3.791100	51562.495117
915.690000	571.000000	51050.000000	3.789644	50895.908203
916.690000	570.000000	50370.000000	3.788188	50244.765625
917.690000	569.000000	48570.000000	3.786732	49672.314453
918.690000	568.000000	48250.000000	3.785276	49228.486328
919.690000	567.000000	48090.000000	3.783820	48937.377930
920.690000	566.000000	48400.000000	3.782364	48776.733398
921.690000	565.000000	49480.000000	3.780907	48717.065430
922.690000	564.000000	50320.000000	3.779451	48685.927734
923.690000	563.000000	51530.000000	3.777995	48628.032227
924.690000	562.000000	52390.000000	3.776539	48502.998047
925.690000	561.000000	50260.000000	3.775083	48318.759766
926.690000	560.000000	49630.000000	3.773627	48061.171875
927.690000	559.000000	48430.000000	3.772171	47778.129883
928.690000	558.000000	46560.000000	3.770715	47486.987305
929.690000	557.000000	47340.000000	3.769259	47203.750000
930.690000	556.000000	48550.000000	3.767803	46926.474609
931.690000	555.000000	47960.000000	3.766347	46655.361328
932.690000	554.000000	49130.000000	3.764891	46354.487305
933.690000	553.000000	49380.000000	3.763435	46015.844727
934.690000	552.000000	47830.000000	3.761979	45635.292969
935.690000	551.000000	47790.000000	3.760523	45197.602539
936.690000	550.000000	46590.000000	3.759067	44720.136719
937.690000	549.000000	45710.000000	3.757611	44213.950195
938.690000	548.000000	45470.000000	3.756155	43688.994141
939.690000	547.000000	44920.000000	3.754699	43144.208984
940.690000	546.000000	42780.000000	3.753243	42612.314453
941.690000	545.000000	41220.000000	3.751787	42077.280273
942.690000	544.000000	41740.000000	3.750331	41543.305664
943.690000	543.000000	41190.000000	3.748875	41004.277344
944.690000	542.000000	40850.000000	3.747418	40483.227539
945.690000	541.000000	41040.000000	3.745962	39969.733887
946.690000	540.000000	39840.000000	3.744506	39504.392090
947.690000	539.000000	38140.000000	3.743050	39115.351562
948.690000	538.000000	38110.000000	3.741594	38827.216797
949.690000	537.000000	37900.000000	3.740138	37900.000000
950.690000	536.000000	38710.000000	3.738682	37703.635254
951.690000	535.000000	39290.000000	3.737226	37507.272949
952.690000	534.000000	42860.000000	3.735770	37310.908203
953.690000	533.000000	53970.000000	3.734314	37114.545898
954.690000	532.000000	72690.000000	3.732858	36918.181152
955.690000	531.000000	73310.000000	3.731402	36721.818848
956.690000	530.000000	61160.000000	3.729946	36525.454102
957.690000	529.000000	46290.000000	3.728490	36329.091797
958.690000	528.000000	36980.000000	3.727034	36132.727051
959.690000	527.000000	35630.000000	3.725578	35936.364746
960.690000	526.000000	35740.000000	3.724122	35740.000000
961.690000	525.000000	35500.000000	3.722666	35691.457520
962.690000	524.000000	35410.000000	3.721210	35496.372070
963.690000	523.000000	34940.000000	3.719754	35313.249512
964.690000	522.000000	35610.000000	3.718298	35113.837891
965.690000	521.000000	35620.000000	3.716842	34886.958008
966.690000	520.000000	36300.000000	3.715385	34635.883789
967.690000	519.000000	35920.000000	3.713929	34350.007324
968.690000	518.000000	35420.000000	3.712473	34050.202637
969.690000	517.000000	35570.000000	3.711017	33755.017090
970.690000	516.000000	34790.000000	3.710301	33463.452148
971.690000	515.000000	34630.000000	3.709794	33157.148438
972.690000	514.000000	33690.000000	3.709287	32836.198730
973.690000	513.000000	33800.000000	3.708779	32497.487793
974.690000	512.000000	32070.000000	3.708272	32149.187012
975.690000	511.000000	31270.000000	3.707765	31799.384766
976.690000	510.000000	31340.000000	3.707257	31460.593262
977.690000	509.000000	31440.000000	3.706750	31138.566895
978.690000	508.000000	30610.000000	3.706242	30824.350586
979.690000	507.000000	30770.000000	3.705735	30496.040039
980.690000	506.000000	30380.000000	3.705228	30141.306152
981.690000	505.000000	29940.000000	3.704720	29757.443848
982.690000	504.000000	30760.000000	3.704213	29331.989746
983.690000	503.000000	30800.000000	3.703706	28869.106445
984.690000	502.000000	32010.000000	3.703198	28371.921387
985.690000	501.000000	33960.000000	3.702691	27846.181641
986.690000	500.000000	39650.000000	3.702184	27302.658691
987.690000	499.000000	48970.000000	3.701676	26750.312500
988.690000	498.000000	53590.000000	3.701169	26184.995117
989.690000	497.000000	51490.000000	3.700662	25613.366699
990.690000	496.000000	44070.000000	3.700154	25021.550293
991.690000	495.000000	36920.000000	3.699647	24373.781738
992.690000	494.000000	31080.000000	3.699140	23651.164551
993.690000	493.000000	25250.000000	3.698632	22859.921875
994.690000	492.000000	22300.000000	3.698125	22017.456055
995.690000	491.000000	20470.000000	3.697618	21163.669434
996.690000	490.000000	19780.000000	3.697110	20367.280273
997.690000	489.000000	18710.000000	3.696603	19688.757324
998.690000	488.000000	18690.000000	3.696096	19156.304932
999.690000	487.000000	18560.000000	3.695588	18771.621094
1000.690000	486.000000	18430.000000	3.695081	18525.520020
1001.690000	485.000000	17800.000000	3.694573	18375.520020
1002.690000	484.000000	18160.000000	3.694066	18271.920166
1003.690000	483.000000	18670.000000	3.693559	18181.212158
1004.690000	482.000000	18190.000000	3.693051	18069.245605
1005.690000	481.000000	18460.000000	3.692544	17909.526367
1006.690000	480.000000	17580.000000	3.692037	17697.565918
1007.690000	479.000000	17300.000000	3.691529	17435.223389
1008.690000	478.000000	17560.000000	3.691022	17130.006104
1009.690000	477.000000	20670.000000	3.690515	16812.120361
1010.690000	476.000000	24430.000000	3.689336	16497.856445
1011.690000	475.000000	26260.000000	3.687968	16192.193604
1012.690000	474.000000	24240.000000	3.686600	15898.840332
1013.690000	473.000000	21710.000000	3.685232	15599.279785
1014.690000	472.000000	18330.000000	3.683863	15262.028809
1015.690000	471.000000	15700.000000	3.682495	14878.874512
1016.690000	470.000000	14520.000000	3.681127	14459.720459
1017.690000	469.000000	13590.000000	3.679759	14019.417725
1018.690000	468.000000	13230.000000	3.678391	13601.063232
1019.690000	467.000000	12670.000000	3.677023	13247.926025
1020.690000	466.000000	12750.000000	3.675655	12977.863770
1021.690000	465.000000	12690.000000	3.674287	12790.000000
1022.690000	464.000000	12600.000000	3.672919	12684.080811
1023.690000	463.000000	12330.000000	3.671551	12636.160889
1024.690000	462.000000	12600.000000	3.670182	12616.080322
1025.690000	461.000000	12850.000000	3.668814	12607.039795
1026.690000	460.000000	12550.000000	3.667446	12602.480469
1027.690000	459.000000	12490.000000	3.666078	12579.840088
1028.690000	458.000000	12860.000000	3.664710	12530.400391
1029.690000	457.000000	12730.000000	3.663342	12466.080322
1030.690000	456.000000	12230.000000	3.661974	12399.599609
1031.690000	455.000000	12000.000000	3.660606	12332.239990
1032.690000	454.000000	12440.000000	3.659238	12281.519775
1033.690000	453.000000	12000.000000	3.657869	12263.680420
1034.690000	452.000000	11970.000000	3.656501	12268.879395
1035.690000	451.000000	12380.000000	3.655133	12278.879395
1036.690000	450.000000	12630.000000	3.653765	12285.759277
1037.690000	449.000000	12610.000000	3.652397	12286.560059
1038.690000	448.000000	11940.000000	3.651029	12264.639893
1039.690000	447.000000	12350.000000	3.649661	12226.400146
1040.690000	446.000000	12070.000000	3.648293	12184.000244
1041.690000	445.000000	12160.000000	3.646925	12149.520264
1042.690000	444.000000	12010.000000	3.645556	12116.240234
1043.690000	443.000000	12310.000000	3.644188	12092.640381
1044.690000	442.000000	11790.000000	3.642820	12069.680176
1045.690000	441.000000	12100.000000	3.641452	12038.959961
1046.690000	440.000000	12110.000000	3.640084	11990.400391
1047.690000	439.000000	12150.000000	3.638716	11926.400146
1048.690000	438.000000	12270.000000	3.637348	11852.320557
1049.690000	437.000000	11350.000000	3.635980	11785.520020
1050.690000	436.000000	11340.000000	3.634612	11744.399414
1051.690000	435.000000	11430.000000	3.633243	11738.640137
1052.690000	434.000000	11770.000000	3.631875	11769.200439
1053.690000	433.000000	12120.000000	3.630507	11831.760254
1054.690000	432.000000	11700.000000	3.629139	11910.960693
1055.690000	431.000000	11960.000000	3.627771	11983.040771
1056.690000	430.000000	12420.000000	3.626403	12043.759766
1057.690000	429.000000	12080.000000	3.625035	12100.159912
1058.690000	428.000000	11980.000000	3.623667	12140.240479
1059.690000	427.000000	12300.000000	3.622299	12168.399658
1060.690000	426.000000	12040.000000	3.622221	12195.999756
1061.690000	425.000000	12110.000000	3.622506	12213.280029
1062.690000	424.000000	12550.000000	3.622792	12200.560303
1063.690000	423.000000	12730.000000	3.623078	12177.680664
1064.690000	422.000000	11650.000000	3.623364	12146.560059
1065.690000	421.000000	12130.000000	3.623650	12111.440430
1066.690000	420.000000	11920.000000	3.623936	12088.400879
1067.690000	419.000000	11960.000000	3.624222	12097.440186
1068.690000	418.000000	11910.000000	3.624508	12127.760010
1069.690000	417.000000	12230.000000	3.624794	12172.399902
1070.690000	416.000000	12470.000000	3.625079	12219.759521
1071.690000	415.000000	12380.000000	3.625365	12261.440430
1072.690000	414.000000	12320.000000	3.625651	12292.719727
1073.690000	413.000000	12020.000000	3.625937	12307.039795
1074.690000	412.000000	12690.000000	3.626223	12312.399902
1075.690000	411.000000	12190.000000	3.626509	12323.360596
1076.690000	410.000000	12040.000000	3.626795	12336.640625
1077.690000	409.000000	12580.000000	3.627081	12345.679932
1078.690000	408.000000	12470.000000	3.627366	12364.000244
1079.690000	407.000000	12210.000000	3.627652	12390.880127
1080.690000	406.000000	12290.000000	3.627938	12414.320068
1081.690000	405.000000	12720.000000	3.628224	12447.120361
1082.690000	404.000000	12330.000000	3.628510	12495.920410
1083.690000	403.000000	12440.000000	3.628796	12549.039307
1084.690000	402.000000	12480.000000	3.629082	12601.040039
1085.690000	401.000000	12680.000000	3.629368	12648.320312
1086.690000	400.000000	12920.000000	3.629653	12670.159912
1087.690000	399.000000	13170.000000	3.629939	12656.719971
1088.690000	398.000000	12760.000000	3.630225	12619.920654
1089.690000	397.000000	12040.000000	3.630511	12555.440674
1090.690000	396.000000	12680.000000	3.630797	12480.240479
1091.690000	395.000000	12190.000000	3.631083	12411.359863
1092.690000	394.000000	12510.000000	3.631369	12360.880127
1093.690000	393.000000	12200.000000	3.631655	12321.359863
1094.690000	392.000000	12380.000000	3.631940	12312.960205
1095.690000	391.000000	11750.000000	3.632226	12322.399902
1096.690000	390.000000	12650.000000	3.632512	12346.960449
1097.690000	389.000000	12480.000000	3.632798	12384.320068
1098.690000	388.000000	12270.000000	3.633084	12432.800293
1099.690000	387.000000	12570.000000	3.633370	12471.199951
1100.690000	386.000000	12410.000000	3.631929	12500.640869
1101.690000	385.000000	12640.000000	3.630000	12516.400146
1102.690000	384.000000	12740.000000	3.628072	12512.559814
1103.690000	383.000000	12680.000000	3.626144	12495.679932
1104.690000	382.000000	12400.000000	3.624216	12481.359863
1105.690000	381.000000	12010.000000	3.622287	12477.120361
1106.690000	380.000000	12300.000000	3.620359	12484.239502
1107.690000	379.000000	12700.000000	3.618431	12502.239990
1108.690000	378.000000	12690.000000	3.616502	12525.279541
1109.690000	377.000000	12690.000000	3.614574	12542.080078
1110.690000	376.000000	12500.000000	3.612646	12545.520020
1111.690000	375.000000	12570.000000	3.610718	12535.360107
1112.690000	374.000000	12520.000000	3.608789	12520.319824
1113.690000	373.000000	12240.000000	3.606861	12500.319824
1114.690000	372.000000	12710.000000	3.604933	12481.199951
1115.690000	371.000000	12470.000000	3.603005	12463.439941
1116.690000	370.000000	12560.000000	3.601076	12455.279541
1117.690000	369.000000	12170.000000	3.599148	12455.999756
1118.690000	368.000000	12420.000000	3.597220	12469.759521
1119.690000	367.000000	12450.000000	3.595292	12495.360107
1120.690000	366.000000	12650.000000	3.593363	12543.360596
1121.690000	365.000000	12330.000000	3.591435	12605.279541
1122.690000	364.000000	12680.000000	3.589507	12668.959961
1123.690000	363.000000	13140.000000	3.587578	12738.880615
1124.690000	362.000000	12430.000000	3.585650	12813.040771
1125.690000	361.000000	12890.000000	3.583722	12879.760742
1126.690000	360.000000	13200.000000	3.581794	12934.801025
1127.690000	359.000000	12990.000000	3.579865	12993.920898
1128.690000	358.000000	12880.000000	3.577937	13050.159912
1129.690000	357.000000	13210.000000	3.576009	13107.840576
1130.690000	356.000000	12940.000000	3.574081	13162.559814
1131.690000	355.000000	13710.000000	3.572152	13230.799561
1132.690000	354.000000	12570.000000	3.570224	13294.320068
1133.690000	353.000000	13610.000000	3.568296	13341.280518
1134.690000	352.000000	13920.000000	3.566367	13364.799805
1135.690000	351.000000	13340.000000	3.564439	13374.959717
1136.690000	350.000000	13310.000000	3.562511	13350.639648
1137.690000	349.000000	13480.000000	3.560583	13309.119873
1138.690000	348.000000	13050.000000	3.558654	13271.279297
1139.690000	347.000000	13080.000000	3.556726	13238.559570
1140.690000	346.000000	13230.000000	3.554798	13208.399658
1141.690000	345.000000	13260.000000	3.552870	13196.159668
1142.690000	344.000000	13080.000000	3.550941	13194.799805
1143.690000	343.000000	13360.000000	3.549013	13195.200195
1144.690000	342.000000	13300.000000	3.547085	13209.279785
1145.690000	341.000000	12790.000000	3.545157	13240.880127
1146.690000	340.000000	13240.000000	3.543228	13287.199707
1147.690000	339.000000	13290.000000	3.541300	13343.840332
1148.690000	338.000000	13660.000000	3.539372	13408.320312
1149.690000	337.000000	13440.000000	3.537443	13466.320801
1150.690000	336.000000	13510.000000	3.535515	13507.600098
1151.690000	335.000000	13730.000000	3.533587	13525.040283
1152.690000	334.000000	13760.000000	3.531659	13531.040039
1153.690000	333.000000	13400.000000	3.529730	13537.919922
1154.690000	332.000000	13190.000000	3.527802	13552.480469
1155.690000	331.000000	13600.000000	3.525874	13586.960449
1156.690000	330.000000	13450.000000	3.523946	13650.800781
1157.690000	329.000000	13600.000000	3.522017	13732.080078
1158.690000	328.000000	14130.000000	3.520089	13815.040283
1159.690000	327.000000	14090.000000	3.518161	13899.200439
1160.690000	326.000000	13910.000000	3.516232	13973.520508
1161.690000	325.000000	13930.000000	3.514304	14031.359863
1162.690000	324.000000	13990.000000	3.512376	14070.479736
1163.690000	323.000000	14360.000000	3.510448	14097.359619
1164.690000	322.000000	14170.000000	3.508519	14105.040283
1165.690000	321.000000	14380.000000	3.506591	14101.999512
1166.690000	320.000000	13790.000000	3.504663	14085.839844
1167.690000	319.000000	14100.000000	3.502735	14065.999756
1168.690000	318.000000	13810.000000	3.500806	14041.920166
1169.690000	317.000000	14240.000000	3.498878	14021.679688
1170.690000	316.000000	14140.000000	3.496950	14002.879639
1171.690000	315.000000	14090.000000	3.495022	14001.920166
1172.690000	314.000000	13630.000000	3.493093	14022.080078
1173.690000	313.000000	13660.000000	3.491165	14069.199219
1174.690000	312.000000	14230.000000	3.489237	14142.640381
1175.690000	311.000000	14200.000000	3.487308	14239.919434
1176.690000	310.000000	14530.000000	3.485380	14331.153564
1177.690000	309.000000	14630.000000	3.483452	14396.387939
1178.690000	308.000000	14320.000000	3.481524	14420.982666
1179.690000	307.000000	14870.000000	3.479595	14395.897217
1180.690000	306.000000	14480.000000	3.477667	14311.850586
1181.690000	305.000000	14800.000000	3.475739	14197.382812
1182.690000	304.000000	15450.000000	3.473811	14074.354248
1183.690000	303.000000	14890.000000	3.471882	13939.326172
1184.690000	302.000000	14330.000000	3.469954	13789.656982
1185.690000	301.000000	13850.000000	3.468026	13629.669189
1186.690000	300.000000	13740.000000	3.466097	13432.583008
1187.690000	299.000000	13400.000000	3.464169	13175.577393
1188.690000	298.000000	13320.000000	3.462241	12880.651855
1189.690000	297.000000	12180.000000	3.460313	12560.765381
1190.690000	296.000000	11980.000000	3.460958	12237.760010
1191.690000	295.000000	11890.000000	3.462330	11942.247314
1192.690000	294.000000	11390.000000	3.463701	11697.978516
1193.690000	293.000000	11540.000000	3.465073	11500.992432
1194.690000	292.000000	11170.000000	3.466444	11170.000000
1195.690000	291.000000	10490.000000	3.467816	11050.000000
1196.690000	290.000000	11980.000000	3.469187	10930.000000
1197.690000	289.000000	13500.000000	3.470559	10810.000000
1198.690000	288.000000	14400.000000	3.471930	10690.000000
1199.690000	287.000000	15430.000000	3.473302	10570.000000
1200.690000	286.000000	27300.000000	3.474673	10450.000000
1201.690000	285.000000	53810.000000	3.476044	10330.000000
1202.690000	284.000000	38070.000000	3.477416	10210.000000
1203.690000	283.000000	13290.000000	3.478787	10090.000000
1204.690000	282.000000	9670.000000	3.480159	9970.000000
1205.690000	281.000000	9850.000000	3.481530	9850.000000
1206.690000	280.000000	9400.000000	3.482902	9754.902954
1207.690000	279.000000	9190.000000	3.484273	9640.783081
1208.690000	278.000000	9530.000000	3.485645	9567.377319
1209.690000	277.000000	9700.000000	3.487016	9531.834106
1210.690000	276.000000	9730.000000	3.488388	9531.439819
1211.690000	275.000000	9170.000000	3.489759	9549.920044
1212.690000	274.000000	9510.000000	3.491131	9573.519897
1213.690000	273.000000	9630.000000	3.492502	9599.840088
1214.690000	272.000000	9740.000000	3.493874	9625.280151
1215.690000	271.000000	9820.000000	3.495245	9642.479858
1216.690000	270.000000	9580.000000	3.496617	9650.000000
1217.690000	269.000000	9690.000000	3.497988	9644.639893
1218.690000	268.000000	9650.000000	3.499360	9624.879761
1219.690000	267.000000	9490.000000	3.500731	9593.120117
1220.690000	266.000000	9670.000000	3.502103	9545.919800
1221.690000	265.000000	9710.000000	3.503474	9487.520142
1222.690000	264.000000	9550.000000	3.504845	9429.600220
1223.690000	263.000000	9190.000000	3.506217	9384.879761
1224.690000	262.000000	8760.000000	3.507588	9351.199951
1225.690000	261.000000	9580.000000	3.508960	9340.639648
1226.690000	260.000000	9130.000000	3.510331	9350.000000
1227.690000	259.000000	9620.000000	3.511703	9364.559937
1228.690000	258.000000	9710.000000	3.513074	9375.520020
1229.690000	257.000000	9140.000000	3.514446	9388.479614
1230.690000	256.000000	9280.000000	3.515817	9394.080200
1231.690000	255.000000	9350.000000	3.517189	9395.679932
1232.690000	254.000000	9500.000000	3.518560	9403.599854
1233.690000	253.000000	9370.000000	3.519932	9413.439941
1234.690000	252.000000	9530.000000	3.521303	9418.240356
1235.690000	251.000000	9470.000000	3.522675	9422.399902
1236.690000	250.000000	9200.000000	3.524046	9419.680176
1237.690000	249.000000	9610.000000	3.525418	9406.240234
1238.690000	248.000000	9460.000000	3.526789	9386.080322
1239.690000	247.000000	9380.000000	3.528161	9370.640259
1240.690000	246.000000	9280.000000	3.529063	9363.599854
1241.690000	245.000000	9230.000000	3.529832	9375.120239
1242.690000	244.000000	9170.000000	3.530602	9402.479858
1243.690000	243.000000	9500.000000	3.531371	9448.640137
1244.690000	242.000000	9190.000000	3.532141	9491.279907
1245.690000	241.000000	10140.000000	3.532911	9515.599976
1246.690000	240.000000	9900.000000	3.533680	9514.160156
1247.690000	239.000000	9450.000000	3.534450	9493.679810
1248.690000	238.000000	9150.000000	3.535219	9452.559814
1249.690000	237.000000	9330.000000	3.535989	9418.399658
1250.690000	236.000000	9260.000000	3.536759	9406.480103
1251.690000	235.000000	9360.000000	3.537528	9416.799927
1252.690000	234.000000	9520.000000	3.538298	9448.400269
1253.690000	233.000000	9250.000000	3.539068	9496.560059
1254.690000	232.000000	9600.000000	3.539837	9535.440063
1255.690000	231.000000	10090.000000	3.540607	9558.320312
1256.690000	230.000000	9520.000000	3.541376	9568.800049
1257.690000	229.000000	9380.000000	3.542146	9561.680298
1258.690000	228.000000	9680.000000	3.542916	9541.840210
1259.690000	227.000000	9410.000000	3.543685	9528.079834
1260.690000	226.000000	9400.000000	3.544455	9518.640137
1261.690000	225.000000	9540.000000	3.545224	9510.399780
1262.690000	224.000000	9480.000000	3.545994	9502.479858
1263.690000	223.000000	9790.000000	3.546764	9498.480225
1264.690000	222.000000	9370.000000	3.547533	9491.920166
1265.690000	221.000000	9540.000000	3.548303	9489.360352
1266.690000	220.000000	9200.000000	3.549072	9490.480347
1267.690000	219.000000	9430.000000	3.549842	9501.040039
1268.690000	218.000000	9470.000000	3.550612	9508.320312
1269.690000	217.000000	9930.000000	3.551381	9507.039795
1270.690000	216.000000	9700.000000	3.552151	9494.799805
1271.690000	215.000000	9320.000000	3.552920	9477.119751
1272.690000	214.000000	9190.000000	3.553690	9456.799927
1273.690000	213.000000	9440.000000	3.554460	9447.839966
1274.690000	212.000000	9500.000000	3.555229	9462.640381
1275.690000	211.000000	9220.000000	3.555999	9496.799927
1276.690000	210.000000	9600.000000	3.556768	9547.919922
1277.690000	209.000000	9450.000000	3.557538	9597.839966
1278.690000	208.000000	10050.000000	3.558308	9634.400024
1279.690000	207.000000	9830.000000	3.559077	9646.560059
1280.690000	206.000000	9650.000000	3.559847	9640.559692
1281.690000	205.000000	9490.000000	3.560616	9610.479736
1282.690000	204.000000	9910.000000	3.561386	9586.239624
1283.690000	203.000000	9030.000000	3.562156	9578.640137
1284.690000	202.000000	9400.000000	3.562925	9589.600220
1285.690000	201.000000	9610.000000	3.563695	9612.239990
1286.690000	200.000000	9770.000000	3.564464	9652.000122
1287.690000	199.000000	9830.000000	3.565234	9680.880127
1288.690000	198.000000	10120.000000	3.566004	9686.879883
1289.690000	197.000000	9560.000000	3.566773	9672.479858
1290.690000	196.000000	9340.000000	3.567543	9644.400024
1291.690000	195.000000	9580.000000	3.568312	9596.400146
1292.690000	194.000000	9890.000000	3.569082	9539.760132
1293.690000	193.000000	9820.000000	3.569852	9493.839722
1294.690000	192.000000	8810.000000	3.570621	9463.839722
1295.690000	191.000000	9150.000000	3.571391	9444.479980
1296.690000	190.000000	9760.000000	3.572161	9448.880005
1297.690000	189.000000	9310.000000	3.572930	9478.800049
1298.690000	188.000000	9540.000000	3.573700	9518.240356
1299.690000	187.000000	9570.000000	3.574469	9556.160278
1300.690000	186.000000	9690.000000	3.573959	9590.880127
1301.690000	185.000000	9650.000000	3.573088	9607.919922
1302.690000	184.000000	9730.000000	3.572217	9605.039673
1303.690000	183.000000	9500.000000	3.571345	9583.120117
1304.690000	182.000000	9840.000000	3.570474	9549.519653
1305.690000	181.000000	9580.000000	3.569603	9517.919922
1306.690000	180.000000	9040.000000	3.568732	9499.920044
1307.690000	179.000000	9340.000000	3.567860	9497.839966
1308.690000	178.000000	9420.000000	3.566989	9509.840088
1309.690000	177.000000	9730.000000	3.566118	9528.480225
1310.690000	176.000000	9740.000000	3.565247	9539.440308
1311.690000	175.000000	9640.000000	3.564376	9536.879883
1312.690000	174.000000	9590.000000	3.563504	9517.919922
1313.690000	173.000000	9590.000000	3.562633	9497.760010
1314.690000	172.000000	9010.000000	3.561762	9489.039917
1315.690000	171.000000	9240.000000	3.560891	9496.879883
1316.690000	170.000000	9660.000000	3.560019	9521.840210
1317.690000	169.000000	9750.000000	3.559148	9568.800049
1318.690000	168.000000	9650.000000	3.558277	9627.280273
1319.690000	167.000000	9580.000000	3.557406	9688.720093
1320.690000	166.000000	9660.000000	3.556535	9754.719849
1321.690000	165.000000	9740.000000	3.555663	9822.160034
1322.690000	164.000000	9890.000000	3.554792	9877.279663
1323.690000	163.000000	10210.000000	3.553921	9910.399780
1324.690000	162.000000	10130.000000	3.553050	9914.799805
1325.690000	161.000000	9930.000000	3.552178	9884.719849
1326.690000	160.000000	10080.000000	3.551307	9830.399780
1327.690000	159.000000	9620.000000	3.550436	9770.319824
1328.690000	158.000000	9550.000000	3.549565	9719.359741
1329.690000	157.000000	9450.000000	3.548694	9690.560303
1330.690000	156.000000	9210.000000	3.547822	9678.800049
1331.690000	155.000000	9960.000000	3.546951	9658.240356
1332.690000	154.000000	10220.000000	3.546080	9609.520264
1333.690000	153.000000	9980.000000	3.545209	9523.359985
1334.690000	152.000000	9400.000000	3.544337	9392.080078
1335.690000	151.000000	9130.000000	3.543466	9233.280029
1336.690000	150.000000	8740.000000	3.542595	9081.599731
1337.690000	149.000000	8460.000000	3.541724	8950.479736
1338.690000	148.000000	9080.000000	3.540853	8853.519897
1339.690000	147.000000	8820.000000	3.539981	8795.268555
1340.690000	146.000000	8730.000000	3.539110	8766.314087
1341.690000	145.000000	8620.000000	3.538239	8746.954346
1342.690000	144.000000	8670.000000	3.537368	8737.982788
1343.690000	143.000000	8530.000000	3.536496	8718.725586
1344.690000	142.000000	9410.000000	3.535625	8687.777100
1345.690000	141.000000	11730.000000	3.534754	8647.291260
1346.690000	140.000000	14710.000000	3.533883	8600.057373
1347.690000	139.000000	15170.000000	3.533011	8538.011475
1348.690000	138.000000	12310.000000	3.532140	8474.057007
1349.690000	137.000000	9990.000000	3.531269	8403.600464
1350.690000	136.000000	8500.000000	3.530398	8324.005737
1351.690000	135.000000	8420.000000	3.529527	8241.765747
1352.690000	134.000000	7960.000000	3.528655	8168.942871
1353.690000	133.000000	7770.000000	3.527784	8105.274048
1354.690000	132.000000	7960.000000	3.526913	8056.451416
1355.690000	131.000000	7920.000000	3.526042	8023.725586
1356.690000	130.000000	8280.000000	3.528134	7998.079834
1357.690000	129.000000	8200.000000	3.531063	7969.680176
1358.690000	128.000000	8060.000000	3.533991	7944.880371
1359.690000	127.000000	7500.000000	3.536920	7922.479858
1360.690000	126.000000	7550.000000	3.539849	7895.679932
1361.690000	125.000000	8160.000000	3.542777	7866.560059
1362.690000	124.000000	7980.000000	3.545706	7832.960205
1363.690000	123.000000	8070.000000	3.548634	7780.000000
1364.690000	122.000000	8000.000000	3.551563	7717.279663
1365.690000	121.000000	7240.000000	3.554492	7666.719971
1366.690000	120.000000	7210.000000	3.557420	7635.360107
1367.690000	119.000000	7560.000000	3.560349	7634.639893
1368.690000	118.000000	7530.000000	3.563277	7677.360229
1369.690000	117.000000	7600.000000	3.566206	7745.040283
1370.690000	116.000000	8190.000000	3.569134	7816.400146
1371.690000	115.000000	8170.000000	3.572063	7878.920288
1372.690000	114.000000	7820.000000	3.574992	7926.119995
1373.690000	113.000000	7870.000000	3.577920	7951.439819
1374.690000	112.000000	7900.000000	3.580849	7956.799927
1375.690000	111.000000	8090.000000	3.583777	7938.679810
1376.690000	110.000000	8380.000000	3.586706	7906.640015
1377.690000	109.000000	8610.000000	3.589635	7849.000244
1378.690000	108.000000	8280.000000	3.592563	7759.520264
1379.690000	107.000000	8080.000000	3.595492	7642.839966
1380.690000	106.000000	7180.000000	3.598420	7502.080078
1381.690000	105.000000	7400.000000	3.601349	7325.360107
1382.690000	104.000000	6880.000000	3.604278	7116.040039
1383.690000	103.000000	7300.000000	3.607206	6868.120117
1384.690000	102.000000	7360.000000	3.610135	6585.440063
1385.690000	101.000000	6040.000000	3.613063	6288.800049
1386.690000	100.000000	5620.000000	3.615992	6005.599976
1387.690000	99.000000	5390.000000	3.618920	5760.447998
1388.690000	98.000000	5350.000000	3.621849	5587.478638
1389.690000	97.000000	4990.000000	3.624778	5493.943481
1390.690000	96.000000	5150.000000	3.627706	5458.624268
1391.690000	95.000000	5640.000000	3.630635	5445.676880
1392.690000	94.000000	6150.000000	3.633563	5432.720947
1393.690000	93.000000	8070.000000	3.636492	5398.589478
1394.690000	92.000000	11720.000000	3.639421	5324.270020
1395.690000	91.000000	13330.000000	3.642349	5225.173950
1396.690000	90.000000	15090.000000	3.645278	5126.598511
1397.690000	89.000000	17950.000000	3.648206	5027.071838
1398.690000	88.000000	17940.000000	3.651135	4905.933228
1399.690000	87.000000	11650.000000	3.654063	4768.948364
1400.690000	86.000000	7180.000000	3.656992	4589.345703
1401.690000	85.000000	5050.000000	3.659921	4354.308777
1402.690000	84.000000	4140.000000	3.662849	4076.045837
1403.690000	83.000000	3560.000000	3.665778	3793.565674
1404.690000	82.000000	3060.000000	3.668706	3521.525574
1405.690000	81.000000	3010.000000	3.671635	3290.262756
1406.690000	80.000000	3020.000000	3.674564	3113.462830
1407.690000	79.000000	2930.000000	3.677492	2990.559998
1408.690000	78.000000	2800.000000	3.680421	2901.119995
1409.690000	77.000000	2930.000000	3.683349	2831.919861
1410.690000	76.000000	2890.000000	3.686278	2774.960022
1411.690000	75.000000	2510.000000	3.689206	2721.440125
1412.690000	74.000000	2760.000000	3.692135	2668.399963
1413.690000	73.000000	2620.000000	3.695064	2623.040161
1414.690000	72.000000	2510.000000	3.697992	2595.039978
1415.690000	71.000000	2450.000000	3.700921	2579.840088
1416.690000	70.000000	2520.000000	3.703849	2580.559998
1417.690000	69.000000	2530.000000	3.706778	2595.679932
1418.690000	68.000000	2650.000000	3.709707	2618.000183
1419.690000	67.000000	2700.000000	3.712635	2633.040161
1420.690000	66.000000	2900.000000	3.715564	2640.880127
1421.690000	65.000000	2480.000000	3.718492	2637.200012
1422.690000	64.000000	2630.000000	3.721421	2620.000000
1423.690000	63.000000	2700.000000	3.724350	2591.199951
1424.690000	62.000000	2600.000000	3.727278	2564.079895
1425.690000	61.000000	2430.000000	3.730207	2541.519928
1426.690000	60.000000	2400.000000	3.733135	2525.359955
1427.690000	59.000000	2520.000000	3.736064	2518.000031
1428.690000	58.000000	2520.000000	3.738992	2519.600067
1429.690000	57.000000	2450.000000	3.741921	2521.600037
1430.690000	56.000000	2700.000000	3.744850	2519.680023
1431.690000	55.000000	2640.000000	3.747778	2515.760040
1432.690000	54.000000	2430.000000	3.750707	2509.759979
1433.690000	53.000000	2410.000000	3.753635	2505.119934
1434.690000	52.000000	2270.000000	3.756564	2504.720001
1435.690000	51.000000	2640.000000	3.759493	2510.800018
1436.690000	50.000000	2660.000000	3.762421	2520.000000
1437.690000	49.000000	2600.000000	3.765350	2532.880096
1438.690000	48.000000	2360.000000	3.768278	2545.760040
1439.690000	47.000000	2490.000000	3.771207	2558.240051
1440.690000	46.000000	2610.000000	3.774135	2566.319885
1441.690000	45.000000	2740.000000	3.777064	2569.920044
1442.690000	44.000000	2610.000000	3.779993	2568.559875
1443.690000	43.000000	2440.000000	3.782921	2560.000000
1444.690000	42.000000	2650.000000	3.785850	2544.400024
1445.690000	41.000000	2560.000000	3.788778	2529.680023
1446.690000	40.000000	2380.000000	3.791707	2520.079956
1447.690000	39.000000	2450.000000	3.794636	2512.880096
1448.690000	38.000000	2590.000000	3.797564	2513.359985
1449.690000	37.000000	2470.000000	3.800493	2521.520081
1450.690000	36.000000	2510.000000	3.803421	2533.679962
1451.690000	35.000000	2570.000000	3.806350	2544.320068
1452.690000	34.000000	2650.000000	3.809278	2559.280090
1453.690000	33.000000	2470.000000	3.812207	2576.159973
1454.690000	32.000000	2610.000000	3.815136	2597.440186
1455.690000	31.000000	2460.000000	3.818064	2620.720215
1456.690000	30.000000	2850.000000	3.820993	2651.280212
1457.690000	29.000000	2520.000000	3.823921	2679.200134
1458.690000	28.000000	2810.000000	3.826850	2699.280090
1459.690000	27.000000	2770.000000	3.829779	2702.080078
1460.690000	26.000000	2720.000000	3.830423	2678.160095
1461.690000	25.000000	2920.000000	3.830423	2612.479858
1462.690000	24.000000	2720.000000	3.830423	2505.679932
1463.690000	23.000000	2370.000000	3.830423	2357.919922
1464.690000	22.000000	2300.000000	3.830423	2173.520050
1465.690000	21.000000	2110.000000	3.830423	1969.519958
1466.690000	20.000000	1600.000000	3.830423	1765.520020
1467.690000	19.000000	1370.000000	3.830423	1574.960022
1468.690000	18.000000	1230.000000	3.830423	1409.259949
1469.690000	17.000000	1220.000000	3.830423	1278.722839
1470.690000	16.000000	1170.000000	3.830423	1181.868591
1471.690000	15.000000	1020.000000	3.830423	1114.605713
1472.690000	14.000000	920.000000	3.830423	1078.854294
1473.690000	13.000000	1070.000000	3.830423	1074.754257
1474.690000	12.000000	2330.000000	3.830423	1096.037140
1475.690000	11.000000	7590.000000	3.830423	1142.902832
1476.690000	10.000000	12190.000000	3.830423	1216.585693
1477.690000	9.000000	7450.000000	3.830423	1288.125763
1478.690000	8.000000	2130.000000	3.830423	1336.262817
1479.690000	7.000000	1530.000000	3.830423	1347.345734
1480.690000	6.000000	1380.000000	3.830423	1300.054321
1481.690000	5.000000	1550.000000	3.830423	1175.474319
1482.690000	4.000000	1340.000000	3.830423	997.205734
1483.690000	3.000000	790.000000	3.830423	787.588577
1484.690000	2.000000	280.000000	3.830423	569.280014
1485.690000	1.000000	40.000000	3.830423	371.200027
1486.690000	0.000000	20.000000	3.830423	218.640003
1487.690000	-1.000000	0.000000	3.830423	116.079998
1488.690000	-2.000000	0.000000	3.830423	55.760002
