# Supplementary material for: Influence of the magnetic field on bandgap and chemical composition of zinc thin films prepared by sparking discharge process
Source: Sci Rep. 2020 Jan 29;10:1388. doi: 10.1038/s41598-020-58183-4 (PMC6989455; doi:10.1038/s41598-020-58183-4)
Supplement: Supplementary file 5 — Related Manuscript File. [file 41598_2020_58183_MOESM5_ESM.zip › XPS_7-3-2019_Stefan/XPS_7-3-2019/7_ZnN2-0.2_Quartz/Zn 2p]

Dataset Zn 2p:51(7-3-2019)
Dwell Time (s)	0.139535
Number of sweeps	3
Kinetic Energy(eV)	Binding Energy(eV)	Intensity(cps)	Transmission Value	Background(cps)	Zn 2p(cps)	Zn 2p(cps)	Envelope(cps)
426.690000	1060.000000	17168.944444	0.624642	17256.396674	0.000000	0.000000	0.000000
426.790000	1059.900000	17348.111111	0.624567	17243.841010	0.000000	0.000000	0.000000
426.890000	1059.800000	17489.055556	0.624491	17222.550971	0.000000	0.000000	0.000000
426.990000	1059.700000	17481.888889	0.624416	17195.030924	0.000000	0.000000	0.000000
427.090000	1059.600000	17004.111111	0.624340	17162.580295	0.000000	0.000000	0.000000
427.190000	1059.500000	17168.944444	0.624265	17130.467936	0.000000	0.000000	0.000000
427.290000	1059.400000	17405.444444	0.624189	17107.215929	0.000000	0.000000	0.000000
427.390000	1059.300000	17042.333333	0.624114	17095.195665	0.000000	0.000000	0.000000
427.490000	1059.200000	17020.833333	0.624039	17090.023627	0.000000	0.000000	0.000000
427.590000	1059.100000	17152.222222	0.623963	17090.650011	0.000000	0.000000	0.000000
427.690000	1059.000000	17173.722222	0.623888	17093.690945	0.000000	0.000000	0.000000
427.790000	1058.900000	17333.777778	0.623812	17092.439345	0.000000	0.000000	0.000000
427.890000	1058.800000	17214.333333	0.623737	17086.721408	0.000000	0.000000	0.000000
427.990000	1058.700000	16999.333333	0.623661	17078.523600	0.000000	0.000000	0.000000
428.090000	1058.600000	17319.444444	0.623586	17069.510444	0.000000	0.000000	0.000000
428.190000	1058.500000	17051.888889	0.623510	17060.997694	0.000000	0.000000	0.000000
428.290000	1058.400000	16951.555556	0.623435	17052.357802	0.000000	0.000000	0.000000
428.390000	1058.300000	17166.555556	0.623360	17041.715115	0.000000	0.000000	0.000000
428.490000	1058.200000	17090.111111	0.623284	17029.260932	0.000000	0.000000	0.000000
428.590000	1058.100000	16992.166667	0.623209	17014.212565	0.000000	0.000000	0.000000
428.690000	1058.000000	17011.277778	0.623133	16995.236762	0.000000	0.000000	0.000000
428.790000	1057.900000	16946.777778	0.623058	16977.891656	0.000000	0.000000	0.000000
428.890000	1057.800000	16820.166667	0.622982	16962.752306	0.000000	0.000000	0.000000
428.990000	1057.700000	17059.055556	0.622907	16948.743245	0.000000	0.000000	0.000000
429.090000	1057.600000	17231.055556	0.622832	16934.966309	0.000000	0.000000	0.000000
429.190000	1057.500000	17190.444444	0.622756	16920.216553	0.000000	0.000000	0.000000
429.290000	1057.400000	16851.222222	0.622681	16900.568875	0.000000	0.000000	0.000000
429.390000	1057.300000	17106.833333	0.622605	16874.285265	0.000000	0.000000	0.000000
429.490000	1057.200000	16977.833333	0.622530	16842.575331	0.000000	0.000000	0.000000
429.590000	1057.100000	16822.555556	0.622454	16808.654975	0.000000	0.000000	0.000000
429.690000	1057.000000	16767.611111	0.622379	16778.754205	0.000000	0.000000	0.000000
429.790000	1056.900000	16514.388889	0.622304	16752.653727	0.000000	0.000000	0.000000
429.890000	1056.800000	16824.944444	0.622228	16736.889160	0.000000	0.000000	0.000000
429.990000	1056.700000	16932.444444	0.622153	16731.291368	0.000000	0.000000	0.000000
430.090000	1056.600000	16743.722222	0.622077	16732.110216	0.000000	0.000000	0.000000
430.190000	1056.500000	16853.611111	0.622002	16732.207031	0.000000	0.000000	0.000000
430.290000	1056.400000	16963.500000	0.621926	16732.043728	0.000000	0.000000	0.000000
430.390000	1056.300000	16657.722222	0.621851	16723.536811	0.000000	0.000000	0.000000
430.490000	1056.200000	16829.722222	0.621776	16706.533474	0.000000	0.000000	0.000000
430.590000	1056.100000	16698.333333	0.621700	16683.378282	0.000000	0.000000	0.000000
430.690000	1056.000000	17049.500000	0.621625	16657.963677	0.000000	0.000000	0.000000
430.790000	1055.900000	16841.666667	0.621549	16634.189100	0.000000	0.000000	0.000000
430.890000	1055.800000	16426.000000	0.621474	16618.012777	0.000000	0.000000	0.000000
430.990000	1055.700000	16569.333333	0.621398	16608.836317	0.000000	0.000000	0.000000
431.090000	1055.600000	16667.277778	0.621323	16606.091661	0.000000	0.000000	0.000000
431.190000	1055.500000	16729.388889	0.621247	16608.726671	0.000000	0.000000	0.000000
431.290000	1055.400000	16820.166667	0.621172	16611.444499	0.000000	0.000000	0.000000
431.390000	1055.300000	16617.111111	0.621097	16611.208876	0.000000	0.000000	0.000000
431.490000	1055.200000	16824.944444	0.621021	16609.201416	0.000000	0.000000	0.000000
431.590000	1055.100000	16805.833333	0.620946	16602.293701	0.000000	0.000000	0.000000
431.690000	1055.000000	16741.333333	0.620870	16589.494249	0.000000	0.000000	0.000000
431.790000	1054.900000	16772.388889	0.620795	16571.931017	0.000000	0.000000	0.000000
431.890000	1054.800000	16569.333333	0.620719	16549.931776	0.000000	0.000000	0.000000
431.990000	1054.700000	16765.222222	0.620644	16520.001845	0.000000	0.000000	0.000000
432.090000	1054.600000	16571.722222	0.620569	16488.140272	0.000000	0.000000	0.000000
432.190000	1054.500000	16387.777778	0.620493	16457.503472	0.000000	0.000000	0.000000
432.290000	1054.400000	16375.833333	0.620418	16431.225694	0.000000	0.000000	0.000000
432.390000	1054.300000	16423.611111	0.620342	16410.384738	0.000000	0.000000	0.000000
432.490000	1054.200000	16392.555556	0.620267	16402.441216	0.000000	0.000000	0.000000
432.590000	1054.100000	16218.166667	0.620191	16403.552843	0.000000	0.000000	0.000000
432.690000	1054.000000	16418.833333	0.620116	16408.952338	0.000000	0.000000	0.000000
432.790000	1053.900000	16502.444444	0.620041	16414.038059	0.000000	0.000000	0.000000
432.890000	1053.800000	16571.722222	0.619965	16417.251628	0.000000	0.000000	0.000000
432.990000	1053.700000	16344.777778	0.619890	16409.459744	0.000000	0.000000	0.000000
433.090000	1053.600000	16447.500000	0.619814	16390.278646	0.000000	0.000000	0.000000
433.190000	1053.500000	16354.333333	0.619739	16364.028863	0.000000	0.000000	0.000000
433.290000	1053.400000	16528.722222	0.619663	16333.627686	0.000000	0.000000	0.000000
433.390000	1053.300000	16674.444444	0.619588	16302.534804	0.000000	0.000000	0.000000
433.490000	1053.200000	16182.333333	0.619513	16277.880724	0.000000	0.000000	0.000000
433.590000	1053.100000	16117.833333	0.619437	16263.657037	0.000000	0.000000	0.000000
433.690000	1053.000000	16146.500000	0.619362	16257.260227	0.000000	0.000000	0.000000
433.790000	1052.900000	16320.888889	0.619286	16257.068929	0.000000	0.000000	0.000000
433.890000	1052.800000	16387.777778	0.619211	16258.686795	0.000000	0.000000	0.000000
433.990000	1052.700000	16337.611111	0.619135	16258.712457	0.000000	0.000000	0.000000
434.090000	1052.600000	16120.222222	0.619060	16251.336995	0.000000	0.000000	0.000000
434.190000	1052.500000	16294.611111	0.618984	16236.447266	0.000000	0.000000	0.000000
434.290000	1052.400000	16504.833333	0.618909	16214.523844	0.000000	0.000000	0.000000
434.390000	1052.300000	16490.500000	0.618834	16185.513075	0.000000	0.000000	0.000000
434.490000	1052.200000	16261.166667	0.618758	16149.798720	0.000000	0.000000	0.000000
434.590000	1052.100000	16029.444444	0.618683	16109.691515	0.000000	0.000000	0.000000
434.690000	1052.000000	16072.444444	0.618607	16067.180257	0.000000	0.000000	0.000000
434.790000	1051.900000	16285.055556	0.618532	16023.544542	0.000000	0.000000	0.000000
434.890000	1051.800000	16330.444444	0.618456	15983.221544	0.000000	0.000000	0.000000
434.990000	1051.700000	16254.000000	0.618381	15949.287191	0.000000	0.000000	0.000000
435.090000	1051.600000	15893.277778	0.618306	15926.311632	0.000000	0.000000	0.000000
435.190000	1051.500000	15769.055556	0.618230	15916.134359	0.000000	0.000000	0.000000
435.290000	1051.400000	15914.777778	0.618155	15920.551704	0.000000	0.000000	0.000000
435.390000	1051.300000	16246.833333	0.618079	15939.767795	0.000000	0.000000	0.000000
435.490000	1051.200000	16220.555556	0.618004	15969.655735	0.000000	0.000000	0.000000
435.590000	1051.100000	16096.333333	0.617928	16005.697862	0.000000	0.000000	0.000000
435.690000	1051.000000	15955.388889	0.617853	16043.838433	0.000000	0.000000	0.000000
435.790000	1050.900000	16175.166667	0.617778	16080.879042	0.000000	0.000001	0.000001
435.890000	1050.800000	16053.333333	0.617702	16108.751356	0.000000	0.000001	0.000001
435.990000	1050.700000	16292.222222	0.617627	16128.829454	0.000000	0.000003	0.000003
436.090000	1050.600000	16122.611111	0.617551	16142.087321	0.000000	0.000006	0.000006
436.190000	1050.500000	16304.166667	0.617476	16147.070394	0.000000	0.000011	0.000011
436.290000	1050.400000	16282.666667	0.617400	16142.392931	0.000000	0.000021	0.000021
436.390000	1050.300000	16172.777778	0.617325	16135.471219	0.000000	0.000040	0.000040
436.490000	1050.200000	15969.722222	0.617250	16126.285428	0.000000	0.000074	0.000074
436.590000	1050.100000	16144.111111	0.617174	16112.011583	0.000000	0.000138	0.000138
436.690000	1050.000000	16225.333333	0.617099	16097.025038	0.000000	0.000254	0.000254
436.790000	1049.900000	16055.722222	0.617023	16083.753174	0.000000	0.000461	0.000461
436.890000	1049.800000	16043.777778	0.616948	16071.030707	0.000000	0.000829	0.000829
436.990000	1049.700000	15907.611111	0.616872	16058.129774	0.000000	0.001473	0.001473
437.090000	1049.600000	16158.444444	0.616797	16047.390272	0.000000	0.002600	0.002600
437.190000	1049.500000	16077.222222	0.616721	16036.228516	0.000000	0.004553	0.004553
437.290000	1049.400000	16041.388889	0.616646	16026.100233	0.000000	0.007892	0.007892
437.390000	1049.300000	15969.722222	0.616571	16017.251546	0.000000	0.013528	0.013528
437.490000	1049.200000	15960.166667	0.616495	16011.899875	0.000000	0.022940	0.022940
437.590000	1049.100000	16074.833333	0.616420	16012.512261	0.000000	0.038488	0.038488
437.690000	1049.000000	15914.777778	0.616344	16021.801866	0.000000	0.063894	0.063894
437.790000	1048.900000	15917.166667	0.616269	16035.960232	0.000000	0.104966	0.104966
437.890000	1048.800000	16132.166667	0.616193	16051.827447	0.000000	0.170662	0.170662
437.990000	1048.700000	16158.444444	0.616118	16066.119954	0.000000	0.274634	0.274634
438.090000	1048.600000	16170.388889	0.616043	16076.102431	0.000000	0.438474	0.438474
438.190000	1048.500000	16046.166667	0.615967	16079.459473	0.000000	0.694047	0.694047
438.290000	1048.400000	16261.166667	0.615892	16079.725423	0.000000	1.087419	1.087419
438.390000	1048.300000	16301.777778	0.615816	16078.349013	0.000000	1.685960	1.685960
438.490000	1048.200000	16340.000000	0.615741	16077.825277	0.000000	2.586928	2.586928
438.590000	1048.100000	16299.388889	0.615665	16076.574843	0.000000	3.928688	3.928688
438.690000	1048.000000	16129.777778	0.615590	16073.837185	0.000000	5.905711	5.905711
438.790000	1047.900000	16067.666667	0.615515	16067.666667	0.000000	8.787991	8.787991
438.890000	1047.800000	16179.944444	0.615439	16056.432590	0.000000	12.945762	12.945762
438.990000	1047.700000	16502.444444	0.615364	16045.198513	0.000000	18.880364	18.880364
439.090000	1047.600000	16478.555556	0.615288	16033.964437	0.000000	27.303470	27.303470
439.190000	1047.500000	16566.944444	0.615213	16022.730360	0.000000	39.124261	39.124261
439.290000	1047.400000	16480.944444	0.615137	16011.496284	0.000000	55.500235	55.500235
439.390000	1047.300000	16488.111111	0.615062	16000.262207	0.000000	77.930037	77.930037
439.490000	1047.200000	16652.944444	0.614986	15989.028130	0.000000	108.316241	108.316241
439.590000	1047.100000	16791.500000	0.614911	15977.794054	0.000000	149.029453	149.029453
439.690000	1047.000000	16712.666667	0.614836	15966.559977	0.000000	202.976073	202.976073
439.790000	1046.900000	16939.611111	0.614760	15955.325901	0.000000	273.658566	273.658566
439.890000	1046.800000	16996.944444	0.614685	15944.092990	0.000000	365.219724	365.219724
439.990000	1046.700000	17374.388889	0.614609	15932.858914	0.000000	482.459907	482.459907
440.090000	1046.600000	17376.777778	0.614534	15921.624837	0.000000	631.310037	631.310037
440.190000	1046.500000	17520.111111	0.614458	15910.390761	0.000000	817.787208	817.787208
440.290000	1046.400000	17567.888889	0.614383	15899.156684	0.000000	1048.092339	1048.092339
440.390000	1046.300000	18045.666667	0.614308	15887.922607	0.000000	1328.721171	1328.721171
440.490000	1046.200000	18270.222222	0.614232	15876.688531	0.000000	1665.979821	1665.979821
440.590000	1046.100000	18437.444444	0.614157	15865.454454	0.000000	2065.459374	2065.459374
440.690000	1046.000000	19082.444444	0.614081	15854.220378	0.000000	2531.427287	2531.427287
440.790000	1045.900000	19591.277778	0.614006	15842.986301	0.000000	3066.109728	3066.109728
440.890000	1045.800000	19885.111111	0.613930	15831.752224	0.000000	3668.890082	3668.890082
440.990000	1045.700000	20436.944444	0.613855	15820.518148	0.000000	4335.485440	4335.485440
441.090000	1045.600000	21191.833333	0.613780	15809.284071	0.000000	5057.698283	5057.698283
441.190000	1045.500000	21765.166667	0.613704	15798.049995	0.000000	5821.014187	5821.014187
441.290000	1045.400000	22680.111111	0.613629	15786.815918	0.000000	6605.611966	6605.611966
441.390000	1045.300000	23050.388889	0.613553	15775.581841	0.000000	7387.076660	7387.076660
441.490000	1045.200000	23879.333333	0.613478	15764.347765	0.000000	8136.822673	8136.822673
441.590000	1045.100000	24672.444444	0.613402	15753.113688	0.000000	8823.556491	8823.556491
441.690000	1045.000000	25069.000000	0.613327	15741.879612	0.000000	9415.392049	9415.392049
441.790000	1044.900000	25639.944444	0.613252	15730.645535	0.000000	9882.423910	9882.423910
441.890000	1044.800000	25773.722222	0.613176	15719.411458	0.000000	10199.467258	10199.467258
441.990000	1044.700000	26029.333333	0.613101	15708.177382	0.000000	10348.593180	10348.593180
442.090000	1044.600000	26105.777778	0.613025	15696.944472	0.000000	10318.382134	10318.382134
442.190000	1044.500000	26153.555556	0.612950	15685.710395	0.000000	10111.981201	10111.981201
442.290000	1044.400000	25506.166667	0.612874	15674.476318	0.000000	9742.704237	9742.704237
442.390000	1044.300000	24734.555556	0.612799	15663.242242	0.000000	9231.151326	9231.151326
442.490000	1044.200000	24416.833333	0.612723	15652.008165	0.000000	8604.375936	8604.375936
442.590000	1044.100000	23248.666667	0.612648	15640.774089	0.000000	7893.238241	7893.238241
442.690000	1044.000000	22637.111111	0.612573	15629.540012	0.000000	7129.683797	7129.683797
442.790000	1043.900000	21968.222222	0.612497	15618.305935	0.000000	6344.300415	6344.300415
442.890000	1043.800000	21191.833333	0.612422	15607.071859	0.000000	5564.398180	5564.398180
442.990000	1043.700000	20253.000000	0.612346	15595.837782	0.000000	4812.803636	4812.803636
443.090000	1043.600000	19732.222222	0.612271	15584.603706	0.000000	4107.950772	4107.950772
443.190000	1043.500000	19037.055556	0.612195	15573.369629	0.000000	3461.860725	3461.860725
443.290000	1043.400000	18841.166667	0.612120	15562.135552	0.000000	2881.440626	2881.440626
443.390000	1043.300000	18327.555556	0.612045	15550.901476	0.000000	2369.667694	2369.667694
443.490000	1043.200000	17954.888889	0.611969	15539.667399	0.000000	1926.126234	1926.126234
443.590000	1043.100000	17694.500000	0.611894	15528.433322	0.000000	1547.831011	1547.831011
443.690000	1043.000000	17376.777778	0.611818	15517.199246	0.000000	1230.004245	1230.004245
443.790000	1042.900000	17312.277778	0.611743	15505.965169	0.000000	966.760398	966.760398
443.890000	1042.800000	16851.222222	0.611667	15494.731093	0.000000	751.671675	751.671675
443.990000	1042.700000	16574.111111	0.611592	15483.497016	0.000000	578.296577	578.296577
444.090000	1042.600000	16452.277778	0.611517	15472.262939	0.000000	440.618264	440.618264
444.190000	1042.500000	16571.722222	0.611441	15461.028863	0.000000	332.435053	332.435053
444.290000	1042.400000	16445.111111	0.611366	15449.795953	0.000000	248.268675	248.268675
444.390000	1042.300000	16430.777778	0.611290	15438.561876	0.000000	183.537189	183.537189
444.490000	1042.200000	16469.000000	0.611215	15427.327799	0.000000	134.313989	134.313989
444.590000	1042.100000	16516.777778	0.611139	15416.093723	0.000000	97.300227	97.300227
444.690000	1042.000000	16022.277778	0.611064	15404.859646	0.000000	69.774262	69.774262
444.790000	1041.900000	16089.166667	0.610989	15393.625570	0.000000	49.528186	49.528186
444.890000	1041.800000	16089.166667	0.610913	15382.391493	0.000000	34.798950	34.798950
444.990000	1041.700000	16265.944444	0.610838	15371.157416	0.000000	24.210068	24.210068
445.090000	1041.600000	16191.888889	0.610762	15359.923340	0.000000	16.698643	16.698643
445.190000	1041.500000	16514.388889	0.610687	15348.689263	0.000000	11.413038	11.413038
445.290000	1041.400000	16459.444444	0.610611	15337.455187	0.000000	7.722554	7.722554
445.390000	1041.300000	15991.222222	0.610536	15326.221110	0.000000	5.172912	5.172912
445.490000	1041.200000	16139.333333	0.610460	15314.987033	0.000000	3.430006	3.430006
445.590000	1041.100000	16447.500000	0.610385	15303.752957	0.000000	2.251167	2.251167
445.690000	1041.000000	16261.166667	0.610310	15292.518880	0.000000	1.462302	1.462302
445.790000	1040.900000	16414.055556	0.610234	15281.284804	0.000000	0.940032	0.940032
445.890000	1040.800000	16125.000000	0.610159	15270.050727	0.000000	0.597969	0.597969
445.990000	1040.700000	16039.000000	0.610083	15258.816650	0.000000	0.376692	0.376692
446.090000	1040.600000	16022.277778	0.610008	15247.582574	0.000000	0.235405	0.235405
446.190000	1040.500000	16268.333333	0.609932	15236.348497	0.000000	0.145811	0.145811
446.290000	1040.400000	16172.777778	0.609857	15225.114421	0.000000	0.089390	0.089390
446.390000	1040.300000	16148.888889	0.609782	15213.880344	0.000000	0.054234	0.054234
446.490000	1040.200000	16022.277778	0.609706	15202.647434	0.000000	0.032561	0.032561
446.590000	1040.100000	16153.666667	0.609631	15191.413357	0.000000	0.019343	0.019343
446.690000	1040.000000	16213.388889	0.609555	15180.179281	0.000000	0.011368	0.011368
446.790000	1039.900000	16270.722222	0.609480	15168.945204	0.000000	0.006609	0.006609
446.890000	1039.800000	16125.000000	0.609404	15157.711127	0.000000	0.003801	0.003801
446.990000	1039.700000	16019.888889	0.609329	15146.477051	0.000000	0.002165	0.002165
447.090000	1039.600000	15685.444444	0.609254	15135.242974	0.000000	0.001224	0.001224
447.190000	1039.500000	16184.722222	0.609178	15124.008898	0.000000	0.000686	0.000686
447.290000	1039.400000	16120.222222	0.609103	15112.774821	0.000000	0.000381	0.000381
447.390000	1039.300000	16000.777778	0.609027	15101.540744	0.000000	0.000209	0.000209
447.490000	1039.200000	15914.777778	0.608952	15090.306668	0.000000	0.000113	0.000113
447.590000	1039.100000	15685.444444	0.608876	15079.072591	0.000000	0.000061	0.000061
447.690000	1039.000000	15898.055556	0.608801	15067.838515	0.000000	0.000032	0.000032
447.790000	1038.900000	15926.722222	0.608726	15056.604438	0.000000	0.000017	0.000017
447.890000	1038.800000	15783.388889	0.608650	15045.370361	0.000000	0.000009	0.000009
447.990000	1038.700000	15874.166667	0.608575	15034.136285	0.000000	0.000005	0.000005
448.090000	1038.600000	15623.333333	0.608499	15022.902208	0.000000	0.000002	0.000002
448.190000	1038.500000	15953.000000	0.608424	15011.668132	0.000000	0.000001	0.000001
448.290000	1038.400000	15580.333333	0.608348	15000.434055	0.000000	0.000001	0.000001
448.390000	1038.300000	15685.444444	0.608273	14989.199978	0.000000	0.000000	0.000000
448.490000	1038.200000	15661.555556	0.608197	14977.965902	0.000000	0.000000	0.000000
448.590000	1038.100000	15649.611111	0.608122	14966.731825	0.000000	0.000000	0.000000
448.690000	1038.000000	15274.555556	0.608047	14955.498915	0.000000	0.000000	0.000000
448.790000	1037.900000	15460.888889	0.607971	14944.264838	0.000000	0.000000	0.000000
448.890000	1037.800000	15649.611111	0.607896	14933.030762	0.000000	0.000000	0.000000
448.990000	1037.700000	15902.833333	0.607820	14921.796685	0.000000	0.000000	0.000000
449.090000	1037.600000	15527.777778	0.607745	14910.562609	0.000000	0.000000	0.000000
449.190000	1037.500000	15379.666667	0.607669	14899.328532	0.000000	0.000000	0.000000
449.290000	1037.400000	15202.888889	0.607594	14888.094455	0.000000	0.000000	0.000000
449.390000	1037.300000	15394.000000	0.607519	14876.860379	0.000000	0.000000	0.000000
449.490000	1037.200000	15611.388889	0.607443	14865.626302	0.000000	0.000000	0.000000
449.590000	1037.100000	15475.222222	0.607368	14854.392225	0.000000	0.000000	0.000000
449.690000	1037.000000	15217.222222	0.607292	14843.158149	0.000000	0.000000	0.000000
449.790000	1036.900000	15336.666667	0.607217	14831.924072	0.000000	0.000000	0.000000
449.890000	1036.800000	15322.333333	0.607141	14820.689996	0.000000	0.000000	0.000000
449.990000	1036.700000	15439.388889	0.607066	14809.455919	0.000000	0.000000	0.000000
450.090000	1036.600000	15002.222222	0.606991	14798.221842	0.000000	0.000000	0.000000
450.190000	1036.500000	15348.611111	0.606915	14786.987766	0.000000	0.000000	0.000000
450.290000	1036.400000	15460.888889	0.606840	14775.753689	0.000000	0.000000	0.000000
450.390000	1036.300000	15164.666667	0.606764	14764.519613	0.000000	0.000000	0.000000
450.490000	1036.200000	15288.888889	0.606689	14753.285536	0.000000	0.000000	0.000000
450.590000	1036.100000	15069.111111	0.606613	14742.051459	0.000000	0.000000	0.000000
450.690000	1036.000000	15389.222222	0.606538	14730.817383	0.000000	0.000000	0.000000
450.790000	1035.900000	15064.333333	0.606462	14719.584473	0.000000	0.000000	0.000000
450.890000	1035.800000	15229.166667	0.606387	14708.350396	0.000000	0.000000	0.000000
450.990000	1035.700000	15069.111111	0.606312	14697.116319	0.000000	0.000000	0.000000
451.090000	1035.600000	15190.944444	0.606236	14685.882243	0.000000	0.000000	0.000000
451.190000	1035.500000	15308.000000	0.606161	14674.648166	0.000000	0.000000	0.000000
451.290000	1035.400000	14959.222222	0.606085	14663.414090	0.000000	0.000000	0.000000
451.390000	1035.300000	15112.111111	0.606010	14652.180013	0.000000	0.000000	0.000000
451.490000	1035.200000	14873.222222	0.605934	14640.945936	0.000000	0.000000	0.000000
451.590000	1035.100000	14679.722222	0.605859	14629.711860	0.000000	0.000000	0.000000
451.690000	1035.000000	14897.111111	0.605784	14618.477783	0.000000	0.000000	0.000000
451.790000	1034.900000	15052.388889	0.605708	14607.243707	0.000000	0.000000	0.000000
451.890000	1034.800000	15042.833333	0.605633	14596.009630	0.000000	0.000000	0.000000
451.990000	1034.700000	14720.333333	0.605557	14584.775553	0.000000	0.000000	0.000000
452.090000	1034.600000	14725.111111	0.605482	14573.541477	0.000000	0.000000	0.000000
452.190000	1034.500000	14839.777778	0.605406	14562.307400	0.000000	0.000000	0.000000
452.290000	1034.400000	14674.944444	0.605331	14551.073324	0.000000	0.000000	0.000000
452.390000	1034.300000	14581.777778	0.605256	14539.839247	0.000000	0.000000	0.000000
452.490000	1034.200000	14514.888889	0.605180	14528.605170	0.000000	0.000000	0.000000
452.590000	1034.100000	14448.000000	0.605105	14517.371094	0.000000	0.000000	0.000000
452.690000	1034.000000	14338.111111	0.605029	14506.137017	0.000000	0.000000	0.000000
452.790000	1033.900000	14428.888889	0.604954	14494.902941	0.000000	0.000000	0.000000
452.890000	1033.800000	14498.166667	0.604878	14483.668864	0.000000	0.000000	0.000000
452.990000	1033.700000	14467.111111	0.604803	14472.435954	0.000000	0.000000	0.000000
453.090000	1033.600000	14235.388889	0.604728	14461.201877	0.000000	0.000000	0.000000
453.190000	1033.500000	14397.833333	0.604652	14449.967801	0.000000	0.000000	0.000000
453.290000	1033.400000	14505.333333	0.604577	14438.733724	0.000000	0.000000	0.000000
453.390000	1033.300000	14560.277778	0.604501	14427.499647	0.000000	0.000000	0.000000
453.490000	1033.200000	14321.388889	0.604426	14416.265571	0.000000	0.000000	0.000000
453.590000	1033.100000	14440.833333	0.604350	14405.031494	0.000000	0.000000	0.000000
453.690000	1033.000000	14292.722222	0.604275	14393.797418	0.000000	0.000000	0.000000
453.790000	1032.900000	14292.722222	0.604199	14382.563341	0.000000	0.000000	0.000000
453.890000	1032.800000	14524.444444	0.604124	14371.329264	0.000000	0.000000	0.000000
453.990000	1032.700000	14075.333333	0.604049	14360.095188	0.000000	0.000000	0.000000
454.090000	1032.600000	14304.666667	0.603973	14348.861111	0.000000	0.000000	0.000000
454.190000	1032.500000	13920.055556	0.603898	14337.627035	0.000000	0.000000	0.000000
454.290000	1032.400000	13936.777778	0.603822	14326.392958	0.000000	0.000000	0.000000
454.390000	1032.300000	14087.277778	0.603747	14315.158881	0.000000	0.000000	0.000000
454.490000	1032.200000	13920.055556	0.603671	14303.924805	0.000000	0.000000	0.000000
454.590000	1032.100000	14357.222222	0.603596	14292.690728	0.000000	0.000000	0.000000
454.690000	1032.000000	14120.722222	0.603521	14281.456651	0.000000	0.000000	0.000000
454.790000	1031.900000	14111.166667	0.603445	14270.222575	0.000000	0.000000	0.000000
454.890000	1031.800000	14534.000000	0.603370	14258.988498	0.000000	0.000000	0.000000
454.990000	1031.700000	14345.277778	0.603294	14247.754422	0.000000	0.000000	0.000000
455.090000	1031.600000	13889.000000	0.603219	14236.520345	0.000000	0.000000	0.000000
455.190000	1031.500000	13819.722222	0.603143	14225.287435	0.000000	0.000000	0.000000
455.290000	1031.400000	14106.388889	0.603068	14214.053358	0.000000	0.000000	0.000000
455.390000	1031.300000	14233.000000	0.602993	14202.819282	0.000000	0.000000	0.000000
455.490000	1031.200000	14068.166667	0.602917	14191.585205	0.000000	0.000000	0.000000
455.590000	1031.100000	14041.888889	0.602842	14180.351128	0.000000	0.000000	0.000000
455.690000	1031.000000	13834.055556	0.602766	14169.117052	0.000000	0.000000	0.000000
455.790000	1030.900000	13869.888889	0.602691	14157.882975	0.000000	0.000000	0.000000
455.890000	1030.800000	13635.777778	0.602615	14146.648899	0.000000	0.000000	0.000000
455.990000	1030.700000	13862.722222	0.602540	14135.414822	0.000000	0.000000	0.000000
456.090000	1030.600000	13884.222222	0.602465	14124.180745	0.000000	0.000000	0.000000
456.190000	1030.500000	13898.555556	0.602389	14112.946669	0.000000	0.000000	0.000000
456.290000	1030.400000	13485.277778	0.602314	14101.712592	0.000000	0.000000	0.000000
456.390000	1030.300000	13724.166667	0.602238	14090.478516	0.000000	0.000000	0.000000
456.490000	1030.200000	13650.111111	0.602163	14079.244439	0.000000	0.000000	0.000000
456.590000	1030.100000	13807.777778	0.602087	14068.010362	0.000000	0.000000	0.000000
456.690000	1030.000000	13740.888889	0.602012	14056.776286	0.000000	0.000000	0.000000
456.790000	1029.900000	13743.277778	0.601936	14045.542209	0.000000	0.000000	0.000000
456.890000	1029.800000	13738.500000	0.601861	14034.308133	0.000000	0.000000	0.000000
456.990000	1029.700000	13654.888889	0.601786	14023.074056	0.000000	0.000000	0.000000
457.090000	1029.600000	13597.555556	0.601710	14011.839979	0.000000	0.000000	0.000000
457.190000	1029.500000	13750.444444	0.601635	14000.605903	0.000000	0.000000	0.000000
457.290000	1029.400000	13478.111111	0.601559	13989.371826	0.000000	0.000000	0.000000
457.390000	1029.300000	13556.944444	0.601484	13978.138916	0.000000	0.000000	0.000000
457.490000	1029.200000	13561.722222	0.601408	13966.904839	0.000000	0.000000	0.000000
457.590000	1029.100000	13416.000000	0.601333	13955.670763	0.000000	0.000000	0.000000
457.690000	1029.000000	13559.333333	0.601258	13944.436686	0.000000	0.000000	0.000000
457.790000	1028.900000	13435.111111	0.601182	13933.202610	0.000000	0.000000	0.000000
457.890000	1028.800000	13353.888889	0.601107	13921.968533	0.000000	0.000000	0.000000
457.990000	1028.700000	13160.388889	0.601031	13910.734456	0.000000	0.000000	0.000000
458.090000	1028.600000	13263.111111	0.600956	13899.500380	0.000000	0.000000	0.000000
458.190000	1028.500000	13420.777778	0.600880	13888.266303	0.000000	0.000000	0.000000
458.290000	1028.400000	13322.833333	0.600805	13877.032227	0.000000	0.000000	0.000000
458.390000	1028.300000	13148.444444	0.600730	13865.798150	0.000000	0.000000	0.000000
458.490000	1028.200000	13399.277778	0.600654	13854.564073	0.000000	0.000000	0.000000
458.590000	1028.100000	13442.277778	0.600579	13843.329997	0.000000	0.000000	0.000000
458.690000	1028.000000	13150.833333	0.600503	13832.095920	0.000000	0.000000	0.000000
458.790000	1027.900000	13205.777778	0.600428	13820.861844	0.000001	0.000000	0.000001
458.890000	1027.800000	13189.055556	0.600352	13809.627767	0.000002	0.000000	0.000002
458.990000	1027.700000	12964.500000	0.600277	13798.393690	0.000003	0.000000	0.000003
459.090000	1027.600000	13315.666667	0.600202	13787.159614	0.000006	0.000000	0.000006
459.190000	1027.500000	13036.166667	0.600126	13775.925537	0.000012	0.000000	0.000012
459.290000	1027.400000	12995.555556	0.600051	13764.691461	0.000023	0.000000	0.000023
459.390000	1027.300000	13105.444444	0.599975	13753.457384	0.000044	0.000000	0.000044
459.490000	1027.200000	13117.388889	0.599900	13742.224474	0.000084	0.000000	0.000084
459.590000	1027.100000	13150.833333	0.599824	13730.990397	0.000157	0.000000	0.000157
459.690000	1027.000000	13093.500000	0.599749	13719.756321	0.000291	0.000000	0.000291
459.790000	1026.900000	13098.277778	0.599673	13708.522244	0.000534	0.000000	0.000534
459.890000	1026.800000	13332.388889	0.599598	13697.288167	0.000968	0.000000	0.000968
459.990000	1026.700000	13205.777778	0.599552	13686.054091	0.001738	0.000000	0.001738
460.090000	1026.600000	13141.277778	0.599514	13674.820014	0.003088	0.000000	0.003088
460.190000	1026.500000	13069.611111	0.599476	13663.585938	0.005447	0.000000	0.005447
460.290000	1026.400000	12897.611111	0.599438	13652.351861	0.009532	0.000000	0.009532
460.390000	1026.300000	13069.611111	0.599399	13641.117784	0.016503	0.000000	0.016503
460.490000	1026.200000	13241.611111	0.599361	13629.883708	0.028261	0.000000	0.028261
460.590000	1026.100000	13126.944444	0.599323	13618.649631	0.047875	0.000000	0.047875
460.690000	1026.000000	13406.444444	0.599285	13607.415554	0.080243	0.000000	0.080243
460.790000	1025.900000	13115.000000	0.599247	13596.181478	0.133080	0.000000	0.133080
460.890000	1025.800000	13088.722222	0.599208	13584.947401	0.218410	0.000000	0.218410
460.990000	1025.700000	12950.166667	0.599170	13573.713325	0.354756	0.000000	0.354756
461.090000	1025.600000	13019.444444	0.599132	13562.479248	0.570321	0.000000	0.570321
461.190000	1025.500000	13112.611111	0.599094	13551.245171	0.909929	0.000000	0.909929
461.290000	1025.400000	13439.888889	0.599055	13540.011095	1.439028	0.000000	1.439028
461.390000	1025.300000	13201.000000	0.599017	13528.777018	2.252305	0.000000	2.252305
461.490000	1025.200000	13045.722222	0.598979	13517.542942	3.488429	0.000000	3.488429
461.590000	1025.100000	13005.111111	0.598941	13506.308865	5.347128	0.000000	5.347128
461.690000	1025.000000	13036.166667	0.598903	13495.075955	8.112196	0.000000	8.112196
461.790000	1024.900000	13294.166667	0.598864	13483.841878	12.181995	0.000000	12.181995
461.890000	1024.800000	13580.833333	0.598826	13472.607802	18.108878	0.000000	18.108878
461.990000	1024.700000	13535.444444	0.598788	13461.373725	26.649271	0.000000	26.649271
462.090000	1024.600000	13193.833333	0.598750	13450.139648	38.826079	0.000000	38.826079
462.190000	1024.500000	13571.277778	0.598711	13438.905572	56.101872	0.000000	56.101872
462.290000	1024.400000	13332.388889	0.598673	13427.671495	80.311097	0.000000	80.311097
462.390000	1024.300000	13540.222222	0.598635	13416.437419	113.805034	0.000000	113.805034
462.490000	1024.200000	13726.555556	0.598597	13405.203342	159.627705	0.000000	159.627705
462.590000	1024.100000	13769.555556	0.598559	13393.969265	221.632105	0.000000	221.632105
462.690000	1024.000000	13936.777778	0.598520	13382.735189	304.610654	0.000000	304.610654
462.790000	1023.900000	14252.111111	0.598482	13371.501112	414.428225	0.000000	414.428225
462.890000	1023.800000	14299.888889	0.598444	13360.267036	558.138285	0.000000	558.138285
462.990000	1023.700000	14254.500000	0.598406	13349.032959	744.065548	0.000000	744.065548
463.090000	1023.600000	14416.944444	0.598367	13337.798882	981.832531	0.000000	981.832531
463.190000	1023.500000	14990.277778	0.598329	13326.564806	1283.462925	0.000000	1283.462925
463.290000	1023.400000	15212.444444	0.598291	13315.330729	1660.678016	0.000000	1660.678016
463.390000	1023.300000	15556.444444	0.598253	13304.096653	2125.835392	0.000000	2125.835392
463.490000	1023.200000	16029.444444	0.598215	13292.862576	2691.776204	0.000000	2691.776204
463.590000	1023.100000	16770.000000	0.598176	13281.628499	3370.838867	0.000000	3370.838867
463.690000	1023.000000	17522.500000	0.598138	13270.394423	4173.823100	0.000000	4173.823100
463.790000	1022.900000	17914.277778	0.598100	13259.160346	5108.760783	0.000000	5108.760783
463.890000	1022.800000	19017.944444	0.598062	13247.927436	6179.476997	0.000000	6179.476997
463.990000	1022.700000	20441.722222	0.598023	13236.693359	7383.990818	0.000000	7383.990818
464.090000	1022.600000	21841.611111	0.597985	13225.459283	8712.894830	0.000000	8712.894830
464.190000	1022.500000	23220.000000	0.597947	13214.225206	10149.075467	0.000000	10149.075467
464.290000	1022.400000	24607.944444	0.597909	13202.991130	11662.079644	0.000000	11662.079644
464.390000	1022.300000	26289.722222	0.597871	13191.757053	13211.818821	0.000000	13211.818821
464.490000	1022.200000	28191.277778	0.597832	13180.522976	14748.997667	0.000000	14748.997667
464.590000	1022.100000	29175.500000	0.597794	13169.288900	16216.333008	0.000000	16216.333008
464.690000	1022.000000	30343.666667	0.597756	13158.054823	17551.633247	0.000000	17551.633247
464.790000	1021.900000	31671.888889	0.597718	13146.820747	18692.100233	0.000000	18692.100233
464.890000	1021.800000	32634.611111	0.597679	13135.586670	19579.505968	0.000000	19579.505968
464.990000	1021.700000	33313.055556	0.597641	13124.352593	20165.602593	0.000000	20165.602593
465.090000	1021.600000	33403.833333	0.597603	13113.118517	20417.035482	0.000000	20417.035482
465.190000	1021.500000	33007.277778	0.597565	13101.884440	20312.705892	0.000000	20312.705892
465.290000	1021.400000	32969.055556	0.597526	13090.650363	19863.480469	0.000000	19863.480469
465.390000	1021.300000	32230.888889	0.597488	13079.416287	19097.001736	0.000000	19097.001736
465.490000	1021.200000	31175.000000	0.597450	13068.182210	18055.847439	0.000000	18055.847439
465.590000	1021.100000	29290.166667	0.597412	13056.948134	16794.719401	0.000000	16794.719401
465.690000	1021.000000	28162.611111	0.597374	13045.714057	15375.144341	0.000000	15375.144341
465.790000	1020.900000	26822.444444	0.597335	13034.479980	13860.121039	0.000000	13860.121039
465.890000	1020.800000	25080.944444	0.597297	13023.245904	12309.410211	0.000000	12309.410211
465.990000	1020.700000	23370.500000	0.597259	13012.011827	10775.888184	0.000000	10775.888184
466.090000	1020.600000	21894.166667	0.597221	13000.778917	9303.360975	0.000000	9303.360975
466.190000	1020.500000	20382.000000	0.597182	12989.544840	7927.130602	0.000000	7927.130602
466.290000	1020.400000	18666.777778	0.597144	12978.310764	6669.040582	0.000000	6669.040582
466.390000	1020.300000	17713.611111	0.597106	12967.076687	5541.744561	0.000000	5541.744561
466.490000	1020.200000	17032.777778	0.597068	12955.842611	4550.143670	0.000000	4550.143670
466.590000	1020.100000	16058.111111	0.597030	12944.608534	3692.652703	0.000000	3692.652703
466.690000	1020.000000	15611.388889	0.596991	12933.374457	2962.825860	0.000000	2962.825860
466.790000	1019.900000	15245.888889	0.596953	12922.140381	2350.869337	0.000000	2350.869337
466.890000	1019.800000	14737.055556	0.596915	12910.906304	1844.965105	0.000000	1844.965105
466.990000	1019.700000	14390.666667	0.596877	12899.672228	1432.356140	0.000000	1432.356140
467.090000	1019.600000	14084.888889	0.596838	12888.438151	1100.387193	0.000000	1100.387193
467.190000	1019.500000	14003.666667	0.596800	12877.204074	837.337268	0.000000	837.337268
467.290000	1019.400000	13896.166667	0.596762	12865.969998	630.847758	0.000000	630.847758
467.390000	1019.300000	13559.333333	0.596724	12854.735921	470.457431	0.000000	470.457431
467.490000	1019.200000	13492.444444	0.596686	12843.501845	347.298428	0.000000	347.298428
467.590000	1019.100000	13351.500000	0.596647	12832.267768	253.792598	0.000000	253.792598
467.690000	1019.000000	13404.055556	0.596609	12821.033691	183.589570	0.000000	183.589570
467.790000	1018.900000	13430.333333	0.596571	12809.799615	131.462703	0.000000	131.462703
467.890000	1018.800000	13353.888889	0.596533	12798.565538	93.181266	0.000000	93.181266
467.990000	1018.700000	13179.500000	0.596494	12787.331462	65.374149	0.000000	65.374149
468.090000	1018.600000	13229.666667	0.596456	12776.097385	45.419185	0.000000	45.419185
468.190000	1018.500000	13040.944444	0.596418	12764.863308	31.291768	0.000000	31.291768
468.290000	1018.400000	13160.388889	0.596380	12753.630398	21.356190	0.000000	21.356190
468.390000	1018.300000	12933.444444	0.596342	12742.396322	14.429520	0.000000	14.429520
468.490000	1018.200000	13036.166667	0.596303	12731.162245	9.651363	0.000000	9.651363
468.590000	1018.100000	12704.111111	0.596265	12719.928168	6.390057	0.000000	6.390057
468.690000	1018.000000	12845.055556	0.596227	12708.694092	4.187618	0.000000	4.187618
468.790000	1017.900000	12938.222222	0.596189	12697.460015	2.716055	0.000000	2.716055
468.890000	1017.800000	12890.444444	0.596150	12686.225939	1.743323	0.000000	1.743323
468.990000	1017.700000	13009.888889	0.596112	12674.991862	1.107232	0.000000	1.107232
469.090000	1017.600000	12785.333333	0.596074	12663.757785	0.696571	0.000000	0.696571
469.190000	1017.500000	12802.055556	0.596036	12652.523709	0.434847	0.000000	0.434847
469.290000	1017.400000	12849.833333	0.595998	12641.289632	0.268938	0.000000	0.268938
469.390000	1017.300000	12630.055556	0.595959	12630.055556	0.164620	0.000000	0.164620
469.490000	1017.200000	12880.888889	0.595921	12807.234592	0.099723	0.000000	0.099723
469.590000	1017.100000	12911.944444	0.595883	12804.730225	0.059778	0.000000	0.059778
469.690000	1017.000000	12756.666667	0.595845	12805.438260	0.035455	0.000000	0.035455
