# Supplementary material for: Influence of the magnetic field on bandgap and chemical composition of zinc thin films prepared by sparking discharge process
Source: Sci Rep. 2020 Jan 29;10:1388. doi: 10.1038/s41598-020-58183-4 (PMC6989455; doi:10.1038/s41598-020-58183-4)
Supplement: Supplementary file 5 — Related Manuscript File. [file 41598_2020_58183_MOESM5_ESM.zip › XPS_7-3-2019_Stefan/XPS_7-3-2019/8_ZnCO2-0.2_Quartz/C 1s]

Dataset C 1s:63(7-3-2019)
Dwell Time (s)	0.250000
Number of sweeps	3
Kinetic Energy(eV)	Binding Energy(eV)	Intensity(cps)	Transmission Value	Background(cps)	C 1s(cps)	C 1s(cps)	C 1s(cps)	C 1s(cps)	Envelope(cps)
1183.790000	302.900000	1332.000000	0.567264	1315.631999	0.000000	0.000000	0.000000	0.000000	0.000000
1183.890000	302.800000	1320.000000	0.567243	1312.309326	0.000000	0.000000	0.000000	0.000000	0.000000
1183.990000	302.700000	1302.666667	0.567223	1309.077311	0.000000	0.000000	0.000000	0.000000	0.000000
1184.090000	302.600000	1361.333333	0.567203	1306.501302	0.000000	0.000000	0.000000	0.000000	0.000000
1184.190000	302.500000	1377.333333	0.567183	1307.050618	0.000000	0.000000	0.000000	0.000000	0.000000
1184.290000	302.400000	1257.333333	0.567162	1311.279948	0.000000	0.000000	0.000000	0.000000	0.000000
1184.390000	302.300000	1308.000000	0.567142	1318.517334	0.000000	0.000000	0.000000	0.000000	0.000000
1184.490000	302.200000	1345.333333	0.567122	1326.368001	0.000000	0.000000	0.000000	0.000000	0.000000
1184.590000	302.100000	1370.666667	0.567101	1333.402669	0.000000	0.000000	0.000000	0.000000	0.000000
1184.690000	302.000000	1349.333333	0.567081	1337.061279	0.000000	0.000000	0.000000	0.000000	0.000000
1184.790000	301.900000	1346.666667	0.567061	1335.946615	0.000000	0.000000	0.000000	0.000000	0.000000
1184.890000	301.800000	1353.333333	0.567041	1330.175944	0.000000	0.000000	0.000000	0.000000	0.000000
1184.990000	301.700000	1346.666667	0.567020	1321.886230	0.000000	0.000000	0.000000	0.000000	0.000000
1185.090000	301.600000	1278.666667	0.567000	1312.389323	0.000000	0.000000	0.000000	0.000000	0.000000
1185.190000	301.500000	1285.333333	0.566980	1303.562663	0.000000	0.000000	0.000000	0.000000	0.000000
1185.290000	301.400000	1280.000000	0.566960	1297.059570	0.000000	0.000000	0.000000	0.000000	0.000000
1185.390000	301.300000	1281.333333	0.566939	1292.677327	0.000000	0.000000	0.000000	0.000000	0.000000
1185.490000	301.200000	1321.333333	0.566919	1289.685303	0.000000	0.000000	0.000000	0.000000	0.000000
1185.590000	301.100000	1345.333333	0.566899	1287.720052	0.000000	0.000000	0.000000	0.000000	0.000000
1185.690000	301.000000	1277.333333	0.566878	1285.618896	0.000000	0.000000	0.000000	0.000000	0.000000
1185.790000	300.900000	1292.000000	0.566858	1282.453776	0.000000	0.000000	0.000000	0.000000	0.000000
1185.890000	300.800000	1298.666667	0.566838	1279.088704	0.000000	0.000000	0.000000	0.000000	0.000000
1185.990000	300.700000	1244.000000	0.566818	1275.155680	0.000000	0.000000	0.000000	0.000000	0.000000
1186.090000	300.600000	1282.666667	0.566797	1270.219889	0.000000	0.000000	0.000000	0.000000	0.000000
1186.190000	300.500000	1337.333333	0.566777	1265.507975	0.000000	0.000000	0.000000	0.000000	0.000000
1186.290000	300.400000	1237.333333	0.566757	1260.870605	0.000000	0.000000	0.000000	0.000000	0.000000
1186.390000	300.300000	1289.333333	0.566737	1256.115723	0.000000	0.000000	0.000000	0.000000	0.000000
1186.490000	300.200000	1222.666667	0.566716	1252.036133	0.000000	0.000000	0.000000	0.000000	0.000000
1186.590000	300.100000	1241.333333	0.566696	1249.184001	0.000000	0.000000	0.000000	0.000000	0.000000
1186.690000	300.000000	1238.666667	0.566676	1246.258057	0.000000	0.000000	0.000000	0.000000	0.000000
1186.790000	299.900000	1269.333333	0.566655	1244.058268	0.000000	0.000000	0.000000	0.000000	0.000000
1186.890000	299.800000	1234.666667	0.566635	1241.976644	0.000000	0.000000	0.000000	0.000000	0.000000
1186.990000	299.700000	1233.333333	0.566615	1239.218913	0.000000	0.000000	0.000000	0.000000	0.000000
1187.090000	299.600000	1310.666667	0.566595	1235.743245	0.000000	0.000000	0.000000	0.000000	0.000000
1187.190000	299.500000	1222.666667	0.566574	1232.445557	0.000000	0.000000	0.000000	0.000000	0.000000
1187.290000	299.400000	1225.333333	0.566554	1228.984619	0.000000	0.000000	0.000000	0.000000	0.000000
1187.390000	299.300000	1234.666667	0.566534	1226.203125	0.000000	0.000000	0.000000	0.000000	0.000000
1187.490000	299.200000	1200.000000	0.566514	1224.762695	0.000000	0.000000	0.000000	0.000000	0.000000
1187.590000	299.100000	1224.000000	0.566493	1224.172689	0.000000	0.000000	0.000000	0.000000	0.000000
1187.690000	299.000000	1226.666667	0.566473	1224.081217	0.000000	0.000000	0.000000	0.000000	0.000000
1187.790000	298.900000	1217.333333	0.566453	1223.954915	0.000000	0.000000	0.000000	0.000000	0.000000
1187.890000	298.800000	1246.666667	0.566432	1222.801676	0.000000	0.000000	0.000000	0.000000	0.000000
1187.990000	298.700000	1228.000000	0.566412	1219.876058	0.000000	0.000000	0.000000	0.000000	0.000000
1188.090000	298.600000	1293.333333	0.566392	1215.859131	0.000000	0.000000	0.000000	0.000000	0.000000
1188.190000	298.500000	1189.333333	0.566372	1211.156087	0.000000	0.000000	0.000000	0.000000	0.000000
1188.290000	298.400000	1201.333333	0.566351	1206.545654	0.000000	0.000000	0.000000	0.000000	0.000000
1188.390000	298.300000	1204.000000	0.566331	1203.019775	0.000000	0.000000	0.000000	0.000000	0.000000
1188.490000	298.200000	1193.333333	0.566311	1201.172933	0.000000	0.000000	0.000000	0.000000	0.000000
1188.590000	298.100000	1184.000000	0.566291	1200.690430	0.000000	0.000000	0.000000	0.000000	0.000000
1188.690000	298.000000	1256.000000	0.566270	1200.655029	0.000000	0.000000	0.000000	0.000000	0.000000
1188.790000	297.900000	1228.000000	0.566250	1200.906657	0.000000	0.000000	0.000000	0.000000	0.000000
1188.890000	297.800000	1204.000000	0.566230	1200.677327	0.000000	0.000000	0.000000	0.000000	0.000000
1188.990000	297.700000	1220.000000	0.566209	1200.270264	0.000000	0.000000	0.000000	0.000000	0.000000
1189.090000	297.600000	1156.000000	0.566189	1199.157308	0.000000	0.000000	0.000000	0.000000	0.000000
1189.190000	297.500000	1206.666667	0.566169	1198.326009	0.000000	0.000000	0.000000	0.000000	0.000000
1189.290000	297.400000	1182.666667	0.566149	1197.148763	0.000000	0.000000	0.000000	0.000000	0.000000
1189.390000	297.300000	1226.666667	0.566128	1195.796305	0.000000	0.000000	0.000000	0.000000	0.000000
1189.490000	297.200000	1212.000000	0.566108	1193.372721	0.000000	0.000000	0.000000	0.000000	0.000000
1189.590000	297.100000	1185.333333	0.566088	1190.743734	0.000000	0.000000	0.000000	0.000000	0.000000
1189.690000	297.000000	1156.000000	0.566067	1187.080729	0.000000	0.000000	0.000000	0.000000	0.000000
1189.790000	296.900000	1250.666667	0.566047	1183.057536	0.000000	0.000000	0.000000	0.000000	0.000000
1189.890000	296.800000	1253.333333	0.566027	1179.207520	0.000000	0.000000	0.000000	0.000000	0.000000
1189.990000	296.700000	1190.666667	0.566033	1176.234782	0.000000	0.000000	0.000000	0.000000	0.000000
1190.090000	296.600000	1160.000000	0.566045	1174.128499	0.000000	0.000000	0.000000	0.000000	0.000000
1190.190000	296.500000	1152.000000	0.566057	1174.143962	0.000000	0.000000	0.000000	0.000000	0.000000
1190.290000	296.400000	1142.666667	0.566070	1175.741292	0.000000	0.000000	0.000000	0.000000	0.000000
1190.390000	296.300000	1245.333333	0.566082	1177.736572	0.000000	0.000000	0.000000	0.000000	0.000000
1190.490000	296.200000	1222.666667	0.566095	1179.687012	0.000000	0.000000	0.000000	0.000000	0.000000
1190.590000	296.100000	1168.000000	0.566107	1180.875244	0.000000	0.000000	0.000000	0.000000	0.000000
1190.690000	296.000000	1193.333333	0.566119	1179.684570	0.000000	0.000000	0.000000	0.000000	0.000000
1190.790000	295.900000	1201.333333	0.566132	1177.021484	0.000000	0.000000	0.000000	0.000000	0.000000
1190.890000	295.800000	1145.333333	0.566144	1173.846029	0.000000	0.000000	0.000000	0.000000	0.000000
1190.990000	295.700000	1160.000000	0.566156	1170.408854	0.000000	0.000000	0.000000	0.000000	0.000000
1191.090000	295.600000	1210.666667	0.566169	1167.080892	0.000000	0.000000	0.000000	0.000000	0.000000
1191.190000	295.500000	1261.333333	0.566181	1164.928792	0.000000	0.000000	0.000000	0.000000	0.000000
1191.290000	295.400000	1162.666667	0.566193	1163.134196	0.000000	0.000000	0.000000	0.000000	0.000000
1191.390000	295.300000	1176.000000	0.566206	1162.059814	0.000000	0.000000	0.000000	0.000000	0.000000
1191.490000	295.200000	1122.666667	0.566218	1161.860352	0.000000	0.000000	0.000000	0.000000	0.000000
1191.590000	295.100000	1149.333333	0.566231	1162.484782	0.000000	0.000000	0.000000	0.000000	0.000000
1191.690000	295.000000	1189.333333	0.566243	1163.997070	0.000000	0.000000	0.000000	0.000000	0.000000
1191.790000	294.900000	1160.000000	0.566255	1166.194580	0.000000	0.000000	0.000000	0.000000	0.000000
1191.890000	294.800000	1178.666667	0.566268	1168.362712	0.000000	0.000000	0.000000	0.000000	0.000000
1191.990000	294.700000	1156.000000	0.566280	1169.856038	0.000000	0.000000	0.000000	0.000000	0.000000
1192.090000	294.600000	1173.333333	0.566292	1170.698649	0.000000	0.000000	0.000000	0.000000	0.000000
1192.190000	294.500000	1184.000000	0.566305	1169.760010	0.000000	0.000000	0.000000	0.000000	0.000000
1192.290000	294.400000	1201.333333	0.566317	1168.511963	0.000000	0.000000	0.000000	0.000000	0.000000
1192.390000	294.300000	1128.000000	0.566329	1166.832031	0.000000	0.000000	0.000000	0.000000	0.000000
1192.490000	294.200000	1170.666667	0.566342	1165.498698	0.000000	0.000000	0.000000	0.000000	0.000000
1192.590000	294.100000	1145.333333	0.566354	1164.416016	0.000000	0.000000	0.000000	0.000001	0.000001
1192.690000	294.000000	1177.333333	0.566366	1164.903402	0.000000	0.000000	0.000000	0.000002	0.000002
1192.790000	293.900000	1145.333333	0.566379	1164.872640	0.000000	0.000000	0.000000	0.000005	0.000005
1192.890000	293.800000	1208.000000	0.566391	1164.825033	0.000000	0.000000	0.000000	0.000013	0.000013
1192.990000	293.700000	1209.333333	0.566404	1164.176595	0.000000	0.000000	0.000000	0.000031	0.000031
1193.090000	293.600000	1162.666667	0.566416	1163.183431	0.000000	0.000000	0.000000	0.000073	0.000073
1193.190000	293.500000	1157.333333	0.566428	1161.071452	0.000000	0.000000	0.000000	0.000169	0.000169
1193.290000	293.400000	1222.666667	0.566441	1159.187988	0.000000	0.000000	0.000000	0.000381	0.000381
1193.390000	293.300000	1214.666667	0.566453	1156.954834	0.000000	0.000000	0.000000	0.000841	0.000841
1193.490000	293.200000	1224.000000	0.566465	1154.566650	0.000000	0.000000	0.000000	0.001820	0.001820
1193.590000	293.100000	1209.333333	0.566478	1151.483643	0.000000	0.000000	0.000000	0.003858	0.003859
1193.690000	293.000000	1156.000000	0.566490	1147.252686	0.000000	0.000000	0.000000	0.008014	0.008014
1193.790000	292.900000	1197.333333	0.566502	1141.187826	0.000000	0.000000	0.000000	0.016305	0.016305
1193.890000	292.800000	1145.333333	0.566515	1133.599691	0.000000	0.000000	0.000001	0.032500	0.032501
1193.990000	292.700000	1188.000000	0.566527	1124.826904	0.000000	0.000000	0.000002	0.063470	0.063472
1194.090000	292.600000	1138.666667	0.566539	1115.923584	0.000000	0.000000	0.000006	0.121445	0.121451
1194.190000	292.500000	1168.000000	0.566552	1109.373617	0.000000	0.000000	0.000014	0.227688	0.227702
1194.290000	292.400000	1036.000000	0.566564	1106.475830	0.000000	0.000000	0.000033	0.418283	0.418316
1194.390000	292.300000	1085.333333	0.566577	1108.492920	0.000000	0.000000	0.000076	0.752985	0.753061
1194.490000	292.200000	1164.000000	0.566589	1115.048910	0.000000	0.000000	0.000170	1.328320	1.328491
1194.590000	292.100000	1164.000000	0.566601	1164.000000	0.000000	0.000000	0.000374	2.296303	2.296677
1194.690000	292.000000	1138.666667	0.566614	1162.921956	0.000000	0.000000	0.000804	3.890184	3.890988
1194.790000	291.900000	1157.333333	0.566626	1161.843994	0.000000	0.000000	0.001693	6.458373	6.460066
1194.890000	291.800000	1140.000000	0.566638	1160.765951	0.000000	0.000000	0.003493	10.506938	10.510431
1194.990000	291.700000	1201.333333	0.566651	1159.687907	0.000000	0.000000	0.007061	16.749613	16.756674
1195.090000	291.600000	1181.333333	0.566663	1158.609945	0.000000	0.000000	0.013984	26.161855	26.175840
1195.190000	291.500000	1165.333333	0.566675	1157.531901	0.000000	0.000000	0.027135	40.031911	40.059046
1195.290000	291.400000	1224.000000	0.566688	1156.453939	0.000000	0.000000	0.051588	59.997228	60.048818
1195.390000	291.300000	1216.000000	0.566700	1155.375895	0.000000	0.000000	0.096098	88.048808	88.144908
1195.490000	291.200000	1285.333333	0.566712	1154.297852	0.000000	0.000000	0.175409	126.480428	126.655833
1195.590000	291.100000	1324.000000	0.566725	1153.219889	0.000000	0.000000	0.313741	177.754985	178.068726
1195.690000	291.000000	1322.666667	0.566737	1152.141846	0.000000	0.000000	0.549906	244.259684	244.809591
1195.790000	290.900000	1421.333333	0.566750	1151.063802	0.000000	0.000000	0.944517	327.927999	328.872518
1195.890000	290.800000	1548.000000	0.566762	1149.985840	0.000000	0.000000	1.589781	429.726440	431.316203
1195.990000	290.700000	1565.333333	0.566774	1148.907796	0.000000	0.000000	2.622197	549.038656	551.660848
1196.090000	290.600000	1857.333333	0.566787	1147.829753	0.000000	0.000001	4.238160	683.036051	687.274251
1196.190000	290.500000	2006.666667	0.566799	1146.751790	0.000000	0.000002	6.711874	826.189941	832.901855
1196.290000	290.400000	2145.333333	0.566811	1145.673747	0.000000	0.000004	10.413998	970.138997	980.552979
1196.390000	290.300000	2281.333333	0.566824	1144.595785	0.000000	0.000011	15.828105	1104.133545	1119.961670
1196.490000	290.200000	2398.666667	0.566836	1143.517741	0.000000	0.000025	23.560285	1216.193197	1239.753499
1196.590000	290.100000	2542.666667	0.566848	1142.439697	0.000000	0.000059	34.335203	1294.906738	1329.242025
1196.690000	290.000000	2541.333333	0.566861	1141.361735	0.000000	0.000133	48.969996	1331.525879	1380.495931
1196.790000	289.900000	2536.000000	0.566873	1140.283691	0.000000	0.000295	68.316182	1321.738118	1390.054525
1196.890000	289.800000	2477.333333	0.566885	1139.205648	0.000000	0.000641	93.160105	1266.734456	1359.895182
1196.990000	289.700000	2505.333333	0.566898	1138.127686	0.000000	0.001363	124.075989	1172.861654	1296.938965
1197.090000	289.600000	2398.666667	0.566910	1137.049642	0.000000	0.002841	161.234365	1050.231120	1211.468343
1197.190000	289.500000	2154.666667	0.566923	1135.971598	0.000000	0.005799	204.182617	910.729818	1114.918213
1197.290000	289.400000	2197.333333	0.566935	1134.893636	0.000000	0.011599	251.636393	765.995036	1017.643066
1197.390000	289.300000	2068.000000	0.566947	1133.815592	0.000000	0.022731	301.343201	625.863525	927.229492
1197.490000	289.200000	2029.333333	0.566960	1132.737549	0.000000	0.043646	350.096273	497.522054	847.661947
1197.590000	289.100000	1944.000000	0.566972	1131.659587	0.000001	0.082118	393.971191	385.328206	779.381510
1197.690000	289.000000	1930.666667	0.566984	1130.581543	0.000002	0.151393	428.812663	291.118388	720.082438
1197.790000	288.900000	1910.666667	0.566997	1129.503581	0.000004	0.273509	450.915568	214.775228	665.964315
1197.890000	288.800000	1797.333333	0.567009	1128.425537	0.000011	0.484229	457.745036	154.864532	613.093831
1197.990000	288.700000	1752.000000	0.567021	1127.347493	0.000028	0.840141	448.469971	109.214060	558.524211
1198.090000	288.600000	1594.666667	0.567034	1126.269531	0.000070	1.428502	424.205973	75.371318	501.005859
1198.190000	288.500000	1546.666667	0.567046	1125.191488	0.000172	2.380327	387.706787	50.924001	441.011271
1198.290000	288.400000	1498.666667	0.567058	1124.113444	0.000412	3.886946	342.796061	33.695396	380.378825
1198.390000	288.300000	1460.000000	0.567071	1123.035482	0.000964	6.219776	293.637594	21.840179	321.698527
1198.490000	288.200000	1370.666667	0.567083	1121.957438	0.002202	9.752092	244.074890	13.869336	267.698527
1198.590000	288.100000	1328.000000	0.567096	1120.879395	0.004923	14.980312	197.180216	8.630215	220.795654
1198.690000	288.000000	1280.000000	0.567108	1119.801432	0.010795	22.540436	155.054952	5.262452	182.868632
1198.790000	287.900000	1233.333333	0.567120	1118.723389	0.023145	33.213097	118.844086	3.144669	155.224996
1198.890000	287.800000	1252.000000	0.567133	1117.645426	0.048428	47.908295	88.889038	1.841580	138.687347
1198.990000	287.700000	1269.333333	0.567145	1116.567383	0.098939	67.618886	64.941874	1.056903	133.716604
1199.090000	287.600000	1244.000000	0.567157	1115.489339	0.197430	93.331228	46.382853	0.594432	140.505941
1199.190000	287.500000	1276.000000	0.567170	1114.411377	0.385411	125.883240	32.406039	0.327627	159.002309
1199.290000	287.400000	1292.000000	0.567182	1113.333333	0.737554	165.766876	22.158974	0.176952	188.840352
1199.390000	287.300000	1348.000000	0.567194	1112.255290	1.380740	212.885071	14.835317	0.093650	229.194763
1199.490000	287.200000	1358.666667	0.567207	1111.177327	2.524774	266.293640	9.727334	0.048565	278.594320
1199.590000	287.100000	1456.000000	0.567219	1110.099284	4.510874	323.985819	6.247881	0.024676	334.769267
1199.690000	287.000000	1477.333333	0.567232	1109.021240	7.876564	382.801473	3.931685	0.012285	394.621989
1199.790000	286.900000	1588.000000	0.567244	1107.943278	13.451589	438.552409	2.424238	0.005992	454.434204
1199.890000	286.800000	1673.333333	0.567256	1106.865234	22.500941	486.429362	1.464702	0.002863	510.397868
1199.990000	286.700000	1578.666667	0.567269	1105.787272	36.821190	521.683065	0.867190	0.001340	559.372803
1200.090000	286.600000	1586.666667	0.567281	1104.709229	58.872437	540.462891	0.503124	0.000614	599.839071
1200.190000	286.500000	1693.333333	0.567293	1103.631185	91.973226	540.584757	0.286040	0.000276	632.844320
1200.290000	286.400000	1741.333333	0.567306	1102.553223	140.384827	522.033732	0.159353	0.000121	662.578003
1200.390000	286.300000	1806.666667	0.567318	1101.475179	209.356018	486.968791	0.086989	0.000052	696.411865
1200.490000	286.200000	1950.666667	0.567330	1100.397135	305.152242	439.223429	0.046528	0.000022	744.422201
1200.590000	286.100000	1985.333333	0.567343	1099.319173	434.266113	383.541016	0.024384	0.000009	817.831543
1200.690000	286.000000	2057.333333	0.567355	1098.241130	602.532471	324.735148	0.012520	0.000004	927.280111
1200.790000	285.900000	2141.333333	0.567367	1097.163086	814.417318	267.005330	0.006298	0.000001	1081.428955
1200.890000	285.800000	2460.000000	0.567380	1096.085124	1071.304932	213.526367	0.003104	0.000001	1284.834391
1200.990000	285.700000	2694.666667	0.567392	1095.007080	1369.742350	166.319570	0.001498	0.000000	1536.063314
1201.090000	285.600000	3002.666667	0.567405	1093.929036	1699.738770	126.341451	0.000709	0.000000	1826.080892
1201.190000	285.500000	3301.333333	0.567417	1092.851074	2043.295736	93.698263	0.000328	0.000000	2136.994303
1201.290000	285.400000	3588.000000	0.567429	1091.773031	2374.968424	67.903839	0.000149	0.000000	2442.872396
1201.390000	285.300000	3825.333333	0.567442	1090.695068	2664.686686	48.123230	0.000066	0.000000	2712.809896
1201.490000	285.200000	3989.333333	0.567454	1089.617025	2881.767578	33.370911	0.000029	0.000000	2915.138346
1201.590000	285.100000	4102.666667	0.567466	1088.538981	3000.585286	22.653384	0.000012	0.000000	3023.238607
1201.690000	285.000000	4122.666667	0.567479	1087.461019	3005.244141	15.059191	0.000005	0.000000	3020.303385
1201.790000	284.900000	4066.666667	0.567491	1086.382975	2894.982422	9.805890	0.000002	0.000000	2904.788411
1201.890000	284.800000	3850.666667	0.567503	1085.304932	2684.807780	6.255630	0.000001	0.000000	2691.063477
1201.990000	284.700000	3561.333333	0.567516	1084.226969	2399.697266	3.910309	0.000000	0.000000	2403.607585
1202.090000	284.600000	3092.000000	0.567528	1083.148926	2070.156901	2.395214	0.000000	0.000000	2072.552083
1202.190000	284.500000	2744.000000	0.567540	1082.070882	1726.496582	1.437783	0.000000	0.000000	1727.934408
1202.290000	284.400000	2390.666667	0.567553	1080.992920	1394.625651	0.845801	0.000000	0.000000	1395.471517
1202.390000	284.300000	2128.000000	0.567565	1079.914876	1093.223145	0.487608	0.000000	0.000000	1093.710775
1202.490000	284.200000	1950.666667	0.567578	1078.836914	832.857015	0.275483	0.000000	0.000000	833.132487
1202.590000	284.100000	1660.000000	0.567590	1077.758870	617.432902	0.152521	0.000000	0.000000	617.585409
1202.690000	284.000000	1536.000000	0.567602	1076.680827	445.879517	0.082749	0.000000	0.000000	445.962280
1202.790000	283.900000	1354.666667	0.567615	1075.602865	313.909465	0.043992	0.000000	0.000000	313.953451
1202.890000	283.800000	1325.333333	0.567627	1074.524821	215.733175	0.022917	0.000000	0.000000	215.756083
1202.990000	283.700000	1244.000000	0.567639	1073.446777	144.914530	0.011697	0.000000	0.000000	144.926229
1203.090000	283.600000	1194.666667	0.567652	1072.368815	95.106913	0.005849	0.000000	0.000000	95.112762
1203.190000	283.500000	1102.666667	0.567664	1071.290771	60.983785	0.002866	0.000000	0.000000	60.986649
1203.290000	283.400000	1073.333333	0.567676	1070.212728	38.207443	0.001375	0.000000	0.000000	38.208819
1203.390000	283.300000	1132.000000	0.567689	1069.134766	23.388247	0.000647	0.000000	0.000000	23.388893
1203.490000	283.200000	1098.666667	0.567701	1068.056722	14.002641	0.000298	0.000000	0.000000	14.002939
1203.590000	283.100000	1070.666667	0.567713	1066.978760	8.212277	0.000134	0.000000	0.000000	8.212411
1203.690000	283.000000	1034.666667	0.567726	1065.900716	4.710949	0.000059	0.000000	0.000000	4.711008
1203.790000	282.900000	1089.333333	0.567738	1064.822673	2.641154	0.000026	0.000000	0.000000	2.641180
1203.890000	282.800000	1058.666667	0.567751	1063.744710	1.446809	0.000011	0.000000	0.000000	1.446820
1203.990000	282.700000	1062.666667	0.567763	1062.666667	0.774152	0.000005	0.000000	0.000000	0.774157
1204.090000	282.600000	1129.333333	0.567775	1059.402669	0.405084	0.000002	0.000000	0.000000	0.405085
1204.190000	282.500000	1060.000000	0.567788	1056.319987	0.207815	0.000001	0.000000	0.000000	0.207816
1204.290000	282.400000	1074.666667	0.567800	1052.874674	0.104313	0.000000	0.000000	0.000000	0.104314
1204.390000	282.300000	1052.000000	0.567812	1049.983968	0.051143	0.000000	0.000000	0.000000	0.051143
1204.490000	282.200000	1014.666667	0.567825	1047.642660	0.024483	0.000000	0.000000	0.000000	0.024483
1204.590000	282.100000	1041.333333	0.567837	1047.269287	0.011438	0.000000	0.000000	0.000000	0.011438
1204.690000	282.000000	1009.333333	0.567849	1047.445312	0.005222	0.000000	0.000000	0.000000	0.005222
1204.790000	281.900000	1108.000000	0.567862	1048.544027	0.002339	0.000000	0.000000	0.000000	0.002339
1204.890000	281.800000	1040.000000	0.567874	1049.093343	0.001026	0.000000	0.000000	0.000000	0.001026
1204.990000	281.700000	1069.333333	0.567886	1049.589355	0.000439	0.000000	0.000000	0.000000	0.000439
1205.090000	281.600000	1086.666667	0.567899	1048.593750	0.000183	0.000000	0.000000	0.000000	0.000183
1205.190000	281.500000	1060.000000	0.567911	1048.304036	0.000075	0.000000	0.000000	0.000000	0.000075
1205.290000	281.400000	1012.000000	0.567924	1047.791992	0.000030	0.000000	0.000000	0.000000	0.000030
1205.390000	281.300000	1069.333333	0.567936	1047.783122	0.000012	0.000000	0.000000	0.000000	0.000012
1205.490000	281.200000	1042.666667	0.567948	1046.864014	0.000004	0.000000	0.000000	0.000000	0.000004
1205.590000	281.100000	1072.000000	0.567961	1045.829346	0.000002	0.000000	0.000000	0.000000	0.000002
1205.690000	281.000000	1097.333333	0.567973	1042.673747	0.000001	0.000000	0.000000	0.000000	0.000001
1205.790000	280.900000	1061.333333	0.567985	1038.645345	0.000000	0.000000	0.000000	0.000000	0.000000
1205.890000	280.800000	1024.000000	0.567998	1034.085286	0.000000	0.000000	0.000000	0.000000	0.000000
1205.990000	280.700000	1025.333333	0.568010	1030.705811	0.000000	0.000000	0.000000	0.000000	0.000000
1206.090000	280.600000	1002.666667	0.568022	1028.351969	0.000000	0.000000	0.000000	0.000000	0.000000
1206.190000	280.500000	1025.333333	0.568035	1028.485352	0.000000	0.000000	0.000000	0.000000	0.000000
1206.290000	280.400000	1005.333333	0.568047	1029.825765	0.000000	0.000000	0.000000	0.000000	0.000000
1206.390000	280.300000	1060.000000	0.568059	1031.669352	0.000000	0.000000	0.000000	0.000000	0.000000
1206.490000	280.200000	1060.000000	0.568072	1032.858643	0.000000	0.000000	0.000000	0.000000	0.000000
1206.590000	280.100000	1032.000000	0.568084	1033.850667	0.000000	0.000000	0.000000	0.000000	0.000000
1206.690000	280.000000	1020.000000	0.568097	1033.749349	0.000000	0.000000	0.000000	0.000000	0.000000
1206.790000	279.900000	1026.666667	0.568109	1033.642660	0.000000	0.000000	0.000000	0.000000	0.000000
1206.890000	279.800000	1017.333333	0.568121	1033.701335	0.000000	0.000000	0.000000	0.000000	0.000000
1206.990000	279.700000	1058.666667	0.568134	1034.666667	0.000000	0.000000	0.000000	0.000000	0.000000
1207.090000	279.600000	1076.000000	0.568146	1035.375977	0.000000	0.000000	0.000000	0.000000	0.000000
1207.190000	279.500000	1073.333333	0.568158	1036.639974	0.000000	0.000000	0.000000	0.000000	0.000000
1207.290000	279.400000	1013.333333	0.568171	1038.159993	0.000000	0.000000	0.000000	0.000000	0.000000
1207.390000	279.300000	1032.000000	0.568183	1040.373372	0.000000	0.000000	0.000000	0.000000	0.000000
1207.490000	279.200000	1042.666667	0.568195	1042.666667	0.000000	0.000000	0.000000	0.000000	0.000000
1207.590000	279.100000	1045.333333	0.568208	1046.000000	0.000000	0.000000	0.000000	0.000000	0.000000
1207.690000	279.000000	1040.000000	0.568220	1048.944010	0.000000	0.000000	0.000000	0.000000	0.000000
1207.790000	278.900000	1066.666667	0.568232	1051.338704	0.000000	0.000000	0.000000	0.000000	0.000000
