# Supplementary material for: Influence of the magnetic field on bandgap and chemical composition of zinc thin films prepared by sparking discharge process
Source: Sci Rep. 2020 Jan 29;10:1388. doi: 10.1038/s41598-020-58183-4 (PMC6989455; doi:10.1038/s41598-020-58183-4)
Supplement: Supplementary file 5 — Related Manuscript File. [file 41598_2020_58183_MOESM5_ESM.zip › XPS_7-3-2019_Stefan/XPS_7-3-2019/8_ZnCO2-0.2_Quartz/N 1s]

Dataset N 1s:62(7-3-2019)
Dwell Time (s)	0.285714
Number of sweeps	3
Kinetic Energy(eV)	Binding Energy(eV)	Intensity(cps)	Transmission Value	Background(cps)
1073.790000	412.900000	1256.500000	0.586450	1266.831807
1073.890000	412.800000	1276.333333	0.586441	1268.754272
1073.990000	412.700000	1265.833333	0.586433	1271.233154
1074.090000	412.600000	1277.500000	0.586425	1274.156514
1074.190000	412.500000	1284.500000	0.586416	1276.890035
1074.290000	412.400000	1334.666667	0.586408	1279.284322
1074.390000	412.300000	1288.000000	0.586400	1280.536580
1074.490000	412.200000	1282.166667	0.586391	1280.778544
1074.590000	412.100000	1320.666667	0.586383	1279.669556
1074.690000	412.000000	1298.500000	0.586375	1277.405294
1074.790000	411.900000	1279.833333	0.586366	1273.985758
1074.890000	411.800000	1292.666667	0.586358	1271.212362
1074.990000	411.700000	1214.500000	0.586350	1269.186788
1075.090000	411.600000	1260.000000	0.586341	1269.117716
1075.190000	411.500000	1309.000000	0.586333	1270.647542
1075.290000	411.400000	1297.333333	0.586325	1273.841349
1075.390000	411.300000	1290.333333	0.586316	1276.982035
1075.490000	411.200000	1288.000000	0.586308	1280.359131
1075.590000	411.100000	1250.666667	0.586299	1282.642761
1075.690000	411.000000	1307.833333	0.586291	1284.215454
1075.790000	410.900000	1282.166667	0.586283	1285.010559
1075.890000	410.800000	1289.166667	0.586274	1285.568115
1075.990000	410.700000	1288.000000	0.586266	1285.197550
1076.090000	410.600000	1339.333333	0.586258	1284.376526
1076.190000	410.500000	1288.000000	0.586249	1282.808248
1076.290000	410.400000	1282.166667	0.586241	1280.310710
1076.390000	410.300000	1366.166667	0.586233	1276.476318
1076.490000	410.200000	1347.500000	0.586224	1271.743998
1076.590000	410.100000	1265.833333	0.586216	1266.305298
1076.690000	410.000000	1297.333333	0.586208	1260.457153
1076.790000	409.900000	1304.333333	0.586199	1254.745158
1076.890000	409.800000	1242.500000	0.586191	1250.607279
1076.990000	409.700000	1219.166667	0.586183	1247.806966
1077.090000	409.600000	1258.833333	0.586174	1246.270732
1077.190000	409.500000	1304.333333	0.586166	1246.084167
1077.290000	409.400000	1302.000000	0.586158	1247.230754
1077.390000	409.300000	1291.500000	0.586149	1248.150757
1077.490000	409.200000	1323.000000	0.586141	1249.404582
1077.590000	409.100000	1316.000000	0.586133	1251.769246
1077.690000	409.000000	1219.166667	0.586124	1254.843709
1077.790000	408.900000	1320.666667	0.586116	1258.300415
1077.890000	408.800000	1278.666667	0.586108	1262.891032
1077.990000	408.700000	1267.000000	0.586099	1268.540365
1078.090000	408.600000	1251.833333	0.586091	1273.590271
1078.190000	408.500000	1302.000000	0.586082	1278.437378
1078.290000	408.400000	1267.000000	0.586074	1282.503194
1078.390000	408.300000	1310.166667	0.586066	1285.561137
1078.490000	408.200000	1333.500000	0.586057	1286.099467
1078.590000	408.100000	1312.500000	0.586049	1285.340820
1078.690000	408.000000	1277.500000	0.586041	1282.663554
1078.790000	407.900000	1286.833333	0.586032	1279.206421
1078.890000	407.800000	1264.666667	0.586024	1275.117106
1078.990000	407.700000	1279.833333	0.586016	1272.421183
1079.090000	407.600000	1223.833333	0.586007	1270.138550
1079.190000	407.500000	1298.500000	0.585999	1269.267965
1079.290000	407.400000	1297.333333	0.585991	1269.211995
1079.390000	407.300000	1284.500000	0.585982	1269.585266
1079.490000	407.200000	1295.000000	0.585974	1269.604065
1079.590000	407.100000	1239.000000	0.585966	1270.341349
1079.690000	407.000000	1242.500000	0.585957	1270.742676
1079.790000	406.900000	1293.833333	0.585949	1270.500000
1079.890000	406.800000	1295.000000	0.585941	1270.042704
1079.990000	406.700000	1274.000000	0.585932	1269.118713
1080.090000	406.600000	1260.000000	0.585924	1267.406881
1080.190000	406.500000	1243.666667	0.585916	1265.542094
1080.290000	406.400000	1274.000000	0.585907	1263.906881
1080.390000	406.300000	1257.666667	0.585899	1262.398702
1080.490000	406.200000	1270.500000	0.585891	1261.409342
1080.590000	406.100000	1255.333333	0.585882	1260.726176
1080.690000	406.000000	1310.166667	0.585874	1260.199666
1080.790000	405.900000	1274.000000	0.585865	1260.035461
1080.890000	405.800000	1220.333333	0.585857	1259.962687
1080.990000	405.700000	1271.666667	0.585849	1259.411967
1081.090000	405.600000	1274.000000	0.585840	1258.064290
1081.190000	405.500000	1270.500000	0.585832	1255.760864
1081.290000	405.400000	1275.166667	0.585824	1252.931071
1081.390000	405.300000	1208.666667	0.585815	1250.232869
1081.490000	405.200000	1243.666667	0.585807	1248.407104
1081.590000	405.100000	1244.833333	0.585799	1248.440287
1081.690000	405.000000	1229.666667	0.585790	1250.817485
1081.790000	404.900000	1257.666667	0.585782	1254.377726
1081.890000	404.800000	1319.500000	0.585774	1258.715983
1081.990000	404.700000	1310.166667	0.585765	1263.503133
1082.090000	404.600000	1302.000000	0.585757	1267.742126
1082.190000	404.500000	1312.500000	0.585749	1270.873983
1082.290000	404.400000	1282.166667	0.585740	1273.161031
1082.390000	404.300000	1324.166667	0.585732	1273.990885
1082.490000	404.200000	1296.166667	0.585724	1272.975464
1082.590000	404.100000	1328.833333	0.585715	1270.682576
1082.690000	404.000000	1244.833333	0.585707	1267.081034
1082.790000	403.900000	1326.500000	0.585699	1262.702332
1082.890000	403.800000	1303.166667	0.585690	1258.596924
1082.990000	403.700000	1249.500000	0.585682	1255.215556
1083.090000	403.600000	1300.833333	0.585674	1252.401855
1083.190000	403.500000	1247.166667	0.585665	1250.588053
1083.290000	403.400000	1243.666667	0.585657	1249.404154
1083.390000	403.300000	1249.500000	0.585648	1248.374207
1083.490000	403.200000	1260.000000	0.585640	1247.844849
1083.590000	403.100000	1284.500000	0.585632	1247.778768
1083.690000	403.000000	1296.166667	0.585623	1248.632263
1083.790000	402.900000	1230.833333	0.585615	1250.612976
1083.890000	402.800000	1239.000000	0.585607	1253.403605
1083.990000	402.700000	1268.166667	0.585598	1256.387919
1084.090000	402.600000	1281.000000	0.585590	1259.747925
1084.190000	402.500000	1289.166667	0.585582	1262.326355
1084.290000	402.400000	1297.333333	0.585573	1264.442647
1084.390000	402.300000	1291.500000	0.585565	1267.226298
1084.490000	402.200000	1234.333333	0.585557	1270.509827
1084.590000	402.100000	1299.666667	0.585548	1274.092428
1084.690000	402.000000	1307.833333	0.585540	1278.319600
1084.790000	401.900000	1298.500000	0.585532	1281.984802
1084.890000	401.800000	1297.333333	0.585523	1283.725545
1084.990000	401.700000	1299.666667	0.585515	1284.249776
1085.090000	401.600000	1317.166667	0.585507	1283.715861
1085.190000	401.500000	1277.500000	0.585498	1282.477844
1085.290000	401.400000	1277.500000	0.585490	1281.794108
1085.390000	401.300000	1255.333333	0.585482	1282.411051
1085.490000	401.200000	1293.833333	0.585473	1283.705037
1085.590000	401.100000	1296.166667	0.585465	1285.101847
1085.690000	401.000000	1302.000000	0.585457	1286.305400
1085.790000	400.900000	1332.333333	0.585448	1286.721395
1085.890000	400.800000	1318.333333	0.585440	1285.939250
1085.990000	400.700000	1310.166667	0.585431	1284.256185
1086.090000	400.600000	1284.500000	0.585423	1282.661702
1086.190000	400.500000	1268.166667	0.585415	1281.473531
1086.290000	400.400000	1264.666667	0.585406	1280.875102
1086.390000	400.300000	1321.833333	0.585398	1280.968953
1086.490000	400.200000	1297.333333	0.585390	1281.776021
1086.590000	400.100000	1342.833333	0.585381	1282.577962
1086.690000	400.000000	1299.666667	0.585373	1283.113444
1086.790000	399.900000	1327.666667	0.585365	1283.284485
1086.890000	399.800000	1286.833333	0.585356	1283.399129
1086.990000	399.700000	1268.166667	0.585348	1283.416504
1087.090000	399.600000	1277.500000	0.585340	1283.112874
1087.190000	399.500000	1306.666667	0.585331	1281.892944
1087.290000	399.400000	1327.666667	0.585323	1279.686503
1087.390000	399.300000	1293.833333	0.585315	1276.442993
1087.490000	399.200000	1313.666667	0.585306	1272.172526
1087.590000	399.100000	1320.666667	0.585298	1267.839396
1087.690000	399.000000	1261.166667	0.585290	1265.276917
1087.790000	398.900000	1199.333333	0.585281	1264.391805
1087.890000	398.800000	1288.000000	0.585273	1264.719503
1087.990000	398.700000	1312.500000	0.585265	1265.818522
1088.090000	398.600000	1330.000000	0.585256	1266.708903
1088.190000	398.500000	1333.500000	0.585248	1265.478007
1088.290000	398.400000	1267.000000	0.585239	1262.501668
1088.390000	398.300000	1257.666667	0.585231	1258.472738
1088.490000	398.200000	1236.666667	0.585223	1254.249410
1088.590000	398.100000	1239.000000	0.585214	1250.347371
1088.690000	398.000000	1251.833333	0.585206	1247.457052
1088.790000	397.900000	1242.500000	0.585198	1245.751628
1088.890000	397.800000	1292.666667	0.585189	1244.717122
1088.990000	397.700000	1295.000000	0.585181	1243.978841
1089.090000	397.600000	1298.500000	0.585173	1243.974569
1089.190000	397.500000	1288.000000	0.585164	1245.516357
1089.290000	397.400000	1212.166667	0.585156	1247.566711
1089.390000	397.300000	1348.666667	0.585148	1250.475688
1089.490000	397.200000	1292.666667	0.585139	1253.753092
1089.590000	397.100000	1265.833333	0.585131	1256.407003
1089.690000	397.000000	1272.833333	0.585123	1256.991048
1089.790000	396.900000	1277.500000	0.585114	1256.790100
1089.890000	396.800000	1236.666667	0.585106	1255.276510
1089.990000	396.700000	1302.000000	0.585098	1253.460144
1090.090000	396.600000	1230.833333	0.585089	1251.955668
1090.190000	396.500000	1256.500000	0.585081	1251.668132
1090.290000	396.400000	1257.666667	0.585073	1251.912659
1090.390000	396.300000	1262.333333	0.585064	1253.407593
1090.490000	396.200000	1227.333333	0.585056	1255.070862
1090.590000	396.100000	1269.333333	0.585048	1256.572774
1090.690000	396.000000	1313.666667	0.585039	1257.278585
1090.790000	395.900000	1265.833333	0.585031	1256.836955
1090.890000	395.800000	1339.333333	0.585022	1254.734192
1090.990000	395.700000	1248.333333	0.585014	1251.856689
1091.090000	395.600000	1297.333333	0.585006	1249.000122
1091.190000	395.500000	1283.333333	0.584997	1247.294271
1091.290000	395.400000	1222.666667	0.584989	1247.837016
1091.390000	395.300000	1237.833333	0.584981	1250.908630
1091.490000	395.200000	1253.000000	0.584972	1256.042989
1091.590000	395.100000	1271.666667	0.584964	1262.221965
1091.690000	395.000000	1289.166667	0.584956	1268.512166
1091.790000	394.900000	1269.333333	0.584947	1273.944031
1091.890000	394.800000	1281.000000	0.584939	1278.377279
1091.990000	394.700000	1276.333333	0.584931	1281.522664
1092.090000	394.600000	1288.000000	0.584922	1283.482585
1092.190000	394.500000	1291.500000	0.584914	1284.164042
1092.290000	394.400000	1289.166667	0.584906	1283.529297
1092.390000	394.300000	1285.666667	0.584897	1281.140849
1092.490000	394.200000	1300.833333	0.584889	1277.437195
1092.590000	394.100000	1258.833333	0.584881	1272.913086
1092.690000	394.000000	1255.333333	0.584872	1267.913737
1092.790000	393.900000	1270.500000	0.584864	1263.083293
1092.890000	393.800000	1247.166667	0.584856	1259.221842
1092.990000	393.700000	1320.666667	0.584847	1256.777425
1093.090000	393.600000	1239.000000	0.584839	1255.843323
1093.190000	393.500000	1242.500000	0.584831	1256.457703
1093.290000	393.400000	1256.500000	0.584822	1258.421183
1093.390000	393.300000	1246.000000	0.584814	1261.032227
1093.490000	393.200000	1289.166667	0.584805	1262.807149
1093.590000	393.100000	1284.500000	0.584797	1262.877645
1093.690000	393.000000	1264.666667	0.584789	1261.278320
1093.790000	392.900000	1348.666667	0.584780	1257.539490
1093.890000	392.800000	1366.166667	0.584772	1251.904826
1093.990000	392.700000	1307.833333	0.584764	1246.567810
1094.090000	392.600000	1209.833333	0.584755	1242.807048
1094.190000	392.500000	1213.333333	0.584747	1240.728068
1094.290000	392.400000	1261.166667	0.584739	1241.584696
1094.390000	392.300000	1269.333333	0.584730	1246.270732
1094.490000	392.200000	1230.833333	0.584722	1252.919678
1094.590000	392.100000	1289.166667	0.584714	1260.560974
1094.690000	392.000000	1248.333333	0.584705	1267.555278
1094.790000	391.900000	1297.333333	0.584697	1273.019897
