# Supplementary material for: Influence of the magnetic field on bandgap and chemical composition of zinc thin films prepared by sparking discharge process
Source: Sci Rep. 2020 Jan 29;10:1388. doi: 10.1038/s41598-020-58183-4 (PMC6989455; doi:10.1038/s41598-020-58183-4)
Supplement: Supplementary file 5 — Related Manuscript File. [file 41598_2020_58183_MOESM5_ESM.zip › XPS_7-3-2019_Stefan/XPS_7-3-2019/8_ZnCO2-0.2_Quartz/O 1s]

Dataset O 1s:61(7-3-2019)
Dwell Time (s)	0.260870
Number of sweeps	3
Kinetic Energy(eV)	Binding Energy(eV)	Intensity(cps)	Transmission Value	Background(cps)	O 1s(cps)	O 1s(cps)	O 1s(cps)	Envelope(cps)
940.790000	545.900000	6349.277778	0.557532	6309.360324	0.000000	0.000000	0.000000	0.000000
940.890000	545.800000	6245.777778	0.557542	6301.847141	0.000000	0.000000	0.000000	0.000000
940.990000	545.700000	6351.833333	0.557552	6293.137288	0.000000	0.000000	0.000000	0.000000
941.090000	545.600000	6387.611111	0.557562	6284.407471	0.000000	0.000000	0.000000	0.000000
941.190000	545.500000	6248.333333	0.557571	6280.104329	0.000000	0.000000	0.000000	0.000000
941.290000	545.400000	6206.166667	0.557581	6278.437853	0.000000	0.000000	0.000000	0.000000
941.390000	545.300000	6345.444444	0.557591	6281.146891	0.000000	0.000000	0.000000	0.000000
941.490000	545.200000	6252.166667	0.557601	6284.990207	0.000000	0.000000	0.000000	0.000000
941.590000	545.100000	6341.611111	0.557610	6287.044759	0.000000	0.000000	0.000000	0.000000
941.690000	545.000000	6294.333333	0.557620	6285.133084	0.000000	0.000000	0.000000	0.000000
941.790000	544.900000	6272.611111	0.557630	6279.909668	0.000000	0.000000	0.000000	0.000000
941.890000	544.800000	6321.166667	0.557640	6269.912679	0.000000	0.000000	0.000000	0.000000
941.990000	544.700000	6270.055556	0.557650	6257.421278	0.000000	0.000000	0.000000	0.000000
942.090000	544.600000	6227.888889	0.557659	6246.963840	0.000000	0.000000	0.000000	0.000000
942.190000	544.500000	6121.833333	0.557669	6238.254612	0.000000	0.000000	0.000000	0.000000
942.290000	544.400000	6276.444444	0.557679	6230.904270	0.000000	0.000000	0.000000	0.000000
942.390000	544.300000	6254.722222	0.557689	6225.415066	0.000000	0.000000	0.000000	0.000000
942.490000	544.200000	6222.777778	0.557698	6221.315945	0.000000	0.000000	0.000000	0.000000
942.590000	544.100000	6190.833333	0.557708	6213.863905	0.000000	0.000000	0.000000	0.000000
942.690000	544.000000	6296.888889	0.557718	6204.439046	0.000000	0.000000	0.000000	0.000000
942.790000	543.900000	6181.888889	0.557728	6196.097928	0.000000	0.000000	0.000000	0.000000
942.890000	543.800000	6097.555556	0.557737	6188.915419	0.000000	0.000000	0.000000	0.000000
942.990000	543.700000	6172.944444	0.557747	6182.860948	0.000000	0.000000	0.000000	0.000000
943.090000	543.600000	6171.666667	0.557757	6179.242866	0.000000	0.000000	0.000000	0.000000
943.190000	543.500000	6226.611111	0.557767	6176.990533	0.000000	0.000000	0.000000	0.000000
943.290000	543.400000	6161.444444	0.557776	6172.178277	0.000000	0.000000	0.000000	0.000000
943.390000	543.300000	6231.722222	0.557786	6164.525960	0.000000	0.000000	0.000000	0.000000
943.490000	543.200000	6276.444444	0.557796	6153.767795	0.000000	0.000000	0.000000	0.000000
943.590000	543.100000	6166.555556	0.557806	6142.225369	0.000000	0.000000	0.000000	0.000000
943.690000	543.000000	6074.555556	0.557815	6131.516493	0.000000	0.000000	0.000000	0.000000
943.790000	542.900000	6225.333333	0.557825	6123.287055	0.000000	0.000000	0.000000	0.000000
943.890000	542.800000	6166.555556	0.557835	6117.914524	0.000000	0.000000	0.000000	0.000000
943.990000	542.700000	6230.444444	0.557845	6114.715088	0.000000	0.000000	0.000000	0.000000
944.090000	542.600000	6142.277778	0.557854	6110.090630	0.000000	0.000000	0.000000	0.000000
944.190000	542.500000	6130.777778	0.557864	6100.745633	0.000000	0.000000	0.000000	0.000000
944.290000	542.400000	6143.555556	0.557874	6086.618327	0.000000	0.000000	0.000000	0.000000
944.390000	542.300000	6107.777778	0.557884	6067.226427	0.000000	0.000000	0.000000	0.000000
944.490000	542.200000	6006.833333	0.557894	6043.542616	0.000000	0.000000	0.000000	0.000000
944.590000	542.100000	6013.222222	0.557903	6018.543593	0.000000	0.000000	0.000000	0.000000
944.690000	542.000000	6247.055556	0.557913	5996.470730	0.000000	0.000000	0.000000	0.000000
944.790000	541.900000	6125.666667	0.557923	5976.781223	0.000000	0.000000	0.000000	0.000000
944.890000	541.800000	6047.722222	0.557933	5960.117079	0.000000	0.000000	0.000000	0.000000
944.990000	541.700000	6077.111111	0.557942	5947.156494	0.000000	0.000000	0.000000	0.000000
945.090000	541.600000	6226.611111	0.557952	5936.989176	0.000000	0.000000	0.000000	0.000000
945.190000	541.500000	6100.111111	0.557962	5925.760579	0.000000	0.000000	0.000000	0.000000
945.290000	541.400000	5990.222222	0.557972	5915.085395	0.000000	0.000000	0.000000	0.000000
945.390000	541.300000	5918.666667	0.557981	5905.628092	0.000000	0.000000	0.000000	0.000000
945.490000	541.200000	6031.111111	0.557991	5896.503961	0.000000	0.000000	0.000000	0.000000
945.590000	541.100000	5890.555556	0.558001	5887.788493	0.000000	0.000000	0.000000	0.000000
945.690000	541.000000	5853.500000	0.558011	5882.557590	0.000000	0.000000	0.000000	0.000000
945.790000	540.900000	6024.722222	0.558020	5879.043701	0.000000	0.000000	0.000000	0.000000
945.890000	540.800000	5922.500000	0.558030	5875.069363	0.000000	0.000000	0.000000	0.000000
945.990000	540.700000	5926.333333	0.558040	5869.613851	0.000000	0.000000	0.000000	0.000000
946.090000	540.600000	5871.388889	0.558050	5862.386420	0.000000	0.000000	0.000000	0.000000
946.190000	540.500000	5842.000000	0.558059	5851.117269	0.000000	0.000000	0.000000	0.000000
946.290000	540.400000	5819.000000	0.558069	5836.593153	0.000000	0.000000	0.000000	0.000000
946.390000	540.300000	5838.166667	0.558079	5819.791748	0.000000	0.000000	0.000000	0.000000
946.490000	540.200000	5843.277778	0.558089	5803.279839	0.000000	0.000000	0.000000	0.000000
946.590000	540.100000	5850.944444	0.558098	5785.349148	0.000000	0.000000	0.000000	0.000000
946.690000	540.000000	5820.277778	0.558108	5767.924452	0.000000	0.000000	0.000000	0.000000
946.790000	539.900000	5844.555556	0.558118	5750.157227	0.000000	0.000000	0.000000	0.000000
946.890000	539.800000	5764.055556	0.558128	5732.569065	0.000000	0.000000	0.000000	0.000000
946.990000	539.700000	5732.111111	0.558137	5712.767877	0.000000	0.000000	0.000000	0.000000
947.090000	539.600000	5744.888889	0.558147	5693.891330	0.000000	0.000000	0.000000	0.000000
947.190000	539.500000	5574.944444	0.558157	5673.004530	0.000000	0.000000	0.000000	0.000000
947.290000	539.400000	5691.222222	0.558167	5651.352810	0.000000	0.000000	0.000000	0.000000
947.390000	539.300000	5594.111111	0.558177	5628.272949	0.000000	0.000000	0.000000	0.000000
947.490000	539.200000	5658.000000	0.558186	5603.955241	0.000000	0.000000	0.000000	0.000000
947.590000	539.100000	5659.277778	0.558196	5577.101318	0.000000	0.000000	0.000000	0.000000
947.690000	539.000000	5498.277778	0.558206	5551.198242	0.000000	0.000000	0.000000	0.000000
947.790000	538.900000	5440.777778	0.558216	5525.632704	0.000000	0.000000	0.000000	0.000000
947.890000	538.800000	5484.222222	0.558225	5500.475830	0.000000	0.000000	0.000000	0.000000
947.990000	538.700000	5537.888889	0.558235	5477.475830	0.000000	0.000000	0.000000	0.000000
948.090000	538.600000	5482.944444	0.558245	5456.786187	0.000000	0.000000	0.000000	0.000000
948.190000	538.500000	5428.000000	0.558255	5437.721219	0.000000	0.000000	0.000000	0.000000
948.290000	538.400000	5379.444444	0.558264	5421.672255	0.000000	0.000000	0.000000	0.000000
948.390000	538.300000	5357.722222	0.558274	5409.773573	0.000000	0.000000	0.000000	0.000000
948.490000	538.200000	5380.722222	0.558284	5400.972629	0.000000	0.000000	0.000000	0.000000
948.590000	538.100000	5434.388889	0.558294	5395.933268	0.000000	0.000000	0.000000	0.000000
948.690000	538.000000	5383.277778	0.558303	5392.856744	0.000000	0.000000	0.000000	0.000000
948.790000	537.900000	5421.611111	0.558313	5390.057861	0.000000	0.000000	0.000000	0.000000
948.890000	537.800000	5388.388889	0.558323	5386.635688	0.000000	0.000000	0.000000	0.000000
948.990000	537.700000	5328.333333	0.558333	5382.407416	0.000000	0.000000	0.000000	0.000000
949.090000	537.600000	5382.000000	0.558342	5374.949137	0.000000	0.000000	0.000000	0.000000
949.190000	537.500000	5447.166667	0.558352	5365.690240	0.000000	0.000000	0.000001	0.000001
949.290000	537.400000	5482.944444	0.558362	5354.784207	0.000000	0.000000	0.000003	0.000003
949.390000	537.300000	5365.388889	0.558372	5342.465630	0.000000	0.000000	0.000006	0.000006
949.490000	537.200000	5268.277778	0.558381	5329.184353	0.000000	0.000000	0.000014	0.000014
949.590000	537.100000	5302.777778	0.558391	5317.526503	0.000000	0.000000	0.000030	0.000030
949.690000	537.000000	5316.833333	0.558401	5307.086534	0.000000	0.000000	0.000065	0.000066
949.790000	536.900000	5320.666667	0.558411	5299.038656	0.000000	0.000001	0.000140	0.000140
949.890000	536.800000	5307.888889	0.558421	5295.183485	0.000000	0.000001	0.000293	0.000294
949.990000	536.700000	5229.944444	0.558430	5296.225423	0.000000	0.000003	0.000604	0.000607
950.090000	536.600000	5252.944444	0.558440	5300.876085	0.000000	0.000008	0.001230	0.001238
950.190000	536.500000	5315.555556	0.558450	5310.607910	0.000000	0.000019	0.002456	0.002475
950.290000	536.400000	5457.388889	0.558460	5324.745199	0.000000	0.000044	0.004812	0.004856
950.390000	536.300000	5362.833333	0.558469	5339.077148	0.000000	0.000099	0.009326	0.009425
950.490000	536.200000	5438.222222	0.558479	5352.734022	0.000000	0.000217	0.017749	0.017966
950.590000	536.100000	5320.666667	0.558489	5367.750407	0.000000	0.000472	0.033082	0.033554
950.690000	536.000000	5282.333333	0.558499	5380.834527	0.000000	0.001011	0.061021	0.062033
950.790000	535.900000	5480.388889	0.558508	5389.911865	0.000000	0.002123	0.110668	0.112791
950.890000	535.800000	5445.888889	0.558518	5397.353923	0.000000	0.004381	0.196609	0.200990
950.990000	535.700000	5366.666667	0.558528	5403.364719	0.000000	0.008933	0.344988	0.353921
951.090000	535.600000	5397.333333	0.558538	5404.639377	0.000000	0.017871	0.595945	0.613816
951.190000	535.500000	5471.444444	0.558547	5471.444444	0.000000	0.035068	1.009781	1.044849
951.290000	535.400000	5434.388889	0.558557	5469.813531	0.000000	0.068013	1.686089	1.754102
951.390000	535.300000	5297.666667	0.558567	5468.182617	0.000000	0.129667	2.774035	2.903702
951.490000	535.200000	5311.722222	0.558577	5466.551704	0.000000	0.242100	4.482382	4.724482
951.590000	535.100000	5508.500000	0.558586	5464.920790	0.000001	0.446812	7.126368	7.573181
951.690000	535.000000	5604.333333	0.558596	5463.290500	0.000002	0.811766	11.167886	11.979654
951.790000	534.900000	5581.333333	0.558606	5461.659587	0.000006	1.444681	17.203650	18.648337
951.890000	534.800000	5557.055556	0.558616	5460.028673	0.000013	2.536950	26.048763	28.585725
951.990000	534.700000	5367.944444	0.558625	5458.397759	0.000028	4.389301	38.874502	43.263831
952.090000	534.600000	5573.666667	0.558635	5456.766846	0.000060	7.450010	57.053301	64.503372
952.190000	534.500000	5647.777778	0.558645	5455.135932	0.000127	12.453281	82.241600	94.695010
952.290000	534.400000	5659.277778	0.558655	5453.505018	0.000264	20.516877	116.778080	137.295220
952.390000	534.300000	5725.722222	0.558664	5451.874105	0.000543	33.207324	163.046899	196.254762
952.490000	534.200000	5971.055556	0.558674	5450.243191	0.001101	52.864824	223.507171	276.373101
952.590000	534.100000	5857.333333	0.558684	5448.612278	0.002183	82.949519	301.270777	384.222490
952.690000	534.000000	5959.555556	0.558694	5446.981988	0.004256	127.991020	398.923291	526.918581
952.790000	533.900000	6247.055556	0.558704	5445.351074	0.008218	194.085370	518.188295	712.281874
952.890000	533.800000	6474.500000	0.558713	5443.720161	0.015528	289.998584	660.366848	950.380914
952.990000	533.700000	6779.888889	0.558723	5442.089247	0.028768	426.311752	824.995226	1251.335795
953.090000	533.600000	6994.555556	0.558733	5440.458333	0.052900	615.517660	1009.078362	1624.648899
953.190000	533.500000	7434.111111	0.558743	5438.827420	0.095264	875.087796	1207.379428	2082.562527
953.290000	533.400000	7638.555556	0.558752	5437.196506	0.168165	1223.865835	1411.715312	2635.749213
953.390000	533.300000	8701.666667	0.558762	5435.565592	0.293991	1680.519233	1611.159858	3291.972955
953.490000	533.200000	9483.666667	0.558772	5433.934679	0.504599	2268.569973	1793.030592	4062.105157
953.590000	533.100000	10415.166667	0.558782	5432.304389	0.849455	3009.099284	1943.203952	4953.152696
953.690000	533.000000	11236.777778	0.558791	5430.673475	1.411867	3915.790554	2049.520928	5966.723090
953.790000	532.900000	12508.166667	0.558801	5429.042562	2.309523	4999.010756	2103.209120	7104.529297
953.890000	532.800000	13909.888889	0.558811	5427.411648	3.707285	6257.198541	2097.904127	8358.809814
953.990000	532.700000	15292.444444	0.558821	5425.780735	5.862587	7668.948324	2034.550713	9709.361654
954.090000	532.600000	16873.055556	0.558830	5424.149821	9.138230	9195.308160	1919.895114	11124.342068
954.190000	532.500000	18259.444444	0.558840	5422.518907	13.983390	10775.548665	1763.176731	12552.709201
954.290000	532.400000	19760.833333	0.558850	5420.887994	21.046649	12326.724718	1577.310601	13925.082465
954.390000	532.300000	20855.888889	0.558860	5419.257080	31.245345	13751.735189	1376.171346	15159.152507
954.490000	532.200000	21712.000000	0.558869	5417.626166	45.545405	14942.319607	1172.190704	16160.055556
954.590000	532.100000	22264.000000	0.558879	5415.995877	65.225768	15801.108561	975.914476	16842.247884
954.690000	532.000000	22603.888889	0.558889	5414.364963	92.115151	16258.191135	794.916053	17145.222222
954.790000	531.900000	22362.388889	0.558899	5412.734049	127.709050	16262.662109	634.062751	17024.433539
954.890000	531.800000	21972.666667	0.558908	5411.103136	173.848378	15813.725369	495.934926	16483.509277
954.990000	531.700000	21246.888889	0.558918	5409.472222	232.844896	14961.964193	380.523727	15575.332465
955.090000	531.600000	20199.111111	0.558928	5407.841309	306.051077	13776.896430	286.459232	14369.407227
955.190000	531.500000	18826.777778	0.558938	5406.210395	394.507533	12355.252604	211.938521	12961.699164
955.290000	531.400000	17239.777778	0.558948	5404.579481	498.927924	10805.505317	154.127411	11458.559570
955.390000	531.300000	15921.111111	0.558957	5402.948568	618.167036	9224.964708	110.046262	9953.177626
955.490000	531.200000	14475.944444	0.558967	5401.318278	749.448252	7696.898465	77.321811	8523.668728
955.590000	531.100000	12947.722222	0.558977	5399.687364	888.500953	6282.548828	53.479517	7224.529351
955.690000	531.000000	11715.944444	0.558987	5398.056451	1028.679118	5021.179701	36.328020	6086.186578
955.790000	530.900000	10726.944444	0.558996	5396.425537	1161.849860	3934.545749	24.287699	5120.683214
955.890000	530.800000	9759.666667	0.559006	5394.794623	1278.892636	3024.606689	15.996127	4319.495646
955.990000	530.700000	9194.888889	0.559016	5393.163710	1369.837362	2281.053107	10.352123	3661.242622
956.090000	530.600000	8488.277778	0.559026	5391.532796	1427.661797	1690.269463	6.590370	3124.521674
956.190000	530.500000	7973.333333	0.559035	5389.901883	1447.177700	1231.383152	4.135022	2682.696004
956.290000	530.400000	7527.388889	0.559045	5388.270969	1424.910177	880.761366	2.551069	2308.222575
956.390000	530.300000	7312.722222	0.559055	5386.640055	1364.642490	619.664081	1.546583	1985.853061
956.490000	530.200000	7168.333333	0.559065	5385.009766	1271.677762	429.323741	0.924338	1701.925754
956.590000	530.100000	6855.277778	0.559074	5383.378852	1153.204583	292.144754	0.543773	1445.893060
956.690000	530.000000	6686.611111	0.559084	5381.747938	1019.261668	195.569606	0.313858	1215.145142
956.790000	529.900000	6463.000000	0.559094	5380.117025	878.901710	129.008733	0.178605	1008.089067
956.890000	529.800000	6239.388889	0.559104	5378.486111	740.171963	83.637054	0.100203	823.909224
956.990000	529.700000	6172.944444	0.559113	5376.855197	609.584229	53.316568	0.055067	662.955861
957.090000	529.600000	5992.777778	0.559123	5375.224284	491.276076	33.500079	0.029823	524.806005
957.190000	529.500000	5833.055556	0.559133	5373.593370	387.917704	20.704795	0.015948	408.638465
957.290000	529.400000	5746.166667	0.559143	5371.962457	300.533992	12.570857	0.008352	313.113190
957.390000	529.300000	5647.777778	0.559152	5370.332167	228.337754	7.522021	0.004304	235.864079
957.490000	529.200000	5463.777778	0.559162	5368.701253	170.268276	4.433271	0.002190	174.703726
957.590000	529.100000	5502.111111	0.559172	5367.070340	124.928563	2.563186	0.001093	127.492844
957.690000	529.000000	5341.111111	0.559182	5365.439426	89.991082	1.459855	0.000536	91.451472
957.790000	528.900000	5181.388889	0.559192	5363.808512	63.644509	0.820586	0.000259	64.465352
957.890000	528.800000	5196.722222	0.559201	5362.177599	44.392727	0.451830	0.000123	44.844680
957.990000	528.700000	5287.444444	0.559211	5360.546685	30.414754	0.244847	0.000057	30.659660
958.090000	528.600000	5360.277778	0.559221	5358.915771	20.462065	0.131184	0.000026	20.593275
958.190000	528.500000	5389.666667	0.559231	5357.284858	13.580517	0.068834	0.000012	13.649364
958.290000	528.400000	5237.611111	0.559240	5355.653944	8.863647	0.035497	0.000005	8.899149
958.390000	528.300000	5330.888889	0.559250	5354.023655	5.679137	0.018095	0.000002	5.697234
958.490000	528.200000	5430.555556	0.559260	5352.392741	3.587403	0.009048	0.000001	3.596452
958.590000	528.100000	5329.611111	0.559270	5350.761827	2.232123	0.004439	0.000000	2.236563
958.690000	528.000000	5333.444444	0.559279	5349.130914	1.362676	0.002151	0.000000	1.364827
958.790000	527.900000	5347.500000	0.559289	5347.500000	0.818927	0.001025	0.000000	0.819952
958.890000	527.800000	5235.055556	0.559299	5309.524170	0.485923	0.000478	0.000000	0.486401
958.990000	527.700000	5323.222222	0.559309	5308.522786	0.282686	0.000220	0.000000	0.282907
959.090000	527.600000	5341.111111	0.559318	5308.410482	0.161497	0.000100	0.000000	0.161597
959.190000	527.500000	5292.555556	0.559328	5312.560140	0.091400	0.000044	0.000000	0.091444
959.290000	527.400000	5259.333333	0.559338	5318.816135	0.050671	0.000019	0.000000	0.050691
959.390000	527.300000	5323.222222	0.559348	5327.658881	0.027518	0.000008	0.000000	0.027527
959.490000	527.200000	5353.888889	0.559357	5338.588623	0.014841	0.000004	0.000000	0.014845
959.590000	527.100000	5364.111111	0.559367	5349.918918	0.007841	0.000001	0.000000	0.007843
959.690000	527.000000	5374.333333	0.559377	5357.458930	0.004055	0.000001	0.000000	0.004055
959.790000	526.900000	5394.777778	0.559387	5360.503635	0.002078	0.000000	0.000000	0.002078
959.890000	526.800000	5325.777778	0.559396	5356.277235	0.001047	0.000000	0.000000	0.001047
959.990000	526.700000	5435.666667	0.559406	5344.425971	0.000515	0.000000	0.000000	0.000515
960.090000	526.600000	5572.388889	0.559416	5325.307346	0.000251	0.000000	0.000000	0.000251
960.190000	526.500000	5367.944444	0.559426	5303.715522	0.000120	0.000000	0.000000	0.000120
960.290000	526.400000	5229.944444	0.559435	5284.210069	0.000056	0.000000	0.000000	0.000056
960.390000	526.300000	5154.555556	0.559445	5271.672499	0.000026	0.000000	0.000000	0.000026
960.490000	526.200000	5380.722222	0.559455	5269.194933	0.000012	0.000000	0.000000	0.000012
960.590000	526.100000	5213.333333	0.559465	5278.526828	0.000005	0.000000	0.000000	0.000005
960.690000	526.000000	5318.111111	0.559475	5296.242893	0.000002	0.000000	0.000000	0.000002
960.790000	525.900000	5364.111111	0.559484	5316.465224	0.000001	0.000000	0.000000	0.000001
960.890000	525.800000	5379.444444	0.559494	5335.877089	0.000000	0.000000	0.000000	0.000000
960.990000	525.700000	5321.944444	0.559504	5350.766195	0.000000	0.000000	0.000000	0.000000
961.090000	525.600000	5382.000000	0.559514	5357.818929	0.000000	0.000000	0.000000	0.000000
961.190000	525.500000	5443.333333	0.559523	5357.456434	0.000000	0.000000	0.000000	0.000000
961.290000	525.400000	5369.222222	0.559533	5354.103516	0.000000	0.000000	0.000000	0.000000
961.390000	525.300000	5265.722222	0.559543	5348.462701	0.000000	0.000000	0.000000	0.000000
961.490000	525.200000	5321.944444	0.559553	5341.688856	0.000000	0.000000	0.000000	0.000000
961.590000	525.100000	5378.166667	0.559562	5335.417263	0.000000	0.000000	0.000000	0.000000
961.690000	525.000000	5329.611111	0.559572	5330.916341	0.000000	0.000000	0.000000	0.000000
961.790000	524.900000	5297.666667	0.559582	5325.619303	0.000000	0.000000	0.000000	0.000000
961.890000	524.800000	5366.666667	0.559592	5319.920464	0.000000	0.000000	0.000000	0.000000
961.990000	524.700000	5474.000000	0.559601	5314.197917	0.000000	0.000000	0.000000	0.000000
962.090000	524.600000	5346.222222	0.559611	5311.906277	0.000000	0.000000	0.000000	0.000000
962.190000	524.500000	5181.388889	0.559621	5313.311957	0.000000	0.000000	0.000000	0.000000
962.290000	524.400000	5307.888889	0.559631	5319.355197	0.000000	0.000000	0.000000	0.000000
962.390000	524.300000	5361.555556	0.559640	5329.692844	0.000000	0.000000	0.000000	0.000000
962.490000	524.200000	5333.444444	0.559650	5343.538764	0.000000	0.000000	0.000000	0.000000
962.590000	524.100000	5333.444444	0.559660	5355.781847	0.000000	0.000000	0.000000	0.000000
962.690000	524.000000	5430.555556	0.559670	5363.691840	0.000000	0.000000	0.000000	0.000000
962.790000	523.900000	5433.111111	0.559679	5367.269992	0.000000	0.000000	0.000000	0.000000
962.890000	523.800000	5367.944444	0.559689	5365.818142	0.000000	0.000000	0.000000	0.000000
962.990000	523.700000	5351.333333	0.559699	5361.238607	0.000000	0.000000	0.000000	0.000000
963.090000	523.600000	5241.444444	0.559709	5354.175266	0.000000	0.000000	0.000000	0.000000
963.190000	523.500000	5438.222222	0.559719	5346.804959	0.000000	0.000000	0.000000	0.000000
963.290000	523.400000	5332.166667	0.559728	5338.023980	0.000000	0.000000	0.000000	0.000000
963.390000	523.300000	5385.833333	0.559738	5329.191840	0.000000	0.000000	0.000000	0.000000
963.490000	523.200000	5275.944444	0.559748	5318.509793	0.000000	0.000000	0.000000	0.000000
963.590000	523.100000	5307.888889	0.559758	5308.491591	0.000000	0.000000	0.000000	0.000000
963.690000	523.000000	5284.888889	0.559767	5300.068739	0.000000	0.000000	0.000000	0.000000
963.790000	522.900000	5277.222222	0.559777	5294.251980	0.000000	0.000000	0.000000	0.000000
