# Supplementary material for: Influence of the magnetic field on bandgap and chemical composition of zinc thin films prepared by sparking discharge process
Source: Sci Rep. 2020 Jan 29;10:1388. doi: 10.1038/s41598-020-58183-4 (PMC6989455; doi:10.1038/s41598-020-58183-4)
Supplement: Supplementary file 5 — Related Manuscript File. [file 41598_2020_58183_MOESM5_ESM.zip › XPS_7-3-2019_Stefan/XPS_7-3-2019/8_ZnCO2-0.2_Quartz/survey]

Dataset wide:58(7-3-2019)
Dwell Time (s)	0.100000
Number of sweeps	1
Kinetic Energy(eV)	Binding Energy(eV)	Intensity(cps)	Transmission Value	Background(cps)
283.790000	1202.900000	126380.000000	4.361478	126489.150391
284.790000	1201.900000	125450.000000	4.360802	126702.939453
285.790000	1200.900000	126090.000000	4.360126	126991.972656
286.790000	1199.900000	127660.000000	4.359450	127337.421875
287.790000	1198.900000	128260.000000	4.358774	127655.781250
288.790000	1197.900000	129480.000000	4.358098	127863.574219
289.790000	1196.900000	134710.000000	4.357422	127917.587891
290.790000	1195.900000	133840.000000	4.356746	127809.179688
291.790000	1194.900000	132790.000000	4.356070	127523.935547
292.790000	1193.900000	131300.000000	4.355394	127073.105469
293.790000	1192.900000	128400.000000	4.354718	126555.146484
294.790000	1191.900000	124510.000000	4.354042	126020.771484
295.790000	1190.900000	125530.000000	4.353366	125518.144531
296.790000	1189.900000	124240.000000	4.352690	125132.226562
297.790000	1188.900000	123160.000000	4.352014	124929.091797
298.790000	1187.900000	124550.000000	4.351338	124857.041016
299.790000	1186.900000	125440.000000	4.350662	124891.542969
300.790000	1185.900000	125910.000000	4.349986	125017.207031
301.790000	1184.900000	124480.000000	4.349310	125162.871094
302.790000	1183.900000	127280.000000	4.348634	125266.621094
303.790000	1182.900000	126190.000000	4.347958	125356.279297
304.790000	1181.900000	127070.000000	4.347282	125425.839844
305.790000	1180.900000	125780.000000	4.346606	125442.353516
306.790000	1179.900000	126100.000000	4.345930	125442.656250
307.790000	1178.900000	124400.000000	4.345254	125433.945312
308.790000	1177.900000	125580.000000	4.344578	125373.837891
309.790000	1176.900000	126490.000000	4.343902	125286.259766
310.790000	1175.900000	124390.000000	4.341864	125200.166016
311.790000	1174.900000	124980.000000	4.339640	125068.398438
312.790000	1173.900000	125980.000000	4.337416	124912.324219
313.790000	1172.900000	123620.000000	4.335192	124763.203125
314.790000	1171.900000	124790.000000	4.332969	124594.619141
315.790000	1170.900000	124730.000000	4.330745	124385.761719
316.790000	1169.900000	124740.000000	4.328521	124168.242188
317.790000	1168.900000	123840.000000	4.326297	123937.490234
318.790000	1167.900000	122980.000000	4.324073	123687.763672
319.790000	1166.900000	123750.000000	4.321850	123432.480469
320.790000	1165.900000	125770.000000	4.319626	123210.292969
321.790000	1164.900000	122780.000000	4.317402	123048.320312
322.790000	1163.900000	121930.000000	4.315178	122936.484375
323.790000	1162.900000	123090.000000	4.312954	122911.894531
324.790000	1161.900000	122650.000000	4.310731	122998.740234
325.790000	1160.900000	122370.000000	4.308507	123177.431641
326.790000	1159.900000	123930.000000	4.306283	123408.662109
327.790000	1158.900000	123640.000000	4.304059	123727.314453
328.790000	1157.900000	122690.000000	4.301835	124062.519531
329.790000	1156.900000	126130.000000	4.299611	124376.572266
330.790000	1155.900000	127790.000000	4.297388	124648.369141
331.790000	1154.900000	125740.000000	4.295164	124897.294922
332.790000	1153.900000	127840.000000	4.292940	125059.189453
333.790000	1152.900000	126140.000000	4.290716	125176.777344
334.790000	1151.900000	125330.000000	4.288492	125254.667969
335.790000	1150.900000	126970.000000	4.286269	125304.287109
336.790000	1149.900000	125570.000000	4.284045	125301.455078
337.790000	1148.900000	125610.000000	4.281821	125279.521484
338.790000	1147.900000	125420.000000	4.279597	125226.328125
339.790000	1146.900000	125590.000000	4.277373	125159.482422
340.790000	1145.900000	124210.000000	4.275150	125092.578125
341.790000	1144.900000	124850.000000	4.272926	125048.515625
342.790000	1143.900000	125270.000000	4.270702	125047.919922
343.790000	1142.900000	124700.000000	4.268478	125086.318359
344.790000	1141.900000	125390.000000	4.266254	125158.164062
345.790000	1140.900000	124820.000000	4.264030	125254.082031
346.790000	1139.900000	125280.000000	4.261807	125358.955078
347.790000	1138.900000	125900.000000	4.259583	125443.916016
348.790000	1137.900000	126560.000000	4.257359	125555.117188
349.790000	1136.900000	124170.000000	4.255135	125678.642578
350.790000	1135.900000	125930.000000	4.252911	125822.958984
351.790000	1134.900000	125690.000000	4.250688	126005.566406
352.790000	1133.900000	125610.000000	4.248464	126237.031250
353.790000	1132.900000	127390.000000	4.246240	126450.468750
354.790000	1131.900000	127700.000000	4.244016	126676.191406
355.790000	1130.900000	125800.000000	4.241792	126891.250000
356.790000	1129.900000	127140.000000	4.239569	127092.607422
357.790000	1128.900000	128720.000000	4.237345	127267.382812
358.790000	1127.900000	128510.000000	4.235121	127438.525391
359.790000	1126.900000	127620.000000	4.232897	127552.773438
360.790000	1125.900000	128220.000000	4.231376	127632.675781
361.790000	1124.900000	126760.000000	4.229950	127642.548828
362.790000	1123.900000	128450.000000	4.228525	127591.435547
363.790000	1122.900000	128310.000000	4.227099	127496.289062
364.790000	1121.900000	126800.000000	4.225673	127404.716797
365.790000	1120.900000	126530.000000	4.224248	127304.619141
366.790000	1119.900000	127370.000000	4.222822	127248.798828
367.790000	1118.900000	126740.000000	4.221397	127242.958984
368.790000	1117.900000	127920.000000	4.219971	127268.300781
369.790000	1116.900000	127360.000000	4.218546	127317.119141
370.790000	1115.900000	126680.000000	4.217120	127401.201172
371.790000	1114.900000	129850.000000	4.215694	127494.775391
372.790000	1113.900000	128060.000000	4.214269	127593.916016
373.790000	1112.900000	128050.000000	4.212843	127725.283203
374.790000	1111.900000	126950.000000	4.211418	127883.652344
375.790000	1110.900000	127710.000000	4.209992	128050.800781
376.790000	1109.900000	128490.000000	4.208567	128220.800781
377.790000	1108.900000	129190.000000	4.207141	128395.175781
378.790000	1107.900000	130460.000000	4.205715	128541.601562
379.790000	1106.900000	128900.000000	4.204290	128650.156250
380.790000	1105.900000	128970.000000	4.202864	128740.400391
381.790000	1104.900000	128190.000000	4.201439	128820.478516
382.790000	1103.900000	129390.000000	4.200013	128894.316406
383.790000	1102.900000	128590.000000	4.198587	128969.599609
384.790000	1101.900000	129170.000000	4.197162	129053.203125
385.790000	1100.900000	129220.000000	4.195736	129145.605469
386.790000	1099.900000	129000.000000	4.194311	129247.285156
387.790000	1098.900000	129680.000000	4.192885	129354.316406
388.790000	1097.900000	129680.000000	4.191460	129487.519531
389.790000	1096.900000	128720.000000	4.190034	129653.876953
390.790000	1095.900000	129320.000000	4.188608	129812.275391
391.790000	1094.900000	130980.000000	4.187183	129968.398438
392.790000	1093.900000	130120.000000	4.185757	130104.638672
393.790000	1092.900000	130990.000000	4.184332	130205.322266
394.790000	1091.900000	130150.000000	4.182906	130255.761719
395.790000	1090.900000	132300.000000	4.181481	130325.722656
396.790000	1089.900000	128990.000000	4.180055	130390.644531
397.790000	1088.900000	131420.000000	4.178629	130468.437500
398.790000	1087.900000	130320.000000	4.177204	130542.802734
399.790000	1086.900000	131500.000000	4.175778	130635.361328
400.790000	1085.900000	129860.000000	4.174353	130683.876953
401.790000	1084.900000	131750.000000	4.172927	130728.759766
402.790000	1083.900000	130510.000000	4.171501	130782.402344
403.790000	1082.900000	129910.000000	4.170076	130864.316406
404.790000	1081.900000	130730.000000	4.168650	130960.478516
405.790000	1080.900000	131170.000000	4.167225	131093.759766
406.790000	1079.900000	131480.000000	4.165799	131222.001953
407.790000	1078.900000	132440.000000	4.164374	131323.759766
408.790000	1077.900000	131310.000000	4.162948	131413.349609
409.790000	1076.900000	130280.000000	4.161522	131470.820312
410.790000	1075.900000	132320.000000	4.160316	131497.851562
411.790000	1074.900000	131040.000000	4.159138	131519.990234
412.790000	1073.900000	131940.000000	4.157961	131537.529297
413.790000	1072.900000	134170.000000	4.156784	131513.701172
414.790000	1071.900000	134110.000000	4.155607	131475.625000
415.790000	1070.900000	133990.000000	4.154430	131424.580078
416.790000	1069.900000	133690.000000	4.153253	131334.306641
417.790000	1068.900000	132200.000000	4.152076	131197.353516
418.790000	1067.900000	131540.000000	4.150899	131023.212891
419.790000	1066.900000	133300.000000	4.149722	130799.638672
420.790000	1065.900000	132930.000000	4.148545	130506.542969
421.790000	1064.900000	133930.000000	4.147368	130169.560547
422.790000	1063.900000	132520.000000	4.146191	129799.833984
423.790000	1062.900000	132020.000000	4.145014	129410.468750
424.790000	1061.900000	131180.000000	4.143837	128999.355469
425.790000	1060.900000	131150.000000	4.142660	128580.214844
426.790000	1059.900000	130740.000000	4.141483	128121.005859
427.790000	1058.900000	128360.000000	4.140306	127611.240234
428.790000	1057.900000	127040.000000	4.139129	127026.103516
429.790000	1056.900000	127190.000000	4.137951	126349.482422
430.790000	1055.900000	125840.000000	4.136774	125582.851562
431.790000	1054.900000	124860.000000	4.135597	124760.058594
432.790000	1053.900000	123460.000000	4.134420	123900.537109
433.790000	1052.900000	122920.000000	4.133243	122920.000000
434.790000	1051.900000	122640.000000	4.132066	122001.845703
435.790000	1050.900000	120130.000000	4.130889	121083.681641
436.790000	1049.900000	121360.000000	4.129712	120165.527344
437.790000	1048.900000	122220.000000	4.128535	119247.373047
438.790000	1047.900000	126930.000000	4.127358	118329.208984
439.790000	1046.900000	143640.000000	4.126181	117411.054688
440.790000	1045.900000	189150.000000	4.125004	116492.890625
441.790000	1044.900000	231640.000000	4.123827	115574.736328
442.790000	1043.900000	190060.000000	4.122650	114656.582031
443.790000	1042.900000	139010.000000	4.121473	113738.417969
444.790000	1041.900000	125950.000000	4.120296	112820.263672
445.790000	1040.900000	120620.000000	4.119119	111902.109375
446.790000	1039.900000	119680.000000	4.117942	110983.945312
447.790000	1038.900000	116490.000000	4.116764	110065.791016
448.790000	1037.900000	114800.000000	4.115587	109147.626953
449.790000	1036.900000	113460.000000	4.114410	108229.472656
450.790000	1035.900000	112410.000000	4.113233	107311.318359
451.790000	1034.900000	109640.000000	4.112056	106393.154297
452.790000	1033.900000	107730.000000	4.110879	105475.000000
453.790000	1032.900000	103980.000000	4.109702	104556.845703
454.790000	1031.900000	104250.000000	4.108525	103638.681641
455.790000	1030.900000	102070.000000	4.107348	102720.527344
456.790000	1029.900000	99720.000000	4.106171	101802.373047
457.790000	1028.900000	97280.000000	4.104994	100884.208984
458.790000	1027.900000	95800.000000	4.103817	99966.054688
459.790000	1026.900000	95400.000000	4.102640	99047.890625
460.790000	1025.900000	96560.000000	4.100830	98129.736328
461.790000	1024.900000	103900.000000	4.098933	97211.582031
462.790000	1023.900000	130460.000000	4.097037	96293.417969
463.790000	1022.900000	214920.000000	4.095141	95375.263672
464.790000	1021.900000	315390.000000	4.093244	94457.109375
465.790000	1020.900000	246000.000000	4.091348	93538.945312
466.790000	1019.900000	133920.000000	4.089452	92620.791016
467.790000	1018.900000	99980.000000	4.087555	91702.636719
468.790000	1017.900000	92930.000000	4.085659	90784.472656
469.790000	1016.900000	90300.000000	4.083762	89866.318359
470.790000	1015.900000	88700.000000	4.081866	88948.154297
471.790000	1014.900000	88030.000000	4.079970	88030.000000
472.790000	1013.900000	87360.000000	4.078073	87820.585938
473.790000	1012.900000	87110.000000	4.076177	87277.324219
474.790000	1011.900000	86650.000000	4.074281	86851.933594
475.790000	1010.900000	85950.000000	4.072384	86536.474609
476.790000	1009.900000	85970.000000	4.070488	86337.841797
477.790000	1008.900000	85290.000000	4.068591	86219.199219
478.790000	1007.900000	87440.000000	4.066695	86172.080078
479.790000	1006.900000	85890.000000	4.064799	86177.246094
480.790000	1005.900000	85800.000000	4.062902	86226.728516
481.790000	1004.900000	85530.000000	4.061006	86282.597656
482.790000	1003.900000	86790.000000	4.059110	86340.722656
483.790000	1002.900000	87090.000000	4.057213	86376.787109
484.790000	1001.900000	86960.000000	4.055317	86383.515625
485.790000	1000.900000	88310.000000	4.053421	86350.585938
486.790000	999.900000	87940.000000	4.051524	86268.671875
487.790000	998.900000	87120.000000	4.049628	86167.773438
488.790000	997.900000	88530.000000	4.047731	86038.046875
489.790000	996.900000	86820.000000	4.045835	85885.634766
490.790000	995.900000	87990.000000	4.043939	85710.878906
491.790000	994.900000	87990.000000	4.042042	85527.402344
492.790000	993.900000	87390.000000	4.040146	85276.406250
493.790000	992.900000	86550.000000	4.038250	84987.871094
494.790000	991.900000	84240.000000	4.036353	84653.300781
495.790000	990.900000	84560.000000	4.034457	84282.939453
496.790000	989.900000	84130.000000	4.032560	83906.220703
497.790000	988.900000	82470.000000	4.030664	83588.359375
498.790000	987.900000	82760.000000	4.028768	83330.166016
499.790000	986.900000	82970.000000	4.026871	83152.597656
500.790000	985.900000	82930.000000	4.024975	83046.132812
501.790000	984.900000	83690.000000	4.023079	82975.263672
502.790000	983.900000	82870.000000	4.021182	82910.927734
503.790000	982.900000	85570.000000	4.019286	82825.205078
504.790000	981.900000	88120.000000	4.017389	82686.787109
505.790000	980.900000	86720.000000	4.015493	82488.046875
506.790000	979.900000	85690.000000	4.013597	82232.011719
507.790000	978.900000	90280.000000	4.011700	81909.687500
508.790000	977.900000	91290.000000	4.009804	81543.295898
509.790000	976.900000	91610.000000	4.007908	81158.027344
510.790000	975.900000	91530.000000	4.007339	80771.899414
511.790000	974.900000	89830.000000	4.006951	80397.460938
512.790000	973.900000	88240.000000	4.006563	80052.827148
513.790000	972.900000	86180.000000	4.006175	79710.991211
514.790000	971.900000	85910.000000	4.005787	79335.483398
515.790000	970.900000	84710.000000	4.005399	78899.819336
516.790000	969.900000	82710.000000	4.005011	78366.660156
517.790000	968.900000	80720.000000	4.004623	77696.079102
518.790000	967.900000	80330.000000	4.004235	76920.410156
519.790000	966.900000	76030.000000	4.003847	76110.224609
520.790000	965.900000	73870.000000	4.003459	75315.043945
521.790000	964.900000	74380.000000	4.003071	74626.586914
522.790000	963.900000	72820.000000	4.002683	74134.731445
523.790000	962.900000	72870.000000	4.002295	73844.340820
524.790000	961.900000	73480.000000	4.001907	73713.022461
525.790000	960.900000	73770.000000	4.001519	73711.279297
526.790000	959.900000	73810.000000	4.001131	73755.361328
527.790000	958.900000	74590.000000	4.000743	73765.439453
528.790000	957.900000	74600.000000	4.000355	73732.158203
529.790000	956.900000	72900.000000	3.999967	73659.438477
530.790000	955.900000	73480.000000	3.999579	73548.481445
531.790000	954.900000	73200.000000	3.999191	73438.481445
532.790000	953.900000	73240.000000	3.998803	73360.957031
533.790000	952.900000	73460.000000	3.998415	73305.917969
534.790000	951.900000	73120.000000	3.998027	73279.916992
535.790000	950.900000	73490.000000	3.997639	73288.637695
536.790000	949.900000	72700.000000	3.997251	73306.796875
537.790000	948.900000	73670.000000	3.996863	73324.560547
538.790000	947.900000	73390.000000	3.996475	73353.520508
539.790000	946.900000	72890.000000	3.996087	73368.637695
540.790000	945.900000	74620.000000	3.995699	73364.960938
541.790000	944.900000	73020.000000	3.995311	73358.876953
542.790000	943.900000	72720.000000	3.994923	73356.479492
543.790000	942.900000	73160.000000	3.994535	73341.757812
544.790000	941.900000	73660.000000	3.994147	73326.240234
545.790000	940.900000	73740.000000	3.993759	73299.921875
546.790000	939.900000	73540.000000	3.993371	73264.799805
547.790000	938.900000	72440.000000	3.992983	73219.121094
548.790000	937.900000	73530.000000	3.992595	73171.840820
549.790000	936.900000	73430.000000	3.992207	73145.278320
550.790000	935.900000	72290.000000	3.991819	73149.677734
551.790000	934.900000	73010.000000	3.991431	73183.198242
552.790000	933.900000	73080.000000	3.991043	73225.361328
553.790000	932.900000	74280.000000	3.990655	73280.800781
554.790000	931.900000	73320.000000	3.990267	73325.039062
555.790000	930.900000	73060.000000	3.989879	73372.880859
556.790000	929.900000	72710.000000	3.989491	73399.160156
557.790000	928.900000	74410.000000	3.989103	73444.838867
558.790000	927.900000	75120.000000	3.988715	73496.958008
559.790000	926.900000	73910.000000	3.988327	73574.321289
560.790000	925.900000	72990.000000	3.987537	73643.159180
561.790000	924.900000	74490.000000	3.986693	73742.880859
562.790000	923.900000	75550.000000	3.985848	73843.720703
563.790000	922.900000	74360.000000	3.985004	73957.441406
564.790000	921.900000	73580.000000	3.984159	74047.080078
565.790000	920.900000	74430.000000	3.983315	74133.442383
566.790000	919.900000	74130.000000	3.982470	74185.039062
567.790000	918.900000	74630.000000	3.981625	74202.041016
568.790000	917.900000	75090.000000	3.980781	74177.319336
569.790000	916.900000	73800.000000	3.979936	74159.599609
570.790000	915.900000	72760.000000	3.979092	74144.799805
571.790000	914.900000	74230.000000	3.978247	74145.678711
572.790000	913.900000	74510.000000	3.977403	74168.081055
573.790000	912.900000	75060.000000	3.976558	74232.402344
574.790000	911.900000	73680.000000	3.975714	74308.959961
575.790000	910.900000	74070.000000	3.974869	74408.320312
576.790000	909.900000	74280.000000	3.974025	74534.477539
577.790000	908.900000	74520.000000	3.973180	74691.357422
578.790000	907.900000	75000.000000	3.972335	74838.637695
579.790000	906.900000	75770.000000	3.971491	74978.237305
580.790000	905.900000	74650.000000	3.970646	75087.597656
581.790000	904.900000	75600.000000	3.969802	75164.721680
582.790000	903.900000	75160.000000	3.968957	75203.359375
583.790000	902.900000	75400.000000	3.968113	75228.559570
584.790000	901.900000	75030.000000	3.967268	75243.041992
585.790000	900.900000	74740.000000	3.966424	75262.080078
586.790000	899.900000	75370.000000	3.965579	75258.559570
587.790000	898.900000	76180.000000	3.964734	75229.360352
588.790000	897.900000	75480.000000	3.963890	75177.119141
589.790000	896.900000	74590.000000	3.963045	75107.197266
590.790000	895.900000	74680.000000	3.962201	75006.079102
591.790000	894.900000	75500.000000	3.961356	74921.040039
592.790000	893.900000	74190.000000	3.960512	74856.401367
593.790000	892.900000	74850.000000	3.959667	74799.838867
594.790000	891.900000	74780.000000	3.958823	74743.842773
595.790000	890.900000	75140.000000	3.957978	74722.558594
596.790000	889.900000	74300.000000	3.957133	74700.878906
597.790000	888.900000	75100.000000	3.956289	74694.663086
598.790000	887.900000	74050.000000	3.955444	74727.187500
599.790000	886.900000	74060.000000	3.954600	74809.819336
600.790000	885.900000	75180.000000	3.953755	74894.389648
601.790000	884.900000	76040.000000	3.952911	75004.101562
602.790000	883.900000	74520.000000	3.952066	75120.649414
603.790000	882.900000	77440.000000	3.951222	75210.751953
604.790000	881.900000	75340.000000	3.950377	75253.212891
605.790000	880.900000	76220.000000	3.949532	75299.223633
606.790000	879.900000	74700.000000	3.948688	75331.586914
607.790000	878.900000	75350.000000	3.947843	75348.696289
608.790000	877.900000	75600.000000	3.946999	75389.990234
609.790000	876.900000	74460.000000	3.946154	75475.463867
610.790000	875.900000	75610.000000	3.946532	75547.119141
611.790000	874.900000	76680.000000	3.947076	75613.676758
612.790000	873.900000	75440.000000	3.947620	75684.321289
613.790000	872.900000	75460.000000	3.948164	75717.758789
614.790000	871.900000	76350.000000	3.948708	75707.758789
615.790000	870.900000	75850.000000	3.949252	75718.959961
616.790000	869.900000	74730.000000	3.949796	75745.917969
617.790000	868.900000	75880.000000	3.950340	75791.118164
618.790000	867.900000	75790.000000	3.950884	75886.240234
619.790000	866.900000	75850.000000	3.951428	76030.083008
620.790000	865.900000	76160.000000	3.951972	76162.001953
621.790000	864.900000	76930.000000	3.952516	76278.642578
622.790000	863.900000	75990.000000	3.953060	76365.200195
623.790000	862.900000	76900.000000	3.953604	76403.281250
624.790000	861.900000	76920.000000	3.954148	76396.479492
625.790000	860.900000	76390.000000	3.954692	76395.917969
626.790000	859.900000	75700.000000	3.955236	76422.080078
627.790000	858.900000	75350.000000	3.955780	76486.479492
628.790000	857.900000	76940.000000	3.956324	76583.520508
629.790000	856.900000	77260.000000	3.956868	76697.998047
630.790000	855.900000	76990.000000	3.957412	76791.118164
631.790000	854.900000	77430.000000	3.957956	76836.401367
632.790000	853.900000	76520.000000	3.958500	76816.401367
633.790000	852.900000	77350.000000	3.959044	76752.241211
634.790000	851.900000	76170.000000	3.959588	76668.559570
635.790000	850.900000	76060.000000	3.960132	76576.000977
636.790000	849.900000	77270.000000	3.960677	76504.960938
637.790000	848.900000	76190.000000	3.961221	76493.041992
638.790000	847.900000	75950.000000	3.961765	76538.398438
639.790000	846.900000	76290.000000	3.962309	76622.880859
640.790000	845.900000	76680.000000	3.962853	76756.323242
641.790000	844.900000	76550.000000	3.963397	76889.438477
642.790000	843.900000	78160.000000	3.963941	76987.202148
643.790000	842.900000	77440.000000	3.964485	77039.599609
644.790000	841.900000	77390.000000	3.965029	77060.000000
645.790000	840.900000	76580.000000	3.965573	77048.403320
646.790000	839.900000	76500.000000	3.966117	77048.242188
647.790000	838.900000	76270.000000	3.966661	77073.281250
648.790000	837.900000	77440.000000	3.967205	77116.162109
649.790000	836.900000	78220.000000	3.967749	77157.041016
650.790000	835.900000	77430.000000	3.968293	77194.243164
651.790000	834.900000	77120.000000	3.968837	77238.642578
652.790000	833.900000	75950.000000	3.969381	77282.558594
653.790000	832.900000	77670.000000	3.969925	77337.119141
654.790000	831.900000	77860.000000	3.970469	77435.278320
655.790000	830.900000	76750.000000	3.971013	77558.159180
656.790000	829.900000	78200.000000	3.971557	77652.636719
657.790000	828.900000	78560.000000	3.972101	77741.997070
658.790000	827.900000	77170.000000	3.972645	77820.000000
659.790000	826.900000	77700.000000	3.973189	77850.156250
660.790000	825.900000	78660.000000	3.972295	77863.999023
661.790000	824.900000	77380.000000	3.971205	77903.920898
662.790000	823.900000	77460.000000	3.970115	77921.601562
663.790000	822.900000	78850.000000	3.969024	77921.201172
664.790000	821.900000	76960.000000	3.967934	77909.042969
665.790000	820.900000	78600.000000	3.966844	77847.680664
666.790000	819.900000	78600.000000	3.965754	77716.401367
667.790000	818.900000	77950.000000	3.964663	77578.798828
668.790000	817.900000	76670.000000	3.963573	77449.760742
669.790000	816.900000	76160.000000	3.962483	77355.278320
670.790000	815.900000	77360.000000	3.961393	77335.117188
671.790000	814.900000	77180.000000	3.960302	77405.439453
672.790000	813.900000	77440.000000	3.959212	77499.282227
673.790000	812.900000	78580.000000	3.958122	77597.119141
674.790000	811.900000	77160.000000	3.957032	77678.081055
675.790000	810.900000	78190.000000	3.955941	77716.962891
676.790000	809.900000	78090.000000	3.954851	77697.841797
677.790000	808.900000	77950.000000	3.953761	77689.360352
678.790000	807.900000	76210.000000	3.952671	77696.958008
679.790000	806.900000	77520.000000	3.951580	77715.600586
680.790000	805.900000	78480.000000	3.950490	77747.602539
681.790000	804.900000	78180.000000	3.949400	77810.161133
682.790000	803.900000	79610.000000	3.948310	77828.398438
683.790000	802.900000	78140.000000	3.947219	77808.481445
684.790000	801.900000	77920.000000	3.946129	77769.838867
685.790000	800.900000	77600.000000	3.945039	77730.161133
686.790000	799.900000	77740.000000	3.943949	77669.038086
687.790000	798.900000	78210.000000	3.942858	77679.282227
688.790000	797.900000	75010.000000	3.941768	77745.522461
689.790000	796.900000	79130.000000	3.940678	77845.761719
690.790000	795.900000	77980.000000	3.939588	77954.560547
691.790000	794.900000	78980.000000	3.938497	78086.201172
692.790000	793.900000	77560.000000	3.937407	78164.199219
693.790000	792.900000	78420.000000	3.936317	78185.039062
694.790000	791.900000	79230.000000	3.935227	78171.440430
695.790000	790.900000	76870.000000	3.934136	78133.481445
696.790000	789.900000	78720.000000	3.933046	78070.078125
697.790000	788.900000	79560.000000	3.931956	77995.000000
698.790000	787.900000	78810.000000	3.930866	77932.441406
699.790000	786.900000	77780.000000	3.929775	77889.921875
700.790000	785.900000	77110.000000	3.928473	77873.520508
701.790000	784.900000	78220.000000	3.927141	77894.877930
702.790000	783.900000	77370.000000	3.925809	77981.601562
703.790000	782.900000	77900.000000	3.924477	78139.638672
704.790000	781.900000	80040.000000	3.923145	78331.879883
705.790000	780.900000	79640.000000	3.921813	78558.002930
706.790000	779.900000	78240.000000	3.920482	78784.360352
707.790000	778.900000	79150.000000	3.919150	78982.080078
708.790000	777.900000	79140.000000	3.917818	79113.281250
709.790000	776.900000	80050.000000	3.916486	79196.918945
710.790000	775.900000	79820.000000	3.915154	79229.477539
711.790000	774.900000	78740.000000	3.913822	79240.400391
712.790000	773.900000	78460.000000	3.912491	79246.958008
713.790000	772.900000	78920.000000	3.911159	79268.959961
714.790000	771.900000	79780.000000	3.909827	79303.120117
715.790000	770.900000	80020.000000	3.908495	79345.917969
716.790000	769.900000	79280.000000	3.907163	79392.241211
717.790000	768.900000	78980.000000	3.905831	79449.038086
718.790000	767.900000	79400.000000	3.904500	79537.280273
719.790000	766.900000	79470.000000	3.903168	79669.838867
720.790000	765.900000	79830.000000	3.901836	79858.798828
721.790000	764.900000	79420.000000	3.900504	80086.958008
722.790000	763.900000	80070.000000	3.899172	80313.437500
723.790000	762.900000	81450.000000	3.897841	80495.278320
724.790000	761.900000	81740.000000	3.896509	80616.079102
725.790000	760.900000	80860.000000	3.895177	80659.677734
726.790000	759.900000	80670.000000	3.893845	80659.516602
727.790000	758.900000	79580.000000	3.892513	80663.920898
728.790000	757.900000	79960.000000	3.891181	80692.880859
729.790000	756.900000	81220.000000	3.889850	80749.360352
730.790000	755.900000	81060.000000	3.888518	80848.159180
731.790000	754.900000	81010.000000	3.887186	80947.919922
732.790000	753.900000	81690.000000	3.885854	81030.000000
733.790000	752.900000	80970.000000	3.884522	81106.079102
734.790000	751.900000	80410.000000	3.883190	81178.320312
735.790000	750.900000	80800.000000	3.881859	81215.278320
736.790000	749.900000	82290.000000	3.880527	81244.560547
737.790000	748.900000	81230.000000	3.879195	81246.000977
738.790000	747.900000	82150.000000	3.877863	81209.760742
739.790000	746.900000	80770.000000	3.876531	81142.480469
740.790000	745.900000	80350.000000	3.875199	81091.840820
741.790000	744.900000	80580.000000	3.873868	81054.560547
742.790000	743.900000	81650.000000	3.872536	81062.397461
743.790000	742.900000	80980.000000	3.871204	81116.879883
744.790000	741.900000	81070.000000	3.869872	81222.797852
745.790000	740.900000	80540.000000	3.868540	81344.960938
746.790000	739.900000	81840.000000	3.867208	81464.560547
747.790000	738.900000	82540.000000	3.865877	81569.521484
748.790000	737.900000	81430.000000	3.864545	81648.959961
749.790000	736.900000	81500.000000	3.863213	81675.600586
750.790000	735.900000	81970.000000	3.861881	81673.120117
751.790000	734.900000	81670.000000	3.860549	81678.481445
752.790000	733.900000	81550.000000	3.859218	81704.877930
753.790000	732.900000	81990.000000	3.857886	81781.918945
754.790000	731.900000	80700.000000	3.856554	81936.240234
755.790000	730.900000	81230.000000	3.855222	82155.039062
756.790000	729.900000	83030.000000	3.853890	82408.876953
757.790000	728.900000	83300.000000	3.852558	82654.394531
758.790000	727.900000	84310.000000	3.851227	82867.519531
759.790000	726.900000	82370.000000	3.849895	83059.599609
760.790000	725.900000	81650.000000	3.850163	83219.365234
761.790000	724.900000	84320.000000	3.850650	83354.482422
762.790000	723.900000	84110.000000	3.851137	83518.486328
763.790000	722.900000	82970.000000	3.851624	83711.523438
764.790000	721.900000	83500.000000	3.852110	83876.240234
765.790000	720.900000	84650.000000	3.852597	84019.121094
766.790000	719.900000	84130.000000	3.853084	84109.755859
767.790000	718.900000	84940.000000	3.853571	84084.638672
768.790000	717.900000	84660.000000	3.854057	83925.439453
769.790000	716.900000	84110.000000	3.854544	83686.074219
770.790000	715.900000	83060.000000	3.855031	83381.757812
771.790000	714.900000	83270.000000	3.855518	83075.283203
772.790000	713.900000	81990.000000	3.856004	82846.396484
773.790000	712.900000	81440.000000	3.856491	82747.441406
774.790000	711.900000	81910.000000	3.856978	82755.439453
775.790000	710.900000	83620.000000	3.857465	82864.238281
776.790000	709.900000	83640.000000	3.857951	83041.279297
777.790000	708.900000	83110.000000	3.858438	83226.972656
778.790000	707.900000	83280.000000	3.858925	83387.070312
779.790000	706.900000	83440.000000	3.859412	83529.345703
780.790000	705.900000	83460.000000	3.859898	83631.552734
781.790000	704.900000	84470.000000	3.860385	83667.451172
782.790000	703.900000	84230.000000	3.860872	83666.923828
783.790000	702.900000	85420.000000	3.861359	83619.101562
784.790000	701.900000	84420.000000	3.861845	83512.285156
785.790000	700.900000	83550.000000	3.862332	83369.853516
786.790000	699.900000	82980.000000	3.862819	83236.357422
787.790000	698.900000	82070.000000	3.863306	83082.304688
788.790000	697.900000	83530.000000	3.863793	82927.314453
789.790000	696.900000	83490.000000	3.864279	82796.328125
790.790000	695.900000	82430.000000	3.864766	82704.960938
791.790000	694.900000	82090.000000	3.865253	82655.517578
792.790000	693.900000	82200.000000	3.865740	82686.884766
793.790000	692.900000	81990.000000	3.866226	82799.521484
794.790000	691.900000	83100.000000	3.866713	82971.445312
795.790000	690.900000	83220.000000	3.867200	83175.039062
796.790000	689.900000	83750.000000	3.867687	83355.644531
797.790000	688.900000	84910.000000	3.868173	83485.976562
798.790000	687.900000	82970.000000	3.868660	83556.679688
799.790000	686.900000	83310.000000	3.869147	83579.980469
800.790000	685.900000	83170.000000	3.869634	83552.451172
801.790000	684.900000	84510.000000	3.870120	83521.699219
802.790000	683.900000	85490.000000	3.870607	83504.785156
803.790000	682.900000	83060.000000	3.871094	83518.505859
804.790000	681.900000	82950.000000	3.871581	83545.566406
805.790000	680.900000	83810.000000	3.872067	83599.091797
806.790000	679.900000	83940.000000	3.872554	83654.912109
807.790000	678.900000	83520.000000	3.873041	83674.218750
808.790000	677.900000	84390.000000	3.873528	83625.566406
809.790000	676.900000	84120.000000	3.874014	83527.519531
810.790000	675.900000	82980.000000	3.872916	83373.359375
811.790000	674.900000	83680.000000	3.871601	83193.759766
812.790000	673.900000	82350.000000	3.870287	83043.447266
813.790000	672.900000	82110.000000	3.868972	82962.822266
814.790000	671.900000	82890.000000	3.867658	82940.751953
815.790000	670.900000	83000.000000	3.866343	82998.349609
816.790000	669.900000	82890.000000	3.865028	83107.539062
817.790000	668.900000	83690.000000	3.863714	83240.283203
818.790000	667.900000	85490.000000	3.862399	83356.289062
819.790000	666.900000	84310.000000	3.861085	83468.359375
820.790000	665.900000	85050.000000	3.859770	83535.976562
821.790000	664.900000	87100.000000	3.858455	83548.535156
822.790000	663.900000	86970.000000	3.857141	83485.605469
823.790000	662.900000	86120.000000	3.855826	83357.080078
824.790000	661.900000	85850.000000	3.854511	83134.091797
825.790000	660.900000	85250.000000	3.853197	82839.306641
826.790000	659.900000	85710.000000	3.851882	82498.505859
827.790000	658.900000	86600.000000	3.850568	82135.898438
828.790000	657.900000	86160.000000	3.849253	81752.822266
829.790000	656.900000	85640.000000	3.847938	81356.679688
830.790000	655.900000	84750.000000	3.846624	80919.643555
831.790000	654.900000	84200.000000	3.845309	80389.418945
832.790000	653.900000	80970.000000	3.843995	79747.089844
833.790000	652.900000	79630.000000	3.842680	78992.993164
834.790000	651.900000	78130.000000	3.841365	78150.683594
835.790000	650.900000	77360.000000	3.840051	77279.697266
836.790000	649.900000	75450.000000	3.838736	76478.735352
837.790000	648.900000	74250.000000	3.837421	75799.125977
838.790000	647.900000	75510.000000	3.836107	75285.517578
839.790000	646.900000	76210.000000	3.834792	74939.838867
840.790000	645.900000	75040.000000	3.833478	74748.081055
841.790000	644.900000	73930.000000	3.832163	74660.478516
842.790000	643.900000	74230.000000	3.830848	74634.560547
843.790000	642.900000	75640.000000	3.829534	74615.678711
844.790000	641.900000	74690.000000	3.828219	74588.720703
845.790000	640.900000	74280.000000	3.826905	74528.320312
846.790000	639.900000	74500.000000	3.825590	74423.676758
847.790000	638.900000	74690.000000	3.824275	74276.958008
848.790000	637.900000	74710.000000	3.822961	74116.801758
849.790000	636.900000	73100.000000	3.821646	73963.041992
850.790000	635.900000	73190.000000	3.820332	73816.879883
851.790000	634.900000	73990.000000	3.819017	73668.242188
852.790000	633.900000	74280.000000	3.817702	73527.758789
853.790000	632.900000	72990.000000	3.816388	73367.119141
854.790000	631.900000	72900.000000	3.815073	73131.679688
855.790000	630.900000	74250.000000	3.813758	72831.440430
856.790000	629.900000	72550.000000	3.812444	72504.721680
857.790000	628.900000	71740.000000	3.811129	72148.159180
858.790000	627.900000	71810.000000	3.809815	71795.917969
859.790000	626.900000	70550.000000	3.808500	71511.118164
860.790000	625.900000	70630.000000	3.807185	71299.038086
861.790000	624.900000	71430.000000	3.805871	71131.362305
862.790000	623.900000	71860.000000	3.804556	71011.601562
863.790000	622.900000	70750.000000	3.803242	70933.759766
864.790000	621.900000	70320.000000	3.801927	70882.319336
865.790000	620.900000	70220.000000	3.800612	70850.078125
866.790000	619.900000	71290.000000	3.799298	70851.840820
867.790000	618.900000	71100.000000	3.797983	70895.517578
868.790000	617.900000	70250.000000	3.796668	70956.958008
869.790000	616.900000	71460.000000	3.795354	71015.361328
870.790000	615.900000	71080.000000	3.795259	71080.639648
871.790000	614.900000	71230.000000	3.795331	71156.958008
872.790000	613.900000	71310.000000	3.795402	71226.162109
873.790000	612.900000	71300.000000	3.795474	71313.359375
874.790000	611.900000	70950.000000	3.795545	71451.762695
875.790000	610.900000	70610.000000	3.795617	71618.002930
876.790000	609.900000	72490.000000	3.795689	71786.562500
877.790000	608.900000	73010.000000	3.795760	71966.479492
878.790000	607.900000	71630.000000	3.795832	72143.281250
879.790000	606.900000	71930.000000	3.795903	72269.760742
880.790000	605.900000	72960.000000	3.795975	72357.919922
881.790000	604.900000	72150.000000	3.796047	72412.319336
882.790000	603.900000	73010.000000	3.796118	72425.122070
883.790000	602.900000	72370.000000	3.796190	72381.762695
884.790000	601.900000	72590.000000	3.796261	72296.718750
885.790000	600.900000	72230.000000	3.796333	72170.322266
886.790000	599.900000	71710.000000	3.796405	72012.241211
887.790000	598.900000	71880.000000	3.796476	71807.519531
888.790000	597.900000	72540.000000	3.796548	71585.200195
889.790000	596.900000	71110.000000	3.796619	71368.881836
890.790000	595.900000	70230.000000	3.796691	71156.850586
891.790000	594.900000	71210.000000	3.796763	70948.452148
892.790000	593.900000	70830.000000	3.796834	70775.278320
893.790000	592.900000	70270.000000	3.796906	70608.398438
894.790000	591.900000	71120.000000	3.796977	70429.160156
895.790000	590.900000	69910.000000	3.797049	70233.881836
896.790000	589.900000	72850.000000	3.797120	70030.893555
897.790000	588.900000	76130.000000	3.797192	69811.679688
898.790000	587.900000	82730.000000	3.797264	69592.070312
899.790000	586.900000	85420.000000	3.797335	69376.518555
900.790000	585.900000	83350.000000	3.797407	69171.035156
901.790000	584.900000	77750.000000	3.797478	68943.598633
902.790000	583.900000	75550.000000	3.797550	68667.153320
903.790000	582.900000	71430.000000	3.797622	68349.516602
904.790000	581.900000	68830.000000	3.797693	67971.044922
905.790000	580.900000	70420.000000	3.797765	67515.102539
906.790000	579.900000	71320.000000	3.797836	67003.017578
907.790000	578.900000	73670.000000	3.797908	66458.085938
908.790000	577.900000	76470.000000	3.797980	65843.349609
909.790000	576.900000	74790.000000	3.798051	65164.604492
910.790000	575.900000	70550.000000	3.796778	64429.531250
911.790000	574.900000	66990.000000	3.795322	63629.150391
912.790000	573.900000	65810.000000	3.793866	62755.297852
913.790000	572.900000	62670.000000	3.792410	61864.960938
914.790000	571.900000	60080.000000	3.790954	61021.743164
915.790000	570.900000	58810.000000	3.789498	60275.747070
916.790000	569.900000	59230.000000	3.788042	59681.230469
917.790000	568.900000	58810.000000	3.786586	59285.126953
918.790000	567.900000	58350.000000	3.785130	59077.739258
919.790000	566.900000	58190.000000	3.783674	58988.188477
920.790000	565.900000	59490.000000	3.782218	58955.034180
921.790000	564.900000	62080.000000	3.780762	58914.287109
922.790000	563.900000	62710.000000	3.779306	58817.568359
923.790000	562.900000	64760.000000	3.777850	58627.431641
924.790000	561.900000	62360.000000	3.776394	58375.258789
925.790000	560.900000	59620.000000	3.774938	58082.783203
926.790000	559.900000	57720.000000	3.773482	57768.149414
927.790000	558.900000	57500.000000	3.772026	57417.353516
928.790000	557.900000	58130.000000	3.770570	57057.807617
929.790000	556.900000	58450.000000	3.769114	56666.308594
930.790000	555.900000	58910.000000	3.767657	56233.447266
931.790000	554.900000	59380.000000	3.766201	55749.067383
932.790000	553.900000	58780.000000	3.764745	55242.983398
933.790000	552.900000	56650.000000	3.763289	54685.722656
934.790000	551.900000	54630.000000	3.761833	54067.509766
935.790000	550.900000	53990.000000	3.760377	53372.045898
936.790000	549.900000	53100.000000	3.758921	52615.209961
937.790000	548.900000	51180.000000	3.757465	51780.053711
938.790000	547.900000	51480.000000	3.756009	50897.666016
939.790000	546.900000	50350.000000	3.754553	50011.440430
940.790000	545.900000	48480.000000	3.753097	49174.638672
941.790000	544.900000	47280.000000	3.751641	48384.316406
942.790000	543.900000	47550.000000	3.750185	47642.158203
943.790000	542.900000	47160.000000	3.748729	46915.761719
944.790000	541.900000	47140.000000	3.747273	46171.601562
945.790000	540.900000	45460.000000	3.745817	45382.001953
946.790000	539.900000	45100.000000	3.744361	44561.147461
947.790000	538.900000	43900.000000	3.742905	43768.930664
948.790000	537.900000	41680.000000	3.741449	43085.883789
949.790000	536.900000	40950.000000	3.739993	40950.000000
950.790000	535.900000	40740.000000	3.738537	40895.454102
951.790000	534.900000	43100.000000	3.737081	40840.908203
952.790000	533.900000	52530.000000	3.735624	40786.364746
953.790000	532.900000	93000.000000	3.734168	40731.818848
954.790000	531.900000	146210.000000	3.732712	40677.272949
955.790000	530.900000	115240.000000	3.731256	40622.727051
956.790000	529.900000	59680.000000	3.729800	40568.181152
957.790000	528.900000	44090.000000	3.728344	40513.635254
958.790000	527.900000	41090.000000	3.726888	40459.091797
959.790000	526.900000	38990.000000	3.725432	40404.545898
960.790000	525.900000	40350.000000	3.723976	40350.000000
961.790000	524.900000	39420.000000	3.722520	40185.893555
962.790000	523.900000	40090.000000	3.721064	40181.533203
963.790000	522.900000	39950.000000	3.719608	40208.723145
964.790000	521.900000	40990.000000	3.718152	40239.360352
965.790000	520.900000	40740.000000	3.716696	40230.720215
966.790000	519.900000	40010.000000	3.715240	40138.640137
967.790000	518.900000	40820.000000	3.713784	39944.318848
968.790000	517.900000	39610.000000	3.712328	39678.640137
969.790000	516.900000	39260.000000	3.710872	39359.519043
970.790000	515.900000	39190.000000	3.710251	38996.850586
971.790000	514.900000	38540.000000	3.709743	38628.952637
972.790000	513.900000	38050.000000	3.709236	38265.727539
973.790000	512.900000	37720.000000	3.708728	37904.267578
974.790000	511.900000	37660.000000	3.708221	37520.329590
975.790000	510.900000	37940.000000	3.707714	37120.134277
976.790000	509.900000	38670.000000	3.707206	36680.866699
977.790000	508.900000	38720.000000	3.706699	36201.608887
978.790000	507.900000	37940.000000	3.706192	35670.568848
979.790000	506.900000	38650.000000	3.705684	35122.678223
980.790000	505.900000	38800.000000	3.705177	34557.067871
981.790000	504.900000	39570.000000	3.704670	33981.994629
982.790000	503.900000	40120.000000	3.704162	33392.255859
983.790000	502.900000	40290.000000	3.703655	32800.615234
984.790000	501.900000	44290.000000	3.703148	32175.861816
985.790000	500.900000	56790.000000	3.702640	31498.991699
986.790000	499.900000	76210.000000	3.702133	30778.532715
987.790000	498.900000	82420.000000	3.701626	30016.740723
988.790000	497.900000	69560.000000	3.701118	29197.751465
989.790000	496.900000	55680.000000	3.700611	28330.566406
990.790000	495.900000	49370.000000	3.700104	27432.619629
991.790000	494.900000	38880.000000	3.699596	26468.984375
992.790000	493.900000	29010.000000	3.699089	25447.487793
993.790000	492.900000	24680.000000	3.698582	24411.687012
994.790000	491.900000	22880.000000	3.698074	23407.319336
995.790000	490.900000	21260.000000	3.697567	22476.613770
996.790000	489.900000	21010.000000	3.697059	21708.222656
997.790000	488.900000	20060.000000	3.696552	21138.854980
998.790000	487.900000	20360.000000	3.696045	20753.706055
999.790000	486.900000	20480.000000	3.695537	20521.279297
1000.790000	485.900000	20090.000000	3.695030	20390.720215
1001.790000	484.900000	20560.000000	3.694523	20277.304688
1002.790000	483.900000	20450.000000	3.694015	20117.210693
1003.790000	482.900000	20810.000000	3.693508	19885.318604
1004.790000	481.900000	19580.000000	3.693001	19554.165039
1005.790000	480.900000	19560.000000	3.692493	19127.967529
1006.790000	479.900000	18680.000000	3.691986	18645.634766
1007.790000	478.900000	20620.000000	3.691479	18127.982178
1008.790000	477.900000	25520.000000	3.690971	17583.494873
1009.790000	476.900000	33330.000000	3.690464	17041.680908
1010.790000	475.900000	36100.000000	3.689199	16497.810059
1011.790000	474.900000	30530.000000	3.687831	15913.326416
1012.790000	473.900000	24840.000000	3.686463	15293.364258
1013.790000	472.900000	20910.000000	3.685095	14647.906494
1014.790000	471.900000	16490.000000	3.683727	13970.485840
1015.790000	470.900000	13810.000000	3.682359	13303.911133
1016.790000	469.900000	11620.000000	3.680990	12712.868652
1017.790000	468.900000	11370.000000	3.679622	12221.297607
1018.790000	467.900000	11360.000000	3.678254	11841.374512
1019.790000	466.900000	11470.000000	3.676886	11585.202637
1020.790000	465.900000	11470.000000	3.675518	11424.725342
1021.790000	464.900000	11200.000000	3.674150	11317.039795
1022.790000	463.900000	11450.000000	3.672782	11234.000244
1023.790000	462.900000	11060.000000	3.671414	11151.760254
1024.790000	461.900000	11210.000000	3.670046	11062.480469
1025.790000	460.900000	10730.000000	3.668677	10959.200439
1026.790000	459.900000	11130.000000	3.667309	10847.039795
1027.790000	458.900000	10960.000000	3.665941	10736.879883
1028.790000	457.900000	10270.000000	3.664573	10644.639893
1029.790000	456.900000	10160.000000	3.663205	10562.719727
1030.790000	455.900000	10610.000000	3.661837	10495.040283
1031.790000	454.900000	10540.000000	3.660469	10442.480469
1032.790000	453.900000	10540.000000	3.659101	10391.199951
1033.790000	452.900000	10350.000000	3.657733	10323.520508
1034.790000	451.900000	10310.000000	3.656365	10242.879639
1035.790000	450.900000	10160.000000	3.654996	10150.079956
1036.790000	449.900000	9920.000000	3.653628	10041.920166
1037.790000	448.900000	10300.000000	3.652260	9937.039795
1038.790000	447.900000	9570.000000	3.650892	9853.439941
1039.790000	446.900000	9450.000000	3.649524	9793.359985
1040.790000	445.900000	9810.000000	3.648156	9763.759766
1041.790000	444.900000	9370.000000	3.646788	9769.600220
1042.790000	443.900000	9840.000000	3.645420	9791.519775
1043.790000	442.900000	10260.000000	3.644052	9819.119873
1044.790000	441.900000	9830.000000	3.642683	9849.119873
1045.790000	440.900000	9840.000000	3.641315	9871.359863
1046.790000	439.900000	9760.000000	3.639947	9886.560059
1047.790000	438.900000	9780.000000	3.638579	9906.640015
1048.790000	437.900000	10000.000000	3.637211	9929.920044
1049.790000	436.900000	10150.000000	3.635843	9956.160278
1050.790000	435.900000	9840.000000	3.634475	9992.080078
1051.790000	434.900000	9820.000000	3.633107	10027.680054
1052.790000	433.900000	10210.000000	3.631739	10050.720215
1053.790000	432.900000	10280.000000	3.630370	10061.760254
1054.790000	431.900000	10200.000000	3.629002	10067.120361
1055.790000	430.900000	9780.000000	3.627634	10052.559814
1056.790000	429.900000	10390.000000	3.626266	10025.040283
1057.790000	428.900000	9880.000000	3.624898	9998.560181
1058.790000	427.900000	9570.000000	3.623530	9975.520020
1059.790000	426.900000	10050.000000	3.622162	9941.760254
1060.790000	425.900000	10450.000000	3.622249	9913.200073
1061.790000	424.900000	9690.000000	3.622535	9892.239990
1062.790000	423.900000	9660.000000	3.622821	9880.480347
1063.790000	422.900000	9620.000000	3.623107	9877.760010
1064.790000	421.900000	10000.000000	3.623393	9892.479858
1065.790000	420.900000	10080.000000	3.623679	9918.400269
1066.790000	419.900000	9710.000000	3.623964	9952.719727
1067.790000	418.900000	9850.000000	3.624250	9974.639893
1068.790000	417.900000	10630.000000	3.624536	9983.200073
1069.790000	416.900000	10030.000000	3.624822	9985.040283
1070.790000	415.900000	9720.000000	3.625108	9985.360107
1071.790000	414.900000	9670.000000	3.625394	9982.399902
1072.790000	413.900000	10100.000000	3.625680	9996.080322
1073.790000	412.900000	10000.000000	3.625966	10030.079956
1074.790000	411.900000	10020.000000	3.626251	10070.559692
1075.790000	410.900000	10200.000000	3.626537	10101.919556
1076.790000	409.900000	10220.000000	3.626823	10119.359741
1077.790000	408.900000	10190.000000	3.627109	10112.559814
1078.790000	407.900000	10220.000000	3.627395	10073.519897
1079.790000	406.900000	10430.000000	3.627681	10015.679932
1080.790000	405.900000	9790.000000	3.627967	9961.920166
1081.790000	404.900000	9410.000000	3.628253	9928.880005
1082.790000	403.900000	9520.000000	3.628538	9920.640259
1083.790000	402.900000	10000.000000	3.628824	9938.959961
1084.790000	401.900000	10260.000000	3.629110	9970.320435
1085.790000	400.900000	10170.000000	3.629396	9993.280029
1086.790000	399.900000	10100.000000	3.629682	9989.840088
1087.790000	398.900000	10170.000000	3.629968	9964.559937
1088.790000	397.900000	9850.000000	3.630254	9921.840210
1089.790000	396.900000	9730.000000	3.630540	9872.399902
1090.790000	395.900000	9650.000000	3.630826	9827.999878
1091.790000	394.900000	9610.000000	3.631111	9797.440186
1092.790000	393.900000	9890.000000	3.631397	9766.079712
1093.790000	392.900000	10340.000000	3.631683	9739.279785
1094.790000	391.900000	9390.000000	3.631969	9716.719971
1095.790000	390.900000	9570.000000	3.632255	9703.679810
1096.790000	389.900000	9410.000000	3.632541	9702.000122
1097.790000	388.900000	9780.000000	3.632827	9729.199829
1098.790000	387.900000	9640.000000	3.633113	9774.080200
1099.790000	386.900000	9910.000000	3.633398	9830.159912
1100.790000	385.900000	9890.000000	3.631736	9886.879883
1101.790000	384.900000	10160.000000	3.629808	9941.119995
1102.790000	383.900000	10070.000000	3.627879	9986.719971
1103.790000	382.900000	9940.000000	3.625951	10031.519775
1104.790000	381.900000	9890.000000	3.624023	10079.039917
1105.790000	380.900000	9800.000000	3.622094	10125.599976
1106.790000	379.900000	10540.000000	3.620166	10162.080078
1107.790000	378.900000	10370.000000	3.618238	10176.480103
1108.790000	377.900000	10470.000000	3.616310	10158.560181
1109.790000	376.900000	10310.000000	3.614381	10107.520142
1110.790000	375.900000	9740.000000	3.612453	10035.200195
1111.790000	374.900000	10090.000000	3.610525	9958.480225
1112.790000	373.900000	9540.000000	3.608597	9893.200073
1113.790000	372.900000	9730.000000	3.606668	9848.959961
1114.790000	371.900000	9890.000000	3.604740	9828.320312
1115.790000	370.900000	9610.000000	3.602812	9821.840210
1116.790000	369.900000	10290.000000	3.600884	9822.319946
1117.790000	368.900000	9690.000000	3.598955	9824.639893
1118.790000	367.900000	9700.000000	3.597027	9831.199951
1119.790000	366.900000	9830.000000	3.595099	9842.559814
1120.790000	365.900000	9730.000000	3.593170	9866.560059
1121.790000	364.900000	9960.000000	3.591242	9903.200073
1122.790000	363.900000	9920.000000	3.589314	9955.999756
1123.790000	362.900000	9740.000000	3.587386	10011.439819
1124.790000	361.900000	10430.000000	3.585457	10062.960205
1125.790000	360.900000	10170.000000	3.583529	10108.400269
1126.790000	359.900000	10080.000000	3.581601	10143.599854
1127.790000	358.900000	10230.000000	3.579673	10160.800171
1128.790000	357.900000	10290.000000	3.577744	10175.839844
1129.790000	356.900000	10000.000000	3.575816	10196.480103
1130.790000	355.900000	10110.000000	3.573888	10217.600098
1131.790000	354.900000	10380.000000	3.571959	10245.200195
1132.790000	353.900000	10100.000000	3.570031	10280.640869
1133.790000	352.900000	10380.000000	3.568103	10310.321045
1134.790000	351.900000	10520.000000	3.566175	10329.440918
1135.790000	350.900000	10520.000000	3.564246	10347.761230
1136.790000	349.900000	10220.000000	3.562318	10361.680908
1137.790000	348.900000	10280.000000	3.560390	10377.919922
1138.790000	347.900000	10180.000000	3.558462	10404.240723
1139.790000	346.900000	10290.000000	3.556533	10439.520264
1140.790000	345.900000	10800.000000	3.554605	10471.199951
1141.790000	344.900000	10820.000000	3.552677	10504.079590
1142.790000	343.900000	10320.000000	3.550749	10531.040039
1143.790000	342.900000	10530.000000	3.548820	10547.679443
1144.790000	341.900000	10280.000000	3.546892	10551.439209
1145.790000	340.900000	10810.000000	3.544964	10552.399902
1146.790000	339.900000	10610.000000	3.543035	10542.319336
1147.790000	338.900000	10820.000000	3.541107	10529.279785
1148.790000	337.900000	10540.000000	3.539179	10521.999512
1149.790000	336.900000	9940.000000	3.537251	10532.800293
1150.790000	335.900000	10230.000000	3.535322	10554.880371
1151.790000	334.900000	10850.000000	3.533394	10591.120605
1152.790000	333.900000	10750.000000	3.531466	10630.560303
1153.790000	332.900000	11220.000000	3.529538	10670.159912
1154.790000	331.900000	10360.000000	3.527609	10702.719727
1155.790000	330.900000	10600.000000	3.525681	10737.280273
1156.790000	329.900000	10690.000000	3.523753	10780.159912
1157.790000	328.900000	10470.000000	3.521824	10839.200439
1158.790000	327.900000	11200.000000	3.519896	10905.119629
1159.790000	326.900000	11160.000000	3.517968	10972.559814
1160.790000	325.900000	11020.000000	3.516040	11028.239746
1161.790000	324.900000	11260.000000	3.514111	11067.520752
1162.790000	323.900000	10770.000000	3.512183	11083.680420
1163.790000	322.900000	11460.000000	3.510255	11082.480469
1164.790000	321.900000	11180.000000	3.508327	11071.280518
1165.790000	320.900000	10820.000000	3.506398	11055.279541
1166.790000	319.900000	10900.000000	3.504470	11032.239990
1167.790000	318.900000	11070.000000	3.502542	11010.000000
1168.790000	317.900000	11160.000000	3.500613	10990.159912
1169.790000	316.900000	11140.000000	3.498685	10972.080078
1170.790000	315.900000	10920.000000	3.496757	10971.839600
1171.790000	314.900000	10260.000000	3.494829	10991.760254
1172.790000	313.900000	11090.000000	3.492900	11025.119629
1173.790000	312.900000	11280.000000	3.490972	11068.160400
1174.790000	311.900000	11240.000000	3.489044	11116.400146
1175.790000	310.900000	11240.000000	3.487116	11143.679199
1176.790000	309.900000	11350.000000	3.485187	11147.359619
1177.790000	308.900000	11120.000000	3.483259	11133.519287
1178.790000	307.900000	10980.000000	3.481331	11107.600098
1179.790000	306.900000	11010.000000	3.479403	11069.200439
1180.790000	305.900000	11220.000000	3.477474	11029.200439
1181.790000	304.900000	10900.000000	3.475546	10987.919922
1182.790000	303.900000	10830.000000	3.473618	10936.560059
1183.790000	302.900000	11020.000000	3.471689	10862.000732
1184.790000	301.900000	11130.000000	3.469761	10764.479980
1185.790000	300.900000	10810.000000	3.467833	10645.920410
1186.790000	299.900000	10270.000000	3.465905	10506.719971
1187.790000	298.900000	10260.000000	3.463976	10353.520508
1188.790000	297.900000	10300.000000	3.462048	10204.160156
1189.790000	296.900000	9960.000000	3.460120	10067.442017
1190.790000	295.900000	10040.000000	3.461095	9948.408203
1191.790000	294.900000	9700.000000	3.462467	9869.922485
1192.790000	293.900000	9460.000000	3.463838	9839.247437
1193.790000	292.900000	9650.000000	3.465210	9849.639893
1194.790000	291.900000	9730.000000	3.466581	9730.000000
1195.790000	290.900000	13100.000000	3.467953	9637.272949
1196.790000	289.900000	17440.000000	3.469324	9544.545288
1197.790000	288.900000	16550.000000	3.470696	9451.818237
1198.790000	287.900000	13070.000000	3.472067	9359.091187
1199.790000	286.900000	13070.000000	3.473439	9266.363525
1200.790000	285.900000	19450.000000	3.474810	9173.636475
1201.790000	284.900000	26570.000000	3.476182	9080.908813
1202.790000	283.900000	17050.000000	3.477553	8988.181763
1203.790000	282.900000	10330.000000	3.478925	8895.454712
1204.790000	281.900000	8900.000000	3.480296	8802.727051
1205.790000	280.900000	8710.000000	3.481668	8710.000000
1206.790000	279.900000	8290.000000	3.483039	9004.251709
1207.790000	278.900000	8810.000000	3.484410	8880.166016
1208.790000	277.900000	8760.000000	3.485782	8815.166016
1209.790000	276.900000	8920.000000	3.487153	8790.560303
1210.790000	275.900000	9140.000000	3.488525	8784.880371
1211.790000	274.900000	8650.000000	3.489896	8787.600098
1212.790000	273.900000	8590.000000	3.491268	8789.280396
1213.790000	272.900000	8560.000000	3.492639	8787.600098
1214.790000	271.900000	8930.000000	3.494011	8786.240234
1215.790000	270.900000	9000.000000	3.495382	8784.559937
1216.790000	269.900000	8890.000000	3.496754	8778.320312
1217.790000	268.900000	8750.000000	3.498125	8769.199829
1218.790000	267.900000	8550.000000	3.499497	8764.320068
1219.790000	266.900000	8640.000000	3.500868	8765.999756
1220.790000	265.900000	8750.000000	3.502240	8771.839600
1221.790000	264.900000	8930.000000	3.503611	8782.239990
1222.790000	263.900000	8760.000000	3.504983	8789.519653
1223.790000	262.900000	8940.000000	3.506354	8785.119629
1224.790000	261.900000	8940.000000	3.507726	8768.959961
1225.790000	260.900000	8680.000000	3.509097	8750.319824
1226.790000	259.900000	8470.000000	3.510469	8728.959961
1227.790000	258.900000	8670.000000	3.511840	8711.359863
1228.790000	257.900000	8770.000000	3.513212	8703.679810
1229.790000	256.900000	8760.000000	3.514583	8702.719727
1230.790000	255.900000	8780.000000	3.515954	8702.080078
1231.790000	254.900000	8670.000000	3.517326	8710.960083
1232.790000	253.900000	8450.000000	3.518697	8726.000366
1233.790000	252.900000	8850.000000	3.520069	8742.479858
1234.790000	251.900000	8870.000000	3.521440	8766.400146
1235.790000	250.900000	8650.000000	3.522812	8801.279907
1236.790000	249.900000	8730.000000	3.524183	8826.080322
1237.790000	248.900000	9250.000000	3.525555	8843.920288
1238.790000	247.900000	8760.000000	3.526926	8857.760010
1239.790000	246.900000	8680.000000	3.528298	8858.640137
1240.790000	245.900000	9040.000000	3.529140	8841.199951
1241.790000	244.900000	9090.000000	3.529909	8829.520264
1242.790000	243.900000	8440.000000	3.530679	8821.040039
1243.790000	242.900000	8890.000000	3.531448	8817.999878
1244.790000	241.900000	8560.000000	3.532218	8832.960205
1245.790000	240.900000	8830.000000	3.532988	8868.800049
1246.790000	239.900000	9080.000000	3.533757	8907.839966
1247.790000	238.900000	9030.000000	3.534527	8948.320312
1248.790000	237.900000	8920.000000	3.535296	8984.320068
1249.790000	236.900000	8790.000000	3.536066	8996.400146
1250.790000	235.900000	9590.000000	3.536836	8982.640381
1251.790000	234.900000	9060.000000	3.537605	8947.839966
1252.790000	233.900000	8810.000000	3.538375	8896.960449
1253.790000	232.900000	8630.000000	3.539144	8833.920288
1254.790000	231.900000	8630.000000	3.539914	8775.520020
1255.790000	230.900000	8890.000000	3.540684	8727.200317
1256.790000	229.900000	8790.000000	3.541453	8699.760132
1257.790000	228.900000	8380.000000	3.542223	8694.799805
1258.790000	227.900000	8640.000000	3.542992	8714.000244
1259.790000	226.900000	8570.000000	3.543762	8754.799805
1260.790000	225.900000	8830.000000	3.544532	8813.519897
1261.790000	224.900000	8950.000000	3.545301	8873.280029
1262.790000	223.900000	9090.000000	3.546071	8923.359985
1263.790000	222.900000	9150.000000	3.546841	8957.279663
1264.790000	221.900000	8820.000000	3.547610	8971.599731
1265.790000	220.900000	9090.000000	3.548380	8966.560059
1266.790000	219.900000	9080.000000	3.549149	8952.960205
1267.790000	218.900000	8830.000000	3.549919	8940.880127
1268.790000	217.900000	8820.000000	3.550689	8940.480347
1269.790000	216.900000	8570.000000	3.551458	8950.079956
1270.790000	215.900000	9240.000000	3.552228	8968.159790
1271.790000	214.900000	9210.000000	3.552997	8993.759766
1272.790000	213.900000	8950.000000	3.553767	9027.919922
1273.790000	212.900000	8910.000000	3.554537	9058.880005
1274.790000	211.900000	9090.000000	3.555306	9087.760010
1275.790000	210.900000	9070.000000	3.556076	9116.239624
1276.790000	209.900000	9150.000000	3.556845	9137.600098
1277.790000	208.900000	9330.000000	3.557615	9139.119873
1278.790000	207.900000	9550.000000	3.558385	9131.440430
1279.790000	206.900000	8910.000000	3.559154	9125.760498
1280.790000	205.900000	8720.000000	3.559924	9125.520020
1281.790000	204.900000	9110.000000	3.560693	9138.880005
1282.790000	203.900000	9130.000000	3.561463	9174.000244
1283.790000	202.900000	9150.000000	3.562233	9220.239868
1284.790000	201.900000	9360.000000	3.563002	9256.400146
1285.790000	200.900000	9590.000000	3.563772	9269.359741
1286.790000	199.900000	9520.000000	3.564541	9249.439697
1287.790000	198.900000	9370.000000	3.565311	9202.160034
1288.790000	197.900000	8730.000000	3.566081	9132.880249
1289.790000	196.900000	9110.000000	3.566850	9056.400146
1290.790000	195.900000	9030.000000	3.567620	8989.199829
1291.790000	194.900000	8740.000000	3.568389	8944.559937
1292.790000	193.900000	8840.000000	3.569159	8917.039795
1293.790000	192.900000	8980.000000	3.569929	8914.719849
1294.790000	191.900000	8830.000000	3.570698	8937.360229
1295.790000	190.900000	8890.000000	3.571468	8981.119995
1296.790000	189.900000	8830.000000	3.572237	9036.879883
1297.790000	188.900000	9200.000000	3.573007	9102.559814
1298.790000	187.900000	9220.000000	3.573777	9163.599854
1299.790000	186.900000	9530.000000	3.574546	9217.360229
1300.790000	185.900000	9140.000000	3.573872	9259.279785
1301.790000	184.900000	9310.000000	3.573001	9296.400146
1302.790000	183.900000	9310.000000	3.572130	9332.719727
1303.790000	182.900000	9190.000000	3.571258	9377.199707
1304.790000	181.900000	9390.000000	3.570387	9430.000000
1305.790000	180.900000	9450.000000	3.569516	9491.119995
1306.790000	179.900000	9610.000000	3.568645	9547.039795
1307.790000	178.900000	10050.000000	3.567773	9592.639771
1308.790000	177.900000	9390.000000	3.566902	9621.840210
1309.790000	176.900000	9530.000000	3.566031	9627.760010
1310.790000	175.900000	9840.000000	3.565160	9610.960083
1311.790000	174.900000	9730.000000	3.564288	9582.720337
1312.790000	173.900000	9730.000000	3.563417	9551.439819
1313.790000	172.900000	9180.000000	3.562546	9528.159790
1314.790000	171.900000	9190.000000	3.561675	9524.479980
1315.790000	170.900000	9450.000000	3.560804	9541.679688
1316.790000	169.900000	9740.000000	3.559932	9574.400024
1317.790000	168.900000	9760.000000	3.559061	9617.760010
1318.790000	167.900000	9610.000000	3.558190	9663.919678
1319.790000	166.900000	9750.000000	3.557319	9705.120239
1320.790000	165.900000	9730.000000	3.556447	9740.239868
1321.790000	164.900000	9800.000000	3.555576	9774.719849
1322.790000	163.900000	9470.000000	3.554705	9799.520264
1323.790000	162.900000	10070.000000	3.553834	9805.200195
1324.790000	161.900000	10230.000000	3.552963	9792.799683
1325.790000	160.900000	9710.000000	3.552091	9759.680176
1326.790000	159.900000	9770.000000	3.551220	9700.960083
1327.790000	158.900000	9540.000000	3.550349	9630.319824
1328.790000	157.900000	9430.000000	3.549478	9564.080200
1329.790000	156.900000	9450.000000	3.548606	9504.240112
1330.790000	155.900000	9520.000000	3.547735	9463.920288
1331.790000	154.900000	9320.000000	3.546864	9452.479858
1332.790000	153.900000	9360.000000	3.545993	9473.359985
1333.790000	152.900000	9400.000000	3.545122	9529.359741
1334.790000	151.900000	9450.000000	3.544250	9632.160034
1335.790000	150.900000	9410.000000	3.543379	9776.239624
1336.790000	149.900000	10090.000000	3.542508	9943.312378
1337.790000	148.900000	10100.000000	3.541637	10109.416504
1338.790000	147.900000	10410.000000	3.540765	10246.593018
1339.790000	146.900000	10580.000000	3.539894	10319.122314
1340.790000	145.900000	10840.000000	3.539023	10296.815186
1341.790000	144.900000	11390.000000	3.538152	10193.282471
1342.790000	143.900000	11730.000000	3.537280	10035.205078
1343.790000	142.900000	12380.000000	3.536409	9846.622925
1344.790000	141.900000	13390.000000	3.535538	9657.815552
1345.790000	140.900000	14510.000000	3.534667	9501.268921
1346.790000	139.900000	13820.000000	3.533796	9367.315063
1347.790000	138.900000	11270.000000	3.532924	9227.034912
1348.790000	137.900000	9900.000000	3.532053	9075.267944
1349.790000	136.900000	8750.000000	3.531182	8904.214478
1350.790000	135.900000	8710.000000	3.530311	8712.589111
1351.790000	134.900000	8320.000000	3.529439	8515.802612
1352.790000	133.900000	8020.000000	3.528568	8344.935303
1353.790000	132.900000	8100.000000	3.527697	8205.308228
1354.790000	131.900000	8150.000000	3.526826	8106.640015
1355.790000	130.900000	7960.000000	3.525955	8048.800049
1356.790000	129.900000	7850.000000	3.528427	8026.799927
1357.790000	128.900000	7910.000000	3.531356	8030.720215
1358.790000	127.900000	7950.000000	3.534284	8052.719727
1359.790000	126.900000	8210.000000	3.537213	8081.359863
1360.790000	125.900000	8310.000000	3.540141	8114.639893
1361.790000	124.900000	8020.000000	3.543070	8150.479736
1362.790000	123.900000	8230.000000	3.545999	8186.719971
1363.790000	122.900000	8210.000000	3.548927	8233.759766
1364.790000	121.900000	7950.000000	3.551856	8295.520020
1365.790000	120.900000	8330.000000	3.554784	8366.320190
1366.790000	119.900000	8580.000000	3.557713	8440.079956
1367.790000	118.900000	8720.000000	3.560642	8508.959961
1368.790000	117.900000	8610.000000	3.563570	8558.959961
1369.790000	116.900000	8670.000000	3.566499	8588.639526
1370.790000	115.900000	8510.000000	3.569427	8593.679810
1371.790000	114.900000	8820.000000	3.572356	8570.159912
1372.790000	113.900000	8620.000000	3.575285	8521.199951
1373.790000	112.900000	8170.000000	3.578213	8442.080078
1374.790000	111.900000	8620.000000	3.581142	8320.639648
1375.790000	110.900000	8670.000000	3.584070	8158.479614
1376.790000	109.900000	8200.000000	3.586999	7968.959961
1377.790000	108.900000	7440.000000	3.589927	7757.760010
1378.790000	107.900000	7280.000000	3.592856	7544.479980
1379.790000	106.900000	7210.000000	3.595785	7352.639771
1380.790000	105.900000	7290.000000	3.598713	7207.760010
1381.790000	104.900000	6920.000000	3.601642	7110.263062
1382.790000	103.900000	6850.000000	3.604570	7068.733521
1383.790000	102.900000	6650.000000	3.607499	7079.589233
1384.790000	101.900000	6890.000000	3.610428	7129.649658
1385.790000	100.900000	7310.000000	3.613356	7177.174683
1386.790000	99.900000	8170.000000	3.616285	7226.582031
1387.790000	98.900000	9090.000000	3.619213	7261.877441
1388.790000	97.900000	9720.000000	3.622142	7273.148804
1389.790000	96.900000	10660.000000	3.625070	7262.861328
1390.790000	95.900000	11290.000000	3.627999	7268.112793
1391.790000	94.900000	12940.000000	3.630928	7248.742676
1392.790000	93.900000	15020.000000	3.633856	7199.161377
1393.790000	92.900000	16750.000000	3.636785	7120.034790
1394.790000	91.900000	17260.000000	3.639713	6993.778687
1395.790000	90.900000	17480.000000	3.642642	6772.014771
1396.790000	89.900000	17610.000000	3.645571	6490.333862
1397.790000	88.900000	14300.000000	3.648499	6146.980591
1398.790000	87.900000	9480.000000	3.651428	5729.805298
1399.790000	86.900000	6150.000000	3.654356	5262.350464
1400.790000	85.900000	4610.000000	3.657285	4801.274414
1401.790000	84.900000	3660.000000	3.660213	4351.295471
1402.790000	83.900000	3620.000000	3.663142	3944.224548
1403.790000	82.900000	3150.000000	3.666071	3614.158325
1404.790000	81.900000	3330.000000	3.668999	3362.336731
1405.790000	80.900000	3110.000000	3.671928	3165.759888
1406.790000	79.900000	3060.000000	3.674856	3019.200134
1407.790000	78.900000	2880.000000	3.677785	2910.960083
1408.790000	77.900000	2630.000000	3.680714	2828.800049
1409.790000	76.900000	2740.000000	3.683642	2770.079956
1410.790000	75.900000	2570.000000	3.686571	2739.599915
1411.790000	74.900000	2570.000000	3.689499	2735.039978
1412.790000	73.900000	2700.000000	3.692428	2742.720032
1413.790000	72.900000	3040.000000	3.695357	2755.920105
1414.790000	71.900000	2850.000000	3.698285	2769.920044
1415.790000	70.900000	2660.000000	3.701214	2776.239929
1416.790000	69.900000	2790.000000	3.704142	2771.600037
1417.790000	68.900000	2790.000000	3.707071	2763.600159
1418.790000	67.900000	2670.000000	3.709999	2753.040161
1419.790000	66.900000	2820.000000	3.712928	2739.280090
1420.790000	65.900000	2790.000000	3.715857	2728.000183
1421.790000	64.900000	2660.000000	3.718785	2719.440002
1422.790000	63.900000	2740.000000	3.721714	2715.920105
1423.790000	62.900000	2470.000000	3.724642	2716.480103
1424.790000	61.900000	2750.000000	3.727571	2719.120178
1425.790000	60.900000	2880.000000	3.730500	2717.439880
1426.790000	59.900000	2890.000000	3.733428	2712.879944
1427.790000	58.900000	2580.000000	3.736357	2699.920044
1428.790000	57.900000	2730.000000	3.739285	2685.759888
1429.790000	56.900000	2520.000000	3.742214	2673.200073
1430.790000	55.900000	2680.000000	3.745142	2667.919922
1431.790000	54.900000	2680.000000	3.748071	2670.960083
1432.790000	53.900000	2490.000000	3.751000	2682.879944
1433.790000	52.900000	2760.000000	3.753928	2692.559814
1434.790000	51.900000	3030.000000	3.756857	2701.839905
1435.790000	50.900000	2540.000000	3.759785	2708.880005
1436.790000	49.900000	2740.000000	3.762714	2712.479858
1437.790000	48.900000	2600.000000	3.765643	2715.199890
1438.790000	47.900000	2630.000000	3.768571	2722.479858
1439.790000	46.900000	2890.000000	3.771500	2730.559998
1440.790000	45.900000	2690.000000	3.774428	2738.559875
1441.790000	44.900000	2840.000000	3.777357	2745.119934
1442.790000	43.900000	2760.000000	3.780285	2749.599915
1443.790000	42.900000	2660.000000	3.783214	2751.999817
1444.790000	41.900000	2780.000000	3.786143	2754.880066
1445.790000	40.900000	2660.000000	3.789071	2761.199951
1446.790000	39.900000	2870.000000	3.792000	2774.559937
1447.790000	38.900000	2800.000000	3.794928	2796.480103
1448.790000	37.900000	2770.000000	3.797857	2829.760132
1449.790000	36.900000	2700.000000	3.800786	2876.719971
1450.790000	35.900000	2770.000000	3.803714	2931.199951
1451.790000	34.900000	3200.000000	3.806643	2987.439880
1452.790000	33.900000	3170.000000	3.809571	3040.400085
1453.790000	32.900000	3150.000000	3.812500	3087.039795
1454.790000	31.900000	3000.000000	3.815429	3121.199951
1455.790000	30.900000	3310.000000	3.818357	3151.040039
1456.790000	29.900000	3060.000000	3.821286	3177.279968
1457.790000	28.900000	3150.000000	3.824214	3197.519836
1458.790000	27.900000	3170.000000	3.827143	3201.279907
1459.790000	26.900000	3300.000000	3.830071	3178.399963
1460.790000	25.900000	3510.000000	3.830423	3112.160034
1461.790000	24.900000	3470.000000	3.830423	3002.479858
1462.790000	23.900000	2830.000000	3.830423	2858.880005
1463.790000	22.900000	2530.000000	3.830423	2700.000000
1464.790000	21.900000	2290.000000	3.830423	2554.080048
1465.790000	20.900000	2100.000000	3.830423	2449.360046
1466.790000	19.900000	2340.000000	3.830423	2393.971405
1467.790000	18.900000	2200.000000	3.830423	2379.474335
1468.790000	17.900000	2420.000000	3.830423	2391.908569
1469.790000	16.900000	2300.000000	3.830423	2403.205719
1470.790000	15.900000	2610.000000	3.830423	2377.920074
1471.790000	14.900000	3200.000000	3.830423	2314.937134
1472.790000	13.900000	4550.000000	3.830423	2222.697144
1473.790000	12.900000	5830.000000	3.830423	2109.960022
1474.790000	11.900000	8900.000000	3.830423	1995.651398
1475.790000	10.900000	9960.000000	3.830423	1907.548523
1476.790000	9.900000	6450.000000	3.830423	1817.165680
1477.790000	8.900000	2920.000000	3.830423	1708.462830
1478.790000	7.900000	1680.000000	3.830423	1571.640015
1479.790000	6.900000	1240.000000	3.830423	1393.211365
1480.790000	5.900000	1230.000000	3.830423	1160.920029
1481.790000	4.900000	1070.000000	3.830423	913.034286
1482.790000	3.900000	570.000000	3.830423	673.274307
1483.790000	2.900000	100.000000	3.830423	457.840004
1484.790000	1.900000	40.000000	3.830423	283.600006
1485.790000	0.900000	20.000000	3.830423	162.959995
1486.790000	-0.100000	20.000000	3.830423	86.079998
1487.790000	-1.100000	10.000000	3.830423	42.080002
1488.790000	-2.100000	10.000000	3.830423	21.599998
