# Supplementary material for: Influence of the magnetic field on bandgap and chemical composition of zinc thin films prepared by sparking discharge process
Source: Sci Rep. 2020 Jan 29;10:1388. doi: 10.1038/s41598-020-58183-4 (PMC6989455; doi:10.1038/s41598-020-58183-4)
Supplement: Supplementary file 5 — Related Manuscript File. [file 41598_2020_58183_MOESM5_ESM.zip › XPS_7-3-2019_Stefan/XPS_7-3-2019/8_ZnCO2-0.2_Quartz/Zn 2p]

Dataset Zn 2p:59(7-3-2019)
Dwell Time (s)	0.139535
Number of sweeps	3
Kinetic Energy(eV)	Binding Energy(eV)	Intensity(cps)	Transmission Value	Background(cps)	Zn 2p(cps)	Zn 2p(cps)	Envelope(cps)
426.790000	1059.900000	21394.888889	0.624567	21310.570909	0.000000	0.000000	0.000000
426.890000	1059.800000	21163.166667	0.624491	21314.354872	0.000000	0.000000	0.000000
426.990000	1059.700000	21225.277778	0.624416	21319.872179	0.000000	0.000000	0.000000
427.090000	1059.600000	21361.444444	0.624340	21326.742567	0.000000	0.000000	0.000000
427.190000	1059.500000	21349.500000	0.624265	21331.182075	0.000000	0.000000	0.000000
427.290000	1059.400000	21406.833333	0.624189	21326.863878	0.000000	0.000000	0.000000
427.390000	1059.300000	21418.777778	0.624114	21307.958062	0.000000	0.000000	0.000000
427.490000	1059.200000	21387.722222	0.624039	21276.046332	0.000000	0.000000	0.000000
427.590000	1059.100000	21574.055556	0.623963	21232.066515	0.000000	0.000000	0.000000
427.690000	1059.000000	21256.333333	0.623888	21187.274848	0.000000	0.000000	0.000000
427.790000	1058.900000	20878.888889	0.623812	21149.544868	0.000000	0.000000	0.000000
427.890000	1058.800000	21139.277778	0.623737	21126.596137	0.000000	0.000000	0.000000
427.990000	1058.700000	21311.277778	0.623661	21119.870388	0.000000	0.000000	0.000000
428.090000	1058.600000	21089.111111	0.623586	21126.057237	0.000000	0.000000	0.000000
428.190000	1058.500000	21232.444444	0.623510	21131.761176	0.000000	0.000000	0.000000
428.290000	1058.400000	21218.111111	0.623435	21129.799208	0.000000	0.000000	0.000000
428.390000	1058.300000	21308.888889	0.623360	21117.241211	0.000000	0.000000	0.000000
428.490000	1058.200000	20979.222222	0.623284	21088.975803	0.000000	0.000000	0.000000
428.590000	1058.100000	21227.666667	0.623209	21051.308811	0.000000	0.000000	0.000000
428.690000	1058.000000	21234.833333	0.623133	21018.361274	0.000000	0.000000	0.000000
428.790000	1057.900000	20749.888889	0.623058	20996.823947	0.000000	0.000000	0.000000
428.890000	1057.800000	21425.944444	0.622982	20987.478353	0.000000	0.000000	0.000000
428.990000	1057.700000	21007.888889	0.622907	20997.320855	0.000000	0.000000	0.000000
429.090000	1057.600000	20969.666667	0.622832	21021.897949	0.000000	0.000000	0.000000
429.190000	1057.500000	20941.000000	0.622756	21048.175727	0.000000	0.000000	0.000000
429.290000	1057.400000	21239.611111	0.622681	21071.567708	0.000000	0.000000	0.000000
429.390000	1057.300000	21136.888889	0.622605	21088.098633	0.000000	0.000000	0.000000
429.490000	1057.200000	21167.944444	0.622530	21091.175727	0.000000	0.000000	0.000000
429.590000	1057.100000	21189.444444	0.622454	21083.435167	0.000000	0.000000	0.000000
429.690000	1057.000000	20905.166667	0.622379	21071.663357	0.000000	0.000000	0.000000
429.790000	1056.900000	21058.055556	0.622304	21057.959907	0.000000	0.000000	0.000000
429.890000	1056.800000	21058.055556	0.622228	21047.333550	0.000000	0.000000	0.000000
429.990000	1056.700000	20962.500000	0.622153	21042.691081	0.000000	0.000000	0.000000
430.090000	1056.600000	21062.833333	0.622077	21038.561849	0.000000	0.000000	0.000000
430.190000	1056.500000	21086.722222	0.622002	21032.734266	0.000000	0.000000	0.000000
430.290000	1056.400000	21053.277778	0.621926	21022.203559	0.000000	0.000000	0.000000
430.390000	1056.300000	21055.666667	0.621851	21001.676378	0.000000	0.000000	0.000000
430.490000	1056.200000	21017.444444	0.621776	20971.213379	0.000000	0.000000	0.000000
430.590000	1056.100000	20952.944444	0.621700	20936.929091	0.000000	0.000000	0.000000
430.690000	1056.000000	20802.444444	0.621625	20899.796332	0.000000	0.000000	0.000000
430.790000	1055.900000	20948.166667	0.621549	20864.548557	0.000000	0.000000	0.000000
430.890000	1055.800000	20754.666667	0.621474	20837.652561	0.000000	0.000000	0.000000
430.990000	1055.700000	20671.055556	0.621398	20818.795736	0.000000	0.000000	0.000000
431.090000	1055.600000	20866.944444	0.621323	20802.668403	0.000000	0.000000	0.000000
431.190000	1055.500000	20816.777778	0.621247	20788.405056	0.000000	0.000000	0.000000
431.290000	1055.400000	20864.555556	0.621172	20773.150228	0.000000	0.000000	0.000000
431.390000	1055.300000	21313.666667	0.621097	20754.342394	0.000000	0.000000	0.000000
431.490000	1055.200000	21208.555556	0.621021	20731.923231	0.000000	0.000000	0.000000
431.590000	1055.100000	20766.611111	0.620946	20714.858073	0.000000	0.000000	0.000000
431.690000	1055.000000	20465.611111	0.620870	20705.302517	0.000000	0.000000	0.000000
431.790000	1054.900000	21074.777778	0.620795	20703.835124	0.000000	0.000000	0.000000
431.890000	1054.800000	21179.888889	0.620719	20706.289334	0.000000	0.000000	0.000000
431.990000	1054.700000	20876.500000	0.620644	20714.195530	0.000000	0.000000	0.000000
432.090000	1054.600000	20644.777778	0.620569	20715.686252	0.000000	0.000000	0.000000
432.190000	1054.500000	20869.333333	0.620493	20707.663411	0.000000	0.000000	0.000000
432.290000	1054.400000	20706.888889	0.620418	20689.252170	0.000000	0.000000	0.000000
432.390000	1054.300000	21096.277778	0.620342	20666.714030	0.000000	0.000000	0.000000
432.490000	1054.200000	20955.333333	0.620267	20635.530165	0.000000	0.000000	0.000000
432.590000	1054.100000	20692.555556	0.620191	20601.698459	0.000000	0.000000	0.000000
432.690000	1054.000000	20544.444444	0.620116	20565.974772	0.000000	0.000000	0.000000
432.790000	1053.900000	20515.777778	0.620041	20531.300890	0.000000	0.000000	0.000000
432.890000	1053.800000	20448.888889	0.619965	20492.257487	0.000000	0.000000	0.000000
432.990000	1053.700000	20647.166667	0.619890	20453.829970	0.000000	0.000000	0.000000
433.090000	1053.600000	20740.333333	0.619814	20419.555013	0.000000	0.000000	0.000000
433.190000	1053.500000	20241.055556	0.619739	20393.848796	0.000000	0.000000	0.000000
433.290000	1053.400000	20214.777778	0.619663	20370.064887	0.000000	0.000000	0.000000
433.390000	1053.300000	20551.611111	0.619588	20354.240831	0.000000	0.000000	0.000000
433.490000	1053.200000	20377.222222	0.619513	20346.206326	0.000000	0.000000	0.000000
433.590000	1053.100000	20594.611111	0.619437	20340.663357	0.000000	0.000000	0.000000
433.690000	1053.000000	20401.111111	0.619362	20333.715983	0.000000	0.000000	0.000000
433.790000	1052.900000	20355.722222	0.619286	20333.256402	0.000000	0.000000	0.000000
433.890000	1052.800000	20090.555556	0.619211	20331.126465	0.000000	0.000000	0.000000
433.990000	1052.700000	20532.500000	0.619135	20322.611382	0.000000	0.000000	0.000000
434.090000	1052.600000	20630.444444	0.619060	20306.568034	0.000000	0.000000	0.000000
434.190000	1052.500000	20362.888889	0.618984	20281.120768	0.000000	0.000000	0.000000
434.290000	1052.400000	20451.277778	0.618909	20244.265625	0.000000	0.000000	0.000000
434.390000	1052.300000	20052.333333	0.618834	20202.441406	0.000000	0.000000	0.000000
434.490000	1052.200000	20092.944444	0.618758	20162.681803	0.000000	0.000000	0.000000
434.590000	1052.100000	20458.444444	0.618683	20131.385959	0.000000	0.000000	0.000000
434.690000	1052.000000	19983.055556	0.618607	20111.253038	0.000000	0.000000	0.000000
434.790000	1051.900000	20267.333333	0.618532	20099.700521	0.000000	0.000000	0.000000
434.890000	1051.800000	20186.111111	0.618456	20099.194282	0.000000	0.000000	0.000000
434.990000	1051.700000	19863.611111	0.618381	20102.747287	0.000000	0.000000	0.000000
435.090000	1051.600000	20219.555556	0.618306	20105.586426	0.000000	0.000000	0.000000
435.190000	1051.500000	20061.888889	0.618230	20109.829970	0.000000	0.000000	0.000000
435.290000	1051.400000	20140.722222	0.618155	20115.515245	0.000000	0.000000	0.000000
435.390000	1051.300000	20169.388889	0.618079	20113.737576	0.000000	0.000001	0.000001
435.490000	1051.200000	20152.666667	0.618004	20110.009603	0.000000	0.000001	0.000001
435.590000	1051.100000	20045.166667	0.617928	20104.755914	0.000000	0.000002	0.000002
435.690000	1051.000000	20002.166667	0.617853	20092.298231	0.000000	0.000005	0.000005
435.790000	1050.900000	20336.611111	0.617778	20075.848958	0.000000	0.000010	0.000010
435.890000	1050.800000	20006.944444	0.617702	20063.876519	0.000000	0.000021	0.000021
435.990000	1050.700000	19846.888889	0.617627	20053.341146	0.000000	0.000042	0.000042
436.090000	1050.600000	20183.722222	0.617551	20047.508898	0.000000	0.000083	0.000083
436.190000	1050.500000	19856.444444	0.617476	20050.308377	0.000000	0.000163	0.000163
436.290000	1050.400000	20463.222222	0.617400	20058.319553	0.000000	0.000314	0.000314
436.390000	1050.300000	20100.111111	0.617325	20068.635634	0.000000	0.000598	0.000598
436.490000	1050.200000	20004.555556	0.617250	20081.123644	0.000000	0.001122	0.001122
436.590000	1050.100000	20255.388889	0.617174	20093.816949	0.000000	0.002108	0.002108
436.690000	1050.000000	20033.222222	0.617099	20107.105143	0.000000	0.003898	0.003898
436.790000	1049.900000	20059.500000	0.617023	20123.416775	0.000000	0.007101	0.007101
436.890000	1049.800000	20021.277778	0.616948	20137.458496	0.000000	0.012752	0.012752
436.990000	1049.700000	20262.555556	0.616872	20148.451118	0.000000	0.022747	0.022747
437.090000	1049.600000	20243.444444	0.616797	20152.344727	0.000000	0.040255	0.040255
437.190000	1049.500000	20286.444444	0.616721	20147.800239	0.000000	0.070207	0.070207
437.290000	1049.400000	20126.388889	0.616646	20126.388889	0.000000	0.120744	0.120744
437.390000	1049.300000	20073.833333	0.616571	20110.130914	0.000000	0.204891	0.204891
437.490000	1049.200000	19959.166667	0.616495	20093.875271	0.000000	0.346940	0.346940
437.590000	1049.100000	20401.111111	0.616420	20077.617296	0.000000	0.579237	0.579237
437.690000	1049.000000	20109.666667	0.616344	20061.361654	0.000000	0.953902	0.953902
437.790000	1048.900000	20178.944444	0.616269	20045.103678	0.000000	1.550365	1.550365
437.890000	1048.800000	20468.000000	0.616193	20028.848036	0.000000	2.499362	2.499362
437.990000	1048.700000	20773.777778	0.616118	20012.590061	0.000000	3.993799	3.993799
438.090000	1048.600000	20568.333333	0.616043	19996.334418	0.000000	6.297580	6.297580
438.190000	1048.500000	20544.444444	0.615967	19980.076443	0.000000	9.803000	9.803000
438.290000	1048.400000	20726.000000	0.615892	19963.820801	0.000000	15.070224	15.070224
438.390000	1048.300000	20929.055556	0.615816	19947.562826	0.000000	23.046382	23.046382
438.490000	1048.200000	20988.777778	0.615741	19931.307183	0.000000	34.792753	34.792753
438.590000	1048.100000	21165.555556	0.615665	19915.049208	0.000000	51.866252	51.866252
438.690000	1048.000000	21557.333333	0.615590	19898.793566	0.000000	76.373965	76.373965
438.790000	1047.900000	21402.055556	0.615515	19882.535590	0.000000	111.428648	111.428648
438.890000	1047.800000	21485.666667	0.615439	19866.279948	0.000000	161.009128	161.009128
438.990000	1047.700000	21824.888889	0.615364	19850.021973	0.000000	229.790727	229.790727
439.090000	1047.600000	22016.000000	0.615288	19833.766330	0.000000	323.993420	323.993420
439.190000	1047.500000	22204.722222	0.615213	19817.508355	0.000000	451.398810	451.398810
439.290000	1047.400000	22321.777778	0.615137	19801.252713	0.000000	623.932315	623.932315
439.390000	1047.300000	22486.611111	0.615062	19784.994737	0.000000	851.892227	851.892227
439.490000	1047.200000	22730.277778	0.614986	19768.739095	0.000000	1149.034851	1149.034851
439.590000	1047.100000	22816.277778	0.614911	19752.481120	0.000000	1531.220039	1531.220039
439.690000	1047.000000	23446.944444	0.614836	19736.225477	0.000000	2018.865980	2018.865980
439.790000	1046.900000	24063.277778	0.614760	19719.967502	0.000000	2632.447951	2632.447951
439.890000	1046.800000	25035.555556	0.614685	19703.709527	0.000000	3389.613458	3389.613458
439.990000	1046.700000	25656.666667	0.614609	19687.453885	0.000000	4309.693488	4309.693488
440.090000	1046.600000	26607.444444	0.614534	19671.195909	0.000000	5410.075141	5410.075141
440.190000	1046.500000	27849.666667	0.614458	19654.940267	0.000000	6713.040812	6713.040812
440.290000	1046.400000	28826.722222	0.614383	19638.682292	0.000000	8217.074409	8217.074409
440.390000	1046.300000	30059.388889	0.614308	19622.426649	0.000000	9918.835802	9918.835802
440.490000	1046.200000	32383.777778	0.614232	19606.168674	0.000000	11803.274875	11803.274875
440.590000	1046.100000	33991.500000	0.614157	19589.913032	0.000000	13843.292670	13843.292670
440.690000	1046.000000	35580.111111	0.614081	19573.655056	0.000000	15989.536702	15989.536702
440.790000	1045.900000	37811.333333	0.614006	19557.399414	0.000000	18174.383219	18174.383219
440.890000	1045.800000	39760.666667	0.613930	19541.142605	0.000000	20318.167209	20318.167209
440.990000	1045.700000	41750.611111	0.613855	19524.885796	0.000000	22329.564996	22329.564996
441.090000	1045.600000	43819.388889	0.613780	19508.628988	0.000000	24096.941515	24096.941515
441.190000	1045.500000	44722.388889	0.613704	19492.371012	0.000000	25531.515951	25531.515951
441.290000	1045.400000	45967.000000	0.613629	19476.114204	0.000000	26550.589355	26550.589355
441.390000	1045.300000	46619.166667	0.613553	19459.857395	0.000000	27091.807997	27091.807997
441.490000	1045.200000	46344.444444	0.613478	19443.600586	0.000000	27109.083116	27109.083116
441.590000	1045.100000	45866.666667	0.613402	19427.343777	0.000000	26600.916992	26600.916992
441.690000	1045.000000	44994.722222	0.613327	19411.086968	0.000000	25611.371094	25611.371094
441.790000	1044.900000	43740.555556	0.613252	19394.830160	0.000000	24201.583713	24201.583713
441.890000	1044.800000	41776.888889	0.613176	19378.573351	0.000000	22453.388292	22453.388292
441.990000	1044.700000	39586.277778	0.613101	19362.316542	0.000000	20454.585829	20454.585829
442.090000	1044.600000	37536.611111	0.613025	19346.059733	0.000000	18316.690077	18316.690077
442.190000	1044.500000	34973.333333	0.612950	19329.802924	0.000000	16132.085015	16132.085015
442.290000	1044.400000	33083.722222	0.612874	19313.546115	0.000000	13981.206679	13981.206679
442.390000	1044.300000	31433.000000	0.612799	19297.289307	0.000000	11932.665636	11932.665636
442.490000	1044.200000	29744.055556	0.612723	19281.032498	0.000000	10037.152289	10037.152289
442.590000	1044.100000	27773.222222	0.612648	19264.775689	0.000000	8322.904053	8322.904053
442.690000	1044.000000	26504.722222	0.612573	19248.518880	0.000000	6805.765394	6805.765394
442.790000	1043.900000	25489.444444	0.612497	19232.262071	0.000000	5489.506863	5489.506863
442.890000	1043.800000	24763.222222	0.612422	19216.005263	0.000000	4376.493727	4376.493727
442.990000	1043.700000	23989.222222	0.612346	19199.748454	0.000000	3445.089803	3445.089803
443.090000	1043.600000	23599.833333	0.612271	19183.491645	0.000000	2677.807387	2677.807387
443.190000	1043.500000	22761.333333	0.612195	19167.234836	0.000000	2055.323218	2055.323218
443.290000	1043.400000	22563.055556	0.612120	19150.978027	0.000000	1560.025221	1560.025221
443.390000	1043.300000	22259.666667	0.612045	19134.721219	0.000000	1171.537269	1171.537269
443.490000	1043.200000	21753.222222	0.611969	19118.464410	0.000000	869.291865	869.291865
443.590000	1043.100000	21418.777778	0.611894	19102.207601	0.000000	637.208991	637.208991
443.690000	1043.000000	21199.000000	0.611818	19085.950792	0.000000	461.345455	461.345455
443.790000	1042.900000	21043.722222	0.611743	19069.692817	0.000000	331.343219	331.343219
443.890000	1042.800000	21010.277778	0.611667	19053.436008	0.000000	235.197878	235.197878
443.990000	1042.700000	20883.666667	0.611592	19037.179199	0.000000	164.937348	164.937348
444.090000	1042.600000	20511.000000	0.611517	19020.922390	0.000000	114.238607	114.238607
444.190000	1042.500000	20508.611111	0.611441	19004.665582	0.000000	78.351854	78.351854
444.290000	1042.400000	20666.277778	0.611366	18988.408773	0.000000	53.247265	53.247265
444.390000	1042.300000	20604.166667	0.611290	18972.151964	0.000000	35.750208	35.750208
444.490000	1042.200000	20291.222222	0.611215	18955.895155	0.000000	23.701886	23.701886
444.590000	1042.100000	20456.055556	0.611139	18939.638346	0.000000	15.510521	15.510521
444.690000	1042.000000	20293.611111	0.611064	18923.381538	0.000000	10.094661	10.094661
444.790000	1041.900000	20114.444444	0.610989	18907.124729	0.000000	6.490769	6.490769
444.890000	1041.800000	20312.722222	0.610913	18890.867920	0.000000	4.120156	4.120156
444.990000	1041.700000	20171.777778	0.610838	18874.611111	0.000000	2.580678	2.580678
445.090000	1041.600000	20534.888889	0.610762	18858.354302	0.000000	1.601805	1.601805
445.190000	1041.500000	20425.000000	0.610687	18842.097493	0.000000	0.986229	0.986229
445.290000	1041.400000	19854.055556	0.610611	18825.840685	0.000000	0.599446	0.599446
445.390000	1041.300000	20205.222222	0.610536	18809.583876	0.000000	0.359409	0.359409
445.490000	1041.200000	19892.277778	0.610460	18793.327067	0.000000	0.212428	0.212428
445.590000	1041.100000	19746.555556	0.610385	18777.070258	0.000000	0.125231	0.125231
445.690000	1041.000000	19823.000000	0.610310	18760.813449	0.000000	0.072890	0.072890
445.790000	1040.900000	20049.944444	0.610234	18744.556641	0.000000	0.041837	0.041837
445.890000	1040.800000	20030.833333	0.610159	18728.299832	0.000000	0.023664	0.023664
445.990000	1040.700000	19823.000000	0.610083	18712.043023	0.000000	0.013274	0.013274
446.090000	1040.600000	19756.111111	0.610008	18695.786214	0.000000	0.007396	0.007396
446.190000	1040.500000	19825.388889	0.609932	18679.529405	0.000000	0.004064	0.004064
446.290000	1040.400000	19956.777778	0.609857	18663.271430	0.000000	0.002200	0.002200
446.390000	1040.300000	19823.000000	0.609782	18647.014621	0.000000	0.001172	0.001172
446.490000	1040.200000	19667.722222	0.609706	18630.757812	0.000000	0.000625	0.000625
446.590000	1040.100000	19744.166667	0.609631	18614.501004	0.000000	0.000329	0.000329
446.690000	1040.000000	19447.944444	0.609555	18598.244195	0.000000	0.000171	0.000171
446.790000	1039.900000	19610.388889	0.609480	18581.987386	0.000000	0.000087	0.000087
446.890000	1039.800000	19438.388889	0.609404	18565.730577	0.000000	0.000044	0.000044
446.990000	1039.700000	19686.833333	0.609329	18549.473768	0.000000	0.000022	0.000022
447.090000	1039.600000	19548.277778	0.609254	18533.216960	0.000000	0.000011	0.000011
447.190000	1039.500000	19383.444444	0.609178	18516.960151	0.000000	0.000005	0.000005
447.290000	1039.400000	19459.888889	0.609103	18500.703342	0.000000	0.000003	0.000003
447.390000	1039.300000	19361.944444	0.609027	18484.446533	0.000000	0.000001	0.000001
447.490000	1039.200000	19218.611111	0.608952	18468.189724	0.000000	0.000001	0.000001
447.590000	1039.100000	19058.555556	0.608876	18451.932916	0.000000	0.000000	0.000000
447.690000	1039.000000	19168.444444	0.608801	18435.676107	0.000000	0.000000	0.000000
447.790000	1038.900000	19510.055556	0.608726	18419.419298	0.000000	0.000000	0.000000
447.890000	1038.800000	19302.222222	0.608650	18403.162489	0.000000	0.000000	0.000000
447.990000	1038.700000	19347.611111	0.608575	18386.905680	0.000000	0.000000	0.000000
448.090000	1038.600000	19352.388889	0.608499	18370.648872	0.000000	0.000000	0.000000
448.190000	1038.500000	19264.000000	0.608424	18354.392063	0.000000	0.000000	0.000000
448.290000	1038.400000	18721.722222	0.608348	18338.135254	0.000000	0.000000	0.000000
448.390000	1038.300000	19194.722222	0.608273	18321.878445	0.000000	0.000000	0.000000
448.490000	1038.200000	19266.388889	0.608197	18305.621636	0.000000	0.000000	0.000000
448.590000	1038.100000	19299.833333	0.608122	18289.364827	0.000000	0.000000	0.000000
448.690000	1038.000000	19111.111111	0.608047	18273.108019	0.000000	0.000000	0.000000
448.790000	1037.900000	18900.888889	0.607971	18256.851210	0.000000	0.000000	0.000000
448.890000	1037.800000	18755.166667	0.607896	18240.593235	0.000000	0.000000	0.000000
448.990000	1037.700000	18888.944444	0.607820	18224.336426	0.000000	0.000000	0.000000
449.090000	1037.600000	18867.444444	0.607745	18208.079617	0.000000	0.000000	0.000000
449.190000	1037.500000	18912.833333	0.607669	18191.822808	0.000000	0.000000	0.000000
449.290000	1037.400000	18917.611111	0.607594	18175.565999	0.000000	0.000000	0.000000
449.390000	1037.300000	19063.333333	0.607519	18159.309191	0.000000	0.000000	0.000000
449.490000	1037.200000	18798.166667	0.607443	18143.052382	0.000000	0.000000	0.000000
449.590000	1037.100000	18951.055556	0.607368	18126.795573	0.000000	0.000000	0.000000
449.690000	1037.000000	19025.111111	0.607292	18110.538764	0.000000	0.000000	0.000000
449.790000	1036.900000	18504.333333	0.607217	18094.281955	0.000000	0.000000	0.000000
449.890000	1036.800000	18248.722222	0.607141	18078.025146	0.000000	0.000000	0.000000
449.990000	1036.700000	18458.944444	0.607066	18061.768338	0.000000	0.000000	0.000000
450.090000	1036.600000	18222.444444	0.606991	18045.511529	0.000000	0.000000	0.000000
450.190000	1036.500000	18521.055556	0.606915	18029.254720	0.000000	0.000000	0.000000
450.290000	1036.400000	18822.055556	0.606840	18012.997911	0.000000	0.000000	0.000000
450.390000	1036.300000	18666.777778	0.606764	17996.741102	0.000000	0.000000	0.000000
450.490000	1036.200000	18315.611111	0.606689	17980.484294	0.000000	0.000000	0.000000
450.590000	1036.100000	18394.444444	0.606613	17964.227485	0.000000	0.000000	0.000000
450.690000	1036.000000	18669.166667	0.606538	17947.970676	0.000000	0.000000	0.000000
450.790000	1035.900000	18387.277778	0.606462	17931.713867	0.000000	0.000000	0.000000
450.890000	1035.800000	18578.388889	0.606387	17915.457058	0.000000	0.000000	0.000000
450.990000	1035.700000	18571.222222	0.606312	17899.200250	0.000000	0.000000	0.000000
451.090000	1035.600000	18325.166667	0.606236	17882.943441	0.000000	0.000000	0.000000
451.190000	1035.500000	18279.777778	0.606161	17866.686632	0.000000	0.000000	0.000000
451.290000	1035.400000	18358.611111	0.606085	17850.429823	0.000000	0.000000	0.000000
451.390000	1035.300000	18091.055556	0.606010	17834.171848	0.000000	0.000000	0.000000
451.490000	1035.200000	18332.333333	0.605934	17817.915039	0.000000	0.000000	0.000000
451.590000	1035.100000	17806.777778	0.605859	17801.658230	0.000000	0.000000	0.000000
451.690000	1035.000000	18038.500000	0.605784	17785.401421	0.000000	0.000000	0.000000
451.790000	1034.900000	17950.111111	0.605708	17769.144613	0.000000	0.000000	0.000000
451.890000	1034.800000	17942.944444	0.605633	17752.887804	0.000000	0.000000	0.000000
451.990000	1034.700000	18064.777778	0.605557	17736.630995	0.000000	0.000000	0.000000
452.090000	1034.600000	18148.388889	0.605482	17720.374186	0.000000	0.000000	0.000000
452.190000	1034.500000	18239.166667	0.605406	17704.117377	0.000000	0.000000	0.000000
452.290000	1034.400000	17668.222222	0.605331	17687.860569	0.000000	0.000000	0.000000
452.390000	1034.300000	17632.388889	0.605256	17671.603760	0.000000	0.000000	0.000000
452.490000	1034.200000	18002.666667	0.605180	17655.346951	0.000000	0.000000	0.000000
452.590000	1034.100000	17823.500000	0.605105	17639.090142	0.000000	0.000000	0.000000
452.690000	1034.000000	17544.000000	0.605029	17622.833333	0.000000	0.000000	0.000000
452.790000	1033.900000	17596.555556	0.604954	17606.576525	0.000000	0.000000	0.000000
452.890000	1033.800000	17668.222222	0.604878	17590.319716	0.000000	0.000000	0.000000
452.990000	1033.700000	17651.500000	0.604803	17574.062907	0.000000	0.000000	0.000000
453.090000	1033.600000	17813.944444	0.604728	17557.806098	0.000000	0.000000	0.000000
453.190000	1033.500000	17570.277778	0.604652	17541.549289	0.000000	0.000000	0.000000
453.290000	1033.400000	17637.166667	0.604577	17525.292480	0.000000	0.000000	0.000000
453.390000	1033.300000	17469.944444	0.604501	17509.035672	0.000000	0.000000	0.000000
453.490000	1033.200000	17297.944444	0.604426	17492.778863	0.000000	0.000000	0.000000
453.590000	1033.100000	17546.388889	0.604350	17476.522054	0.000000	0.000000	0.000000
453.690000	1033.000000	17458.000000	0.604275	17460.265245	0.000000	0.000000	0.000000
453.790000	1032.900000	17587.000000	0.604199	17444.008436	0.000000	0.000000	0.000000
453.890000	1032.800000	17474.722222	0.604124	17427.751628	0.000000	0.000000	0.000000
453.990000	1032.700000	17718.388889	0.604049	17411.493652	0.000000	0.000000	0.000000
454.090000	1032.600000	17649.111111	0.603973	17395.236844	0.000000	0.000000	0.000000
454.190000	1032.500000	17068.611111	0.603898	17378.980035	0.000000	0.000000	0.000000
454.290000	1032.400000	17400.666667	0.603822	17362.723226	0.000000	0.000000	0.000000
454.390000	1032.300000	17357.666667	0.603747	17346.466417	0.000000	0.000000	0.000000
454.490000	1032.200000	16977.833333	0.603671	17330.209608	0.000000	0.000000	0.000000
454.590000	1032.100000	17410.222222	0.603596	17313.952799	0.000000	0.000000	0.000000
454.690000	1032.000000	17109.222222	0.603521	17297.695991	0.000000	0.000000	0.000000
454.790000	1031.900000	17176.111111	0.603445	17281.439182	0.000000	0.000000	0.000000
454.890000	1031.800000	16968.277778	0.603370	17265.182373	0.000000	0.000000	0.000000
454.990000	1031.700000	17011.277778	0.603294	17248.925564	0.000000	0.000000	0.000000
455.090000	1031.600000	17133.111111	0.603219	17232.668755	0.000000	0.000000	0.000000
455.190000	1031.500000	17274.055556	0.603143	17216.411947	0.000000	0.000000	0.000000
455.290000	1031.400000	17429.333333	0.603068	17200.155138	0.000000	0.000000	0.000000
455.390000	1031.300000	17092.500000	0.602993	17183.898329	0.000000	0.000000	0.000000
455.490000	1031.200000	16982.611111	0.602917	17167.641520	0.000000	0.000000	0.000000
455.590000	1031.100000	16987.388889	0.602842	17151.384711	0.000000	0.000000	0.000000
455.690000	1031.000000	16765.222222	0.602766	17135.127903	0.000000	0.000000	0.000000
455.790000	1030.900000	16977.833333	0.602691	17118.871094	0.000000	0.000000	0.000000
455.890000	1030.800000	16848.833333	0.602615	17102.614285	0.000000	0.000000	0.000000
455.990000	1030.700000	16698.333333	0.602540	17086.357476	0.000000	0.000000	0.000000
456.090000	1030.600000	16519.166667	0.602465	17070.100667	0.000000	0.000000	0.000000
456.190000	1030.500000	16485.722222	0.602389	17053.843859	0.000000	0.000000	0.000000
456.290000	1030.400000	16282.666667	0.602314	17037.587050	0.000000	0.000000	0.000000
456.390000	1030.300000	16576.500000	0.602238	17021.330241	0.000000	0.000000	0.000000
456.490000	1030.200000	16213.388889	0.602163	17005.072266	0.000000	0.000000	0.000000
456.590000	1030.100000	16337.611111	0.602087	16988.815457	0.000000	0.000000	0.000000
456.690000	1030.000000	16275.500000	0.602012	16972.558648	0.000000	0.000000	0.000000
456.790000	1029.900000	16125.000000	0.601936	16956.301839	0.000000	0.000000	0.000000
456.890000	1029.800000	16201.444444	0.601861	16940.045030	0.000000	0.000000	0.000000
456.990000	1029.700000	15938.666667	0.601786	16923.788222	0.000000	0.000000	0.000000
457.090000	1029.600000	16022.277778	0.601710	16907.531413	0.000000	0.000000	0.000000
457.190000	1029.500000	15795.333333	0.601635	16891.274604	0.000000	0.000000	0.000000
457.290000	1029.400000	15790.555556	0.601559	16875.017795	0.000000	0.000000	0.000000
457.390000	1029.300000	15821.611111	0.601484	16858.760986	0.000000	0.000000	0.000000
457.490000	1029.200000	15926.722222	0.601408	16842.504178	0.000000	0.000000	0.000000
457.590000	1029.100000	15697.388889	0.601333	16826.247369	0.000000	0.000000	0.000000
457.690000	1029.000000	15847.888889	0.601258	16809.990560	0.000000	0.000000	0.000000
457.790000	1028.900000	15855.055556	0.601182	16793.733751	0.000000	0.000000	0.000000
457.890000	1028.800000	15623.333333	0.601107	16777.476942	0.000000	0.000000	0.000000
457.990000	1028.700000	15484.777778	0.601031	16761.220133	0.000000	0.000000	0.000000
458.090000	1028.600000	15367.722222	0.600956	16744.963325	0.000000	0.000000	0.000000
458.190000	1028.500000	15131.222222	0.600880	16728.706516	0.000000	0.000000	0.000000
458.290000	1028.400000	15212.444444	0.600805	16712.449707	0.000000	0.000000	0.000000
458.390000	1028.300000	15303.222222	0.600730	16696.192898	0.000001	0.000000	0.000001
458.490000	1028.200000	15327.111111	0.600654	16679.936089	0.000001	0.000000	0.000001
458.590000	1028.100000	15372.500000	0.600579	16663.679281	0.000003	0.000000	0.000003
458.690000	1028.000000	15023.722222	0.600503	16647.422472	0.000006	0.000000	0.000006
458.790000	1027.900000	15353.388889	0.600428	16631.165663	0.000013	0.000000	0.000013
458.890000	1027.800000	15076.277778	0.600352	16614.908854	0.000026	0.000000	0.000026
458.990000	1027.700000	15002.222222	0.600277	16598.652045	0.000052	0.000000	0.000052
459.090000	1027.600000	15069.111111	0.600202	16582.394070	0.000103	0.000000	0.000103
459.190000	1027.500000	14997.444444	0.600126	16566.137261	0.000203	0.000000	0.000203
459.290000	1027.400000	15095.388889	0.600051	16549.880452	0.000395	0.000000	0.000395
459.390000	1027.300000	15226.777778	0.599975	16533.623644	0.000760	0.000000	0.000760
459.490000	1027.200000	14999.833333	0.599900	16517.366835	0.001437	0.000000	0.001437
459.590000	1027.100000	14978.333333	0.599824	16501.110026	0.002697	0.000000	0.002697
459.690000	1027.000000	14973.555556	0.599749	16484.853217	0.005038	0.000000	0.005038
459.790000	1026.900000	15362.944444	0.599673	16468.596408	0.009267	0.000000	0.009267
459.890000	1026.800000	15257.833333	0.599598	16452.339600	0.016797	0.000000	0.016797
459.990000	1026.700000	14866.055556	0.599552	16436.082791	0.030090	0.000000	0.030090
460.090000	1026.600000	15186.166667	0.599514	16419.825982	0.053525	0.000000	0.053525
460.190000	1026.500000	15100.166667	0.599476	16403.569173	0.094247	0.000000	0.094247
460.290000	1026.400000	15035.666667	0.599438	16387.312364	0.163572	0.000000	0.163572
460.390000	1026.300000	15224.388889	0.599399	16371.055556	0.280012	0.000000	0.280012
460.490000	1026.200000	15107.333333	0.599361	16354.798747	0.474736	0.000000	0.474736
460.590000	1026.100000	15420.277778	0.599323	16338.541938	0.800122	0.000000	0.800122
460.690000	1026.000000	15391.611111	0.599285	16322.285129	1.329641	0.000000	1.329641
460.790000	1025.900000	15219.611111	0.599247	16306.028320	2.179987	0.000000	2.179987
460.890000	1025.800000	15319.944444	0.599208	16289.771512	3.533223	0.000000	3.533223
460.990000	1025.700000	15339.055556	0.599170	16273.514703	5.679274	0.000000	5.679274
461.090000	1025.600000	15687.833333	0.599132	16257.257894	9.035840	0.000000	9.035840
461.190000	1025.500000	15580.333333	0.599094	16241.001085	14.187765	0.000000	14.187765
461.290000	1025.400000	16012.722222	0.599055	16224.744276	21.995270	0.000000	21.995270
461.390000	1025.300000	16206.222222	0.599017	16208.487467	33.752410	0.000000	33.752410
461.490000	1025.200000	15898.055556	0.598979	16192.230659	51.408352	0.000000	51.408352
461.590000	1025.100000	15819.222222	0.598941	16175.973850	77.296545	0.000000	77.296545
461.690000	1025.000000	16323.277778	0.598903	16159.715875	114.778017	0.000000	114.778017
461.790000	1024.900000	16633.833333	0.598864	16143.459066	168.512698	0.000000	168.512698
461.890000	1024.800000	16636.222222	0.598826	16127.202257	245.114759	0.000000	245.114759
461.990000	1024.700000	17011.277778	0.598788	16110.945448	352.830607	0.000000	352.830607
462.090000	1024.600000	17238.222222	0.598750	16094.688639	501.662475	0.000000	501.662475
462.190000	1024.500000	17598.944444	0.598711	16078.431831	704.727107	0.000000	704.727107
462.290000	1024.400000	17890.388889	0.598673	16062.175022	979.404348	0.000000	979.404348
462.390000	1024.300000	18425.500000	0.598635	16045.918213	1348.813266	0.000000	1348.813266
462.490000	1024.200000	18922.388889	0.598597	16029.661404	1834.842655	0.000000	1834.842655
462.590000	1024.100000	18884.166667	0.598559	16013.404595	2465.899061	0.000000	2465.899061
462.690000	1024.000000	19975.888889	0.598520	15997.147786	3275.589505	0.000000	3275.589505
462.790000	1023.900000	20862.166667	0.598482	15980.890978	4304.652676	0.000000	4304.652676
462.890000	1023.800000	21693.500000	0.598444	15964.634169	5592.397637	0.000000	5592.397637
462.990000	1023.700000	23074.277778	0.598406	15948.377360	7174.424140	0.000000	7174.424140
463.090000	1023.600000	24627.055556	0.598367	15932.120551	9088.269992	0.000000	9088.269992
463.190000	1023.500000	26409.166667	0.598329	15915.863742	11370.516222	0.000000	11370.516222
463.290000	1023.400000	29130.111111	0.598291	15899.606934	14054.830648	0.000000	14054.830648
463.390000	1023.300000	31564.388889	0.598253	15883.350125	17136.134549	0.000000	17136.134549
463.490000	1023.200000	34615.000000	0.598215	15867.093316	20602.458984	0.000000	20602.458984
463.590000	1023.100000	38501.722222	0.598176	15850.836507	24417.913466	0.000000	24417.913466
463.690000	1023.000000	42085.055556	0.598138	15834.579698	28518.093641	0.000000	28518.093641
463.790000	1022.900000	46585.722222	0.598100	15818.322890	32795.765462	0.000000	32795.765462
463.890000	1022.800000	51009.944444	0.598062	15802.066081	37110.504720	0.000000	37110.504720
463.990000	1022.700000	55417.444444	0.598023	15785.809272	41298.499891	0.000000	41298.499891
464.090000	1022.600000	59471.388889	0.597985	15769.552463	45168.938477	0.000000	45168.938477
464.190000	1022.500000	63546.833333	0.597947	15753.294488	48509.785590	0.000000	48509.785590
464.290000	1022.400000	67478.944444	0.597909	15737.037679	51149.022569	0.000000	51149.022569
464.390000	1022.300000	69194.166667	0.597871	15720.780870	52932.169488	0.000000	52932.169488
464.490000	1022.200000	69468.888889	0.597832	15704.524061	53744.023112	0.000000	53744.023112
464.590000	1022.100000	69729.277778	0.597794	15688.267253	53514.181207	0.000000	53514.181207
464.690000	1022.000000	68023.611111	0.597756	15672.010444	52262.571398	0.000000	52262.571398
464.790000	1021.900000	65973.944444	0.597718	15655.753635	50086.573568	0.000000	50086.573568
464.890000	1021.800000	62197.111111	0.597679	15639.496826	47117.553277	0.000000	47117.553277
464.990000	1021.700000	57873.222222	0.597641	15623.240017	43521.505642	0.000000	43521.505642
465.090000	1021.600000	53640.111111	0.597603	15606.983209	39483.485569	0.000000	39483.485569
465.190000	1021.500000	49681.722222	0.597565	15590.726400	35217.144640	0.000000	35217.144640
465.290000	1021.400000	44457.222222	0.597526	15574.469591	30899.197645	0.000000	30899.197645
465.390000	1021.300000	40515.555556	0.597488	15558.212782	26683.177355	0.000000	26683.177355
465.490000	1021.200000	36490.277778	0.597450	15541.955973	22696.401747	0.000000	22696.401747
465.590000	1021.100000	33368.000000	0.597412	15525.699164	19028.293186	0.000000	19028.293186
465.690000	1021.000000	30042.666667	0.597374	15509.442356	15728.098009	0.000000	15728.098009
465.790000	1020.900000	27305.000000	0.597335	15493.185547	12821.155002	0.000000	12821.155002
465.890000	1020.800000	25147.833333	0.597297	15476.928738	10313.698839	0.000000	10313.698839
465.990000	1020.700000	23697.777778	0.597259	15460.671929	8199.510010	0.000000	8199.510010
466.090000	1020.600000	22348.055556	0.597221	15444.415120	6436.324544	0.000000	6436.324544
466.190000	1020.500000	21046.111111	0.597182	15428.158312	4988.899916	0.000000	4988.899916
466.290000	1020.400000	19968.722222	0.597144	15411.901503	3819.597419	0.000000	3819.597419
466.390000	1020.300000	19032.277778	0.597106	15395.644694	2892.344014	0.000000	2892.344014
466.490000	1020.200000	18322.777778	0.597068	15379.387885	2166.509928	0.000000	2166.509928
466.590000	1020.100000	17873.666667	0.597030	15363.131076	1603.344537	0.000000	1603.344537
466.690000	1020.000000	17307.500000	0.596991	15346.874268	1172.169484	0.000000	1172.169484
466.790000	1019.900000	16953.944444	0.596953	15330.616292	847.066698	0.000000	847.066698
466.890000	1019.800000	16652.944444	0.596915	15314.359484	606.939732	0.000000	606.939732
466.990000	1019.700000	16433.166667	0.596877	15298.102675	429.721692	0.000000	429.721692
467.090000	1019.600000	15960.166667	0.596838	15281.845866	300.566573	0.000000	300.566573
467.190000	1019.500000	16031.833333	0.596800	15265.589057	207.728991	0.000000	207.728991
467.290000	1019.400000	16058.111111	0.596762	15249.332248	142.197339	0.000000	142.197339
467.390000	1019.300000	15738.000000	0.596724	15233.075439	96.403956	0.000000	96.403956
467.490000	1019.200000	15463.277778	0.596686	15216.818631	64.557844	0.000000	64.557844
467.590000	1019.100000	15379.666667	0.596647	15200.561822	42.687032	0.000000	42.687032
467.690000	1019.000000	15315.166667	0.596609	15184.305013	27.894365	0.000000	27.894365
467.790000	1018.900000	15222.000000	0.596571	15168.048204	18.114795	0.000000	18.114795
467.890000	1018.800000	14930.555556	0.596533	15151.791395	11.617424	0.000000	11.617424
467.990000	1018.700000	14880.388889	0.596494	15135.534587	7.354691	0.000000	7.354691
468.090000	1018.600000	15119.277778	0.596456	15119.277778	4.597379	0.000000	4.597379
468.190000	1018.500000	15159.888889	0.596418	14966.600016	2.848835	0.000000	2.848835
468.290000	1018.400000	14980.722222	0.596380	14912.533908	1.749888	0.000000	1.749888
468.390000	1018.300000	14782.444444	0.596342	14853.002984	1.060752	0.000000	1.060752
468.490000	1018.200000	14684.500000	0.596303	14790.681912	0.634215	0.000000	0.634215
468.590000	1018.100000	14746.611111	0.596265	14729.450304	0.374458	0.000000	0.374458
468.690000	1018.000000	14713.166667	0.596227	14671.905843	0.220309	0.000000	0.220309
468.790000	1017.900000	14617.611111	0.596189	14621.834825	0.127883	0.000000	0.127883
468.890000	1017.800000	14448.000000	0.596150	14581.510661	0.073195	0.000000	0.073195
468.990000	1017.700000	14517.277778	0.596112	14547.845757	0.041321	0.000000	0.041321
469.090000	1017.600000	14596.111111	0.596074	14518.950467	0.023147	0.000000	0.023147
469.190000	1017.500000	14459.944444	0.596036	14494.211236	0.012867	0.000000	0.012867
469.290000	1017.400000	14457.555556	0.595998	14471.907552	0.007051	0.000000	0.007051
469.390000	1017.300000	14400.222222	0.595959	14446.461453	0.003806	0.000000	0.003806
469.490000	1017.200000	14663.000000	0.595921	14421.693061	0.002026	0.000000	0.002026
469.590000	1017.100000	14658.222222	0.595883	14400.317871	0.001079	0.000000	0.001079
469.690000	1017.000000	14163.722222	0.595845	14383.308702	0.000566	0.000000	0.000566
469.790000	1016.900000	14424.111111	0.595806	14370.092828	0.000292	0.000000	0.000292
