# Supplementary material for: Influence of the magnetic field on bandgap and chemical composition of zinc thin films prepared by sparking discharge process
Source: Sci Rep. 2020 Jan 29;10:1388. doi: 10.1038/s41598-020-58183-4 (PMC6989455; doi:10.1038/s41598-020-58183-4)
Supplement: Supplementary file 5 — Related Manuscript File. [file 41598_2020_58183_MOESM5_ESM.zip › XPS_7-3-2019_Stefan/XPS_7-3-2019_E4/4_ZnN2-0.4T_ITO_Etch/C 1s]

Dataset C 1s:10(7-3-2019_E4)
Dwell Time (s)	0.250000
Number of sweeps	3
Kinetic Energy(eV)	Binding Energy(eV)	Intensity(cps)	Transmission Value	Background(cps)	C 1s(cps)	C 1s(cps)	C 1s(cps)	Envelope(cps)
1183.490000	303.200000	1272.000000	0.567324	1277.045329	0.000000	0.000000	0.000000	0.000000
1183.590000	303.100000	1262.666667	0.567304	1281.888021	0.000000	0.000000	0.000000	0.000000
1183.690000	303.000000	1256.000000	0.567284	1288.149333	0.000000	0.000000	0.000000	0.000000
1183.790000	302.900000	1316.000000	0.567264	1295.073812	0.000000	0.000000	0.000000	0.000000
1183.890000	302.800000	1332.000000	0.567243	1300.880046	0.000000	0.000000	0.000000	0.000000
1183.990000	302.700000	1329.333333	0.567223	1304.800049	0.000000	0.000000	0.000000	0.000000
1184.090000	302.600000	1302.666667	0.567203	1306.172445	0.000000	0.000000	0.000000	0.000000
1184.190000	302.500000	1297.333333	0.567183	1305.232015	0.000000	0.000000	0.000000	0.000000
1184.290000	302.400000	1294.666667	0.567162	1302.837321	0.000000	0.000000	0.000000	0.000000
1184.390000	302.300000	1384.000000	0.567142	1298.897786	0.000000	0.000000	0.000000	0.000000
1184.490000	302.200000	1325.333333	0.567122	1293.861328	0.000000	0.000000	0.000000	0.000000
1184.590000	302.100000	1286.666667	0.567101	1287.760010	0.000000	0.000000	0.000000	0.000000
1184.690000	302.000000	1297.333333	0.567081	1281.468506	0.000000	0.000000	0.000000	0.000000
1184.790000	301.900000	1237.333333	0.567061	1274.565348	0.000000	0.000000	0.000000	0.000000
1184.890000	301.800000	1276.000000	0.567041	1268.197347	0.000000	0.000000	0.000000	0.000000
1184.990000	301.700000	1312.000000	0.567020	1262.076416	0.000000	0.000000	0.000000	0.000000
1185.090000	301.600000	1270.666667	0.567000	1256.959961	0.000000	0.000000	0.000000	0.000000
1185.190000	301.500000	1260.000000	0.566980	1251.888021	0.000000	0.000000	0.000000	0.000000
1185.290000	301.400000	1253.333333	0.566960	1248.074626	0.000000	0.000000	0.000000	0.000000
1185.390000	301.300000	1214.666667	0.566939	1245.098633	0.000000	0.000000	0.000000	0.000000
1185.490000	301.200000	1242.666667	0.566919	1243.823975	0.000000	0.000000	0.000000	0.000000
1185.590000	301.100000	1306.666667	0.566899	1243.519613	0.000000	0.000000	0.000000	0.000000
1185.690000	301.000000	1280.000000	0.566878	1244.836100	0.000000	0.000000	0.000000	0.000000
1185.790000	300.900000	1222.666667	0.566858	1246.344238	0.000000	0.000000	0.000000	0.000000
1185.890000	300.800000	1265.333333	0.566838	1248.038574	0.000000	0.000000	0.000000	0.000000
1185.990000	300.700000	1254.666667	0.566818	1249.204508	0.000000	0.000000	0.000000	0.000000
1186.090000	300.600000	1238.666667	0.566797	1250.157959	0.000000	0.000000	0.000000	0.000000
1186.190000	300.500000	1322.666667	0.566777	1250.632161	0.000000	0.000000	0.000000	0.000000
1186.290000	300.400000	1226.666667	0.566757	1251.096598	0.000000	0.000000	0.000000	0.000000
1186.390000	300.300000	1249.333333	0.566737	1250.516520	0.000000	0.000000	0.000000	0.000000
1186.490000	300.200000	1284.000000	0.566716	1248.726562	0.000000	0.000000	0.000000	0.000000
1186.590000	300.100000	1241.333333	0.566696	1245.762858	0.000000	0.000000	0.000000	0.000000
1186.690000	300.000000	1257.333333	0.566676	1241.209473	0.000000	0.000000	0.000000	0.000000
1186.790000	299.900000	1232.000000	0.566655	1235.738281	0.000000	0.000000	0.000000	0.000000
1186.890000	299.800000	1225.333333	0.566635	1231.007975	0.000000	0.000000	0.000000	0.000000
1186.990000	299.700000	1201.333333	0.566615	1227.962646	0.000000	0.000000	0.000000	0.000000
1187.090000	299.600000	1266.666667	0.566595	1226.373372	0.000000	0.000000	0.000000	0.000000
1187.190000	299.500000	1258.666667	0.566574	1227.402669	0.000000	0.000000	0.000000	0.000000
1187.290000	299.400000	1186.666667	0.566554	1230.005371	0.000000	0.000000	0.000000	0.000000
1187.390000	299.300000	1277.333333	0.566534	1233.440023	0.000000	0.000000	0.000000	0.000000
1187.490000	299.200000	1285.333333	0.566514	1236.444417	0.000000	0.000000	0.000000	0.000000
1187.590000	299.100000	1250.666667	0.566493	1239.392008	0.000000	0.000000	0.000000	0.000000
1187.690000	299.000000	1241.333333	0.566473	1240.778646	0.000000	0.000000	0.000000	0.000000
1187.790000	298.900000	1236.000000	0.566453	1240.305745	0.000000	0.000000	0.000000	0.000000
1187.890000	298.800000	1274.666667	0.566432	1237.637370	0.000000	0.000000	0.000000	0.000000
1187.990000	298.700000	1229.333333	0.566412	1233.743978	0.000000	0.000000	0.000000	0.000000
1188.090000	298.600000	1272.000000	0.566392	1228.039144	0.000000	0.000000	0.000000	0.000000
1188.190000	298.500000	1252.000000	0.566372	1221.877360	0.000000	0.000000	0.000000	0.000000
1188.290000	298.400000	1192.000000	0.566351	1217.263997	0.000000	0.000000	0.000000	0.000000
1188.390000	298.300000	1180.000000	0.566331	1214.811686	0.000000	0.000000	0.000000	0.000000
1188.490000	298.200000	1205.333333	0.566311	1213.597656	0.000000	0.000000	0.000000	0.000000
1188.590000	298.100000	1228.000000	0.566291	1214.245361	0.000000	0.000000	0.000000	0.000000
1188.690000	298.000000	1217.333333	0.566270	1215.901449	0.000000	0.000000	0.000000	0.000000
1188.790000	297.900000	1224.000000	0.566250	1216.635254	0.000000	0.000000	0.000000	0.000000
1188.890000	297.800000	1244.000000	0.566230	1216.001139	0.000000	0.000000	0.000000	0.000000
1188.990000	297.700000	1284.000000	0.566209	1215.650716	0.000000	0.000000	0.000000	0.000000
1189.090000	297.600000	1166.666667	0.566189	1215.399089	0.000000	0.000000	0.000000	0.000000
1189.190000	297.500000	1269.333333	0.566169	1215.312581	0.000000	0.000000	0.000000	0.000000
1189.290000	297.400000	1225.333333	0.566149	1215.913900	0.000000	0.000000	0.000000	0.000000
1189.390000	297.300000	1225.333333	0.566128	1216.731283	0.000000	0.000000	0.000000	0.000000
1189.490000	297.200000	1213.333333	0.566108	1215.780762	0.000000	0.000000	0.000000	0.000000
1189.590000	297.100000	1240.000000	0.566088	1212.756592	0.000000	0.000000	0.000000	0.000000
1189.690000	297.000000	1222.666667	0.566067	1207.950195	0.000000	0.000000	0.000000	0.000000
1189.790000	296.900000	1258.666667	0.566047	1201.735107	0.000000	0.000000	0.000000	0.000000
1189.890000	296.800000	1189.333333	0.566027	1195.946696	0.000000	0.000000	0.000000	0.000000
1189.990000	296.700000	1130.666667	0.566033	1192.110189	0.000000	0.000000	0.000000	0.000000
1190.090000	296.600000	1200.000000	0.566045	1190.765055	0.000000	0.000000	0.000000	0.000000
1190.190000	296.500000	1201.333333	0.566057	1191.811523	0.000000	0.000000	0.000000	0.000000
1190.290000	296.400000	1197.333333	0.566070	1195.132406	0.000000	0.000000	0.000000	0.000000
1190.390000	296.300000	1182.666667	0.566082	1198.893066	0.000000	0.000000	0.000000	0.000000
1190.490000	296.200000	1200.000000	0.566095	1201.866618	0.000000	0.000000	0.000000	0.000000
1190.590000	296.100000	1237.333333	0.566107	1203.274658	0.000000	0.000000	0.000000	0.000000
1190.690000	296.000000	1218.666667	0.566119	1203.285319	0.000000	0.000000	0.000000	0.000000
1190.790000	295.900000	1192.000000	0.566132	1201.823975	0.000000	0.000000	0.000000	0.000000
1190.890000	295.800000	1190.666667	0.566144	1199.562663	0.000000	0.000000	0.000000	0.000000
1190.990000	295.700000	1192.000000	0.566156	1197.162679	0.000000	0.000000	0.000000	0.000000
1191.090000	295.600000	1198.666667	0.566169	1195.562663	0.000000	0.000000	0.000000	0.000000
1191.190000	295.500000	1177.333333	0.566181	1193.973307	0.000000	0.000000	0.000000	0.000000
1191.290000	295.400000	1209.333333	0.566193	1192.319987	0.000000	0.000000	0.000000	0.000000
1191.390000	295.300000	1204.000000	0.566206	1190.476888	0.000000	0.000000	0.000000	0.000000
1191.490000	295.200000	1190.666667	0.566218	1188.657227	0.000000	0.000000	0.000000	0.000000
1191.590000	295.100000	1166.666667	0.566231	1186.103678	0.000000	0.000000	0.000000	0.000000
1191.690000	295.000000	1194.666667	0.566243	1183.968424	0.000000	0.000000	0.000000	0.000000
1191.790000	294.900000	1150.666667	0.566255	1181.653971	0.000000	0.000000	0.000000	0.000000
1191.890000	294.800000	1213.333333	0.566268	1179.079102	0.000000	0.000000	0.000000	0.000000
1191.990000	294.700000	1234.666667	0.566280	1175.582601	0.000000	0.000000	0.000000	0.000000
1192.090000	294.600000	1168.000000	0.566292	1171.527100	0.000000	0.000000	0.000000	0.000000
1192.190000	294.500000	1176.000000	0.566305	1166.315267	0.000000	0.000000	0.000000	0.000000
1192.290000	294.400000	1160.000000	0.566317	1161.259033	0.000000	0.000000	0.000000	0.000000
1192.390000	294.300000	1144.000000	0.566329	1156.781006	0.000000	0.000000	0.000000	0.000000
1192.490000	294.200000	1150.666667	0.566342	1154.193197	0.000000	0.000000	0.000000	0.000000
1192.590000	294.100000	1120.000000	0.566354	1153.143473	0.000000	0.000000	0.000000	0.000000
1192.690000	294.000000	1166.666667	0.566366	1153.333333	0.000000	0.000000	0.000000	0.000000
1192.790000	293.900000	1162.666667	0.566379	1153.813314	0.000000	0.000000	0.000000	0.000000
1192.890000	293.800000	1160.000000	0.566391	1154.111979	0.000000	0.000000	0.000000	0.000000
1192.990000	293.700000	1154.666667	0.566404	1152.309326	0.000000	0.000000	0.000000	0.000000
1193.090000	293.600000	1186.666667	0.566416	1149.226644	0.000000	0.000000	0.000000	0.000000
1193.190000	293.500000	1122.666667	0.566428	1145.002686	0.000000	0.000000	0.000000	0.000000
1193.290000	293.400000	1121.333333	0.566441	1140.213298	0.000000	0.000000	0.000000	0.000000
1193.390000	293.300000	1142.666667	0.566453	1135.125326	0.000000	0.000000	0.000000	0.000000
1193.490000	293.200000	1133.333333	0.566465	1131.349284	0.000000	0.000000	0.000000	0.000000
1193.590000	293.100000	1197.333333	0.566478	1128.053304	0.000000	0.000000	0.000000	0.000000
1193.690000	293.000000	1146.666667	0.566490	1127.039958	0.000000	0.000000	0.000001	0.000001
1193.790000	292.900000	1053.333333	0.566502	1127.477295	0.000000	0.000000	0.000002	0.000002
1193.890000	292.800000	1164.000000	0.566515	1129.834635	0.000000	0.000000	0.000004	0.000004
1193.990000	292.700000	1120.000000	0.566527	1133.568034	0.000000	0.000000	0.000010	0.000010
1194.090000	292.600000	1145.333333	0.566539	1139.263997	0.000000	0.000000	0.000023	0.000023
1194.190000	292.500000	1134.666667	0.566552	1143.861328	0.000000	0.000000	0.000054	0.000054
1194.290000	292.400000	1184.000000	0.566564	1148.490641	0.000000	0.000000	0.000122	0.000122
1194.390000	292.300000	1120.000000	0.566577	1151.957357	0.000000	0.000000	0.000271	0.000271
1194.490000	292.200000	1173.333333	0.566589	1153.760010	0.000000	0.000000	0.000589	0.000589
1194.590000	292.100000	1170.666667	0.566601	1153.119954	0.000000	0.000000	0.001256	0.001256
1194.690000	292.000000	1160.000000	0.566614	1151.701335	0.000000	0.000000	0.002622	0.002622
1194.790000	291.900000	1130.666667	0.566626	1148.063965	0.000000	0.000000	0.005364	0.005364
1194.890000	291.800000	1152.000000	0.566638	1142.442627	0.000000	0.000000	0.010751	0.010751
1194.990000	291.700000	1144.000000	0.566651	1144.000000	0.000000	0.000000	0.021111	0.021111
1195.090000	291.600000	1141.333333	0.566663	1143.220947	0.000000	0.000000	0.040616	0.040616
1195.190000	291.500000	1125.333333	0.566675	1142.441976	0.000000	0.000000	0.076571	0.076571
1195.290000	291.400000	1160.000000	0.566688	1141.662923	0.000000	0.000000	0.141452	0.141452
1195.390000	291.300000	1080.000000	0.566700	1140.883870	0.000000	0.000000	0.256066	0.256066
1195.490000	291.200000	1061.333333	0.566712	1140.104899	0.000000	0.000000	0.454265	0.454265
1195.590000	291.100000	1073.333333	0.566725	1139.325846	0.000000	0.000000	0.789752	0.789752
1195.690000	291.000000	1198.666667	0.566737	1138.546794	0.000000	0.000000	1.345559	1.345559
1195.790000	290.900000	1164.000000	0.566750	1137.767822	0.000000	0.000000	2.246695	2.246695
1195.890000	290.800000	1220.000000	0.566762	1136.988770	0.000000	0.000000	3.676257	3.676257
1195.990000	290.700000	1150.666667	0.566774	1136.209717	0.000000	0.000000	5.894768	5.894768
1196.090000	290.600000	1177.333333	0.566787	1135.430745	0.000000	0.000001	9.261711	9.261712
1196.190000	290.500000	1169.333333	0.566799	1134.651693	0.000000	0.000001	14.256877	14.256878
1196.290000	290.400000	1176.000000	0.566811	1133.872640	0.000000	0.000004	21.497464	21.497467
1196.390000	290.300000	1253.333333	0.566824	1133.093669	0.000000	0.000009	31.744642	31.744649
1196.490000	290.200000	1208.000000	0.566836	1132.314616	0.000000	0.000021	45.890925	45.890945
1196.590000	290.100000	1185.333333	0.566848	1131.535563	0.000000	0.000048	64.917720	64.917765
1196.690000	290.000000	1214.666667	0.566861	1130.756592	0.000000	0.000109	89.811422	89.811534
1196.790000	289.900000	1257.333333	0.566873	1129.977539	0.000000	0.000243	121.428080	121.428324
1196.890000	289.800000	1312.000000	0.566885	1129.198486	0.000000	0.000527	160.302694	160.303223
1196.990000	289.700000	1288.000000	0.566898	1128.419515	0.000000	0.001122	206.411275	206.412394
1197.090000	289.600000	1442.666667	0.566910	1127.640462	0.000000	0.002340	258.913839	258.916178
1197.190000	289.500000	1469.333333	0.566923	1126.861410	0.000000	0.004781	315.932373	315.937154
1197.290000	289.400000	1470.666667	0.566935	1126.082438	0.000000	0.009568	374.443319	374.452881
1197.390000	289.300000	1536.000000	0.566947	1125.303385	0.000000	0.018763	430.375895	430.394653
1197.490000	289.200000	1608.000000	0.566960	1124.524333	0.000000	0.036050	478.986043	479.022095
1197.590000	289.100000	1602.666667	0.566972	1123.745280	0.000000	0.067869	515.508341	515.576213
1197.690000	289.000000	1650.666667	0.566984	1122.966309	0.000001	0.125204	535.982503	536.107707
1197.790000	288.900000	1621.333333	0.566997	1122.187256	0.000003	0.226342	538.037638	538.263997
1197.890000	288.800000	1666.666667	0.567009	1121.408203	0.000007	0.400982	521.423625	521.824626
1197.990000	288.700000	1596.000000	0.567021	1120.629232	0.000019	0.696160	488.084351	488.780518
1198.090000	288.600000	1644.000000	0.567034	1119.850179	0.000048	1.184463	441.693766	442.878296
1198.190000	288.500000	1522.666667	0.567046	1119.071126	0.000120	1.974978	386.917399	388.892497
1198.290000	288.400000	1393.333333	0.567058	1118.292155	0.000294	3.227163	328.571452	331.798910
1198.390000	288.300000	1380.000000	0.567071	1117.513102	0.000701	5.167445	270.918315	276.086466
1198.490000	288.200000	1366.666667	0.567083	1116.734049	0.001628	8.107562	217.228190	225.337382
1198.590000	288.100000	1305.333333	0.567096	1115.955078	0.003690	12.462577	169.624959	182.091227
1198.690000	288.000000	1280.000000	0.567108	1115.176025	0.008182	18.764973	129.156972	147.930125
1198.790000	287.900000	1294.666667	0.567120	1114.396973	0.017821	27.669339	96.002248	123.689412
1198.890000	287.800000	1342.666667	0.567133	1113.618001	0.037866	39.940229	69.724019	109.702118
1198.990000	287.700000	1320.000000	0.567145	1112.838949	0.078482	56.413961	49.516332	106.008769
1199.090000	287.600000	1286.666667	0.567157	1112.059896	0.158746	77.924606	34.406525	112.489878
1199.190000	287.500000	1190.666667	0.567170	1111.280924	0.313505	105.185852	23.402565	128.901927
1199.290000	287.400000	1253.333333	0.567182	1110.501872	0.608013	138.625875	15.587350	154.821238
1199.390000	287.300000	1342.666667	0.567194	1109.722819	1.152438	178.183268	10.169130	189.504842
1199.490000	287.200000	1425.333333	0.567207	1108.943848	2.132374	223.089152	6.499538	231.721049
1199.590000	287.100000	1429.333333	0.567219	1108.164795	3.852833	271.683065	4.070311	279.606201
1199.690000	287.000000	1405.333333	0.567232	1107.385742	6.800038	321.331441	2.497802	330.629272
1199.790000	286.900000	1398.666667	0.567244	1106.606771	11.748599	368.525920	1.502094	381.776611
1199.890000	286.800000	1505.333333	0.567256	1105.827718	19.874016	409.218343	0.885230	429.977580
1199.990000	286.700000	1504.000000	0.567269	1105.048665	32.839401	439.388062	0.511254	472.738729
1200.090000	286.600000	1605.333333	0.567281	1104.269694	52.997849	455.747965	0.289358	509.035156
1200.190000	286.500000	1661.333333	0.567293	1103.490641	83.544525	456.398315	0.160487	540.103312
1200.290000	286.400000	1653.333333	0.567306	1102.711589	128.649455	441.259888	0.087224	569.996582
1200.390000	286.300000	1712.000000	0.567318	1101.932617	193.864095	412.097412	0.046452	606.007975
1200.490000	286.200000	1722.666667	0.567330	1101.153564	285.144857	372.107422	0.024240	657.276530
1200.590000	286.100000	1918.666667	0.567343	1100.374512	409.075114	325.278768	0.012394	734.366211
1200.690000	286.000000	1988.000000	0.567355	1099.595540	572.113810	275.682638	0.006208	847.802653
1200.790000	285.900000	2166.666667	0.567367	1098.816488	779.438232	226.887899	0.003047	1006.329183
1200.890000	285.800000	2306.666667	0.567380	1098.037435	1033.831706	181.606201	0.001465	1215.439372
1200.990000	285.700000	2594.666667	0.567392	1097.258464	1332.732422	141.575836	0.000690	1474.308919
1201.090000	285.600000	2829.333333	0.567405	1096.479411	1666.711426	107.631602	0.000318	1774.343424
1201.190000	285.500000	3145.333333	0.567417	1095.700358	2018.734863	79.883657	0.000144	2098.618652
1201.290000	285.400000	3452.000000	0.567429	1094.921387	2363.995768	57.934881	0.000064	2421.930664
1201.390000	285.300000	3841.333333	0.567442	1094.142334	2671.575684	41.087463	0.000028	2712.663086
1201.490000	285.200000	3958.666667	0.567454	1093.363281	2907.884115	28.511676	0.000012	2936.395833
1201.590000	285.100000	4097.333333	0.567466	1092.584310	3045.341471	19.367828	0.000005	3064.709310
1201.690000	285.000000	4190.666667	0.567479	1091.805257	3066.727539	12.883597	0.000002	3079.611003
1201.790000	284.900000	4013.333333	0.567491	1091.026204	2969.296224	8.394708	0.000001	2977.691081
1201.890000	284.800000	3862.666667	0.567503	1090.247233	2765.555990	5.358821	0.000000	2770.914714
1201.990000	284.700000	3561.333333	0.567516	1089.468180	2479.721354	3.351859	0.000000	2483.073242
1202.090000	284.600000	3220.000000	0.567528	1088.689128	2144.344076	2.054439	0.000000	2146.398438
1202.190000	284.500000	2812.000000	0.567540	1087.910075	1791.736003	1.233998	0.000000	1792.970052
1202.290000	284.400000	2458.666667	0.567553	1087.131104	1449.138997	0.726373	0.000000	1449.865397
1202.390000	284.300000	2156.000000	0.567565	1086.352051	1136.378011	0.419016	0.000000	1136.797038
1202.490000	284.200000	1864.000000	0.567578	1085.572998	865.544352	0.236877	0.000000	865.781250
1202.590000	284.100000	1578.666667	0.567590	1084.794027	641.542969	0.131227	0.000000	641.674194
1202.690000	284.000000	1485.333333	0.567602	1084.014974	463.127726	0.071240	0.000000	463.198975
1202.790000	283.900000	1488.000000	0.567615	1083.235921	325.856852	0.037896	0.000000	325.894755
1202.890000	283.800000	1350.666667	0.567627	1082.456950	223.596415	0.019753	0.000000	223.616170
1202.990000	283.700000	1236.000000	0.567639	1081.677897	149.688222	0.010088	0.000000	149.698313
1203.090000	283.600000	1120.000000	0.567652	1080.898844	98.014109	0.005048	0.000000	98.019155
1203.190000	283.500000	1153.333333	0.567664	1080.119873	62.727844	0.002475	0.000000	62.730321
1203.290000	283.400000	1145.333333	0.567676	1079.340820	39.215889	0.001188	0.000000	39.217077
1203.390000	283.300000	1081.333333	0.567689	1078.561768	23.947380	0.000559	0.000000	23.947940
1203.490000	283.200000	1110.666667	0.567701	1077.782796	14.281672	0.000258	0.000000	14.281930
1203.590000	283.100000	1166.666667	0.567713	1077.003743	8.333652	0.000116	0.000000	8.333768
1203.690000	283.000000	1140.000000	0.567726	1076.224691	4.761647	0.000051	0.000000	4.761698
1203.790000	282.900000	1097.333333	0.567738	1075.445719	2.659597	0.000022	0.000000	2.659620
1203.890000	282.800000	1074.666667	0.567751	1074.666667	1.450872	0.000009	0.000000	1.450881
1203.990000	282.700000	1074.666667	0.567763	1089.103516	0.772744	0.000004	0.000000	0.772748
1204.090000	282.600000	1069.333333	0.567775	1085.906413	0.401945	0.000002	0.000000	0.401947
1204.190000	282.500000	1097.333333	0.567788	1082.839925	0.205088	0.000001	0.000000	0.205089
1204.290000	282.400000	1104.000000	0.567800	1080.074626	0.102376	0.000000	0.000000	0.102376
1204.390000	282.300000	1076.000000	0.567812	1077.141276	0.049886	0.000000	0.000000	0.049887
1204.490000	282.200000	1050.666667	0.567825	1073.194661	0.023718	0.000000	0.000000	0.023719
1204.590000	282.100000	1096.000000	0.567837	1068.533285	0.010997	0.000000	0.000000	0.010997
1204.690000	282.000000	1044.000000	0.567849	1064.076416	0.004997	0.000000	0.000000	0.004997
1204.790000	281.900000	1052.000000	0.567862	1058.927979	0.002225	0.000000	0.000000	0.002225
1204.890000	281.800000	1106.666667	0.567874	1054.719971	0.000968	0.000000	0.000000	0.000968
1204.990000	281.700000	980.000000	0.567886	1051.655111	0.000410	0.000000	0.000000	0.000410
1205.090000	281.600000	1082.666667	0.567899	1050.213379	0.000170	0.000000	0.000000	0.000170
1205.190000	281.500000	1088.000000	0.567911	1049.674723	0.000068	0.000000	0.000000	0.000068
1205.290000	281.400000	1110.666667	0.567924	1051.553792	0.000027	0.000000	0.000000	0.000027
1205.390000	281.300000	1121.333333	0.567936	1053.930664	0.000011	0.000000	0.000000	0.000011
1205.490000	281.200000	1066.666667	0.567948	1057.530680	0.000004	0.000000	0.000000	0.000004
1205.590000	281.100000	1054.666667	0.567961	1060.828451	0.000001	0.000000	0.000000	0.000001
1205.690000	281.000000	1077.333333	0.567973	1065.098714	0.000001	0.000000	0.000000	0.000001
1205.790000	280.900000	1026.666667	0.567985	1068.912028	0.000000	0.000000	0.000000	0.000000
1205.890000	280.800000	1109.333333	0.567998	1072.929769	0.000000	0.000000	0.000000	0.000000
1205.990000	280.700000	1070.666667	0.568010	1076.224040	0.000000	0.000000	0.000000	0.000000
1206.090000	280.600000	1102.666667	0.568022	1080.319987	0.000000	0.000000	0.000000	0.000000
1206.190000	280.500000	1033.333333	0.568035	1082.720052	0.000000	0.000000	0.000000	0.000000
1206.290000	280.400000	1122.666667	0.568047	1084.224040	0.000000	0.000000	0.000000	0.000000
1206.390000	280.300000	1092.000000	0.568059	1084.895996	0.000000	0.000000	0.000000	0.000000
1206.490000	280.200000	1074.666667	0.568072	1084.864014	0.000000	0.000000	0.000000	0.000000
1206.590000	280.100000	1110.666667	0.568084	1082.986654	0.000000	0.000000	0.000000	0.000000
1206.690000	280.000000	1076.000000	0.568097	1081.728027	0.000000	0.000000	0.000000	0.000000
1206.790000	279.900000	1032.000000	0.568109	1080.789388	0.000000	0.000000	0.000000	0.000000
1206.890000	279.800000	1102.666667	0.568121	1080.149333	0.000000	0.000000	0.000000	0.000000
1206.990000	279.700000	1086.666667	0.568134	1080.202637	0.000000	0.000000	0.000000	0.000000
1207.090000	279.600000	1094.666667	0.568146	1081.834635	0.000000	0.000000	0.000000	0.000000
1207.190000	279.500000	1062.666667	0.568158	1083.829346	0.000000	0.000000	0.000000	0.000000
1207.290000	279.400000	1062.666667	0.568171	1086.250651	0.000000	0.000000	0.000000	0.000000
1207.390000	279.300000	1104.000000	0.568183	1088.511963	0.000000	0.000000	0.000000	0.000000
1207.490000	279.200000	1104.000000	0.568195	1090.410645	0.000000	0.000000	0.000000	0.000000
