# Supplementary material for: Influence of the magnetic field on bandgap and chemical composition of zinc thin films prepared by sparking discharge process
Source: Sci Rep. 2020 Jan 29;10:1388. doi: 10.1038/s41598-020-58183-4 (PMC6989455; doi:10.1038/s41598-020-58183-4)
Supplement: Supplementary file 5 — Related Manuscript File. [file 41598_2020_58183_MOESM5_ESM.zip › XPS_7-3-2019_Stefan/XPS_7-3-2019_E4/4_ZnN2-0.4T_ITO_Etch/N 1s]

Dataset N 1s:9(7-3-2019_E4)
Dwell Time (s)	0.285714
Number of sweeps	3
Kinetic Energy(eV)	Binding Energy(eV)	Intensity(cps)	Transmission Value	Background(cps)
1073.490000	413.200000	1317.166667	0.586475	1291.658651
1073.590000	413.100000	1244.833333	0.586466	1291.471944
1073.690000	413.000000	1279.833333	0.586458	1291.705363
1073.790000	412.900000	1302.000000	0.586450	1292.825317
1073.890000	412.800000	1283.333333	0.586441	1295.466695
1073.990000	412.700000	1306.666667	0.586433	1298.500000
1074.090000	412.600000	1297.333333	0.586425	1300.982727
1074.190000	412.500000	1330.000000	0.586416	1302.606689
1074.290000	412.400000	1296.166667	0.586408	1302.638448
1074.390000	412.300000	1307.833333	0.586400	1300.564453
1074.490000	412.200000	1316.000000	0.586391	1297.878357
1074.590000	412.100000	1261.166667	0.586383	1295.261332
1074.690000	412.000000	1312.500000	0.586375	1293.534688
1074.790000	411.900000	1261.166667	0.586366	1292.845825
1074.890000	411.800000	1373.166667	0.586358	1293.493673
1074.990000	411.700000	1281.000000	0.586350	1294.087260
1075.090000	411.600000	1323.000000	0.586341	1294.164734
1075.190000	411.500000	1312.500000	0.586333	1292.876729
1075.290000	411.400000	1299.666667	0.586325	1290.803731
1075.390000	411.300000	1275.166667	0.586316	1288.552572
1075.490000	411.200000	1239.000000	0.586308	1286.776367
1075.590000	411.100000	1309.000000	0.586299	1286.329325
1075.690000	411.000000	1319.500000	0.586291	1287.416667
1075.790000	410.900000	1305.500000	0.586283	1288.849365
1075.890000	410.800000	1309.000000	0.586274	1289.955363
1075.990000	410.700000	1265.833333	0.586266	1290.649353
1076.090000	410.600000	1300.833333	0.586258	1290.282776
1076.190000	410.500000	1298.500000	0.586249	1288.967428
1076.290000	410.400000	1304.333333	0.586241	1288.140849
1076.390000	410.300000	1251.833333	0.586233	1287.952291
1076.490000	410.200000	1277.500000	0.586224	1288.648275
1076.590000	410.100000	1334.666667	0.586216	1289.962911
1076.690000	410.000000	1310.166667	0.586208	1291.642843
1076.790000	409.900000	1310.166667	0.586199	1292.232015
1076.890000	409.800000	1283.333333	0.586191	1291.030314
1076.990000	409.700000	1292.666667	0.586183	1287.427205
1077.090000	409.600000	1300.833333	0.586174	1281.786702
1077.190000	409.500000	1274.000000	0.586166	1274.094421
1077.290000	409.400000	1347.500000	0.586158	1266.152059
1077.390000	409.300000	1221.500000	0.586149	1259.826253
1077.490000	409.200000	1223.833333	0.586141	1256.005107
1077.590000	409.100000	1263.500000	0.586133	1255.208862
1077.690000	409.000000	1235.500000	0.586124	1258.553345
1077.790000	408.900000	1246.000000	0.586116	1264.431966
1077.890000	408.800000	1344.000000	0.586108	1270.719320
1077.990000	408.700000	1304.333333	0.586099	1276.706034
1078.090000	408.600000	1286.833333	0.586091	1281.792399
1078.190000	408.500000	1307.833333	0.586082	1284.323405
1078.290000	408.400000	1313.666667	0.586074	1284.916565
1078.390000	408.300000	1292.666667	0.586066	1284.749227
1078.490000	408.200000	1327.666667	0.586057	1284.288086
1078.590000	408.100000	1282.166667	0.586049	1283.460938
1078.690000	408.000000	1271.666667	0.586041	1282.924601
1078.790000	407.900000	1355.666667	0.586032	1282.155986
1078.890000	407.800000	1302.000000	0.586024	1281.128031
1078.990000	407.700000	1263.500000	0.586016	1279.131226
1079.090000	407.600000	1307.833333	0.586007	1276.363953
1079.190000	407.500000	1262.333333	0.585999	1273.321248
1079.290000	407.400000	1249.500000	0.585991	1270.852336
1079.390000	407.300000	1254.166667	0.585982	1268.406067
1079.490000	407.200000	1348.666667	0.585974	1266.290344
1079.590000	407.100000	1275.166667	0.585966	1263.991903
1079.690000	407.000000	1307.833333	0.585957	1260.822449
1079.790000	406.900000	1325.333333	0.585949	1256.249919
1079.890000	406.800000	1255.333333	0.585941	1250.723063
1079.990000	406.700000	1267.000000	0.585932	1245.007222
1080.090000	406.600000	1291.500000	0.585924	1240.950378
1080.190000	406.500000	1190.000000	0.585916	1239.330261
1080.290000	406.400000	1237.833333	0.585907	1240.752991
1080.390000	406.300000	1239.000000	0.585899	1245.497986
1080.490000	406.200000	1318.333333	0.585891	1253.144552
1080.590000	406.100000	1293.833333	0.585882	1261.427144
1080.690000	406.000000	1293.833333	0.585874	1269.666870
1080.790000	405.900000	1321.833333	0.585865	1277.108500
1080.890000	405.800000	1334.666667	0.585857	1282.975728
1080.990000	405.700000	1307.833333	0.585849	1286.513041
1081.090000	405.600000	1292.666667	0.585840	1288.805786
1081.190000	405.500000	1330.000000	0.585832	1289.800985
1081.290000	405.400000	1289.166667	0.585824	1289.955221
1081.390000	405.300000	1286.833333	0.585815	1289.293844
1081.490000	405.200000	1305.500000	0.585807	1288.488770
1081.590000	405.100000	1268.166667	0.585799	1287.126709
1081.690000	405.000000	1298.500000	0.585790	1285.673360
1081.790000	404.900000	1272.833333	0.585782	1283.148905
1081.890000	404.800000	1313.666667	0.585774	1280.262573
1081.990000	404.700000	1258.833333	0.585765	1277.285380
1082.090000	404.600000	1256.500000	0.585757	1274.476095
1082.190000	404.500000	1283.333333	0.585749	1271.536072
1082.290000	404.400000	1284.500000	0.585740	1269.818827
1082.390000	404.300000	1239.000000	0.585732	1268.848267
1082.490000	404.200000	1256.500000	0.585724	1267.849650
1082.590000	404.100000	1291.500000	0.585715	1266.841777
1082.690000	404.000000	1319.500000	0.585707	1265.703878
1082.790000	403.900000	1286.833333	0.585699	1264.538778
1082.890000	403.800000	1232.000000	0.585690	1263.934794
1082.990000	403.700000	1239.000000	0.585682	1264.572957
1083.090000	403.600000	1276.333333	0.585674	1266.537435
1083.190000	403.500000	1265.833333	0.585665	1270.281962
1083.290000	403.400000	1313.666667	0.585657	1274.537048
1083.390000	403.300000	1305.500000	0.585648	1278.191569
1083.490000	403.200000	1327.666667	0.585640	1280.172139
1083.590000	403.100000	1296.166667	0.585632	1279.914083
1083.690000	403.000000	1276.333333	0.585623	1276.676982
1083.790000	402.900000	1323.000000	0.585615	1270.640564
1083.890000	402.800000	1300.833333	0.585607	1262.826945
1083.990000	402.700000	1240.166667	0.585598	1255.037537
1084.090000	402.600000	1216.833333	0.585590	1248.126261
1084.190000	402.500000	1282.166667	0.585582	1243.178609
1084.290000	402.400000	1225.000000	0.585573	1241.298157
1084.390000	402.300000	1303.166667	0.585565	1242.024048
1084.490000	402.200000	1297.333333	0.585557	1244.105733
1084.590000	402.100000	1263.500000	0.585548	1246.941223
1084.690000	402.000000	1241.333333	0.585540	1249.697388
1084.790000	401.900000	1299.666667	0.585532	1251.578552
1084.890000	401.800000	1262.333333	0.585523	1252.653219
1084.990000	401.700000	1347.500000	0.585515	1252.837646
1085.090000	401.600000	1279.833333	0.585507	1252.430196
1085.190000	401.500000	1227.333333	0.585498	1251.434855
1085.290000	401.400000	1247.166667	0.585490	1250.203817
1085.390000	401.300000	1267.000000	0.585482	1249.162191
1085.490000	401.200000	1240.166667	0.585473	1248.971069
1085.590000	401.100000	1255.333333	0.585465	1249.653666
1085.690000	401.000000	1282.166667	0.585457	1252.117310
1085.790000	400.900000	1215.666667	0.585448	1255.699341
1085.890000	400.800000	1298.500000	0.585440	1259.540853
1085.990000	400.700000	1286.833333	0.585431	1262.881917
1086.090000	400.600000	1318.333333	0.585423	1265.922770
1086.190000	400.500000	1246.000000	0.585415	1267.394491
1086.290000	400.400000	1269.333333	0.585406	1267.847514
1086.390000	400.300000	1274.000000	0.585398	1267.728170
1086.490000	400.200000	1277.500000	0.585390	1268.132772
1086.590000	400.100000	1236.666667	0.585381	1267.912455
1086.690000	400.000000	1306.666667	0.585373	1268.177917
1086.790000	399.900000	1307.833333	0.585365	1269.237061
1086.890000	399.800000	1262.333333	0.585356	1271.198263
1086.990000	399.700000	1313.666667	0.585348	1272.710002
1087.090000	399.600000	1284.500000	0.585340	1275.123515
1087.190000	399.500000	1316.000000	0.585331	1277.381510
1087.290000	399.400000	1295.000000	0.585323	1278.718648
1087.390000	399.300000	1302.000000	0.585315	1278.976562
1087.490000	399.200000	1345.166667	0.585306	1279.301270
1087.590000	399.100000	1247.166667	0.585298	1278.722209
1087.690000	399.000000	1293.833333	0.585290	1277.919698
1087.790000	398.900000	1333.500000	0.585281	1277.248352
1087.890000	398.800000	1297.333333	0.585273	1276.951558
1087.990000	398.700000	1325.333333	0.585265	1276.390157
1088.090000	398.600000	1331.166667	0.585256	1276.179525
1088.190000	398.500000	1316.000000	0.585248	1275.863220
1088.290000	398.400000	1349.833333	0.585239	1275.319906
1088.390000	398.300000	1292.666667	0.585231	1274.056824
1088.490000	398.200000	1290.333333	0.585223	1272.273499
1088.590000	398.100000	1318.333333	0.585214	1269.839193
1088.690000	398.000000	1312.500000	0.585206	1267.749247
1088.790000	397.900000	1228.500000	0.585198	1266.032003
1088.890000	397.800000	1272.833333	0.585189	1264.866760
1088.990000	397.700000	1274.000000	0.585181	1263.804199
1089.090000	397.600000	1318.333333	0.585173	1262.800741
1089.190000	397.500000	1325.333333	0.585164	1260.787984
1089.290000	397.400000	1327.666667	0.585156	1258.315938
1089.390000	397.300000	1241.333333	0.585148	1255.767415
1089.490000	397.200000	1242.500000	0.585139	1254.282878
1089.590000	397.100000	1218.000000	0.585131	1253.913879
1089.690000	397.000000	1341.666667	0.585123	1255.113302
1089.790000	396.900000	1313.666667	0.585114	1257.219625
1089.890000	396.800000	1319.500000	0.585106	1259.784241
1089.990000	396.700000	1289.166667	0.585098	1261.335429
1090.090000	396.600000	1256.500000	0.585089	1261.074097
1090.190000	396.500000	1291.500000	0.585081	1258.385579
1090.290000	396.400000	1271.666667	0.585073	1253.535624
1090.390000	396.300000	1267.000000	0.585064	1247.089478
1090.490000	396.200000	1221.500000	0.585056	1240.558879
1090.590000	396.100000	1200.500000	0.585048	1235.442891
1090.690000	396.000000	1296.166667	0.585039	1233.183472
1090.790000	395.900000	1207.500000	0.585031	1233.036641
1090.890000	395.800000	1331.166667	0.585022	1234.204020
1090.990000	395.700000	1300.833333	0.585014	1235.467957
1091.090000	395.600000	1293.833333	0.585006	1235.988200
1091.190000	395.500000	1233.166667	0.584997	1234.173401
1091.290000	395.400000	1255.333333	0.584989	1231.925517
1091.390000	395.300000	1197.000000	0.584981	1229.760091
1091.490000	395.200000	1219.166667	0.584972	1228.064494
1091.590000	395.100000	1265.833333	0.584964	1226.782613
1091.690000	395.000000	1242.500000	0.584956	1227.095357
1091.790000	394.900000	1289.166667	0.584947	1226.911072
1091.890000	394.800000	1271.666667	0.584939	1226.540080
1091.990000	394.700000	1257.666667	0.584931	1226.901672
1092.090000	394.600000	1191.166667	0.584922	1228.593282
1092.190000	394.500000	1235.500000	0.584914	1231.115601
1092.290000	394.400000	1237.833333	0.584906	1235.826701
1092.390000	394.300000	1283.333333	0.584897	1242.233968
1092.490000	394.200000	1239.000000	0.584889	1249.063639
1092.590000	394.100000	1268.166667	0.584881	1255.270243
1092.690000	394.000000	1286.833333	0.584872	1260.737284
1092.790000	393.900000	1257.666667	0.584864	1264.405334
1092.890000	393.800000	1263.500000	0.584856	1265.744609
1092.990000	393.700000	1263.500000	0.584847	1264.232727
1093.090000	393.600000	1291.500000	0.584839	1260.559977
1093.190000	393.500000	1265.833333	0.584831	1254.410482
1093.290000	393.400000	1261.166667	0.584822	1246.752523
1093.390000	393.300000	1218.000000	0.584814	1238.892619
1093.490000	393.200000	1211.000000	0.584805	1232.790975
1093.590000	393.100000	1195.833333	0.584797	1228.354167
1093.690000	393.000000	1258.833333	0.584789	1226.642619
1093.790000	392.900000	1261.166667	0.584780	1227.882772
1093.890000	392.800000	1271.666667	0.584772	1231.355998
1093.990000	392.700000	1244.833333	0.584764	1236.203532
1094.090000	392.600000	1226.166667	0.584755	1242.611938
1094.190000	392.500000	1254.166667	0.584747	1249.773010
1094.290000	392.400000	1233.166667	0.584739	1256.414836
1094.390000	392.300000	1303.166667	0.584730	1261.762817
1094.490000	392.200000	1275.166667	0.584722	1265.667704
