# Supplementary material for: Influence of the magnetic field on bandgap and chemical composition of zinc thin films prepared by sparking discharge process
Source: Sci Rep. 2020 Jan 29;10:1388. doi: 10.1038/s41598-020-58183-4 (PMC6989455; doi:10.1038/s41598-020-58183-4)
Supplement: Supplementary file 5 — Related Manuscript File. [file 41598_2020_58183_MOESM5_ESM.zip › XPS_7-3-2019_Stefan/XPS_7-3-2019_E4/4_ZnN2-0.4T_ITO_Etch/Ni 2p]

Dataset Ni 2p:7(7-3-2019_E4)
Dwell Time (s)	0.153846
Number of sweeps	3
Kinetic Energy(eV)	Binding Energy(eV)	Intensity(cps)	Transmission Value	Background(cps)
598.490000	888.200000	12133.333333	0.555010	12233.779704
598.590000	888.100000	12330.500000	0.554963	12234.984701
598.690000	888.000000	12337.000000	0.554915	12233.138590
598.790000	887.900000	12490.833333	0.554868	12227.826660
598.890000	887.800000	12224.333333	0.554820	12216.975342
598.990000	887.700000	12176.666667	0.554773	12205.293538
599.090000	887.600000	12382.500000	0.554725	12199.018880
599.190000	887.500000	12044.500000	0.554678	12199.737223
599.290000	887.400000	12250.333333	0.554630	12207.382975
599.390000	887.300000	12263.333333	0.554583	12221.574219
599.490000	887.200000	12239.500000	0.554535	12236.538818
599.590000	887.100000	12330.500000	0.554488	12246.123779
599.690000	887.000000	12460.500000	0.554440	12250.061442
599.790000	886.900000	12250.333333	0.554393	12249.160075
599.890000	886.800000	12486.500000	0.554345	12243.281087
599.990000	886.700000	12274.166667	0.554298	12237.084717
600.090000	886.600000	12384.666667	0.554250	12234.177490
600.190000	886.500000	12152.833333	0.554203	12234.333008
600.290000	886.400000	12243.833333	0.554155	12236.775798
600.390000	886.300000	12261.166667	0.554108	12242.737305
600.490000	886.200000	12263.333333	0.554060	12248.931559
600.590000	886.100000	12317.500000	0.554013	12253.729329
600.690000	886.000000	12235.166667	0.553965	12258.879395
600.790000	885.900000	12202.666667	0.553918	12266.080811
600.890000	885.800000	12224.333333	0.553870	12272.663330
600.990000	885.700000	12360.833333	0.553823	12278.474609
601.090000	885.600000	12547.166667	0.553775	12282.386882
601.190000	885.500000	12497.333333	0.553728	12280.110189
601.290000	885.400000	12345.666667	0.553680	12268.344808
601.390000	885.300000	12343.500000	0.553633	12250.627441
601.490000	885.200000	12233.000000	0.553585	12230.897868
601.590000	885.100000	12066.166667	0.553538	12213.211182
601.690000	885.000000	12155.000000	0.553490	12202.055176
601.790000	884.900000	12363.000000	0.553443	12200.388916
601.890000	884.800000	12421.500000	0.553395	12204.816406
601.990000	884.700000	12321.833333	0.553348	12212.323568
602.090000	884.600000	12168.000000	0.553300	12217.244059
602.190000	884.500000	12358.666667	0.553253	12217.326579
602.290000	884.400000	12135.500000	0.553205	12212.679036
602.390000	884.300000	12183.166667	0.553158	12204.930664
602.490000	884.200000	12202.666667	0.553110	12193.892090
602.590000	884.100000	12209.166667	0.553063	12184.577962
602.690000	884.000000	12185.333333	0.553015	12179.081950
602.790000	883.900000	12061.833333	0.552968	12175.152751
602.890000	883.800000	12287.166667	0.552920	12175.946208
602.990000	883.700000	12079.166667	0.552873	12183.178304
603.090000	883.600000	12165.833333	0.552825	12193.896322
603.190000	883.500000	12443.166667	0.552778	12205.968506
603.290000	883.400000	12176.666667	0.552730	12220.728923
603.390000	883.300000	12237.333333	0.552683	12232.336670
603.490000	883.200000	12345.666667	0.552635	12238.138428
603.590000	883.100000	12252.500000	0.552588	12239.442871
603.690000	883.000000	12220.000000	0.552540	12236.386475
603.790000	882.900000	12213.500000	0.552493	12228.830648
603.890000	882.800000	12200.500000	0.552445	12219.913249
603.990000	882.700000	12272.000000	0.552398	12211.350260
604.090000	882.600000	12137.666667	0.552350	12203.099365
604.190000	882.500000	12222.166667	0.552303	12195.438802
604.290000	882.400000	12371.666667	0.552255	12189.406413
604.390000	882.300000	12159.333333	0.552208	12185.506836
604.490000	882.200000	12250.333333	0.552160	12185.760742
604.590000	882.100000	12035.833333	0.552113	12189.291097
604.690000	882.000000	12263.333333	0.552065	12197.710205
604.790000	881.900000	12328.333333	0.552018	12209.092611
604.890000	881.800000	12243.833333	0.551970	12219.468913
604.990000	881.700000	12343.500000	0.551923	12225.823975
605.090000	881.600000	12378.166667	0.551875	12228.539714
605.190000	881.500000	12529.833333	0.551828	12224.477214
605.290000	881.400000	12265.500000	0.551780	12215.030843
605.390000	881.300000	12213.500000	0.551733	12206.596924
605.490000	881.200000	12055.333333	0.551685	12199.492839
605.590000	881.100000	12252.500000	0.551638	12194.820964
605.690000	881.000000	12181.000000	0.551590	12194.177734
605.790000	880.900000	12174.500000	0.551543	12196.901937
605.890000	880.800000	12471.333333	0.551495	12198.260335
605.990000	880.700000	12382.500000	0.551448	12198.938477
606.090000	880.600000	12415.000000	0.551400	12196.673421
606.190000	880.500000	12443.166667	0.551353	12193.009766
606.290000	880.400000	12066.166667	0.551305	12187.914714
606.390000	880.300000	12248.166667	0.551258	12183.814128
606.490000	880.200000	12142.000000	0.551210	12180.635010
606.590000	880.100000	12421.500000	0.551163	12181.418945
606.690000	880.000000	12332.666667	0.551115	12182.541423
606.790000	879.900000	12133.333333	0.551068	12184.204508
606.890000	879.800000	12226.500000	0.551020	12183.184652
606.990000	879.700000	12228.666667	0.550973	12179.201497
607.090000	879.600000	12228.666667	0.550925	12168.907715
607.190000	879.500000	12423.666667	0.550878	12157.325358
607.290000	879.400000	11923.166667	0.550830	12143.397542
607.390000	879.300000	12202.666667	0.550783	12130.122477
607.490000	879.200000	12042.333333	0.550735	12116.807210
607.590000	879.100000	12198.333333	0.550688	12105.747477
607.690000	879.000000	12352.166667	0.550640	12093.119873
607.790000	878.900000	12274.166667	0.550593	12082.460042
607.890000	878.800000	12044.500000	0.550545	12074.686279
607.990000	878.700000	11957.833333	0.550497	12073.203044
608.090000	878.600000	12051.000000	0.550450	12077.524740
608.190000	878.500000	12126.833333	0.550402	12089.567301
608.290000	878.400000	12269.833333	0.550355	12104.770996
608.390000	878.300000	12194.000000	0.550307	12121.748861
608.490000	878.200000	12090.000000	0.550260	12135.384684
608.590000	878.100000	12402.000000	0.550212	12145.721842
608.690000	878.000000	12129.000000	0.550165	12151.063395
608.790000	877.900000	12200.500000	0.550117	12155.136475
608.890000	877.800000	12081.333333	0.550070	12154.058431
608.990000	877.700000	12265.500000	0.550022	12152.977214
609.090000	877.600000	12042.333333	0.549975	12150.463542
609.190000	877.500000	12157.166667	0.549927	12145.865723
609.290000	877.400000	12224.333333	0.549880	12136.472249
609.390000	877.300000	12172.333333	0.549832	12129.596680
609.490000	877.200000	11999.000000	0.549785	12121.357422
609.590000	877.100000	12363.000000	0.549737	12115.212891
609.690000	877.000000	12399.833333	0.549690	12114.577067
609.790000	876.900000	12066.166667	0.549642	12120.480387
609.890000	876.800000	12317.500000	0.549595	12127.260742
609.990000	876.700000	12204.833333	0.549592	12136.036377
610.090000	876.600000	12155.000000	0.549601	12143.586914
610.190000	876.500000	12187.500000	0.549609	12147.782715
610.290000	876.400000	12152.833333	0.549617	12149.470133
610.390000	876.300000	12077.000000	0.549626	12150.479411
610.490000	876.200000	12354.333333	0.549634	12150.997803
610.590000	876.100000	12092.166667	0.549643	12149.319906
610.690000	876.000000	12490.833333	0.549651	12144.744303
610.790000	875.900000	12514.666667	0.549660	12135.375163
610.890000	875.800000	12332.666667	0.549668	12122.079997
610.990000	875.700000	12350.000000	0.549676	12106.750407
611.090000	875.600000	12200.500000	0.549685	12096.143473
611.190000	875.500000	11914.500000	0.549693	12092.383545
611.290000	875.400000	12174.500000	0.549702	12098.809489
611.390000	875.300000	12035.833333	0.549710	12114.552734
611.490000	875.200000	12204.833333	0.549719	12136.161214
611.590000	875.100000	12174.500000	0.549727	12158.996908
611.690000	875.000000	12118.166667	0.549735	12181.097331
611.790000	874.900000	12287.166667	0.549744	12198.742757
611.890000	874.800000	12226.500000	0.549752	12211.259277
611.990000	874.700000	12263.333333	0.549761	12221.526611
612.090000	874.600000	12124.666667	0.549769	12226.893555
612.190000	874.500000	12250.333333	0.549778	12227.481771
612.290000	874.400000	12311.000000	0.549786	12224.683512
612.390000	874.300000	12419.333333	0.549794	12219.042562
612.490000	874.200000	12460.500000	0.549803	12208.146810
612.590000	874.100000	12410.666667	0.549811	12197.767334
612.690000	874.000000	11979.500000	0.549820	12188.512451
612.790000	873.900000	12261.166667	0.549828	12180.836019
612.890000	873.800000	12655.500000	0.549837	12175.636230
612.990000	873.700000	12354.333333	0.549845	12174.570882
613.090000	873.600000	12369.500000	0.549853	12175.386556
613.190000	873.500000	12027.166667	0.549862	12177.861084
613.290000	873.400000	12213.500000	0.549870	12181.075114
613.390000	873.300000	12267.666667	0.549879	12182.894775
613.490000	873.200000	12207.000000	0.549887	12182.142578
613.590000	873.100000	12211.333333	0.549896	12178.107585
613.690000	873.000000	12111.666667	0.549904	12171.263753
613.790000	872.900000	12334.833333	0.549912	12161.486247
613.890000	872.800000	12239.500000	0.549921	12150.960775
613.990000	872.700000	12061.833333	0.549929	12141.779948
614.090000	872.600000	12146.333333	0.549938	12133.908854
614.190000	872.500000	12144.166667	0.549946	12127.861654
614.290000	872.400000	12100.833333	0.549955	12126.324463
614.390000	872.300000	12126.833333	0.549963	12131.014323
614.490000	872.200000	12012.000000	0.549971	12139.677816
614.590000	872.100000	12256.833333	0.549980	12153.960042
614.690000	872.000000	12120.333333	0.549988	12172.947998
614.790000	871.900000	12159.333333	0.549997	12193.374756
614.890000	871.800000	12265.500000	0.550005	12210.447835
614.990000	871.700000	12272.000000	0.550014	12224.088949
615.090000	871.600000	12261.166667	0.550022	12231.856364
615.190000	871.500000	12454.000000	0.550030	12232.985189
615.290000	871.400000	12421.500000	0.550039	12226.895671
615.390000	871.300000	12508.166667	0.550047	12213.385742
615.490000	871.200000	12449.666667	0.550056	12194.197835
615.590000	871.100000	12332.666667	0.550064	12169.090739
615.690000	871.000000	12215.666667	0.550073	12139.241943
615.790000	870.900000	12337.000000	0.550081	12108.940348
615.890000	870.800000	11999.000000	0.550089	12085.548177
615.990000	870.700000	11899.333333	0.550098	12068.864421
616.090000	870.600000	12139.833333	0.550106	12064.001058
616.190000	870.500000	12215.666667	0.550115	12071.965251
616.290000	870.400000	12098.666667	0.550123	12089.159993
616.390000	870.300000	12057.500000	0.550132	12108.226237
616.490000	870.200000	12161.500000	0.550140	12126.902100
616.590000	870.100000	12207.000000	0.550148	12139.105469
616.690000	870.000000	12235.166667	0.550157	12142.350179
616.790000	869.900000	12226.500000	0.550165	12140.302002
616.890000	869.800000	11973.000000	0.550174	12136.498698
616.990000	869.700000	12109.500000	0.550182	12135.533854
617.090000	869.600000	12311.000000	0.550191	12140.802409
617.190000	869.500000	12163.666667	0.550199	12153.278727
617.290000	869.400000	12404.166667	0.550207	12168.853760
617.390000	869.300000	12445.333333	0.550216	12186.169108
617.490000	869.200000	12382.500000	0.550224	12198.204264
617.590000	869.100000	12298.000000	0.550233	12203.059163
617.690000	869.000000	12512.500000	0.550241	12201.821370
617.790000	868.900000	12334.833333	0.550250	12196.260824
617.890000	868.800000	12235.166667	0.550258	12186.421956
617.990000	868.700000	12438.833333	0.550266	12180.225586
618.090000	868.600000	12018.500000	0.550275	12179.943115
618.190000	868.500000	12133.333333	0.550283	12183.741130
618.290000	868.400000	12506.000000	0.550292	12189.167318
618.390000	868.300000	12289.333333	0.550300	12196.792969
618.490000	868.200000	12399.833333	0.550309	12201.045898
618.590000	868.100000	12220.000000	0.550317	12199.758382
618.690000	868.000000	12469.166667	0.550325	12195.397542
618.790000	867.900000	12157.166667	0.550334	12193.390625
618.890000	867.800000	12059.666667	0.550342	12192.725179
618.990000	867.700000	12252.500000	0.550351	12195.072754
619.090000	867.600000	12395.500000	0.550359	12201.616130
619.190000	867.500000	12380.333333	0.550368	12209.707275
619.290000	867.400000	12285.000000	0.550376	12215.204346
619.390000	867.300000	12224.333333	0.550384	12219.615967
619.490000	867.200000	12373.833333	0.550393	12223.873128
619.590000	867.100000	12185.333333	0.550401	12225.954102
619.690000	867.000000	12220.000000	0.550410	12224.992432
619.790000	866.900000	12269.833333	0.550418	12220.977539
619.890000	866.800000	12265.500000	0.550427	12211.784017
619.990000	866.700000	12235.166667	0.550435	12194.371338
620.090000	866.600000	12274.166667	0.550443	12172.483561
620.190000	866.500000	12027.166667	0.550452	12150.540771
620.290000	866.400000	12003.333333	0.550460	12129.340658
620.390000	866.300000	12358.666667	0.550469	12111.249837
620.490000	866.200000	12315.333333	0.550477	12101.030111
620.590000	866.100000	12092.166667	0.550486	12097.245850
620.690000	866.000000	12090.000000	0.550494	12099.151204
620.790000	865.900000	12038.000000	0.550502	12108.929769
620.890000	865.800000	12072.666667	0.550511	12126.668294
620.990000	865.700000	12107.333333	0.550519	12147.813395
621.090000	865.600000	12529.833333	0.550528	12169.803792
621.190000	865.500000	12493.000000	0.550536	12189.087972
621.290000	865.400000	12280.666667	0.550545	12201.638346
621.390000	865.300000	12211.333333	0.550553	12204.941243
621.490000	865.200000	12246.000000	0.550561	12201.354818
621.590000	865.100000	12326.166667	0.550570	12192.624674
621.690000	865.000000	12341.333333	0.550578	12178.179525
621.790000	864.900000	12287.166667	0.550587	12161.050374
621.890000	864.800000	12094.333333	0.550595	12141.410726
621.990000	864.700000	12209.166667	0.550604	12119.994792
622.090000	864.600000	12079.166667	0.550612	12097.316732
622.190000	864.500000	11994.666667	0.550620	12079.122233
622.290000	864.400000	11986.000000	0.550629	12064.614665
622.390000	864.300000	12100.833333	0.550637	12057.336019
622.490000	864.200000	12298.000000	0.550646	12055.008545
622.590000	864.100000	12168.000000	0.550654	12058.622477
622.690000	864.000000	11903.666667	0.550663	12064.580811
622.790000	863.900000	12313.166667	0.550671	12071.151693
622.890000	863.800000	12131.166667	0.550679	12074.010254
622.990000	863.700000	12116.000000	0.550688	12074.597412
623.090000	863.600000	12298.000000	0.550696	12072.515381
623.190000	863.500000	11975.166667	0.550705	12068.428548
623.290000	863.400000	12165.833333	0.550713	12067.642497
623.390000	863.300000	12384.666667	0.550722	12075.153890
623.490000	863.200000	11962.166667	0.550730	12092.244954
623.590000	863.100000	12096.500000	0.550738	12115.951335
623.690000	863.000000	12159.333333	0.550747	12143.439860
623.790000	862.900000	12280.666667	0.550755	12167.447754
623.890000	862.800000	12276.333333	0.550764	12183.439616
623.990000	862.700000	12363.000000	0.550772	12187.447103
624.090000	862.600000	12276.333333	0.550781	12182.972005
624.190000	862.500000	12085.666667	0.550789	12174.673503
624.290000	862.400000	12085.666667	0.550797	12167.267904
624.390000	862.300000	12343.500000	0.550806	12162.793864
624.490000	862.200000	12207.000000	0.550814	12165.479980
624.590000	862.100000	12157.166667	0.550823	12173.523519
624.690000	862.000000	12191.833333	0.550831	12184.157959
624.790000	861.900000	12343.500000	0.550840	12195.421875
624.890000	861.800000	12168.000000	0.550848	12205.945231
624.990000	861.700000	12293.666667	0.550856	12212.607096
625.090000	861.600000	12267.666667	0.550865	12214.521973
625.190000	861.500000	12252.500000	0.550873	12213.576172
625.290000	861.400000	12168.000000	0.550882	12211.987142
625.390000	861.300000	12096.500000	0.550890	12210.516602
625.490000	861.200000	12269.833333	0.550899	12209.894531
625.590000	861.100000	12217.833333	0.550907	12211.281494
625.690000	861.000000	12157.166667	0.550915	12210.380127
625.790000	860.900000	12334.833333	0.550924	12204.711670
625.890000	860.800000	12209.166667	0.550932	12194.414714
625.990000	860.700000	12230.833333	0.550941	12181.741618
626.090000	860.600000	12098.666667	0.550949	12168.961670
626.190000	860.500000	12051.000000	0.550958	12160.254801
626.290000	860.400000	12126.833333	0.550966	12156.797445
626.390000	860.300000	12196.166667	0.550974	12157.881836
626.490000	860.200000	12456.166667	0.550983	12160.124674
626.590000	860.100000	12493.000000	0.550991	12160.092936
626.690000	860.000000	12217.833333	0.551000	12156.833415
626.790000	859.900000	12066.166667	0.551008	12148.302165
626.890000	859.800000	12204.833333	0.551017	12137.394775
626.990000	859.700000	12295.833333	0.551025	12126.534993
627.090000	859.600000	12291.500000	0.551033	12115.996826
627.190000	859.500000	12228.666667	0.551042	12108.210368
627.290000	859.400000	12033.666667	0.551050	12108.702311
627.390000	859.300000	11979.500000	0.551059	12114.782308
627.490000	859.200000	12222.166667	0.551067	12126.661947
627.590000	859.100000	12230.833333	0.551076	12146.739583
627.690000	859.000000	12118.166667	0.551084	12169.415527
627.790000	858.900000	12332.666667	0.551092	12188.692301
627.890000	858.800000	12211.333333	0.551101	12203.222087
627.990000	858.700000	12313.166667	0.551109	12211.550212
628.090000	858.600000	12142.000000	0.551118	12210.144206
628.190000	858.500000	12363.000000	0.551126	12201.726156
628.290000	858.400000	12263.333333	0.551135	12189.431803
628.390000	858.300000	12150.666667	0.551143	12176.385254
628.490000	858.200000	12174.500000	0.551151	12162.239502
628.590000	858.100000	12172.333333	0.551160	12151.952067
628.690000	858.000000	11990.333333	0.551168	12146.595703
628.790000	857.900000	12165.833333	0.551177	12143.883138
628.890000	857.800000	12189.666667	0.551185	12141.289062
628.990000	857.700000	12419.333333	0.551194	12140.391927
629.090000	857.600000	12096.500000	0.551202	12137.394775
629.190000	857.500000	12150.666667	0.551210	12131.638509
629.290000	857.400000	12174.500000	0.551219	12126.834391
629.390000	857.300000	12042.333333	0.551227	12126.358317
629.490000	857.200000	12064.000000	0.551236	12129.512044
629.590000	857.100000	12111.666667	0.551244	12136.518799
629.690000	857.000000	12419.333333	0.551253	12147.150065
629.790000	856.900000	12207.000000	0.551261	12158.408691
629.890000	856.800000	12172.333333	0.551269	12165.877767
629.990000	856.700000	12376.000000	0.551278	12169.674723
630.090000	856.600000	12311.000000	0.551286	12170.181478
630.190000	856.500000	12356.500000	0.551295	12167.311279
630.290000	856.400000	12235.166667	0.551303	12161.231283
630.390000	856.300000	12204.833333	0.551312	12156.578451
630.490000	856.200000	12048.833333	0.551320	12152.578369
630.590000	856.100000	12367.333333	0.551328	12150.642334
630.690000	856.000000	12051.000000	0.551337	12149.281820
630.790000	855.900000	12248.166667	0.551345	12150.370443
630.890000	855.800000	12347.833333	0.551354	12150.219157
630.990000	855.700000	12194.000000	0.551362	12150.176839
631.090000	855.600000	12126.833333	0.551371	12149.069173
631.190000	855.500000	12092.166667	0.551379	12150.312256
631.290000	855.400000	12059.666667	0.551387	12151.561686
631.390000	855.300000	12274.166667	0.551396	12154.420247
631.490000	855.200000	12460.500000	0.551404	12156.006104
631.590000	855.100000	12480.000000	0.551413	12156.042074
631.690000	855.000000	12120.333333	0.551421	12152.327637
631.790000	854.900000	12096.500000	0.551430	12144.684001
631.890000	854.800000	12252.500000	0.551438	12132.514486
631.990000	854.700000	12395.500000	0.551446	12120.622152
632.090000	854.600000	11953.500000	0.551455	12109.476725
632.190000	854.500000	12100.833333	0.551463	12101.054443
632.290000	854.400000	12083.500000	0.551472	12099.060221
632.390000	854.300000	12252.500000	0.551480	12103.881266
632.490000	854.200000	12159.333333	0.551489	12112.615641
632.590000	854.100000	12061.833333	0.551497	12125.726725
632.690000	854.000000	12092.166667	0.551505	12138.830404
632.790000	853.900000	12267.666667	0.551514	12147.549967
632.890000	853.800000	12200.500000	0.551522	12151.026367
632.990000	853.700000	12139.833333	0.551531	12149.484945
633.090000	853.600000	12137.666667	0.551539	12142.176676
633.190000	853.500000	12369.500000	0.551548	12134.076009
633.290000	853.400000	12100.833333	0.551556	12128.742920
633.390000	853.300000	12267.666667	0.551564	12129.003174
633.490000	853.200000	12020.666667	0.551573	12132.569499
633.590000	853.100000	12209.166667	0.551581	12138.820882
633.690000	853.000000	12187.500000	0.551590	12143.910645
633.790000	852.900000	12204.833333	0.551598	12146.023356
633.890000	852.800000	12354.333333	0.551607	12141.552490
633.990000	852.700000	12155.000000	0.551615	12136.374919
634.090000	852.600000	11990.333333	0.551623	12132.401286
634.190000	852.500000	12120.333333	0.551632	12133.307943
634.290000	852.400000	12098.666667	0.551640	12137.367269
634.390000	852.300000	12243.833333	0.551649	12146.937419
634.490000	852.200000	12092.166667	0.551657	12155.879150
634.590000	852.100000	12215.666667	0.551666	12162.622477
634.690000	852.000000	12189.666667	0.551674	12162.608724
634.790000	851.900000	12241.666667	0.551682	12158.336751
634.890000	851.800000	12072.666667	0.551691	12149.035319
634.990000	851.700000	12126.833333	0.551699	12137.509033
635.090000	851.600000	12295.833333	0.551708	12123.505046
635.190000	851.500000	12493.000000	0.551716	12110.804443
635.290000	851.400000	12064.000000	0.551725	12102.612793
635.390000	851.300000	11975.166667	0.551733	12098.168376
635.490000	851.200000	12345.666667	0.551741	12098.829590
635.590000	851.100000	12237.333333	0.551750	12107.134440
635.690000	851.000000	12118.166667	0.551758	12123.429932
635.790000	850.900000	12038.000000	0.551767	12139.886230
635.890000	850.800000	12352.166667	0.551775	12159.396810
635.990000	850.700000	12332.666667	0.551784	12179.191976
636.090000	850.600000	12172.333333	0.551792	12194.825195
636.190000	850.500000	12263.333333	0.551800	12203.454834
636.290000	850.400000	12207.000000	0.551809	12211.149251
636.390000	850.300000	12423.666667	0.551817	12213.980306
636.490000	850.200000	12315.333333	0.551826	12213.923177
636.590000	850.100000	12148.500000	0.551834	12217.130859
636.690000	850.000000	12079.166667	0.551843	12223.830811
636.790000	849.900000	12215.666667	0.551851	12227.848877
636.890000	849.800000	12352.166667	0.551859	12227.971598
636.990000	849.700000	12302.333333	0.551868	12220.369222
637.090000	849.600000	12222.166667	0.551876	12196.114827
637.190000	849.500000	12334.833333	0.551885	12157.253418
637.290000	849.400000	12269.833333	0.551893	12111.042480
637.390000	849.300000	11962.166667	0.551902	12069.408203
637.490000	849.200000	11914.500000	0.551910	12035.399577
