# Supplementary material for: Influence of the magnetic field on bandgap and chemical composition of zinc thin films prepared by sparking discharge process
Source: Sci Rep. 2020 Jan 29;10:1388. doi: 10.1038/s41598-020-58183-4 (PMC6989455; doi:10.1038/s41598-020-58183-4)
Supplement: Supplementary file 5 — Related Manuscript File. [file 41598_2020_58183_MOESM5_ESM.zip › XPS_7-3-2019_Stefan/XPS_7-3-2019_E4/4_ZnN2-0.4T_ITO_Etch/O 1s]

Dataset O 1s:8(7-3-2019_E4)
Dwell Time (s)	0.260870
Number of sweeps	3
Kinetic Energy(eV)	Binding Energy(eV)	Intensity(cps)	Transmission Value	Background(cps)	O 1s(cps)	O 1s(cps)	O 1s(cps)	Envelope(cps)
940.490000	546.200000	6897.444444	0.557503	6822.440511	0.000000	0.000000	0.000000	0.000000
940.590000	546.100000	6721.111111	0.557513	6817.144097	0.000000	0.000000	0.000000	0.000000
940.690000	546.000000	6818.222222	0.557523	6811.813992	0.000000	0.000000	0.000000	0.000000
940.790000	545.900000	6898.722222	0.557532	6807.165826	0.000000	0.000000	0.000000	0.000000
940.890000	545.800000	6763.277778	0.557542	6804.605903	0.000000	0.000000	0.000000	0.000000
940.990000	545.700000	6900.000000	0.557552	6802.933187	0.000000	0.000000	0.000000	0.000000
941.090000	545.600000	7038.000000	0.557562	6802.044108	0.000000	0.000000	0.000000	0.000000
941.190000	545.500000	6822.055556	0.557571	6799.653266	0.000000	0.000000	0.000000	0.000000
941.290000	545.400000	6920.444444	0.557581	6794.573975	0.000000	0.000000	0.000000	0.000000
941.390000	545.300000	6718.555556	0.557591	6787.914931	0.000000	0.000000	0.000000	0.000000
941.490000	545.200000	6791.388889	0.557601	6778.680366	0.000000	0.000000	0.000000	0.000000
941.590000	545.100000	6862.944444	0.557610	6766.194580	0.000000	0.000000	0.000000	0.000000
941.690000	545.000000	6816.944444	0.557620	6752.786648	0.000000	0.000000	0.000000	0.000000
941.790000	544.900000	6690.444444	0.557630	6740.733860	0.000000	0.000000	0.000000	0.000000
941.890000	544.800000	6615.055556	0.557640	6730.563422	0.000000	0.000000	0.000000	0.000000
941.990000	544.700000	6841.222222	0.557650	6724.578830	0.000000	0.000000	0.000000	0.000000
942.090000	544.600000	6730.055556	0.557659	6724.752903	0.000000	0.000000	0.000000	0.000000
942.190000	544.500000	6718.555556	0.557669	6727.333415	0.000000	0.000000	0.000000	0.000000
942.290000	544.400000	6799.055556	0.557679	6727.980414	0.000000	0.000000	0.000000	0.000000
942.390000	544.300000	6875.722222	0.557689	6724.736057	0.000000	0.000000	0.000000	0.000000
942.490000	544.200000	6869.333333	0.557698	6716.187174	0.000000	0.000000	0.000000	0.000000
942.590000	544.100000	6845.055556	0.557708	6699.800673	0.000000	0.000000	0.000000	0.000000
942.690000	544.000000	6773.500000	0.557718	6678.857720	0.000000	0.000000	0.000000	0.000000
942.790000	543.900000	6625.277778	0.557728	6658.097575	0.000000	0.000000	0.000000	0.000000
942.890000	543.800000	6543.500000	0.557737	6639.732639	0.000000	0.000000	0.000000	0.000000
942.990000	543.700000	6583.111111	0.557747	6625.099338	0.000000	0.000000	0.000000	0.000000
943.090000	543.600000	6772.222222	0.557757	6614.883355	0.000000	0.000000	0.000000	0.000000
943.190000	543.500000	6791.388889	0.557767	6608.543755	0.000000	0.000000	0.000000	0.000000
943.290000	543.400000	6579.277778	0.557776	6603.127550	0.000000	0.000000	0.000000	0.000000
943.390000	543.300000	6625.277778	0.557786	6598.460666	0.000000	0.000000	0.000000	0.000000
943.490000	543.200000	6569.055556	0.557796	6593.710178	0.000000	0.000000	0.000000	0.000000
943.590000	543.100000	6631.666667	0.557806	6591.899577	0.000000	0.000000	0.000000	0.000000
943.690000	543.000000	6479.611111	0.557815	6591.587619	0.000000	0.000000	0.000000	0.000000
943.790000	542.900000	6593.333333	0.557825	6592.487929	0.000000	0.000000	0.000000	0.000000
943.890000	542.800000	6613.777778	0.557835	6591.503391	0.000000	0.000000	0.000000	0.000000
943.990000	542.700000	6658.500000	0.557845	6586.995605	0.000000	0.000000	0.000000	0.000000
944.090000	542.600000	6640.611111	0.557854	6575.229818	0.000000	0.000000	0.000000	0.000000
944.190000	542.500000	6594.611111	0.557864	6558.639296	0.000000	0.000000	0.000000	0.000000
944.290000	542.400000	6487.277778	0.557874	6540.494602	0.000000	0.000000	0.000000	0.000000
944.390000	542.300000	6473.222222	0.557884	6525.294162	0.000000	0.000000	0.000000	0.000000
944.490000	542.200000	6682.777778	0.557894	6517.842122	0.000000	0.000000	0.000000	0.000000
944.590000	542.100000	6441.277778	0.557903	6520.632894	0.000000	0.000000	0.000000	0.000000
944.690000	542.000000	6543.500000	0.557913	6531.276259	0.000000	0.000000	0.000000	0.000000
944.790000	541.900000	6565.222222	0.557923	6545.815348	0.000000	0.000000	0.000000	0.000000
944.890000	541.800000	6612.500000	0.557933	6561.684001	0.000000	0.000000	0.000000	0.000000
944.990000	541.700000	6548.611111	0.557942	6573.975749	0.000000	0.000000	0.000000	0.000000
945.090000	541.600000	6634.222222	0.557952	6579.470567	0.000000	0.000000	0.000000	0.000000
945.190000	541.500000	6638.055556	0.557962	6579.133030	0.000000	0.000000	0.000000	0.000000
945.290000	541.400000	6662.333333	0.557972	6575.287218	0.000000	0.000000	0.000000	0.000000
945.390000	541.300000	6693.000000	0.557981	6567.289876	0.000000	0.000000	0.000000	0.000000
945.490000	541.200000	6590.777778	0.557991	6555.661974	0.000000	0.000000	0.000000	0.000000
945.590000	541.100000	6606.111111	0.558001	6544.062771	0.000000	0.000000	0.000000	0.000000
945.690000	541.000000	6475.777778	0.558011	6532.373725	0.000000	0.000000	0.000000	0.000000
945.790000	540.900000	6497.500000	0.558020	6519.427490	0.000000	0.000000	0.000000	0.000000
945.890000	540.800000	6537.111111	0.558030	6506.817546	0.000000	0.000000	0.000000	0.000000
945.990000	540.700000	6510.277778	0.558040	6496.794352	0.000000	0.000000	0.000000	0.000000
946.090000	540.600000	6422.111111	0.558050	6486.576497	0.000000	0.000000	0.000000	0.000000
946.190000	540.500000	6514.111111	0.558059	6476.060411	0.000000	0.000000	0.000000	0.000000
946.290000	540.400000	6597.166667	0.558069	6465.689697	0.000000	0.000000	0.000000	0.000000
946.390000	540.300000	6606.111111	0.558079	6454.329454	0.000000	0.000000	0.000000	0.000000
946.490000	540.200000	6506.444444	0.558089	6441.050049	0.000000	0.000000	0.000000	0.000000
946.590000	540.100000	6363.333333	0.558098	6426.924615	0.000000	0.000000	0.000000	0.000000
946.690000	540.000000	6405.500000	0.558108	6412.840983	0.000000	0.000000	0.000000	0.000000
946.790000	539.900000	6565.222222	0.558118	6399.982096	0.000000	0.000000	0.000000	0.000000
946.890000	539.800000	6530.722222	0.558128	6389.135335	0.000000	0.000000	0.000000	0.000000
946.990000	539.700000	6437.444444	0.558137	6381.057509	0.000000	0.000000	0.000000	0.000000
947.090000	539.600000	6313.500000	0.558147	6378.241781	0.000000	0.000000	0.000000	0.000000
947.190000	539.500000	6284.111111	0.558157	6380.069851	0.000000	0.000000	0.000000	0.000000
947.290000	539.400000	6422.111111	0.558167	6384.371121	0.000000	0.000000	0.000000	0.000000
947.390000	539.300000	6431.055556	0.558177	6390.757514	0.000000	0.000000	0.000000	0.000000
947.490000	539.200000	6401.666667	0.558186	6398.114719	0.000000	0.000000	0.000000	0.000000
947.590000	539.100000	6367.166667	0.558196	6401.863200	0.000000	0.000000	0.000000	0.000000
947.690000	539.000000	6461.722222	0.558206	6400.510552	0.000000	0.000000	0.000000	0.000000
947.790000	538.900000	6460.444444	0.558216	6396.206163	0.000000	0.000000	0.000000	0.000000
947.890000	538.800000	6468.111111	0.558225	6388.979980	0.000000	0.000000	0.000000	0.000000
947.990000	538.700000	6350.555556	0.558235	6378.332248	0.000000	0.000000	0.000000	0.000000
948.090000	538.600000	6385.055556	0.558245	6366.325005	0.000000	0.000000	0.000000	0.000000
948.190000	538.500000	6496.222222	0.558255	6354.901747	0.000000	0.000000	0.000000	0.000000
948.290000	538.400000	6323.722222	0.558264	6341.860677	0.000000	0.000000	0.000000	0.000000
948.390000	538.300000	6382.500000	0.558274	6328.133301	0.000000	0.000000	0.000000	0.000000
948.490000	538.200000	6287.944444	0.558284	6315.354899	0.000000	0.000000	0.000000	0.000000
948.590000	538.100000	6304.555556	0.558294	6304.262316	0.000000	0.000000	0.000000	0.000000
948.690000	538.000000	6254.722222	0.558303	6295.193712	0.000000	0.000000	0.000000	0.000000
948.790000	537.900000	6254.722222	0.558313	6290.459446	0.000000	0.000000	0.000000	0.000000
948.890000	537.800000	6279.000000	0.558323	6289.181044	0.000000	0.000000	0.000000	0.000000
948.990000	537.700000	6330.111111	0.558333	6289.927246	0.000000	0.000000	0.000000	0.000000
949.090000	537.600000	6330.111111	0.558342	6293.045573	0.000000	0.000000	0.000000	0.000000
949.190000	537.500000	6220.222222	0.558352	6297.410482	0.000000	0.000000	0.000000	0.000000
949.290000	537.400000	6295.611111	0.558362	6300.855116	0.000000	0.000000	0.000000	0.000000
949.390000	537.300000	6319.888889	0.558372	6301.693658	0.000000	0.000000	0.000000	0.000000
949.490000	537.200000	6367.166667	0.558381	6301.151476	0.000000	0.000000	0.000000	0.000000
949.590000	537.100000	6282.833333	0.558391	6297.849718	0.000000	0.000000	0.000000	0.000000
949.690000	537.000000	6305.833333	0.558401	6291.747206	0.000000	0.000000	0.000000	0.000000
949.790000	536.900000	6305.833333	0.558411	6284.438043	0.000000	0.000000	0.000000	0.000000
949.890000	536.800000	6234.277778	0.558421	6280.103706	0.000000	0.000000	0.000001	0.000001
949.990000	536.700000	6188.277778	0.558430	6277.067735	0.000000	0.000000	0.000001	0.000001
950.090000	536.600000	6316.055556	0.558440	6275.136095	0.000000	0.000000	0.000004	0.000004
950.190000	536.500000	6339.055556	0.558450	6273.935059	0.000000	0.000000	0.000009	0.000009
950.290000	536.400000	6280.277778	0.558460	6272.207438	0.000000	0.000000	0.000022	0.000022
950.390000	536.300000	6221.500000	0.558469	6265.537164	0.000000	0.000000	0.000051	0.000051
950.490000	536.200000	6316.055556	0.558479	6255.417263	0.000000	0.000000	0.000117	0.000118
950.590000	536.100000	6220.222222	0.558489	6241.294949	0.000000	0.000001	0.000265	0.000265
950.690000	536.000000	6295.611111	0.558499	6224.842312	0.000000	0.000002	0.000586	0.000588
950.790000	535.900000	6302.000000	0.558508	6208.564996	0.000000	0.000005	0.001272	0.001276
950.890000	535.800000	6124.388889	0.558518	6195.171414	0.000000	0.000011	0.002715	0.002726
950.990000	535.700000	6198.500000	0.558528	6184.989122	0.000000	0.000027	0.005682	0.005709
951.090000	535.600000	6181.888889	0.558538	6180.767090	0.000000	0.000065	0.011655	0.011720
951.190000	535.500000	6106.500000	0.558547	6181.284939	0.000000	0.000150	0.023436	0.023586
951.290000	535.400000	6190.833333	0.558557	6183.747531	0.000000	0.000343	0.046198	0.046541
951.390000	535.300000	6400.388889	0.558567	6188.033203	0.000000	0.000766	0.089282	0.090048
951.490000	535.200000	6317.333333	0.558577	6192.802409	0.000000	0.001678	0.169174	0.170852
951.590000	535.100000	6241.944444	0.558586	6197.836155	0.000000	0.003611	0.314317	0.317927
951.690000	535.000000	6115.444444	0.558596	6204.182617	0.000000	0.007632	0.572653	0.580285
951.790000	534.900000	6183.166667	0.558606	6212.591743	0.000000	0.015813	1.023138	1.038951
951.890000	534.800000	6267.500000	0.558616	6267.500000	0.000000	0.032115	1.792751	1.824866
951.990000	534.700000	6358.222222	0.558625	6264.057237	0.000000	0.063944	3.080843	3.144787
952.090000	534.600000	6233.000000	0.558635	6260.614475	0.000001	0.124825	5.192769	5.317596
952.190000	534.500000	6419.555556	0.558645	6257.171088	0.000003	0.238920	8.584566	8.823488
952.290000	534.400000	6280.277778	0.558655	6253.728326	0.000008	0.448411	13.919672	14.368092
952.390000	534.300000	6252.166667	0.558664	6250.285563	0.000021	0.825286	22.137170	22.962477
952.490000	534.200000	6249.611111	0.558674	6246.842801	0.000052	1.489583	34.528293	36.017929
952.590000	534.100000	6256.000000	0.558684	6243.399414	0.000126	2.636827	52.863337	55.500289
952.690000	534.000000	6397.833333	0.558694	6239.956651	0.000296	4.578021	79.351056	83.929378
952.790000	533.900000	6475.777778	0.558704	6236.513889	0.000685	7.795991	116.742984	124.539659
952.890000	533.800000	6525.611111	0.558713	6233.071126	0.001551	13.021919	168.294267	181.317731
952.990000	533.700000	6555.000000	0.558723	6229.628364	0.003441	21.335088	237.633638	258.972172
953.090000	533.600000	6712.166667	0.558733	6226.184977	0.007477	34.286733	328.501662	362.795887
953.190000	533.500000	6900.000000	0.558743	6222.742215	0.015921	54.044900	444.316143	498.376968
953.290000	533.400000	6842.500000	0.558752	6219.299452	0.033213	83.581613	587.543693	671.158549
953.390000	533.300000	7164.500000	0.558762	6215.856689	0.067895	126.834974	758.890659	885.793552
953.490000	533.200000	7345.944444	0.558772	6212.413303	0.136005	188.677705	956.385783	1145.199521
953.590000	533.100000	7659.000000	0.558782	6208.970540	0.266981	275.077405	1174.506911	1449.851332
953.690000	533.000000	7837.888889	0.558791	6205.527778	0.513615	392.921268	1403.598802	1797.033630
953.790000	532.900000	8340.055556	0.558801	6202.085015	0.968382	549.657472	1629.889160	2180.514988
953.890000	532.800000	8789.833333	0.558811	6198.642253	1.789474	752.631778	1836.394552	2590.815796
953.990000	532.700000	9188.500000	0.558821	6195.198866	3.241097	1008.055766	2004.845968	3016.142660
954.090000	532.600000	9481.111111	0.558830	6191.756104	5.753892	1319.589749	2118.454949	3443.798598
954.190000	532.500000	9937.277778	0.558840	6188.313341	10.012584	1686.610046	2164.955017	3861.577650
954.290000	532.400000	10473.944444	0.558850	6184.870578	17.078617	2102.369486	2138.680088	4258.128309
954.390000	532.300000	10923.722222	0.558860	6181.427192	28.555034	2552.435669	2042.984951	4623.975803
954.490000	532.200000	11226.555556	0.558869	6177.984429	46.798216	3013.955214	1888.453234	4949.206746
954.590000	532.100000	11525.555556	0.558879	6174.541667	75.175286	3456.371107	1690.899462	5222.445611
954.690000	532.000000	11696.777778	0.558889	6171.098904	118.355639	3844.069973	1468.464586	5430.889974
954.790000	531.900000	11652.055556	0.558899	6167.656141	182.609021	4140.988281	1238.708537	5562.305800
954.890000	531.800000	11800.277778	0.558908	6164.212755	276.060130	4316.516452	1016.423011	5608.999593
954.990000	531.700000	11521.722222	0.558918	6160.769992	408.821779	4351.057943	812.445255	5572.325250
955.090000	531.600000	11581.777778	0.558928	6157.327230	592.896571	4240.203234	633.418559	5466.518636
955.190000	531.500000	11510.222222	0.558938	6153.884467	841.707255	3997.082614	482.236562	5321.026042
955.290000	531.400000	11459.111111	0.558948	6150.441081	1169.099752	3647.642524	358.859841	5175.602390
955.390000	531.300000	11224.000000	0.558957	6146.998318	1587.672580	3226.167711	261.237510	5075.077840
955.490000	531.200000	11290.444444	0.558967	6143.555556	2106.351468	2769.204305	186.155607	5061.711399
955.590000	531.100000	11494.888889	0.558977	6140.112793	2727.267239	2310.190559	129.918586	5167.376383
955.690000	531.000000	11603.500000	0.558987	6136.670030	3442.238186	1875.837518	88.837190	5406.912923
955.790000	530.900000	11888.444444	0.558996	6133.226644	4229.491862	1484.538350	59.535717	5773.565891
955.890000	530.800000	12468.555556	0.559006	6129.783881	5051.620822	1146.495002	39.112476	6237.228271
955.990000	530.700000	12785.444444	0.559016	6126.341119	5856.000027	864.974603	25.217869	6746.192491
956.090000	530.600000	13182.833333	0.559026	6122.898356	6578.758681	638.084546	15.949770	7232.793104
956.190000	530.500000	13709.277778	0.559035	6119.454970	7152.668077	460.595527	9.894418	7623.157959
956.290000	530.400000	13952.055556	0.559045	6116.012207	7517.991482	325.526972	6.020451	7849.538628
956.390000	530.300000	14077.277778	0.559055	6112.569444	7633.863091	225.363318	3.593129	7862.819282
956.490000	530.200000	13999.333333	0.559065	6109.126682	7486.879340	152.884700	2.103365	7641.867296
956.590000	530.100000	13494.611111	0.559074	6105.683919	7094.043159	101.658817	1.207649	7196.909885
956.690000	530.000000	12904.277778	0.559084	6102.240533	6499.027968	66.284610	0.680037	6565.992757
956.790000	529.900000	12145.277778	0.559094	6098.797770	5763.074761	42.420834	0.375549	5805.870958
956.890000	529.800000	11151.166667	0.559104	6095.355008	4953.516439	26.626783	0.203384	4980.346653
956.990000	529.700000	10282.277778	0.559113	6091.912245	4133.191216	16.392765	0.108008	4149.691895
957.090000	529.600000	9312.444444	0.559123	6088.468859	3353.013984	9.898916	0.056242	3362.969170
957.190000	529.500000	8571.333333	0.559133	6085.026096	2648.474894	5.863036	0.028714	2654.366523
957.290000	529.400000	8025.722222	0.559143	6081.583333	2039.580560	3.406016	0.014372	2043.000861
957.390000	529.300000	7519.722222	0.559152	6078.140571	1533.103733	1.940632	0.007052	1535.051439
957.490000	529.200000	7073.777778	0.559162	6074.697808	1125.931624	1.084404	0.003392	1127.019419
957.590000	529.100000	6810.555556	0.559172	6071.254422	808.559591	0.594245	0.001599	809.155507
957.690000	529.000000	6750.500000	0.559182	6067.811659	568.137482	0.319330	0.000741	568.457550
957.790000	528.900000	6451.500000	0.559192	6064.368896	390.803701	0.168261	0.000337	390.972314
957.890000	528.800000	6312.222222	0.559201	6060.926134	263.268918	0.086929	0.000150	263.356013
957.990000	528.700000	6243.222222	0.559211	6057.482747	173.742585	0.044031	0.000066	173.786669
958.090000	528.600000	6204.888889	0.559221	6054.039985	112.350380	0.021864	0.000028	112.372275
958.190000	528.500000	6201.055556	0.559231	6050.597222	71.198827	0.010643	0.000012	71.209478
958.290000	528.400000	6247.055556	0.559240	6047.154460	44.222968	0.005078	0.000005	44.228052
958.390000	528.300000	6152.500000	0.559250	6043.711697	26.923355	0.002376	0.000002	26.925734
958.490000	528.200000	6266.222222	0.559260	6040.268311	16.066932	0.001093	0.000001	16.068026
958.590000	528.100000	6112.888889	0.559270	6036.825548	9.398643	0.000493	0.000000	9.399136
958.690000	528.000000	6027.277778	0.559279	6033.382785	5.389196	0.000218	0.000000	5.389414
958.790000	527.900000	6014.500000	0.559289	6029.940023	3.029017	0.000095	0.000000	3.029111
958.890000	527.800000	5926.333333	0.559299	6026.496636	1.668730	0.000040	0.000000	1.668770
958.990000	527.700000	6024.722222	0.559309	6023.053874	0.901078	0.000017	0.000000	0.901094
959.090000	527.600000	6019.611111	0.559318	6019.611111	0.476884	0.000007	0.000000	0.476890
959.190000	527.500000	5978.722222	0.559328	6023.628499	0.247353	0.000003	0.000000	0.247356
959.290000	527.400000	6000.444444	0.559338	6034.014187	0.125735	0.000001	0.000000	0.125737
959.390000	527.300000	6093.722222	0.559348	6043.633084	0.062634	0.000000	0.000000	0.062635
959.490000	527.200000	6118.000000	0.559357	6052.301758	0.030575	0.000000	0.000000	0.030575
959.590000	527.100000	6042.611111	0.559367	6058.792969	0.014625	0.000000	0.000000	0.014625
959.690000	527.000000	6056.666667	0.559377	6062.523980	0.006854	0.000000	0.000000	0.006854
959.790000	526.900000	6069.444444	0.559387	6066.561957	0.003148	0.000000	0.000000	0.003148
959.890000	526.800000	6024.722222	0.559396	6074.361518	0.001416	0.000000	0.000000	0.001416
959.990000	526.700000	6026.000000	0.559406	6083.949843	0.000624	0.000000	0.000000	0.000624
960.090000	526.600000	6158.888889	0.559416	6094.223226	0.000270	0.000000	0.000000	0.000270
960.190000	526.500000	6107.777778	0.559426	6103.034776	0.000114	0.000000	0.000000	0.000114
960.290000	526.400000	6148.666667	0.559435	6108.022976	0.000047	0.000000	0.000000	0.000047
960.390000	526.300000	6102.666667	0.559445	6105.406277	0.000019	0.000000	0.000000	0.000019
960.490000	526.200000	6180.611111	0.559455	6096.338921	0.000008	0.000000	0.000000	0.000008
960.590000	526.100000	6121.833333	0.559465	6084.246202	0.000003	0.000000	0.000000	0.000003
960.690000	526.000000	5994.055556	0.559475	6073.768175	0.000001	0.000000	0.000000	0.000001
960.790000	525.900000	5969.777778	0.559484	6066.991211	0.000000	0.000000	0.000000	0.000000
960.890000	525.800000	6032.388889	0.559494	6065.243001	0.000000	0.000000	0.000000	0.000000
960.990000	525.700000	6109.055556	0.559504	6068.288954	0.000000	0.000000	0.000000	0.000000
961.090000	525.600000	6075.833333	0.559514	6072.316949	0.000000	0.000000	0.000000	0.000000
961.190000	525.500000	6143.555556	0.559523	6072.867242	0.000000	0.000000	0.000000	0.000000
961.290000	525.400000	6112.888889	0.559533	6068.423720	0.000000	0.000000	0.000000	0.000000
961.390000	525.300000	6074.555556	0.559543	6060.980414	0.000000	0.000000	0.000000	0.000000
961.490000	525.200000	5977.444444	0.559553	6051.415799	0.000000	0.000000	0.000000	0.000000
961.590000	525.100000	5991.500000	0.559562	6041.846191	0.000000	0.000000	0.000000	0.000000
961.690000	525.000000	6238.111111	0.559572	6034.845866	0.000000	0.000000	0.000000	0.000000
961.790000	524.900000	6165.277778	0.559582	6031.402479	0.000000	0.000000	0.000000	0.000000
961.890000	524.800000	6187.000000	0.559592	6030.116591	0.000000	0.000000	0.000000	0.000000
961.990000	524.700000	6034.944444	0.559601	6031.007541	0.000000	0.000000	0.000000	0.000000
962.090000	524.600000	5978.722222	0.559611	6033.380290	0.000000	0.000000	0.000000	0.000000
962.190000	524.500000	6066.888889	0.559621	6037.813205	0.000000	0.000000	0.000000	0.000000
962.290000	524.400000	6143.555556	0.559631	6044.203966	0.000000	0.000000	0.000000	0.000000
962.390000	524.300000	6176.777778	0.559640	6052.419054	0.000000	0.000000	0.000000	0.000000
962.490000	524.200000	6106.500000	0.559650	6061.610569	0.000000	0.000000	0.000000	0.000000
962.590000	524.100000	6040.055556	0.559660	6073.710151	0.000000	0.000000	0.000000	0.000000
962.690000	524.000000	6018.333333	0.559670	6085.428521	0.000000	0.000000	0.000000	0.000000
962.790000	523.900000	6167.833333	0.559679	6096.196045	0.000000	0.000000	0.000000	0.000000
962.890000	523.800000	6096.277778	0.559689	6105.276503	0.000000	0.000000	0.000000	0.000000
962.990000	523.700000	6175.500000	0.559699	6113.334988	0.000000	0.000000	0.000000	0.000000
963.090000	523.600000	6069.444444	0.559709	6117.263780	0.000000	0.000000	0.000000	0.000000
963.190000	523.500000	6175.500000	0.559719	6119.881104	0.000000	0.000000	0.000000	0.000000
963.290000	523.400000	6068.166667	0.559728	6121.424669	0.000000	0.000000	0.000000	0.000000
963.390000	523.300000	6103.944444	0.559738	6122.416070	0.000000	0.000000	0.000000	0.000000
963.490000	523.200000	6149.944444	0.559748	6122.446642	0.000000	0.000000	0.000000	0.000000
