# Supplementary material for: Influence of the magnetic field on bandgap and chemical composition of zinc thin films prepared by sparking discharge process
Source: Sci Rep. 2020 Jan 29;10:1388. doi: 10.1038/s41598-020-58183-4 (PMC6989455; doi:10.1038/s41598-020-58183-4)
Supplement: Supplementary file 5 — Related Manuscript File. [file 41598_2020_58183_MOESM5_ESM.zip › XPS_7-3-2019_Stefan/XPS_7-3-2019_E4/4_ZnN2-0.4T_ITO_Etch/survey]

Dataset wide:5(7-3-2019_E4)
Dwell Time (s)	0.100000
Number of sweeps	1
Kinetic Energy(eV)	Binding Energy(eV)	Intensity(cps)	Transmission Value	Background(cps)
283.490000	1203.200000	158700.000000	4.361681	158534.287109
284.490000	1202.200000	158260.000000	4.361005	158633.408203
285.490000	1201.200000	158370.000000	4.360329	158805.488281
286.490000	1200.200000	157600.000000	4.359653	159060.908203
287.490000	1199.200000	159060.000000	4.358977	159345.810547
288.490000	1198.200000	161010.000000	4.358301	159600.361328
289.490000	1197.200000	164110.000000	4.357625	159776.689453
290.490000	1196.200000	168660.000000	4.356949	159838.720703
291.490000	1195.200000	168390.000000	4.356273	159728.095703
292.490000	1194.200000	166940.000000	4.355597	159497.216797
293.490000	1193.200000	165530.000000	4.354921	159171.757812
294.490000	1192.200000	159860.000000	4.354245	158797.626953
295.490000	1191.200000	160690.000000	4.353569	158373.046875
296.490000	1190.200000	159580.000000	4.352893	157980.859375
297.490000	1189.200000	156380.000000	4.352217	157620.742188
298.490000	1188.200000	156690.000000	4.351541	157298.955078
299.490000	1187.200000	157190.000000	4.350865	156994.843750
300.490000	1186.200000	155920.000000	4.350189	156718.359375
301.490000	1185.200000	157930.000000	4.349513	156432.861328
302.490000	1184.200000	156400.000000	4.348837	156114.082031
303.490000	1183.200000	156570.000000	4.348161	155800.722656
304.490000	1182.200000	154060.000000	4.347485	155538.642578
305.490000	1181.200000	153370.000000	4.346809	155345.117188
306.490000	1180.200000	155690.000000	4.346133	155212.558594
307.490000	1179.200000	156200.000000	4.345457	155160.878906
308.490000	1178.200000	154760.000000	4.344781	155129.843750
309.490000	1177.200000	155310.000000	4.344105	155046.083984
310.490000	1176.200000	155350.000000	4.342531	154875.439453
311.490000	1175.200000	155020.000000	4.340307	154621.123047
312.490000	1174.200000	154830.000000	4.338083	154278.076172
313.490000	1173.200000	153750.000000	4.335860	153876.718750
314.490000	1172.200000	153410.000000	4.333636	153483.759766
315.490000	1171.200000	152690.000000	4.331412	153160.400391
316.490000	1170.200000	151650.000000	4.329188	152925.273438
317.490000	1169.200000	152690.000000	4.326964	152788.476562
318.490000	1168.200000	152910.000000	4.324741	152767.275391
319.490000	1167.200000	152160.000000	4.322517	152826.240234
320.490000	1166.200000	153730.000000	4.320293	152922.158203
321.490000	1165.200000	153230.000000	4.318069	153063.037109
322.490000	1164.200000	152110.000000	4.315845	153243.515625
323.490000	1163.200000	153500.000000	4.313621	153440.634766
324.490000	1162.200000	153720.000000	4.311398	153672.001953
325.490000	1161.200000	154040.000000	4.309174	153941.357422
326.490000	1160.200000	154360.000000	4.306950	154219.033203
327.490000	1159.200000	154090.000000	4.304726	154483.515625
328.490000	1158.200000	154850.000000	4.302502	154729.277344
329.490000	1157.200000	155220.000000	4.300279	154927.675781
330.490000	1156.200000	155820.000000	4.298055	155071.035156
331.490000	1155.200000	155510.000000	4.295831	155170.634766
332.490000	1154.200000	154920.000000	4.293607	155250.722656
333.490000	1153.200000	154270.000000	4.291383	155301.435547
334.490000	1152.200000	155970.000000	4.289160	155336.162109
335.490000	1151.200000	155490.000000	4.286936	155353.916016
336.490000	1150.200000	155720.000000	4.284712	155335.117188
337.490000	1149.200000	156010.000000	4.282488	155264.794922
338.490000	1148.200000	154790.000000	4.280264	155162.158203
339.490000	1147.200000	154740.000000	4.278041	155023.994141
340.490000	1146.200000	154720.000000	4.275817	154850.878906
341.490000	1145.200000	154870.000000	4.273593	154646.562500
342.490000	1144.200000	154910.000000	4.271369	154429.121094
343.490000	1143.200000	154540.000000	4.269145	154199.843750
344.490000	1142.200000	153930.000000	4.266921	153994.404297
345.490000	1141.200000	153110.000000	4.264698	153849.599609
346.490000	1140.200000	153030.000000	4.262474	153840.781250
347.490000	1139.200000	152090.000000	4.260250	153940.058594
348.490000	1138.200000	155780.000000	4.258026	154157.578125
349.490000	1137.200000	153700.000000	4.255802	154443.984375
350.490000	1136.200000	155120.000000	4.253579	154768.251953
351.490000	1135.200000	157670.000000	4.251355	155021.582031
352.490000	1134.200000	156970.000000	4.249131	155221.621094
353.490000	1133.200000	157750.000000	4.246907	155339.326172
354.490000	1132.200000	155320.000000	4.244683	155407.031250
355.490000	1131.200000	154580.000000	4.242460	155412.617188
356.490000	1130.200000	156300.000000	4.240236	155416.582031
357.490000	1129.200000	155950.000000	4.238012	155447.500000
358.490000	1128.200000	154470.000000	4.235788	155526.357422
359.490000	1127.200000	155160.000000	4.233564	155640.732422
360.490000	1126.200000	158230.000000	4.231803	155812.724609
361.490000	1125.200000	156020.000000	4.230378	156028.955078
362.490000	1124.200000	156590.000000	4.228952	156227.197266
363.490000	1123.200000	157700.000000	4.227527	156416.162109
364.490000	1122.200000	155840.000000	4.226101	156587.685547
365.490000	1121.200000	156420.000000	4.224676	156729.599609
366.490000	1120.200000	156720.000000	4.223250	156821.923828
367.490000	1119.200000	157220.000000	4.221824	156891.679688
368.490000	1118.200000	156930.000000	4.220399	156904.316406
369.490000	1117.200000	158450.000000	4.218973	156878.876953
370.490000	1116.200000	156230.000000	4.217548	156836.074219
371.490000	1115.200000	156880.000000	4.216122	156830.722656
372.490000	1114.200000	155340.000000	4.214697	156898.134766
373.490000	1113.200000	155540.000000	4.213271	157050.410156
374.490000	1112.200000	158670.000000	4.211845	157267.226562
375.490000	1111.200000	157340.000000	4.210420	157495.048828
376.490000	1110.200000	159090.000000	4.208994	157684.296875
377.490000	1109.200000	157800.000000	4.207569	157792.304688
378.490000	1108.200000	161140.000000	4.206143	157829.912109
379.490000	1107.200000	158010.000000	4.204717	157810.976562
380.490000	1106.200000	157210.000000	4.203292	157815.097656
381.490000	1105.200000	156660.000000	4.201866	157856.435547
382.490000	1104.200000	158400.000000	4.200441	157922.607422
383.490000	1103.200000	158820.000000	4.199015	158009.931641
384.490000	1102.200000	160370.000000	4.197590	158113.037109
385.490000	1101.200000	160570.000000	4.196164	158159.462891
386.490000	1100.200000	159540.000000	4.194738	158148.632812
387.490000	1099.200000	158910.000000	4.193313	158141.542969
388.490000	1098.200000	156610.000000	4.191887	158148.183594
389.490000	1097.200000	157650.000000	4.190462	158188.642578
390.490000	1096.200000	157760.000000	4.189036	158315.224609
391.490000	1095.200000	158670.000000	4.187610	158510.664062
392.490000	1094.200000	159260.000000	4.186185	158732.001953
393.490000	1093.200000	158940.000000	4.184759	158967.919922
394.490000	1092.200000	158740.000000	4.183334	159182.158203
395.490000	1091.200000	160280.000000	4.181908	159327.021484
396.490000	1090.200000	160590.000000	4.180483	159472.285156
397.490000	1089.200000	157290.000000	4.179057	159616.972656
398.490000	1088.200000	160440.000000	4.177631	159769.648438
399.490000	1087.200000	159680.000000	4.176206	159925.185547
400.490000	1086.200000	160600.000000	4.174780	160119.638672
401.490000	1085.200000	162120.000000	4.173355	160252.265625
402.490000	1084.200000	161720.000000	4.171929	160317.792969
403.490000	1083.200000	160990.000000	4.170504	160277.431641
404.490000	1082.200000	161540.000000	4.169078	160188.925781
405.490000	1081.200000	158080.000000	4.167652	160046.972656
406.490000	1080.200000	159420.000000	4.166227	159927.880859
407.490000	1079.200000	159960.000000	4.164801	159859.589844
408.490000	1078.200000	159930.000000	4.163376	159898.164062
409.490000	1077.200000	159470.000000	4.161950	159994.638672
410.490000	1076.200000	159940.000000	4.160669	160128.291016
411.490000	1075.200000	160170.000000	4.159492	160254.882812
412.490000	1074.200000	161550.000000	4.158315	160336.318359
413.490000	1073.200000	160750.000000	4.157137	160324.208984
414.490000	1072.200000	160480.000000	4.155960	160230.371094
415.490000	1071.200000	160060.000000	4.154783	160081.386719
416.490000	1070.200000	161860.000000	4.153606	159880.546875
417.490000	1069.200000	160960.000000	4.152429	159660.263672
418.490000	1068.200000	161280.000000	4.151252	159449.218750
419.490000	1067.200000	161060.000000	4.150075	159224.023438
420.490000	1066.200000	162910.000000	4.148898	158947.568359
421.490000	1065.200000	162030.000000	4.147721	158631.757812
422.490000	1064.200000	163090.000000	4.146544	158245.371094
423.490000	1063.200000	164110.000000	4.145367	157764.091797
424.490000	1062.200000	164360.000000	4.144190	157206.347656
425.490000	1061.200000	161770.000000	4.143013	156600.761719
426.490000	1060.200000	160270.000000	4.141836	155939.248047
427.490000	1059.200000	159430.000000	4.140659	155235.371094
428.490000	1058.200000	157030.000000	4.139482	154499.052734
429.490000	1057.200000	156070.000000	4.138305	153731.552734
430.490000	1056.200000	155150.000000	4.137128	152903.291016
431.490000	1055.200000	153520.000000	4.135950	152011.933594
432.490000	1054.200000	152040.000000	4.134773	151077.519531
433.490000	1053.200000	149530.000000	4.133596	149530.000000
434.490000	1052.200000	148430.000000	4.132419	148224.208984
435.490000	1051.200000	147470.000000	4.131242	146918.417969
436.490000	1050.200000	147480.000000	4.130065	145612.626953
437.490000	1049.200000	149640.000000	4.128888	144306.845703
438.490000	1048.200000	148910.000000	4.127711	143001.054688
439.490000	1047.200000	154970.000000	4.126534	141695.263672
440.490000	1046.200000	171780.000000	4.125357	140389.472656
441.490000	1045.200000	221690.000000	4.124180	139083.681641
442.490000	1044.200000	286850.000000	4.123003	137777.890625
443.490000	1043.200000	251450.000000	4.121826	136472.109375
444.490000	1042.200000	176940.000000	4.120649	135166.318359
445.490000	1041.200000	153440.000000	4.119472	133860.527344
446.490000	1040.200000	150110.000000	4.118295	132554.736328
447.490000	1039.200000	147220.000000	4.117118	131248.945312
448.490000	1038.200000	142780.000000	4.115941	129943.154297
449.490000	1037.200000	139810.000000	4.114763	128637.363281
450.490000	1036.200000	136190.000000	4.113586	127331.582031
451.490000	1035.200000	134940.000000	4.112409	126025.791016
452.490000	1034.200000	131550.000000	4.111232	124720.000000
453.490000	1033.200000	125710.000000	4.110055	123414.208984
454.490000	1032.200000	122690.000000	4.108878	122108.417969
455.490000	1031.200000	120980.000000	4.107701	120802.626953
456.490000	1030.200000	119320.000000	4.106524	119496.845703
457.490000	1029.200000	117810.000000	4.105347	118191.054688
458.490000	1028.200000	115150.000000	4.104170	116885.263672
459.490000	1027.200000	112900.000000	4.102993	115579.472656
460.490000	1026.200000	111910.000000	4.101399	114273.681641
461.490000	1025.200000	113660.000000	4.099502	112967.890625
462.490000	1024.200000	119220.000000	4.097606	111662.109375
463.490000	1023.200000	146700.000000	4.095710	110356.318359
464.490000	1022.200000	247590.000000	4.093813	109050.527344
465.490000	1021.200000	392890.000000	4.091917	107744.736328
466.490000	1020.200000	335430.000000	4.090020	106438.945312
467.490000	1019.200000	170800.000000	4.088124	105133.154297
468.490000	1018.200000	116030.000000	4.086228	103827.363281
469.490000	1017.200000	104180.000000	4.084331	102521.582031
470.490000	1016.200000	100970.000000	4.082435	101215.791016
471.490000	1015.200000	99910.000000	4.080539	99910.000000
472.490000	1014.200000	100390.000000	4.078642	100583.056641
473.490000	1013.200000	98850.000000	4.076746	99894.550781
474.490000	1012.200000	99310.000000	4.074850	99386.699219
475.490000	1011.200000	98740.000000	4.072953	98981.035156
476.490000	1010.200000	99170.000000	4.071057	98656.718750
477.490000	1009.200000	98300.000000	4.069160	98359.921875
478.490000	1008.200000	97910.000000	4.067264	98072.802734
479.490000	1007.200000	98130.000000	4.065368	97805.683594
480.490000	1006.200000	97570.000000	4.063471	97623.310547
481.490000	1005.200000	95640.000000	4.061575	97527.050781
482.490000	1004.200000	97660.000000	4.059679	97522.744141
483.490000	1003.200000	97000.000000	4.057782	97596.865234
484.490000	1002.200000	98410.000000	4.055886	97705.234375
485.490000	1001.200000	98750.000000	4.053989	97794.619141
486.490000	1000.200000	99990.000000	4.052093	97826.533203
487.490000	999.200000	98640.000000	4.050197	97800.097656
488.490000	998.200000	96850.000000	4.048300	97706.757812
489.490000	997.200000	98460.000000	4.046404	97596.054688
490.490000	996.200000	99880.000000	4.044508	97461.044922
491.490000	995.200000	97840.000000	4.042611	97331.269531
492.490000	994.200000	99490.000000	4.040715	97185.937500
493.490000	993.200000	97350.000000	4.038818	97020.097656
494.490000	992.200000	97210.000000	4.036922	96770.029297
495.490000	991.200000	97780.000000	4.035026	96457.783203
496.490000	990.200000	96050.000000	4.033129	96081.904297
497.490000	989.200000	94720.000000	4.031233	95657.724609
498.490000	988.200000	95900.000000	4.029337	95237.988281
499.490000	987.200000	94040.000000	4.027440	94914.960938
500.490000	986.200000	93860.000000	4.025544	94706.796875
501.490000	985.200000	94800.000000	4.023648	94627.597656
502.490000	984.200000	93330.000000	4.021751	94700.742188
503.490000	983.200000	94420.000000	4.019855	94874.140625
504.490000	982.200000	95540.000000	4.017958	95059.414062
505.490000	981.200000	96530.000000	4.016062	95206.914062
506.490000	980.200000	96360.000000	4.014166	95297.343750
507.490000	979.200000	99400.000000	4.012269	95285.380859
508.490000	978.200000	101320.000000	4.010373	95184.189453
509.490000	977.200000	103150.000000	4.008477	95023.095703
510.490000	976.200000	103790.000000	4.007455	94820.332031
511.490000	975.200000	104900.000000	4.007067	94548.544922
512.490000	974.200000	102090.000000	4.006679	94211.015625
513.490000	973.200000	99120.000000	4.006291	93796.708984
514.490000	972.200000	98940.000000	4.005903	93318.779297
515.490000	971.200000	96660.000000	4.005515	92799.785156
516.490000	970.200000	95720.000000	4.005127	92274.013672
517.490000	969.200000	93440.000000	4.004739	91762.080078
518.490000	968.200000	93820.000000	4.004351	91246.015625
519.490000	967.200000	92540.000000	4.003963	90691.738281
520.490000	966.200000	90450.000000	4.003575	90062.988281
521.490000	965.200000	90300.000000	4.003187	89368.437500
522.490000	964.200000	88150.000000	4.002799	88626.708984
523.490000	963.200000	87240.000000	4.002411	87923.046875
524.490000	962.200000	86600.000000	4.002023	87332.734375
525.490000	961.200000	85330.000000	4.001635	86910.957031
526.490000	960.200000	86200.000000	4.001247	86662.324219
527.490000	959.200000	86930.000000	4.000859	86574.804688
528.490000	958.200000	86270.000000	4.000471	86578.320312
529.490000	957.200000	87490.000000	4.000083	86627.998047
530.490000	956.200000	86220.000000	3.999695	86713.203125
531.490000	955.200000	86160.000000	3.999307	86805.117188
532.490000	954.200000	87910.000000	3.998919	86897.753906
533.490000	953.200000	86340.000000	3.998531	87006.640625
534.490000	952.200000	86450.000000	3.998143	87112.314453
535.490000	951.200000	87510.000000	3.997755	87163.837891
536.490000	950.200000	88850.000000	3.997367	87173.916016
537.490000	949.200000	87490.000000	3.996979	87141.279297
538.490000	948.200000	86700.000000	3.996591	87091.914062
539.490000	947.200000	85420.000000	3.996203	87069.042969
540.490000	946.200000	86770.000000	3.995815	87107.119141
541.490000	945.200000	87900.000000	3.995427	87205.039062
542.490000	944.200000	87260.000000	3.995039	87362.880859
543.490000	943.200000	87190.000000	3.994651	87530.322266
544.490000	942.200000	87650.000000	3.994263	87625.917969
545.490000	941.200000	89400.000000	3.993875	87639.521484
546.490000	940.200000	87620.000000	3.993487	87574.160156
547.490000	939.200000	87080.000000	3.993099	87421.445312
548.490000	938.200000	87820.000000	3.992711	87210.839844
549.490000	937.200000	86850.000000	3.992323	87040.361328
550.490000	936.200000	85220.000000	3.991935	86925.117188
551.490000	935.200000	86740.000000	3.991547	86860.878906
552.490000	934.200000	87330.000000	3.991159	86851.162109
553.490000	933.200000	87540.000000	3.990771	86890.322266
554.490000	932.200000	89060.000000	3.990383	86938.115234
555.490000	931.200000	86480.000000	3.989995	86991.035156
556.490000	930.200000	87150.000000	3.989607	87060.517578
557.490000	929.200000	87480.000000	3.989220	87164.482422
558.490000	928.200000	86790.000000	3.988832	87316.396484
559.490000	927.200000	86510.000000	3.988444	87500.439453
560.490000	926.200000	88150.000000	3.987791	87691.240234
561.490000	925.200000	88410.000000	3.986946	87863.837891
562.490000	924.200000	88960.000000	3.986102	87993.916016
563.490000	923.200000	87810.000000	3.985257	88060.156250
564.490000	922.200000	87950.000000	3.984413	88080.078125
565.490000	921.200000	88250.000000	3.983568	88078.085938
566.490000	920.200000	87350.000000	3.982723	88056.005859
567.490000	919.200000	88650.000000	3.981879	88033.359375
568.490000	918.200000	87560.000000	3.981034	88012.958984
569.490000	917.200000	88360.000000	3.980190	87974.404297
570.490000	916.200000	88970.000000	3.979345	87919.365234
571.490000	915.200000	87020.000000	3.978501	87879.843750
572.490000	914.200000	86780.000000	3.977656	87836.484375
573.490000	913.200000	88480.000000	3.976812	87805.683594
574.490000	912.200000	88090.000000	3.975967	87827.441406
575.490000	911.200000	87760.000000	3.975122	87895.761719
576.490000	910.200000	87630.000000	3.974278	87995.205078
577.490000	909.200000	87350.000000	3.973433	88132.880859
578.490000	908.200000	88150.000000	3.972589	88275.439453
579.490000	907.200000	89190.000000	3.971744	88372.802734
580.490000	906.200000	89620.000000	3.970900	88417.597656
581.490000	905.200000	88430.000000	3.970055	88393.837891
582.490000	904.200000	88430.000000	3.969211	88312.080078
583.490000	903.200000	87460.000000	3.968366	88215.039062
584.490000	902.200000	87490.000000	3.967521	88133.603516
585.490000	901.200000	88290.000000	3.966677	88084.804688
586.490000	900.200000	88500.000000	3.965832	88091.601562
587.490000	899.200000	88020.000000	3.964988	88153.681641
588.490000	898.200000	87730.000000	3.964143	88252.001953
589.490000	897.200000	88330.000000	3.963299	88394.960938
590.490000	896.200000	87630.000000	3.962454	88543.115234
591.490000	895.200000	89970.000000	3.961610	88674.638672
592.490000	894.200000	88990.000000	3.960765	88769.677734
593.490000	893.200000	88920.000000	3.959920	88810.000000
594.490000	892.200000	89330.000000	3.959076	88783.037109
595.490000	891.200000	88690.000000	3.958231	88730.800781
596.490000	890.200000	87910.000000	3.957387	88668.320312
597.490000	889.200000	88610.000000	3.956542	88598.085938
598.490000	888.200000	88550.000000	3.955698	88562.158203
599.490000	887.200000	88210.000000	3.954853	88550.322266
600.490000	886.200000	89900.000000	3.954009	88567.441406
601.490000	885.200000	90590.000000	3.953164	88613.525391
602.490000	884.200000	88760.000000	3.952320	88724.804688
603.490000	883.200000	86930.000000	3.951475	88856.884766
604.490000	882.200000	90230.000000	3.950630	89022.480469
605.490000	881.200000	89980.000000	3.949786	89180.722656
606.490000	880.200000	89560.000000	3.948941	89318.320312
607.490000	879.200000	89440.000000	3.948097	89397.919922
608.490000	878.200000	88590.000000	3.947252	89429.921875
609.490000	877.200000	89840.000000	3.946408	89396.875000
610.490000	876.200000	90520.000000	3.946368	89334.794922
611.490000	875.200000	88770.000000	3.946913	89271.201172
612.490000	874.200000	88990.000000	3.947457	89226.074219
613.490000	873.200000	88860.000000	3.948001	89227.353516
614.490000	872.200000	88340.000000	3.948545	89305.117188
615.490000	871.200000	89340.000000	3.949089	89438.642578
616.490000	870.200000	89700.000000	3.949633	89583.603516
617.490000	869.200000	90850.000000	3.950177	89722.724609
618.490000	868.200000	90240.000000	3.950721	89837.119141
619.490000	867.200000	89220.000000	3.951265	89897.119141
620.490000	866.200000	90200.000000	3.951809	89907.197266
621.490000	865.200000	89760.000000	3.952353	89917.441406
622.490000	864.200000	89480.000000	3.952897	89923.105469
623.490000	863.200000	90570.000000	3.953441	89917.880859
624.490000	862.200000	90120.000000	3.953985	89920.634766
625.490000	861.200000	89390.000000	3.954529	89931.230469
626.490000	860.200000	89510.000000	3.955073	89881.162109
627.490000	859.200000	91140.000000	3.955617	89807.441406
628.490000	858.200000	91660.000000	3.956161	89723.984375
629.490000	857.200000	90250.000000	3.956705	89636.816406
630.490000	856.200000	89270.000000	3.957249	89574.335938
631.490000	855.200000	88930.000000	3.957793	89648.525391
632.490000	854.200000	87270.000000	3.958337	89821.689453
633.490000	853.200000	90930.000000	3.958881	90079.335938
634.490000	852.200000	91350.000000	3.959425	90402.460938
635.490000	851.200000	93280.000000	3.959969	90744.726562
636.490000	850.200000	91570.000000	3.960513	90998.876953
637.490000	849.200000	91870.000000	3.961057	91175.302734
638.490000	848.200000	90870.000000	3.961601	91277.851562
639.490000	847.200000	91610.000000	3.962145	91306.982422
640.490000	846.200000	90980.000000	3.962689	91278.847656
641.490000	845.200000	91640.000000	3.963233	91234.257812
642.490000	844.200000	91530.000000	3.963778	91178.476562
643.490000	843.200000	90380.000000	3.964322	91120.322266
644.490000	842.200000	91510.000000	3.964866	91088.642578
645.490000	841.200000	90490.000000	3.965410	91108.642578
646.490000	840.200000	91160.000000	3.965954	91188.876953
647.490000	839.200000	91350.000000	3.966498	91335.683594
648.490000	838.200000	90120.000000	3.967042	91531.435547
649.490000	837.200000	92150.000000	3.967586	91728.154297
650.490000	836.200000	92730.000000	3.968130	91880.634766
651.490000	835.200000	93280.000000	3.968674	91963.603516
652.490000	834.200000	92400.000000	3.969218	91963.203125
653.490000	833.200000	90880.000000	3.969762	91891.123047
654.490000	832.200000	91330.000000	3.970306	91782.402344
655.490000	831.200000	91700.000000	3.970850	91672.402344
656.490000	830.200000	92350.000000	3.971394	91585.761719
657.490000	829.200000	91520.000000	3.971938	91535.039062
658.490000	828.200000	90930.000000	3.972482	91538.320312
659.490000	827.200000	90510.000000	3.973026	91592.158203
660.490000	826.200000	91780.000000	3.972622	91671.601562
661.490000	825.200000	92790.000000	3.971532	91769.277344
662.490000	824.200000	91790.000000	3.970442	91882.080078
663.490000	823.200000	91840.000000	3.969351	91980.800781
664.490000	822.200000	91950.000000	3.968261	92058.476562
665.490000	821.200000	92540.000000	3.967171	92148.398438
666.490000	820.200000	91480.000000	3.966081	92255.195312
667.490000	819.200000	92290.000000	3.964990	92363.281250
668.490000	818.200000	93220.000000	3.963900	92483.437500
669.490000	817.200000	92000.000000	3.962810	92603.759766
670.490000	816.200000	93110.000000	3.961720	92698.320312
671.490000	815.200000	92580.000000	3.960629	92743.837891
672.490000	814.200000	93600.000000	3.959539	92756.240234
673.490000	813.200000	93120.000000	3.958449	92735.761719
674.490000	812.200000	92010.000000	3.957359	92708.242188
675.490000	811.200000	92000.000000	3.956268	92675.917969
676.490000	810.200000	92850.000000	3.955178	92675.195312
677.490000	809.200000	92810.000000	3.954088	92694.482422
678.490000	808.200000	93530.000000	3.952998	92737.353516
679.490000	807.200000	92010.000000	3.951907	92794.638672
680.490000	806.200000	92440.000000	3.950817	92869.521484
681.490000	805.200000	92570.000000	3.949727	92919.042969
682.490000	804.200000	94470.000000	3.948637	92964.003906
683.490000	803.200000	93000.000000	3.947546	93011.201172
684.490000	802.200000	92450.000000	3.946456	93055.996094
685.490000	801.200000	93280.000000	3.945366	93114.404297
686.490000	800.200000	92140.000000	3.944276	93226.318359
687.490000	799.200000	93210.000000	3.943185	93368.564453
688.490000	798.200000	94130.000000	3.942095	93506.718750
689.490000	797.200000	94180.000000	3.941005	93633.281250
690.490000	796.200000	93940.000000	3.939915	93729.277344
691.490000	795.200000	93560.000000	3.938824	93784.482422
692.490000	794.200000	94020.000000	3.937734	93816.240234
693.490000	793.200000	94020.000000	3.936644	93862.158203
694.490000	792.200000	92900.000000	3.935554	93937.919922
695.490000	791.200000	93480.000000	3.934463	94041.113281
696.490000	790.200000	94460.000000	3.933373	94152.314453
697.490000	789.200000	95620.000000	3.932283	94256.875000
698.490000	788.200000	94840.000000	3.931193	94352.714844
699.490000	787.200000	93310.000000	3.930102	94436.240234
700.490000	786.200000	93860.000000	3.928872	94506.796875
701.490000	785.200000	94540.000000	3.927540	94576.318359
702.490000	784.200000	95580.000000	3.926208	94659.121094
703.490000	783.200000	94760.000000	3.924877	94724.716797
704.490000	782.200000	95150.000000	3.923545	94759.121094
705.490000	781.200000	94630.000000	3.922213	94794.404297
706.490000	780.200000	93720.000000	3.920881	94827.841797
707.490000	779.200000	95390.000000	3.919549	94854.882812
708.490000	778.200000	95570.000000	3.918217	94911.201172
709.490000	777.200000	94610.000000	3.916886	95026.005859
710.490000	776.200000	94040.000000	3.915554	95142.880859
711.490000	775.200000	96010.000000	3.914222	95284.326172
712.490000	774.200000	94710.000000	3.912890	95430.244141
713.490000	773.200000	96700.000000	3.911558	95557.119141
714.490000	772.200000	96150.000000	3.910227	95635.683594
715.490000	771.200000	95740.000000	3.908895	95716.640625
716.490000	770.200000	94360.000000	3.907563	95780.400391
717.490000	769.200000	96350.000000	3.906231	95863.759766
718.490000	768.200000	95640.000000	3.904899	95961.757812
719.490000	767.200000	96830.000000	3.903567	96084.257812
720.490000	766.200000	96070.000000	3.902236	96210.390625
721.490000	765.200000	95110.000000	3.900904	96309.335938
722.490000	764.200000	97860.000000	3.899572	96336.464844
723.490000	763.200000	96990.000000	3.898240	96324.501953
724.490000	762.200000	96030.000000	3.896908	96274.814453
725.490000	761.200000	98670.000000	3.895576	96194.511719
726.490000	760.200000	95650.000000	3.894245	96142.812500
727.490000	759.200000	95390.000000	3.892913	96158.583984
728.490000	758.200000	95170.000000	3.891581	96206.064453
729.490000	757.200000	97840.000000	3.890249	96288.935547
730.490000	756.200000	96490.000000	3.888917	96390.302734
731.490000	755.200000	96870.000000	3.887585	96477.138672
732.490000	754.200000	96340.000000	3.886254	96551.679688
733.490000	753.200000	95040.000000	3.884922	96626.318359
734.490000	752.200000	97790.000000	3.883590	96688.554688
735.490000	751.200000	97210.000000	3.882258	96752.324219
736.490000	750.200000	96660.000000	3.880926	96827.998047
737.490000	749.200000	96580.000000	3.879594	96892.246094
738.490000	748.200000	96880.000000	3.878263	96948.085938
739.490000	747.200000	97430.000000	3.876931	97007.998047
740.490000	746.200000	96860.000000	3.875599	97083.603516
741.490000	745.200000	96760.000000	3.874267	97164.082031
742.490000	744.200000	97410.000000	3.872935	97255.839844
743.490000	743.200000	97770.000000	3.871604	97368.955078
744.490000	742.200000	97140.000000	3.870272	97512.880859
745.490000	741.200000	97000.000000	3.868940	97652.802734
746.490000	740.200000	98620.000000	3.867608	97805.039062
747.490000	739.200000	97480.000000	3.866276	97977.441406
748.490000	738.200000	98510.000000	3.864944	98151.757812
749.490000	737.200000	98180.000000	3.863613	98302.480469
750.490000	736.200000	98810.000000	3.862281	98476.162109
751.490000	735.200000	97890.000000	3.860949	98657.519531
752.490000	734.200000	98830.000000	3.859617	98832.636719
753.490000	733.200000	100080.000000	3.858285	99027.275391
754.490000	732.200000	98270.000000	3.856953	99260.556641
755.490000	731.200000	99100.000000	3.855622	99477.363281
756.490000	730.200000	100390.000000	3.854290	99682.158203
757.490000	729.200000	99550.000000	3.852958	99872.080078
758.490000	728.200000	100740.000000	3.851626	100002.802734
759.490000	727.200000	100630.000000	3.850294	100060.800781
760.490000	726.200000	100260.000000	3.850017	100098.798828
761.490000	725.200000	99230.000000	3.850504	100112.880859
762.490000	724.200000	100200.000000	3.850991	100121.279297
763.490000	723.200000	100130.000000	3.851477	100173.525391
764.490000	722.200000	99720.000000	3.851964	100283.359375
765.490000	721.200000	100600.000000	3.852451	100419.677734
766.490000	720.200000	101000.000000	3.852938	100597.275391
767.490000	719.200000	100290.000000	3.853425	100804.638672
768.490000	718.200000	100530.000000	3.853911	100990.234375
769.490000	717.200000	101730.000000	3.854398	101123.994141
770.490000	716.200000	101840.000000	3.854885	101187.763672
771.490000	715.200000	101810.000000	3.855372	101151.923828
772.490000	714.200000	101670.000000	3.855858	101013.925781
773.490000	713.200000	100500.000000	3.856345	100807.119141
774.490000	712.200000	100220.000000	3.856832	100560.478516
775.490000	711.200000	100220.000000	3.857319	100327.441406
776.490000	710.200000	99390.000000	3.857805	100138.642578
777.490000	709.200000	100640.000000	3.858292	100024.960938
778.490000	708.200000	99720.000000	3.858779	99993.896484
779.490000	707.200000	99360.000000	3.859266	100059.951172
780.490000	706.200000	99360.000000	3.859752	100188.613281
781.490000	705.200000	100420.000000	3.860239	100366.308594
782.490000	704.200000	101030.000000	3.860726	100530.869141
783.490000	703.200000	102050.000000	3.861213	100669.531250
784.490000	702.200000	103180.000000	3.861699	100751.992188
785.490000	701.200000	101070.000000	3.862186	100782.656250
786.490000	700.200000	100590.000000	3.862673	100748.466797
787.490000	699.200000	101140.000000	3.863160	100699.824219
788.490000	698.200000	99720.000000	3.863646	100635.820312
789.490000	697.200000	100810.000000	3.864133	100546.582031
790.490000	696.200000	101560.000000	3.864620	100432.695312
791.490000	695.200000	100450.000000	3.865107	100326.152344
792.490000	694.200000	99340.000000	3.865594	100227.353516
793.490000	693.200000	99030.000000	3.866080	100115.273438
794.490000	692.200000	101410.000000	3.866567	100027.119141
795.490000	691.200000	99600.000000	3.867054	99968.154297
796.490000	690.200000	100070.000000	3.867541	99930.878906
797.490000	689.200000	99630.000000	3.868027	99904.482422
798.490000	688.200000	100030.000000	3.868514	99941.679688
799.490000	687.200000	99260.000000	3.869001	100040.800781
800.490000	686.200000	99840.000000	3.869488	100210.644531
801.490000	685.200000	100110.000000	3.869974	100431.035156
802.490000	684.200000	101070.000000	3.870461	100685.283203
803.490000	683.200000	101370.000000	3.870948	100929.921875
804.490000	682.200000	100950.000000	3.871435	101123.115234
805.490000	681.200000	102070.000000	3.871921	101236.396484
806.490000	680.200000	101670.000000	3.872408	101279.042969
807.490000	679.200000	101140.000000	3.872895	101247.675781
808.490000	678.200000	100960.000000	3.873382	101140.312500
809.490000	677.200000	101050.000000	3.873868	100984.560547
810.490000	676.200000	101060.000000	3.873310	100802.558594
811.490000	675.200000	101190.000000	3.871996	100601.201172
812.490000	674.200000	101000.000000	3.870681	100449.199219
813.490000	673.200000	98380.000000	3.869367	100390.800781
814.490000	672.200000	99310.000000	3.868052	100430.273438
815.490000	671.200000	100260.000000	3.866737	100548.154297
816.490000	670.200000	101440.000000	3.865423	100735.654297
817.490000	669.200000	101510.000000	3.864108	100903.232422
818.490000	668.200000	102220.000000	3.862794	101005.976562
819.490000	667.200000	101260.000000	3.861479	101045.488281
820.490000	666.200000	102590.000000	3.860164	101052.714844
821.490000	665.200000	103690.000000	3.858850	101019.736328
822.490000	664.200000	105180.000000	3.857535	100978.486328
823.490000	663.200000	106460.000000	3.856220	100925.644531
824.490000	662.200000	106650.000000	3.854906	100825.048828
825.490000	661.200000	105290.000000	3.853591	100630.205078
826.490000	660.200000	103590.000000	3.852277	100340.029297
827.490000	659.200000	102700.000000	3.850962	99953.339844
828.490000	658.200000	102390.000000	3.849647	99473.779297
829.490000	657.200000	102370.000000	3.848333	98926.767578
830.490000	656.200000	102830.000000	3.847018	98317.519531
831.490000	655.200000	103800.000000	3.845704	97631.562500
832.490000	654.200000	100230.000000	3.844389	96840.771484
833.490000	653.200000	99310.000000	3.843074	95946.005859
834.490000	652.200000	98490.000000	3.841760	94925.332031
835.490000	651.200000	95330.000000	3.840445	93828.642578
836.490000	650.200000	91810.000000	3.839130	92723.984375
837.490000	649.200000	90930.000000	3.837816	91704.892578
838.490000	648.200000	89840.000000	3.836501	90843.388672
839.490000	647.200000	88800.000000	3.835187	90219.003906
840.490000	646.200000	89110.000000	3.833872	89825.048828
841.490000	645.200000	89110.000000	3.832557	89634.921875
842.490000	644.200000	89730.000000	3.831243	89591.601562
843.490000	643.200000	90000.000000	3.829928	89629.755859
844.490000	642.200000	90050.000000	3.828614	89677.802734
845.490000	641.200000	89690.000000	3.827299	89708.964844
846.490000	640.200000	92140.000000	3.825984	89673.876953
847.490000	639.200000	90330.000000	3.824670	89548.720703
848.490000	638.200000	90280.000000	3.823355	89325.244141
849.490000	637.200000	90360.000000	3.822041	89033.925781
850.490000	636.200000	88120.000000	3.820726	88689.199219
851.490000	635.200000	87580.000000	3.819411	88367.724609
852.490000	634.200000	86560.000000	3.818097	88107.402344
853.490000	633.200000	87700.000000	3.816782	87903.359375
854.490000	632.200000	88700.000000	3.815467	87711.123047
855.490000	631.200000	88210.000000	3.814153	87494.394531
856.490000	630.200000	87210.000000	3.812838	87159.121094
857.490000	629.200000	88000.000000	3.811524	86666.396484
858.490000	628.200000	87000.000000	3.810209	86059.121094
859.490000	627.200000	84460.000000	3.808894	85387.919922
860.490000	626.200000	84400.000000	3.807580	84710.234375
861.490000	625.200000	83170.000000	3.806265	84112.402344
862.490000	624.200000	82890.000000	3.804951	83640.722656
863.490000	623.200000	83320.000000	3.803636	83291.835938
864.490000	622.200000	83000.000000	3.802321	83061.679688
865.490000	621.200000	83020.000000	3.801007	82930.156250
866.490000	620.200000	82640.000000	3.799692	82881.679688
867.490000	619.200000	82020.000000	3.798377	82913.837891
868.490000	618.200000	82450.000000	3.797063	83005.917969
869.490000	617.200000	83900.000000	3.795748	83135.595703
870.490000	616.200000	83560.000000	3.795238	83309.199219
871.490000	615.200000	83110.000000	3.795309	83509.521484
872.490000	614.200000	83440.000000	3.795381	83707.763672
873.490000	613.200000	84090.000000	3.795452	83901.923828
874.490000	612.200000	84570.000000	3.795524	84128.876953
875.490000	611.200000	83230.000000	3.795596	84369.599609
876.490000	610.200000	85370.000000	3.795667	84609.541016
877.490000	609.200000	85000.000000	3.795739	84865.488281
878.490000	608.200000	84640.000000	3.795810	85142.421875
879.490000	607.200000	84760.000000	3.795882	85381.933594
880.490000	606.200000	86640.000000	3.795954	85570.654297
881.490000	605.200000	87040.000000	3.796025	85723.027344
882.490000	604.200000	87300.000000	3.796097	85814.970703
883.490000	603.200000	86200.000000	3.796168	85854.707031
884.490000	602.200000	85090.000000	3.796240	85858.740234
885.490000	601.200000	86490.000000	3.796311	85836.972656
886.490000	600.200000	86450.000000	3.796383	85786.337891
887.490000	599.200000	84890.000000	3.796455	85726.132812
888.490000	598.200000	85760.000000	3.796526	85614.658203
889.490000	597.200000	86590.000000	3.796598	85472.158203
890.490000	596.200000	84840.000000	3.796669	85313.144531
891.490000	595.200000	84840.000000	3.796741	85138.515625
892.490000	594.200000	84640.000000	3.796813	84929.492188
893.490000	593.200000	85730.000000	3.796884	84731.523438
894.490000	592.200000	84050.000000	3.796956	84529.257812
895.490000	591.200000	84220.000000	3.797027	84310.332031
896.490000	590.200000	86400.000000	3.797099	84063.769531
897.490000	589.200000	86660.000000	3.797171	83799.814453
898.490000	588.200000	89160.000000	3.797242	83489.326172
899.490000	587.200000	94010.000000	3.797314	83145.498047
900.490000	586.200000	98120.000000	3.797385	82759.208984
901.490000	585.200000	101740.000000	3.797457	82340.937500
902.490000	584.200000	97610.000000	3.797529	81884.721680
903.490000	583.200000	93420.000000	3.797600	81416.923828
904.490000	582.200000	88110.000000	3.797672	80902.729492
905.490000	581.200000	84480.000000	3.797743	80371.523438
906.490000	580.200000	82510.000000	3.797815	79806.499023
907.490000	579.200000	84240.000000	3.797886	79236.088867
908.490000	578.200000	85200.000000	3.797958	78619.169922
909.490000	577.200000	88580.000000	3.798030	77978.432617
910.490000	576.200000	89940.000000	3.797215	77248.037109
911.490000	575.200000	85350.000000	3.795759	76427.280273
912.490000	574.200000	82530.000000	3.794303	75463.178711
913.490000	573.200000	78880.000000	3.792847	74389.790039
914.490000	572.200000	73180.000000	3.791391	73217.089844
915.490000	571.200000	72520.000000	3.789935	72070.483398
916.490000	570.200000	69200.000000	3.788479	71023.198242
917.490000	569.200000	68950.000000	3.787023	70160.107422
918.490000	568.200000	68910.000000	3.785567	69515.732422
919.490000	567.200000	68130.000000	3.784111	69119.189453
920.490000	566.200000	67910.000000	3.782655	68859.580078
921.490000	565.200000	70310.000000	3.781199	68668.354492
922.490000	564.200000	71320.000000	3.779743	68478.989258
923.490000	563.200000	73540.000000	3.778287	68235.502930
924.490000	562.200000	74900.000000	3.776831	67891.562500
925.490000	561.200000	73730.000000	3.775375	67503.955078
926.490000	560.200000	69410.000000	3.773918	67079.213867
927.490000	559.200000	66980.000000	3.772462	66629.858398
928.490000	558.200000	66350.000000	3.771006	66174.228516
929.490000	557.200000	65200.000000	3.769550	65732.412109
930.490000	556.200000	65290.000000	3.768094	65269.633789
931.490000	555.200000	65730.000000	3.766638	64804.736328
932.490000	554.200000	66500.000000	3.765182	64353.315430
933.490000	553.200000	66210.000000	3.763726	63921.875000
934.490000	552.200000	65160.000000	3.762270	63482.255859
935.490000	551.200000	64000.000000	3.760814	63027.441406
936.490000	550.200000	62790.000000	3.759358	62512.719727
937.490000	549.200000	62560.000000	3.757902	61896.689453
938.490000	548.200000	61740.000000	3.756446	61142.578125
939.490000	547.200000	60860.000000	3.754990	60256.787109
940.490000	546.200000	60040.000000	3.753534	59293.154297
941.490000	545.200000	57090.000000	3.752078	58306.079102
942.490000	544.200000	56800.000000	3.750622	57346.240234
943.490000	543.200000	56270.000000	3.749166	56467.280273
944.490000	542.200000	55340.000000	3.747710	55719.438477
945.490000	541.200000	54210.000000	3.746254	55066.157227
946.490000	540.200000	55360.000000	3.744798	54512.719727
947.490000	539.200000	53610.000000	3.743342	54062.587891
948.490000	538.200000	53300.000000	3.741885	53716.245117
949.490000	537.200000	52760.000000	3.740429	52760.000000
950.490000	536.200000	52790.000000	3.738973	52589.091797
951.490000	535.200000	53030.000000	3.737517	52418.183594
952.490000	534.200000	53650.000000	3.736061	52247.270508
953.490000	533.200000	59360.000000	3.734605	52076.362305
954.490000	532.200000	81470.000000	3.733149	51905.454102
955.490000	531.200000	101390.000000	3.731693	51734.545898
956.490000	530.200000	107870.000000	3.730237	51563.637695
957.490000	529.200000	87600.000000	3.728781	51392.729492
958.490000	528.200000	58600.000000	3.727325	51221.816406
959.490000	527.200000	51420.000000	3.725869	51050.908203
960.490000	526.200000	50880.000000	3.724413	50880.000000
961.490000	525.200000	51910.000000	3.722957	51669.487305
962.490000	524.200000	50720.000000	3.721501	51664.082031
963.490000	523.200000	51960.000000	3.720045	51721.591797
964.490000	522.200000	51650.000000	3.718589	51797.153320
965.490000	521.200000	52150.000000	3.717133	51848.466797
966.490000	520.200000	52710.000000	3.715677	51818.725586
967.490000	519.200000	51890.000000	3.714221	51675.356445
968.490000	518.200000	52400.000000	3.712765	51414.467773
969.490000	517.200000	53720.000000	3.711309	51064.052734
970.490000	516.200000	53890.000000	3.710403	50677.929688
971.490000	515.200000	52380.000000	3.709895	50288.769531
972.490000	514.200000	52160.000000	3.709388	49917.431641
973.490000	513.200000	52230.000000	3.708881	49573.813477
974.490000	512.200000	51190.000000	3.708373	49226.547852
975.490000	511.200000	50200.000000	3.707866	48808.789062
976.490000	510.200000	49660.000000	3.707359	48315.278320
977.490000	509.200000	49710.000000	3.706851	47756.464844
978.490000	508.200000	49600.000000	3.706344	47128.750000
979.490000	507.200000	49020.000000	3.705837	46448.310547
980.490000	506.200000	49230.000000	3.705329	45776.030273
981.490000	505.200000	49150.000000	3.704822	45091.611328
982.490000	504.200000	50570.000000	3.704315	44367.915039
983.490000	503.200000	50230.000000	3.703807	43601.391602
984.490000	502.200000	52290.000000	3.703300	42801.811523
985.490000	501.200000	54910.000000	3.702793	41938.027344
986.490000	500.200000	64700.000000	3.702285	41036.889648
987.490000	499.200000	81900.000000	3.701778	40113.168945
988.490000	498.200000	99080.000000	3.701270	39171.625977
989.490000	497.200000	99400.000000	3.700763	38188.471680
990.490000	496.200000	85200.000000	3.700256	37152.648926
991.490000	495.200000	72170.000000	3.699748	36021.984863
992.490000	494.200000	60610.000000	3.699241	34772.880859
993.490000	493.200000	46730.000000	3.698734	33382.075195
994.490000	492.200000	36150.000000	3.698226	31891.008301
995.490000	491.200000	29960.000000	3.697719	30367.358398
996.490000	490.200000	27810.000000	3.697212	28920.400391
997.490000	489.200000	25750.000000	3.696704	27656.835938
998.490000	488.200000	25220.000000	3.696197	26673.945312
999.490000	487.200000	25240.000000	3.695690	25998.317871
1000.490000	486.200000	24970.000000	3.695182	25589.948730
1001.490000	485.200000	25100.000000	3.694675	25354.567871
1002.490000	484.200000	25370.000000	3.694168	25177.897949
1003.490000	483.200000	25830.000000	3.693660	24971.003418
1004.490000	482.200000	25570.000000	3.693153	24652.077637
1005.490000	481.200000	25670.000000	3.692646	24219.531250
1006.490000	480.200000	25120.000000	3.692138	23703.171387
1007.490000	479.200000	24590.000000	3.691631	23153.459473
1008.490000	478.200000	25150.000000	3.691123	22578.959961
1009.490000	477.200000	28430.000000	3.690616	22018.354492
1010.490000	476.200000	35270.000000	3.689610	21474.851074
1011.490000	475.200000	41870.000000	3.688241	20923.720703
1012.490000	474.200000	42330.000000	3.686873	20322.166748
1013.490000	473.200000	35870.000000	3.685505	19656.812744
1014.490000	472.200000	29700.000000	3.684137	18910.172119
1015.490000	471.200000	23850.000000	3.682769	18040.592041
1016.490000	470.200000	19010.000000	3.681401	17083.587646
1017.490000	469.200000	15300.000000	3.680033	16106.770020
1018.490000	468.200000	13700.000000	3.678665	15175.915527
1019.490000	467.200000	13610.000000	3.677297	14345.847168
1020.490000	466.200000	12870.000000	3.675928	13700.977783
1021.490000	465.200000	12790.000000	3.674560	13241.324463
1022.490000	464.200000	13010.000000	3.673192	12938.000488
1023.490000	463.200000	12630.000000	3.671824	12760.799561
1024.490000	462.200000	12370.000000	3.670456	12674.239502
1025.490000	461.200000	12410.000000	3.669088	12630.639648
1026.490000	460.200000	12490.000000	3.667720	12608.480225
1027.490000	459.200000	12960.000000	3.666352	12593.439941
1028.490000	458.200000	12770.000000	3.664984	12566.479492
1029.490000	457.200000	12560.000000	3.663615	12520.880127
1030.490000	456.200000	12480.000000	3.662247	12459.520264
1031.490000	455.200000	12150.000000	3.660879	12386.479492
1032.490000	454.200000	12460.000000	3.659511	12304.399414
1033.490000	453.200000	12330.000000	3.658143	12224.399414
1034.490000	452.200000	11800.000000	3.656775	12145.520020
1035.490000	451.200000	12240.000000	3.655407	12062.960205
1036.490000	450.200000	12130.000000	3.654039	11977.359619
1037.490000	449.200000	12020.000000	3.652671	11898.879395
1038.490000	448.200000	11640.000000	3.651303	11826.080322
1039.490000	447.200000	11480.000000	3.649934	11766.640625
1040.490000	446.200000	11570.000000	3.648566	11722.800293
1041.490000	445.200000	11830.000000	3.647198	11695.920410
1042.490000	444.200000	11720.000000	3.645830	11672.399902
1043.490000	443.200000	11970.000000	3.644462	11654.959717
1044.490000	442.200000	11420.000000	3.643094	11644.079590
1045.490000	441.200000	11430.000000	3.641726	11645.600586
1046.490000	440.200000	11530.000000	3.640358	11653.919678
1047.490000	439.200000	11730.000000	3.638990	11672.559814
1048.490000	438.200000	11620.000000	3.637621	11688.720703
1049.490000	437.200000	11960.000000	3.636253	11692.399902
1050.490000	436.200000	11880.000000	3.634885	11672.719727
1051.490000	435.200000	11960.000000	3.633517	11636.560059
1052.490000	434.200000	11350.000000	3.632149	11591.600342
1053.490000	433.200000	11030.000000	3.630781	11547.199707
1054.490000	432.200000	11500.000000	3.629413	11507.600098
1055.490000	431.200000	11670.000000	3.628045	11474.720459
1056.490000	430.200000	11760.000000	3.626677	11444.880371
1057.490000	429.200000	11440.000000	3.625308	11412.960205
1058.490000	428.200000	11160.000000	3.623940	11381.040039
1059.490000	427.200000	11210.000000	3.622572	11354.000244
1060.490000	426.200000	11330.000000	3.622163	11341.600342
1061.490000	425.200000	11170.000000	3.622449	11337.519531
1062.490000	424.200000	11540.000000	3.622735	11342.480469
1063.490000	423.200000	11370.000000	3.623021	11352.080078
1064.490000	422.200000	11350.000000	3.623307	11365.040283
1065.490000	421.200000	11470.000000	3.623593	11373.280029
1066.490000	420.200000	11410.000000	3.623879	11391.040039
1067.490000	419.200000	10860.000000	3.624165	11408.640137
1068.490000	418.200000	11750.000000	3.624450	11426.479492
1069.490000	417.200000	11370.000000	3.624736	11433.759766
1070.490000	416.200000	11930.000000	3.625022	11431.199951
1071.490000	415.200000	11470.000000	3.625308	11406.639404
1072.490000	414.200000	11180.000000	3.625594	11373.919678
1073.490000	413.200000	11090.000000	3.625880	11334.959717
1074.490000	412.200000	11320.000000	3.626166	11302.640381
1075.490000	411.200000	11360.000000	3.626452	11279.760742
1076.490000	410.200000	11440.000000	3.626737	11276.960449
1077.490000	409.200000	10980.000000	3.627023	11291.519775
1078.490000	408.200000	11120.000000	3.627309	11318.959961
1079.490000	407.200000	11440.000000	3.627595	11356.319580
1080.490000	406.200000	11370.000000	3.627881	11398.239746
1081.490000	405.200000	11670.000000	3.628167	11432.800293
1082.490000	404.200000	11590.000000	3.628453	11457.280273
1083.490000	403.200000	11500.000000	3.628739	11478.640137
1084.490000	402.200000	11170.000000	3.629024	11494.639893
1085.490000	401.200000	11590.000000	3.629310	11510.799561
1086.490000	400.200000	11490.000000	3.629596	11536.319580
1087.490000	399.200000	11520.000000	3.629882	11564.240723
1088.490000	398.200000	11890.000000	3.630168	11585.600586
1089.490000	397.200000	11380.000000	3.630454	11596.800537
1090.490000	396.200000	11740.000000	3.630740	11596.080322
1091.490000	395.200000	11590.000000	3.631026	11571.440430
1092.490000	394.200000	11920.000000	3.631311	11530.959473
1093.490000	393.200000	11420.000000	3.631597	11485.919189
1094.490000	392.200000	10950.000000	3.631883	11444.959717
1095.490000	391.200000	11370.000000	3.632169	11405.839844
1096.490000	390.200000	11750.000000	3.632455	11383.039551
1097.490000	389.200000	11290.000000	3.632741	11381.440430
1098.490000	388.200000	11100.000000	3.633027	11392.800293
1099.490000	387.200000	11290.000000	3.633313	11412.080078
1100.490000	386.200000	11560.000000	3.632314	11439.119873
1101.490000	385.200000	11690.000000	3.630386	11464.639893
1102.490000	384.200000	11440.000000	3.628458	11475.360107
1103.490000	383.200000	11540.000000	3.626529	11470.800781
1104.490000	382.200000	11370.000000	3.624601	11445.600586
1105.490000	381.200000	11680.000000	3.622673	11403.680420
1106.490000	380.200000	11390.000000	3.620745	11351.920166
1107.490000	379.200000	11210.000000	3.618816	11301.520996
1108.490000	378.200000	11080.000000	3.616888	11264.639893
1109.490000	377.200000	11130.000000	3.614960	11256.160889
1110.490000	376.200000	11060.000000	3.613032	11275.839844
1111.490000	375.200000	11340.000000	3.611103	11317.840576
1112.490000	374.200000	11460.000000	3.609175	11382.480469
1113.490000	373.200000	11120.000000	3.607247	11452.800293
1114.490000	372.200000	12090.000000	3.605319	11517.120361
1115.490000	371.200000	11560.000000	3.603390	11573.039551
1116.490000	370.200000	11510.000000	3.601462	11619.360352
1117.490000	369.200000	11460.000000	3.599534	11651.600342
1118.490000	368.200000	11700.000000	3.597605	11676.319580
1119.490000	367.200000	12130.000000	3.595677	11691.760254
1120.490000	366.200000	11720.000000	3.593749	11697.999268
1121.490000	365.200000	11600.000000	3.591821	11709.279785
1122.490000	364.200000	11060.000000	3.589892	11717.600098
1123.490000	363.200000	12260.000000	3.587964	11722.080078
1124.490000	362.200000	12070.000000	3.586036	11730.319824
1125.490000	361.200000	11320.000000	3.584108	11743.120117
1126.490000	360.200000	11620.000000	3.582179	11739.919434
1127.490000	359.200000	12040.000000	3.580251	11732.239990
1128.490000	358.200000	11800.000000	3.578323	11721.599121
1129.490000	357.200000	11800.000000	3.576394	11706.959229
1130.490000	356.200000	11310.000000	3.574466	11687.519531
1131.490000	355.200000	11670.000000	3.572538	11675.520020
1132.490000	354.200000	11830.000000	3.570610	11671.359863
1133.490000	353.200000	11760.000000	3.568681	11677.919922
1134.490000	352.200000	11510.000000	3.566753	11691.519775
1135.490000	351.200000	11560.000000	3.564825	11716.960449
1136.490000	350.200000	11650.000000	3.562897	11752.399902
1137.490000	349.200000	11960.000000	3.560968	11793.199463
1138.490000	348.200000	12190.000000	3.559040	11840.959473
1139.490000	347.200000	11560.000000	3.557112	11899.439697
1140.490000	346.200000	11610.000000	3.555184	11959.360352
1141.490000	345.200000	12160.000000	3.553255	12012.080078
1142.490000	344.200000	12200.000000	3.551327	12050.959473
1143.490000	343.200000	12510.000000	3.549399	12070.479736
1144.490000	342.200000	12150.000000	3.547470	12068.399658
1145.490000	341.200000	11930.000000	3.545542	12051.760254
1146.490000	340.200000	12040.000000	3.543614	12042.719727
1147.490000	339.200000	11470.000000	3.541686	12057.839355
1148.490000	338.200000	11890.000000	3.539757	12090.319824
1149.490000	337.200000	12590.000000	3.537829	12132.559814
1150.490000	336.200000	12240.000000	3.535901	12180.880127
1151.490000	335.200000	12170.000000	3.533973	12211.519775
1152.490000	334.200000	12540.000000	3.532044	12214.560547
1153.490000	333.200000	12400.000000	3.530116	12205.920410
1154.490000	332.200000	12030.000000	3.528188	12205.360107
1155.490000	331.200000	11590.000000	3.526259	12221.839600
1156.490000	330.200000	12090.000000	3.524331	12268.720703
1157.490000	329.200000	12440.000000	3.522403	12343.919678
1158.490000	328.200000	12800.000000	3.520475	12437.919922
1159.490000	327.200000	12460.000000	3.518546	12536.480713
1160.490000	326.200000	12450.000000	3.516618	12623.280029
1161.490000	325.200000	12920.000000	3.514690	12689.279785
1162.490000	324.200000	12840.000000	3.512762	12733.759766
1163.490000	323.200000	12830.000000	3.510833	12753.360596
1164.490000	322.200000	12690.000000	3.508905	12740.319824
1165.490000	321.200000	13040.000000	3.506977	12701.359863
1166.490000	320.200000	12620.000000	3.505049	12643.199463
1167.490000	319.200000	12610.000000	3.503120	12571.679688
1168.490000	318.200000	12400.000000	3.501192	12496.560059
1169.490000	317.200000	12300.000000	3.499264	12435.440674
1170.490000	316.200000	12390.000000	3.497335	12403.199463
1171.490000	315.200000	12030.000000	3.495407	12399.040527
1172.490000	314.200000	12590.000000	3.493479	12421.120605
1173.490000	313.200000	12240.000000	3.491551	12467.120361
1174.490000	312.200000	12510.000000	3.489622	12530.720215
1175.490000	311.200000	12700.000000	3.487694	12589.840088
1176.490000	310.200000	13010.000000	3.485766	12637.520752
1177.490000	309.200000	12680.000000	3.483838	12676.320801
1178.490000	308.200000	12120.000000	3.481909	12694.880371
1179.490000	307.200000	13030.000000	3.479981	12677.840576
1180.490000	306.200000	13180.000000	3.478053	12632.160645
1181.490000	305.200000	12800.000000	3.476124	12569.360352
1182.490000	304.200000	12010.000000	3.474196	12480.960693
1183.490000	303.200000	12360.000000	3.472268	12377.359619
1184.490000	302.200000	12440.000000	3.470340	12283.840332
1185.490000	301.200000	11910.000000	3.468411	12200.959473
1186.490000	300.200000	12270.000000	3.466483	12118.640137
1187.490000	299.200000	12020.000000	3.464555	12044.160156
1188.490000	298.200000	11900.000000	3.462627	11975.200195
1189.490000	297.200000	12040.000000	3.460698	11894.320068
1190.490000	296.200000	12050.000000	3.460684	11812.080078
1191.490000	295.200000	11490.000000	3.462055	11752.960205
1192.490000	294.200000	11450.000000	3.463427	11714.389648
1193.490000	293.200000	11650.000000	3.464798	11715.808105
1194.490000	292.200000	11540.000000	3.466170	11540.000000
1195.490000	291.200000	11420.000000	3.467541	11461.817627
1196.490000	290.200000	11780.000000	3.468913	11383.636475
1197.490000	289.200000	13360.000000	3.470284	11305.454102
1198.490000	288.200000	15000.000000	3.471656	11227.272949
1199.490000	287.200000	13370.000000	3.473027	11149.090576
1200.490000	286.200000	16590.000000	3.474399	11070.909424
1201.490000	285.200000	28020.000000	3.475770	10992.727051
1202.490000	284.200000	30080.000000	3.477142	10914.545898
1203.490000	283.200000	15610.000000	3.478513	10836.363525
1204.490000	282.200000	10470.000000	3.479885	10758.182373
1205.490000	281.200000	10680.000000	3.481256	10680.000000
1206.490000	280.200000	10740.000000	3.482628	10743.109131
1207.490000	279.200000	10680.000000	3.483999	10681.988525
1208.490000	278.200000	10260.000000	3.485371	10652.125244
1209.490000	277.200000	10440.000000	3.486742	10637.617188
1210.490000	276.200000	11000.000000	3.488113	10629.759521
1211.490000	275.200000	10840.000000	3.489485	10623.840332
1212.490000	274.200000	10690.000000	3.490856	10606.400146
1213.490000	273.200000	10400.000000	3.492228	10575.360107
1214.490000	272.200000	10660.000000	3.493599	10549.759521
1215.490000	271.200000	10090.000000	3.494971	10534.560547
1216.490000	270.200000	10450.000000	3.496342	10522.160645
1217.490000	269.200000	10930.000000	3.497714	10518.079834
1218.490000	268.200000	10340.000000	3.499085	10517.519531
1219.490000	267.200000	10870.000000	3.500457	10510.239258
1220.490000	266.200000	10330.000000	3.501828	10503.519287
1221.490000	265.200000	10190.000000	3.503200	10509.838867
1222.490000	264.200000	10450.000000	3.504571	10520.639648
1223.490000	263.200000	10770.000000	3.505943	10545.279541
1224.490000	262.200000	10470.000000	3.507314	10585.039062
1225.490000	261.200000	10440.000000	3.508686	10625.919189
1226.490000	260.200000	10970.000000	3.510057	10656.080322
1227.490000	259.200000	10810.000000	3.511429	10681.920166
1228.490000	258.200000	10620.000000	3.512800	10699.279785
1229.490000	257.200000	10630.000000	3.514172	10708.480225
1230.490000	256.200000	10580.000000	3.515543	10713.360596
1231.490000	255.200000	11040.000000	3.516915	10724.639893
1232.490000	254.200000	10530.000000	3.518286	10738.480225
1233.490000	253.200000	10690.000000	3.519657	10750.480957
1234.490000	252.200000	10830.000000	3.521029	10760.960693
1235.490000	251.200000	10790.000000	3.522400	10772.720947
1236.490000	250.200000	10880.000000	3.523772	10777.840576
1237.490000	249.200000	10950.000000	3.525143	10783.840332
1238.490000	248.200000	10500.000000	3.526515	10801.040039
1239.490000	247.200000	10520.000000	3.527886	10825.040283
1240.490000	246.200000	11110.000000	3.528909	10857.120361
1241.490000	245.200000	10840.000000	3.529678	10896.480713
1242.490000	244.200000	11080.000000	3.530448	10932.640381
1243.490000	243.200000	10990.000000	3.531218	10955.040283
1244.490000	242.200000	10990.000000	3.531987	10964.160156
1245.490000	241.200000	10990.000000	3.532757	10953.280029
1246.490000	240.200000	11080.000000	3.533526	10929.520264
1247.490000	239.200000	10820.000000	3.534296	10898.160400
1248.490000	238.200000	10850.000000	3.535066	10859.599609
1249.490000	237.200000	10920.000000	3.535835	10824.479980
1250.490000	236.200000	10490.000000	3.536605	10803.599854
1251.490000	235.200000	10760.000000	3.537374	10792.879639
1252.490000	234.200000	11060.000000	3.538144	10797.440186
1253.490000	233.200000	10740.000000	3.538914	10830.639648
1254.490000	232.200000	10360.000000	3.539683	10880.400391
1255.490000	231.200000	10940.000000	3.540453	10933.039551
1256.490000	230.200000	11230.000000	3.541222	10985.999756
1257.490000	229.200000	11290.000000	3.541992	11025.520020
1258.490000	228.200000	11300.000000	3.542762	11034.000244
1259.490000	227.200000	10980.000000	3.543531	11019.279785
1260.490000	226.200000	10830.000000	3.544301	10991.440430
1261.490000	225.200000	10780.000000	3.545070	10951.359863
1262.490000	224.200000	11190.000000	3.545840	10910.240479
1263.490000	223.200000	10810.000000	3.546610	10882.480469
1264.490000	222.200000	10580.000000	3.547379	10862.559814
1265.490000	221.200000	11140.000000	3.548149	10851.359863
1266.490000	220.200000	10670.000000	3.548918	10853.840332
1267.490000	219.200000	10870.000000	3.549688	10870.959473
1268.490000	218.200000	10670.000000	3.550458	10894.079590
1269.490000	217.200000	10960.000000	3.551227	10924.639893
1270.490000	216.200000	11180.000000	3.551997	10960.959473
1271.490000	215.200000	11010.000000	3.552766	11001.040039
1272.490000	214.200000	10950.000000	3.553536	11040.239258
1273.490000	213.200000	11000.000000	3.554306	11085.520020
1274.490000	212.200000	11040.000000	3.555075	11140.079346
1275.490000	211.200000	11130.000000	3.555845	11188.640137
1276.490000	210.200000	11590.000000	3.556614	11219.200439
1277.490000	209.200000	11180.000000	3.557384	11231.600342
1278.490000	208.200000	11220.000000	3.558154	11217.600098
1279.490000	207.200000	11690.000000	3.558923	11172.479248
1280.490000	206.200000	11390.000000	3.559693	11124.959717
1281.490000	205.200000	10500.000000	3.560463	11106.319580
1282.490000	204.200000	10060.000000	3.561232	11113.280029
1283.490000	203.200000	11310.000000	3.562002	11139.680176
1284.490000	202.200000	11880.000000	3.562771	11184.560547
1285.490000	201.200000	11370.000000	3.563541	11226.160889
1286.490000	200.200000	11330.000000	3.564311	11228.320312
1287.490000	199.200000	11500.000000	3.565080	11199.279785
1288.490000	198.200000	10860.000000	3.565850	11161.920166
1289.490000	197.200000	10840.000000	3.566619	11127.120361
1290.490000	196.200000	10950.000000	3.567389	11101.040039
1291.490000	195.200000	11360.000000	3.568159	11108.000488
1292.490000	194.200000	10980.000000	3.568928	11150.639648
1293.490000	193.200000	10900.000000	3.569698	11214.239502
1294.490000	192.200000	11430.000000	3.570467	11284.559326
1295.490000	191.200000	11490.000000	3.571237	11360.880127
1296.490000	190.200000	11360.000000	3.572007	11430.000000
1297.490000	189.200000	11540.000000	3.572776	11480.560303
1298.490000	188.200000	11760.000000	3.573546	11509.119873
1299.490000	187.200000	11810.000000	3.574315	11525.279541
1300.490000	186.200000	11210.000000	3.574133	11532.639160
1301.490000	185.200000	11240.000000	3.573262	11536.400146
1302.490000	184.200000	11530.000000	3.572391	11536.479492
1303.490000	183.200000	12020.000000	3.571520	11540.560303
1304.490000	182.200000	11550.000000	3.570648	11550.239258
1305.490000	181.200000	11310.000000	3.569777	11567.440186
1306.490000	180.200000	11450.000000	3.568906	11592.239990
1307.490000	179.200000	11600.000000	3.568035	11630.959473
1308.490000	178.200000	11670.000000	3.567164	11682.319336
1309.490000	177.200000	11610.000000	3.566292	11737.760010
1310.490000	176.200000	11990.000000	3.565421	11778.239746
1311.490000	175.200000	12230.000000	3.564550	11801.040039
1312.490000	174.200000	11760.000000	3.563679	11809.040527
1313.490000	173.200000	11500.000000	3.562807	11803.280029
1314.490000	172.200000	11830.000000	3.561936	11781.999512
1315.490000	171.200000	12180.000000	3.561065	11777.760010
1316.490000	170.200000	11200.000000	3.560194	11796.400146
1317.490000	169.200000	11670.000000	3.559322	11835.520020
1318.490000	168.200000	11870.000000	3.558451	11888.480225
1319.490000	167.200000	12340.000000	3.557580	11968.959961
1320.490000	166.200000	11660.000000	3.556709	12051.839600
1321.490000	165.200000	12430.000000	3.555838	12132.960205
1322.490000	164.200000	12060.000000	3.554966	12205.440674
1323.490000	163.200000	12480.000000	3.554095	12275.600586
1324.490000	162.200000	12310.000000	3.553224	12329.599609
1325.490000	161.200000	12140.000000	3.552353	12363.360596
1326.490000	160.200000	12780.000000	3.551481	12371.199951
1327.490000	159.200000	12410.000000	3.550610	12356.640625
1328.490000	158.200000	12470.000000	3.549739	12307.840576
1329.490000	157.200000	12530.000000	3.548868	12227.919922
1330.490000	156.200000	11890.000000	3.547997	12133.439941
1331.490000	155.200000	11740.000000	3.547125	12031.280518
1332.490000	154.200000	12010.000000	3.546254	11920.560303
1333.490000	153.200000	12280.000000	3.545383	11816.800537
1334.490000	152.200000	11520.000000	3.544512	11729.520264
1335.490000	151.200000	11300.000000	3.543640	11654.479980
1336.490000	150.200000	11380.000000	3.542769	11590.000000
1337.490000	149.200000	11720.000000	3.541898	11545.200195
1338.490000	148.200000	11800.000000	3.541027	11534.399414
1339.490000	147.200000	11220.000000	3.540156	11547.834473
1340.490000	146.200000	11560.000000	3.539284	11585.788574
1341.490000	145.200000	11170.000000	3.538413	11650.000000
1342.490000	144.200000	11330.000000	3.537542	11722.536621
1343.490000	143.200000	12170.000000	3.536671	11749.833984
1344.490000	142.200000	13420.000000	3.535799	11740.709229
1345.490000	141.200000	16250.000000	3.534928	11691.342773
1346.490000	140.200000	21720.000000	3.534057	11603.166504
1347.490000	139.200000	25070.000000	3.533186	11490.611572
1348.490000	138.200000	20420.000000	3.532314	11394.937744
1349.490000	137.200000	14700.000000	3.531443	11293.005371
1350.490000	136.200000	12070.000000	3.530572	11186.394043
1351.490000	135.200000	10830.000000	3.529701	11064.234619
1352.490000	134.200000	11080.000000	3.528830	10927.052002
1353.490000	133.200000	10540.000000	3.527958	10776.228027
1354.490000	132.200000	10390.000000	3.527087	10640.091553
1355.490000	131.200000	10530.000000	3.526216	10519.714355
1356.490000	130.200000	10420.000000	3.527549	10427.919922
1357.490000	129.200000	10040.000000	3.530477	10359.599609
1358.490000	128.200000	10410.000000	3.533406	10303.520508
1359.490000	127.200000	10490.000000	3.536334	10249.520264
1360.490000	126.200000	10370.000000	3.539263	10201.840210
1361.490000	125.200000	10050.000000	3.542192	10163.679810
1362.490000	124.200000	9540.000000	3.545120	10141.040039
1363.490000	123.200000	10120.000000	3.548049	10136.879883
1364.490000	122.200000	10320.000000	3.550977	10148.720093
1365.490000	121.200000	10320.000000	3.553906	10169.520264
1366.490000	120.200000	10250.000000	3.556834	10191.119995
1367.490000	119.200000	9980.000000	3.559763	10208.480225
1368.490000	118.200000	10420.000000	3.562692	10227.920532
1369.490000	117.200000	10250.000000	3.565620	10259.680176
1370.490000	116.200000	10070.000000	3.568549	10313.439941
1371.490000	115.200000	10140.000000	3.571477	10396.639404
1372.490000	114.200000	10340.000000	3.574406	10496.634521
1373.490000	113.200000	10680.000000	3.577335	10602.783203
1374.490000	112.200000	11070.000000	3.580263	10697.005615
1375.490000	111.200000	10900.000000	3.583192	10760.262451
1376.490000	110.200000	10930.000000	3.586120	10755.594482
1377.490000	109.200000	11550.000000	3.589049	10703.737793
1378.490000	108.200000	11730.000000	3.591977	10582.611084
1379.490000	107.200000	11450.000000	3.594906	10388.056641
1380.490000	106.200000	10550.000000	3.597835	10117.914429
1381.490000	105.200000	10240.000000	3.600763	9808.822632
1382.490000	104.200000	8990.000000	3.603692	9443.965454
1383.490000	103.200000	8930.000000	3.606620	9059.342651
1384.490000	102.200000	8630.000000	3.609549	8677.194214
1385.490000	101.200000	8500.000000	3.612478	8331.279907
1386.490000	100.200000	7800.000000	3.615406	8044.879761
1387.490000	99.200000	7240.000000	3.618335	7840.834961
1388.490000	98.200000	7410.000000	3.621263	7722.839966
1389.490000	97.200000	7110.000000	3.624192	7697.609253
1390.490000	96.200000	7530.000000	3.627120	7739.044800
1391.490000	95.200000	7830.000000	3.630049	7781.993408
1392.490000	94.200000	9210.000000	3.632978	7808.292236
1393.490000	93.200000	12760.000000	3.635906	7809.199829
1394.490000	92.200000	18870.000000	3.638835	7745.419922
1395.490000	91.200000	23920.000000	3.641763	7636.043701
1396.490000	90.200000	25230.000000	3.644692	7531.333618
1397.490000	89.200000	30370.000000	3.647621	7421.807251
1398.490000	88.200000	32620.000000	3.650549	7264.559326
1399.490000	87.200000	23940.000000	3.653478	7083.435059
1400.490000	86.200000	13230.000000	3.656406	6823.582153
1401.490000	85.200000	7900.000000	3.659335	6456.818848
1402.490000	84.200000	6160.000000	3.662263	6000.057373
1403.490000	83.200000	5200.000000	3.665192	5513.352661
1404.490000	82.200000	4480.000000	3.668121	5005.568237
1405.490000	81.200000	4380.000000	3.671049	4552.961426
1406.490000	80.200000	3470.000000	3.673978	4180.606079
1407.490000	79.200000	3900.000000	3.676906	3896.560059
1408.490000	78.200000	3510.000000	3.679835	3682.960205
1409.490000	77.200000	3510.000000	3.682764	3536.239929
1410.490000	76.200000	3420.000000	3.685692	3420.079956
1411.490000	75.200000	3310.000000	3.688621	3329.200134
1412.490000	74.200000	3110.000000	3.691549	3254.160156
1413.490000	73.200000	3210.000000	3.694478	3193.600159
1414.490000	72.200000	3120.000000	3.697407	3143.919983
1415.490000	71.200000	3110.000000	3.700335	3113.280029
1416.490000	70.200000	2880.000000	3.703264	3095.360107
1417.490000	69.200000	3130.000000	3.706192	3087.440186
1418.490000	68.200000	3120.000000	3.709121	3085.840149
1419.490000	67.200000	3140.000000	3.712049	3089.920044
1420.490000	66.200000	3000.000000	3.714978	3089.519958
1421.490000	65.200000	3200.000000	3.717907	3083.120117
1422.490000	64.200000	3170.000000	3.720835	3074.960022
1423.490000	63.200000	2900.000000	3.723764	3065.840149
1424.490000	62.200000	3110.000000	3.726692	3054.479980
1425.490000	61.200000	3010.000000	3.729621	3047.680054
1426.490000	60.200000	3000.000000	3.732550	3046.080017
1427.490000	59.200000	3040.000000	3.735478	3043.999939
1428.490000	58.200000	3080.000000	3.738407	3039.360046
1429.490000	57.200000	3130.000000	3.741335	3032.799988
1430.490000	56.200000	2980.000000	3.744264	3021.360168
1431.490000	55.200000	3130.000000	3.747192	3010.800171
1432.490000	54.200000	2820.000000	3.750121	3007.680054
1433.490000	53.200000	2950.000000	3.753050	3018.480225
1434.490000	52.200000	2940.000000	3.755978	3043.120117
1435.490000	51.200000	2990.000000	3.758907	3082.080078
1436.490000	50.200000	3220.000000	3.761835	3127.839966
1437.490000	49.200000	3230.000000	3.764764	3170.480042
1438.490000	48.200000	3330.000000	3.767693	3200.000000
1439.490000	47.200000	3350.000000	3.770621	3216.239929
1440.490000	46.200000	3030.000000	3.773550	3217.600098
1441.490000	45.200000	3330.000000	3.776478	3204.479980
1442.490000	44.200000	3330.000000	3.779407	3186.000061
1443.490000	43.200000	2980.000000	3.782335	3166.960144
1444.490000	42.200000	3110.000000	3.785264	3147.760010
1445.490000	41.200000	3080.000000	3.788193	3130.559998
1446.490000	40.200000	3260.000000	3.791121	3119.760132
1447.490000	39.200000	3170.000000	3.794050	3112.399902
1448.490000	38.200000	3040.000000	3.796978	3116.159973
1449.490000	37.200000	2820.000000	3.799907	3132.000122
1450.490000	36.200000	3190.000000	3.802836	3162.080078
1451.490000	35.200000	3280.000000	3.805764	3206.400146
1452.490000	34.200000	3300.000000	3.808693	3268.240051
1453.490000	33.200000	3140.000000	3.811621	3338.959961
1454.490000	32.200000	3440.000000	3.814550	3414.719849
1455.490000	31.200000	3480.000000	3.817479	3488.399963
1456.490000	30.200000	3660.000000	3.820407	3552.239990
1457.490000	29.200000	3720.000000	3.823336	3593.519897
1458.490000	28.200000	3690.000000	3.826264	3605.199890
1459.490000	27.200000	3890.000000	3.829193	3586.799927
1460.490000	26.200000	3470.000000	3.830423	3535.279846
1461.490000	25.200000	3510.000000	3.830423	3445.840149
1462.490000	24.200000	3460.000000	3.830423	3320.079956
1463.490000	23.200000	3100.000000	3.830423	3158.160095
1464.490000	22.200000	3290.000000	3.830423	2952.000122
1465.490000	21.200000	3100.000000	3.830423	2707.839966
1466.490000	20.200000	2450.000000	3.830423	2443.359985
1467.490000	19.200000	1920.000000	3.830423	2176.399994
1468.490000	18.200000	1570.000000	3.830423	1935.919952
1469.490000	17.200000	1660.000000	3.830423	1749.879913
1470.490000	16.200000	1360.000000	3.830423	1630.508575
1471.490000	15.200000	1260.000000	3.830423	1574.599915
1472.490000	14.200000	1310.000000	3.830423	1572.074280
1473.490000	13.200000	1330.000000	3.830423	1590.211487
1474.490000	12.200000	2620.000000	3.830423	1612.971497
1475.490000	11.200000	10740.000000	3.830423	1633.828583
1476.490000	10.200000	21610.000000	3.830423	1657.360077
1477.490000	9.200000	16860.000000	3.830423	1688.205719
1478.490000	8.200000	4990.000000	3.830423	1731.485748
1479.490000	7.200000	2080.000000	3.830423	1764.759979
1480.490000	6.200000	2250.000000	3.830423	1758.954315
1481.490000	5.200000	2260.000000	3.830423	1679.251404
1482.490000	4.200000	2250.000000	3.830423	1505.651398
1483.490000	3.200000	1520.000000	3.830423	1251.034317
1484.490000	2.200000	680.000000	3.830423	954.000015
1485.490000	1.200000	70.000000	3.830423	657.040024
1486.490000	0.200000	0.000000	3.830423	404.000015
1487.490000	-0.800000	20.000000	3.830423	227.439995
1488.490000	-1.800000	30.000000	3.830423	121.359997
