# Supplementary material for: Influence of the magnetic field on bandgap and chemical composition of zinc thin films prepared by sparking discharge process
Source: Sci Rep. 2020 Jan 29;10:1388. doi: 10.1038/s41598-020-58183-4 (PMC6989455; doi:10.1038/s41598-020-58183-4)
Supplement: Supplementary file 5 — Related Manuscript File. [file 41598_2020_58183_MOESM5_ESM.zip › XPS_7-3-2019_Stefan/XPS_7-3-2019_E4/4_ZnN2-0.4T_ITO_Etch/Zn 2p]

Dataset Zn 2p:6(7-3-2019_E4)
Dwell Time (s)	0.139535
Number of sweeps	3
Kinetic Energy(eV)	Binding Energy(eV)	Intensity(cps)	Transmission Value	Background(cps)	Zn 2p(cps)	Zn 2p(cps)	Envelope(cps)
426.490000	1060.200000	24650.944444	0.624793	24539.317546	0.000000	0.000000	0.000000
426.590000	1060.100000	24655.722222	0.624717	24512.447211	0.000000	0.000000	0.000000
426.690000	1060.000000	24369.055556	0.624642	24471.243544	0.000000	0.000000	0.000000
426.790000	1059.900000	24385.777778	0.624567	24414.425781	0.000000	0.000000	0.000000
426.890000	1059.800000	24309.333333	0.624491	24344.305827	0.000000	0.000000	0.000000
426.990000	1059.700000	24452.666667	0.624416	24260.407769	0.000000	0.000000	0.000000
427.090000	1059.600000	24404.888889	0.624340	24169.515679	0.000000	0.000000	0.000000
427.190000	1059.500000	23927.111111	0.624265	24080.415256	0.000000	0.000000	0.000000
427.290000	1059.400000	23826.777778	0.624189	23999.545302	0.000000	0.000000	0.000000
427.390000	1059.300000	23807.666667	0.624114	23938.679959	0.000000	0.000000	0.000000
427.490000	1059.200000	23738.388889	0.624039	23902.937609	0.000000	0.000000	0.000000
427.590000	1059.100000	23843.500000	0.623963	23887.486816	0.000000	0.000000	0.000000
427.690000	1059.000000	24235.277778	0.623888	23883.425239	0.000000	0.000000	0.000000
427.790000	1058.900000	24072.833333	0.623812	23884.248752	0.000000	0.000000	0.000000
427.890000	1058.800000	24318.888889	0.623737	23878.066569	0.000000	0.000000	0.000000
427.990000	1058.700000	23979.666667	0.623661	23865.130642	0.000000	0.000000	0.000000
428.090000	1058.600000	23611.777778	0.623586	23849.224935	0.000000	0.000000	0.000000
428.190000	1058.500000	23657.166667	0.623510	23831.550890	0.000000	0.000000	0.000000
428.290000	1058.400000	24010.722222	0.623435	23810.335503	0.000000	0.000000	0.000000
428.390000	1058.300000	23924.722222	0.623360	23793.783583	0.000000	0.000000	0.000000
428.490000	1058.200000	24087.166667	0.623284	23777.532606	0.000000	0.000000	0.000000
428.590000	1058.100000	24077.611111	0.623209	23759.573947	0.000000	0.000000	0.000000
428.690000	1058.000000	23697.777778	0.623133	23742.546115	0.000000	0.000000	0.000000
428.790000	1057.900000	23790.944444	0.623058	23734.422960	0.000000	0.000000	0.000000
428.890000	1057.800000	23509.055556	0.622982	23726.673069	0.000000	0.000000	0.000000
428.990000	1057.700000	23893.666667	0.622907	23720.873481	0.000000	0.000000	0.000000
429.090000	1057.600000	23688.222222	0.622832	23713.926107	0.000000	0.000000	0.000000
429.190000	1057.500000	23762.277778	0.622756	23703.267090	0.000000	0.000000	0.000000
429.290000	1057.400000	23743.166667	0.622681	23682.263997	0.000000	0.000000	0.000000
429.390000	1057.300000	23700.166667	0.622605	23657.406955	0.000000	0.000000	0.000000
429.490000	1057.200000	23525.777778	0.622530	23627.975098	0.000000	0.000000	0.000000
429.590000	1057.100000	23647.611111	0.622454	23599.646701	0.000000	0.000000	0.000000
429.690000	1057.000000	23463.666667	0.622379	23570.756076	0.000000	0.000000	0.000000
429.790000	1056.900000	23876.944444	0.622304	23542.427680	0.000000	0.000000	0.000000
429.890000	1056.800000	23669.111111	0.622228	23513.651367	0.000000	0.000000	0.000000
429.990000	1056.700000	23396.777778	0.622153	23484.445801	0.000000	0.000000	0.000000
430.090000	1056.600000	23530.555556	0.622077	23451.006022	0.000000	0.000000	0.000000
430.190000	1056.500000	23511.444444	0.622002	23425.015191	0.000000	0.000000	0.000000
430.290000	1056.400000	22993.055556	0.621926	23405.803765	0.000000	0.000000	0.000000
430.390000	1056.300000	23556.833333	0.621851	23391.479763	0.000000	0.000000	0.000000
430.490000	1056.200000	23380.055556	0.621776	23382.292806	0.000000	0.000000	0.000000
430.590000	1056.100000	23339.444444	0.621700	23377.188422	0.000000	0.000000	0.000000
430.690000	1056.000000	23430.222222	0.621625	23361.268717	0.000000	0.000000	0.000000
430.790000	1055.900000	23542.500000	0.621549	23337.277181	0.000000	0.000000	0.000000
430.890000	1055.800000	23279.722222	0.621474	23306.699870	0.000000	0.000000	0.000000
430.990000	1055.700000	23239.111111	0.621398	23269.921712	0.000000	0.000000	0.000000
431.090000	1055.600000	23105.333333	0.621323	23231.699490	0.000000	0.000000	0.000000
431.190000	1055.500000	23088.611111	0.621247	23197.982096	0.000000	0.000000	0.000000
431.290000	1055.400000	23332.277778	0.621172	23164.222711	0.000000	0.000000	0.000000
431.390000	1055.300000	23540.111111	0.621097	23129.926758	0.000000	0.000000	0.000000
431.490000	1055.200000	23160.277778	0.621021	23096.465983	0.000000	0.000000	0.000000
431.590000	1055.100000	22876.000000	0.620946	23060.194065	0.000000	0.000000	0.000000
431.690000	1055.000000	23081.444444	0.620870	23022.198134	0.000000	0.000000	0.000000
431.790000	1054.900000	23105.333333	0.620795	22991.952094	0.000000	0.000000	0.000000
431.890000	1054.800000	22692.055556	0.620719	22967.713270	0.000000	0.000000	0.000000
431.990000	1054.700000	23081.444444	0.620644	22948.683811	0.000000	0.000000	0.000000
432.090000	1054.600000	23282.111111	0.620569	22938.307075	0.000000	0.000000	0.000000
432.190000	1054.500000	23327.500000	0.620493	22936.503743	0.000000	0.000000	0.000000
432.290000	1054.400000	22997.833333	0.620418	22934.341146	0.000000	0.000000	0.000000
432.390000	1054.300000	22997.833333	0.620342	22937.091634	0.000000	0.000000	0.000000
432.490000	1054.200000	22785.222222	0.620267	22943.915365	0.000000	0.000000	0.000000
432.590000	1054.100000	22844.944444	0.620191	22947.601345	0.000000	0.000000	0.000000
432.690000	1054.000000	23134.000000	0.620116	22944.598904	0.000000	0.000000	0.000000
432.790000	1053.900000	23000.222222	0.620041	22937.331923	0.000000	0.000000	0.000000
432.890000	1053.800000	22981.111111	0.619965	22918.941678	0.000000	0.000000	0.000000
432.990000	1053.700000	22930.944444	0.619890	22889.262533	0.000000	0.000000	0.000000
433.090000	1053.600000	22837.777778	0.619814	22853.620497	0.000000	0.000000	0.000000
433.190000	1053.500000	22723.111111	0.619739	22817.348579	0.000000	0.000000	0.000000
433.290000	1053.400000	22668.166667	0.619663	22778.036892	0.000000	0.000000	0.000000
433.390000	1053.300000	22945.277778	0.619588	22739.623372	0.000000	0.000000	0.000000
433.490000	1053.200000	22661.000000	0.619513	22701.172526	0.000000	0.000000	0.000000
433.590000	1053.100000	22780.444444	0.619437	22665.719455	0.000000	0.000000	0.000000
433.690000	1053.000000	22386.277778	0.619362	22629.179253	0.000000	0.000000	0.000000
433.790000	1052.900000	22668.166667	0.619286	22593.768175	0.000000	0.000000	0.000000
433.890000	1052.800000	22589.333333	0.619211	22555.697591	0.000000	0.000000	0.000000
433.990000	1052.700000	22467.500000	0.619135	22515.030490	0.000000	0.000000	0.000000
434.090000	1052.600000	22555.888889	0.619060	22465.934625	0.000000	0.000000	0.000000
434.190000	1052.500000	22503.333333	0.618984	22408.752930	0.000000	0.000000	0.000000
434.290000	1052.400000	22489.000000	0.618909	22348.169868	0.000000	0.000000	0.000000
434.390000	1052.300000	22522.444444	0.618834	22295.423014	0.000000	0.000000	0.000000
434.490000	1052.200000	21877.444444	0.618758	22254.543620	0.000000	0.000000	0.000000
434.590000	1052.100000	22171.277778	0.618683	22226.392524	0.000000	0.000000	0.000000
434.690000	1052.000000	22345.666667	0.618607	22214.543728	0.000000	0.000000	0.000000
434.790000	1051.900000	22173.666667	0.618532	22210.895074	0.000000	0.000000	0.000000
434.890000	1051.800000	22333.722222	0.618456	22203.441461	0.000000	0.000000	0.000000
434.990000	1051.700000	22295.500000	0.618381	22191.058431	0.000000	0.000000	0.000000
435.090000	1051.600000	22130.666667	0.618306	22179.533908	0.000000	0.000000	0.000000
435.190000	1051.500000	22020.777778	0.618230	22168.296332	0.000000	0.000000	0.000000
435.290000	1051.400000	22168.888889	0.618155	22165.660156	0.000000	0.000000	0.000000
435.390000	1051.300000	22006.444444	0.618079	22175.157389	0.000000	0.000000	0.000000
435.490000	1051.200000	22221.444444	0.618004	22193.274685	0.000000	0.000000	0.000000
435.590000	1051.100000	22293.111111	0.617928	22212.595757	0.000000	0.000000	0.000000
435.690000	1051.000000	22252.500000	0.617853	22229.108019	0.000000	0.000000	0.000000
435.790000	1050.900000	22403.000000	0.617778	22235.052246	0.000000	0.000000	0.000000
435.890000	1050.800000	22247.722222	0.617702	22233.636176	0.000000	0.000001	0.000001
435.990000	1050.700000	22097.222222	0.617627	22227.006076	0.000000	0.000001	0.000001
436.090000	1050.600000	22219.055556	0.617551	22220.413303	0.000000	0.000003	0.000003
436.190000	1050.500000	22113.944444	0.617476	22213.799533	0.000000	0.000006	0.000006
436.290000	1050.400000	22374.333333	0.617400	22211.811903	0.000000	0.000012	0.000012
436.390000	1050.300000	22087.666667	0.617325	22206.996799	0.000000	0.000024	0.000024
436.490000	1050.200000	22324.166667	0.617250	22197.478570	0.000000	0.000046	0.000046
436.590000	1050.100000	22176.055556	0.617174	22178.407118	0.000000	0.000087	0.000087
436.690000	1050.000000	22262.055556	0.617099	22153.347114	0.000000	0.000165	0.000165
436.790000	1049.900000	22075.722222	0.617023	22120.789171	0.000000	0.000311	0.000311
436.890000	1049.800000	22106.777778	0.616948	22088.126248	0.000000	0.000581	0.000581
436.990000	1049.700000	21970.611111	0.616872	22057.712240	0.000000	0.001071	0.001071
437.090000	1049.600000	21930.000000	0.616797	22030.407986	0.000000	0.001951	0.001951
437.190000	1049.500000	22090.055556	0.616721	22005.515951	0.000000	0.003513	0.003513
437.290000	1049.400000	22317.000000	0.616646	21982.725857	0.000000	0.006255	0.006255
437.390000	1049.300000	22448.388889	0.616571	21958.727322	0.000000	0.011012	0.011012
437.490000	1049.200000	21961.055556	0.616495	21934.952745	0.000000	0.019219	0.019219
437.590000	1049.100000	21774.722222	0.616420	21918.746094	0.000000	0.033296	0.033296
437.690000	1049.000000	21705.444444	0.616344	21910.245009	0.000000	0.057116	0.057116
437.790000	1048.900000	22264.444444	0.616269	21909.036567	0.000000	0.096853	0.096853
437.890000	1048.800000	22075.722222	0.616193	21918.134874	0.000000	0.162388	0.162388
437.990000	1048.700000	21882.222222	0.616118	21934.497830	0.000000	0.269250	0.269250
438.090000	1048.600000	21889.388889	0.616043	21950.730143	0.000000	0.441564	0.441564
438.190000	1048.500000	22025.555556	0.615967	21964.536241	0.000000	0.716359	0.716359
438.290000	1048.400000	22364.777778	0.615892	21978.820584	0.000000	1.152246	1.152246
438.390000	1048.300000	22302.666667	0.615816	21988.740072	0.000000	1.838281	1.838281
438.490000	1048.200000	22570.222222	0.615741	21994.672635	0.000000	2.902758	2.902758
438.590000	1048.100000	22226.222222	0.615665	22226.222222	0.000000	4.533359	4.533359
438.690000	1048.000000	22125.888889	0.615590	22202.622613	0.000000	7.003388	7.003388
438.790000	1047.900000	22278.777778	0.615515	22179.023003	0.000000	10.703734	10.703734
438.890000	1047.800000	22438.833333	0.615439	22155.421061	0.000000	16.186567	16.186567
438.990000	1047.700000	22486.611111	0.615364	22131.821452	0.000000	24.222193	24.222193
439.090000	1047.600000	22560.666667	0.615288	22108.221842	0.000000	35.932807	35.932807
439.190000	1047.500000	22522.444444	0.615213	22084.622233	0.000000	52.839618	52.839618
439.290000	1047.400000	22813.888889	0.615137	22061.022624	0.000000	76.892953	76.892953
439.390000	1047.300000	22825.833333	0.615062	22037.423014	0.000000	110.708766	110.708766
439.490000	1047.200000	22830.611111	0.614986	22013.821072	0.000000	157.720396	157.720396
439.590000	1047.100000	23306.000000	0.614911	21990.221463	0.000000	222.350565	222.350565
439.690000	1047.000000	23607.000000	0.614836	21966.621853	0.000000	310.212729	310.212729
439.790000	1046.900000	23673.888889	0.614760	21943.022244	0.000000	428.322463	428.322463
439.890000	1046.800000	23970.111111	0.614685	21919.422635	0.000000	585.988328	585.988328
439.990000	1046.700000	24137.333333	0.614609	21895.820692	0.000000	794.150053	794.150053
440.090000	1046.600000	24306.944444	0.614534	21872.221083	0.000000	1064.759155	1064.759155
440.190000	1046.500000	24787.111111	0.614458	21848.621474	0.000000	1412.325575	1412.325575
440.290000	1046.400000	25250.555556	0.614383	21825.021864	0.000000	1853.274892	1853.274892
440.390000	1046.300000	26146.388889	0.614308	21801.422255	0.000000	2405.692034	2405.692034
440.490000	1046.200000	26535.777778	0.614232	21777.822645	0.000000	3088.834500	3088.834500
440.590000	1046.100000	27405.333333	0.614157	21754.220703	0.000000	3922.728482	3922.728482
440.690000	1046.000000	28112.444444	0.614081	21730.621094	0.000000	4928.485406	4928.485406
440.790000	1045.900000	29194.611111	0.614006	21707.021484	0.000000	6123.218547	6123.218547
440.890000	1045.800000	30917.000000	0.613930	21683.421875	0.000000	7517.009820	7517.009820
440.990000	1045.700000	32543.833333	0.613855	21659.822266	0.000000	9115.613905	9115.613905
441.090000	1045.600000	34187.388889	0.613780	21636.220323	0.000000	10915.823649	10915.823649
441.190000	1045.500000	35594.444444	0.613704	21612.620714	0.000000	12902.955783	12902.955783
441.290000	1045.400000	37374.166667	0.613629	21589.021105	0.000000	15048.578098	15048.578098
441.390000	1045.300000	39700.944444	0.613553	21565.421495	0.000000	17308.919569	17308.919569
441.490000	1045.200000	41960.833333	0.613478	21541.821886	0.000000	19622.979546	19622.979546
441.590000	1045.100000	43929.277778	0.613402	21518.222276	0.000000	21913.112142	21913.112142
441.690000	1045.000000	45625.388889	0.613327	21494.620334	0.000000	24090.407064	24090.407064
441.790000	1044.900000	48260.333333	0.613252	21471.020725	0.000000	26059.821994	26059.821994
441.890000	1044.800000	49715.166667	0.613176	21447.421115	0.000000	27726.125651	27726.125651
441.990000	1044.700000	51045.777778	0.613101	21423.821506	0.000000	29001.971951	29001.971951
442.090000	1044.600000	52077.777778	0.613025	21400.221897	0.000000	29816.230794	29816.230794
442.190000	1044.500000	51666.888889	0.612950	21376.619954	0.000000	30118.112630	30118.112630
442.290000	1044.400000	50873.777778	0.612874	21353.020345	0.000000	29885.247287	29885.247287
442.390000	1044.300000	50298.055556	0.612799	21329.420736	0.000000	29134.895888	29134.895888
442.490000	1044.200000	49297.111111	0.612723	21305.821126	0.000000	27915.288791	27915.288791
442.590000	1044.100000	47832.722222	0.612648	21282.221517	0.000000	26294.870931	26294.870931
442.690000	1044.000000	45505.944444	0.612573	21258.621908	0.000000	24359.357693	24359.357693
442.790000	1043.900000	43117.055556	0.612497	21235.019965	0.000000	22203.439128	22203.439128
442.890000	1043.800000	40544.222222	0.612422	21211.420356	0.000000	19922.617133	19922.617133
442.990000	1043.700000	38556.666667	0.612346	21187.820747	0.000000	17606.845974	17606.845974
443.090000	1043.600000	36244.222222	0.612271	21164.221137	0.000000	15335.542209	15335.542209
443.190000	1043.500000	33781.277778	0.612195	21140.621528	0.000000	13172.149034	13172.149034
443.290000	1043.400000	31762.666667	0.612120	21117.019586	0.000000	11162.490424	11162.490424
443.390000	1043.300000	29803.777778	0.612045	21093.419976	0.000000	9336.920898	9336.920898
443.490000	1043.200000	28090.944444	0.611969	21069.820367	0.000000	7711.784749	7711.784749
443.590000	1043.100000	26910.833333	0.611894	21046.220757	0.000000	6291.633464	6291.633464
443.690000	1043.000000	26089.055556	0.611818	21022.621148	0.000000	5071.724257	5071.724257
443.790000	1042.900000	25295.944444	0.611743	20999.021539	0.000000	4042.181966	4042.181966
443.890000	1042.800000	24732.166667	0.611667	20975.419596	0.000000	3187.342339	3187.342339
443.990000	1042.700000	24326.055556	0.611592	20951.819987	0.000000	2485.890842	2485.890842
444.090000	1042.600000	23645.222222	0.611517	20928.220378	0.000000	1917.709571	1917.709571
444.190000	1042.500000	23489.944444	0.611441	20904.620768	0.000000	1463.435754	1463.435754
444.290000	1042.400000	23282.111111	0.611366	20881.021159	0.000000	1104.797540	1104.797540
444.390000	1042.300000	23169.833333	0.611290	20857.419217	0.000000	825.134310	825.134310
444.490000	1042.200000	23394.388889	0.611215	20833.819607	0.000000	609.679504	609.679504
444.590000	1042.100000	23098.166667	0.611139	20810.219998	0.000000	446.094563	446.094563
444.690000	1042.000000	22864.055556	0.611064	20786.620388	0.000000	323.506974	323.506974
444.790000	1041.900000	23000.222222	0.610989	20763.020779	0.000000	232.183462	232.183462
444.890000	1041.800000	22766.111111	0.610913	20739.418837	0.000000	164.911832	164.911832
444.990000	1041.700000	22426.888889	0.610838	20715.819227	0.000000	115.909665	115.909665
445.090000	1041.600000	22823.444444	0.610762	20692.219618	0.000000	80.612351	80.612351
445.190000	1041.500000	22491.388889	0.610687	20668.620009	0.000000	55.469830	55.469830
445.290000	1041.400000	22579.777778	0.610611	20645.020399	0.000000	37.769298	37.769298
445.390000	1041.300000	22264.444444	0.610536	20621.420790	0.000000	25.482947	25.482947
445.490000	1041.200000	22486.611111	0.610460	20597.818848	0.000000	17.051224	17.051224
445.590000	1041.100000	22852.111111	0.610385	20574.219238	0.000000	11.290288	11.290288
445.690000	1041.000000	22529.611111	0.610310	20550.619629	0.000000	7.396936	7.396936
445.790000	1040.900000	22238.166667	0.610234	20527.020020	0.000000	4.794503	4.794503
445.890000	1040.800000	22367.166667	0.610159	20503.420410	0.000000	3.074120	3.074120
445.990000	1040.700000	22505.722222	0.610083	20479.818468	0.000000	1.949467	1.949467
446.090000	1040.600000	22288.333333	0.610008	20456.218859	0.000000	1.223327	1.223327
446.190000	1040.500000	21913.277778	0.609932	20432.619249	0.000000	0.761185	0.761185
446.290000	1040.400000	22300.277778	0.609857	20409.019640	0.000000	0.469812	0.469812
446.390000	1040.300000	22522.444444	0.609782	20385.420030	0.000000	0.286856	0.286856
446.490000	1040.200000	22529.611111	0.609706	20361.820421	0.000000	0.173239	0.173239
446.590000	1040.100000	22219.055556	0.609631	20338.218479	0.000000	0.103466	0.103466
446.690000	1040.000000	22223.833333	0.609555	20314.618869	0.000000	0.061100	0.061100
446.790000	1039.900000	21941.944444	0.609480	20291.019260	0.000000	0.035669	0.035669
446.890000	1039.800000	22109.166667	0.609404	20267.419651	0.000000	0.020607	0.020607
446.990000	1039.700000	21994.500000	0.609329	20243.820041	0.000000	0.011818	0.011818
447.090000	1039.600000	22061.388889	0.609254	20220.218099	0.000000	0.006722	0.006722
447.190000	1039.500000	21996.888889	0.609178	20196.618490	0.000000	0.003781	0.003781
447.290000	1039.400000	21875.055556	0.609103	20173.018880	0.000000	0.002102	0.002102
447.390000	1039.300000	22082.888889	0.609027	20149.419271	0.000000	0.001156	0.001156
447.490000	1039.200000	21688.722222	0.608952	20125.819661	0.000000	0.000628	0.000628
447.590000	1039.100000	21755.611111	0.608876	20102.220052	0.000000	0.000337	0.000337
447.690000	1039.000000	21547.777778	0.608801	20078.618110	0.000000	0.000179	0.000179
447.790000	1038.900000	22042.277778	0.608726	20055.018500	0.000000	0.000095	0.000095
447.890000	1038.800000	21803.388889	0.608650	20031.418891	0.000000	0.000050	0.000050
447.990000	1038.700000	21707.833333	0.608575	20007.819282	0.000000	0.000026	0.000026
448.090000	1038.600000	21602.722222	0.608499	19984.219672	0.000000	0.000013	0.000013
448.190000	1038.500000	21394.888889	0.608424	19960.617730	0.000000	0.000007	0.000007
448.290000	1038.400000	21442.666667	0.608348	19937.018121	0.000000	0.000003	0.000003
448.390000	1038.300000	21282.611111	0.608273	19913.418511	0.000000	0.000002	0.000002
448.490000	1038.200000	21597.944444	0.608197	19889.818902	0.000000	0.000001	0.000001
448.590000	1038.100000	21101.055556	0.608122	19866.219293	0.000000	0.000000	0.000000
448.690000	1038.000000	21199.000000	0.608047	19842.619683	0.000000	0.000000	0.000000
448.790000	1037.900000	20862.166667	0.607971	19819.017741	0.000000	0.000000	0.000000
448.890000	1037.800000	21244.388889	0.607896	19795.418132	0.000000	0.000000	0.000000
448.990000	1037.700000	21034.166667	0.607820	19771.818522	0.000000	0.000000	0.000000
449.090000	1037.600000	20938.611111	0.607745	19748.218913	0.000000	0.000000	0.000000
449.190000	1037.500000	20976.833333	0.607669	19724.619303	0.000000	0.000000	0.000000
449.290000	1037.400000	20869.333333	0.607594	19701.017361	0.000000	0.000000	0.000000
449.390000	1037.300000	21146.444444	0.607519	19677.417752	0.000000	0.000000	0.000000
449.490000	1037.200000	20847.833333	0.607443	19653.818142	0.000000	0.000000	0.000000
449.590000	1037.100000	20740.333333	0.607368	19630.218533	0.000000	0.000000	0.000000
449.690000	1037.000000	20809.611111	0.607292	19606.618924	0.000000	0.000000	0.000000
449.790000	1036.900000	20604.166667	0.607217	19583.019314	0.000000	0.000000	0.000000
449.890000	1036.800000	20496.666667	0.607141	19559.418538	0.000000	0.000000	0.000000
449.990000	1036.700000	20608.944444	0.607066	19535.817763	0.000000	0.000000	0.000000
450.090000	1036.600000	20706.888889	0.606991	19512.218153	0.000000	0.000000	0.000000
450.190000	1036.500000	20496.666667	0.606915	19488.618544	0.000000	0.000000	0.000000
450.290000	1036.400000	20382.000000	0.606840	19465.017768	0.000000	0.000000	0.000000
450.390000	1036.300000	20458.444444	0.606764	19441.418159	0.000000	0.000000	0.000000
450.490000	1036.200000	20403.500000	0.606689	19417.818549	0.000000	0.000000	0.000000
450.590000	1036.100000	19942.444444	0.606613	19394.217773	0.000000	0.000000	0.000000
450.690000	1036.000000	19818.222222	0.606538	19370.618164	0.000000	0.000000	0.000000
450.790000	1035.900000	19834.944444	0.606462	19347.017388	0.000000	0.000000	0.000000
450.890000	1035.800000	20057.111111	0.606387	19323.417779	0.000000	0.000000	0.000000
450.990000	1035.700000	20193.277778	0.606312	19299.818169	0.000000	0.000000	0.000000
451.090000	1035.600000	20049.944444	0.606236	19276.217394	0.000000	0.000000	0.000000
451.190000	1035.500000	19815.833333	0.606161	19252.617784	0.000000	0.000000	0.000000
451.290000	1035.400000	19562.611111	0.606085	19229.018175	0.000000	0.000000	0.000000
451.390000	1035.300000	19720.277778	0.606010	19205.417399	0.000000	0.000000	0.000000
451.490000	1035.200000	19653.388889	0.605934	19181.817790	0.000000	0.000000	0.000000
451.590000	1035.100000	19285.500000	0.605859	19158.218180	0.000000	0.000000	0.000000
451.690000	1035.000000	19519.611111	0.605784	19134.617405	0.000000	0.000000	0.000000
451.790000	1034.900000	19591.277778	0.605708	19111.017795	0.000000	0.000000	0.000000
451.890000	1034.800000	19266.388889	0.605633	19087.417019	0.000000	0.000000	0.000000
451.990000	1034.700000	19366.722222	0.605557	19063.817410	0.000000	0.000000	0.000000
452.090000	1034.600000	19572.166667	0.605482	19040.217801	0.000000	0.000000	0.000000
452.190000	1034.500000	19314.166667	0.605406	19016.617025	0.000000	0.000000	0.000000
452.290000	1034.400000	19436.000000	0.605331	18993.017415	0.000000	0.000000	0.000000
452.390000	1034.300000	19311.777778	0.605256	18969.417806	0.000000	0.000000	0.000000
452.490000	1034.200000	19273.555556	0.605180	18945.817030	0.000000	0.000000	0.000000
452.590000	1034.100000	19378.666667	0.605105	18922.217421	0.000000	0.000000	0.000000
452.690000	1034.000000	19311.777778	0.605029	18898.617811	0.000000	0.000000	0.000000
452.790000	1033.900000	19053.777778	0.604954	18875.017036	0.000000	0.000000	0.000000
452.890000	1033.800000	19146.944444	0.604878	18851.417426	0.000000	0.000000	0.000000
452.990000	1033.700000	18888.944444	0.604803	18827.816650	0.000000	0.000000	0.000000
453.090000	1033.600000	18740.833333	0.604728	18804.217041	0.000000	0.000000	0.000000
453.190000	1033.500000	18891.333333	0.604652	18780.617432	0.000000	0.000000	0.000000
453.290000	1033.400000	18934.333333	0.604577	18757.016656	0.000000	0.000000	0.000000
453.390000	1033.300000	18683.500000	0.604501	18733.417046	0.000000	0.000000	0.000000
453.490000	1033.200000	18619.000000	0.604426	18709.817437	0.000000	0.000000	0.000000
453.590000	1033.100000	18905.666667	0.604350	18686.216661	0.000000	0.000000	0.000000
453.690000	1033.000000	18430.277778	0.604275	18662.617052	0.000000	0.000000	0.000000
453.790000	1032.900000	18585.555556	0.604199	18639.016276	0.000000	0.000000	0.000000
453.890000	1032.800000	18279.777778	0.604124	18615.416667	0.000000	0.000000	0.000000
453.990000	1032.700000	18351.444444	0.604049	18591.817057	0.000000	0.000000	0.000000
454.090000	1032.600000	18645.277778	0.603973	18568.216281	0.000000	0.000000	0.000000
454.190000	1032.500000	18294.111111	0.603898	18544.616672	0.000000	0.000000	0.000000
454.290000	1032.400000	18372.944444	0.603822	18521.017063	0.000000	0.000000	0.000000
454.390000	1032.300000	18162.722222	0.603747	18497.416287	0.000000	0.000000	0.000000
454.490000	1032.200000	18181.833333	0.603671	18473.816678	0.000000	0.000000	0.000000
454.590000	1032.100000	18322.777778	0.603596	18450.217068	0.000000	0.000000	0.000000
454.690000	1032.000000	18310.833333	0.603521	18426.616292	0.000000	0.000000	0.000000
454.790000	1031.900000	18193.777778	0.603445	18403.016683	0.000000	0.000000	0.000000
454.890000	1031.800000	18045.666667	0.603370	18379.415907	0.000000	0.000000	0.000000
454.990000	1031.700000	17966.833333	0.603294	18355.816298	0.000000	0.000000	0.000000
455.090000	1031.600000	18005.055556	0.603219	18332.216688	0.000000	0.000000	0.000000
455.190000	1031.500000	18396.833333	0.603143	18308.615913	0.000000	0.000000	0.000000
455.290000	1031.400000	18052.833333	0.603068	18285.016303	0.000000	0.000000	0.000000
455.390000	1031.300000	18126.888889	0.602993	18261.416694	0.000000	0.000000	0.000000
455.490000	1031.200000	18028.944444	0.602917	18237.815918	0.000000	0.000000	0.000000
455.590000	1031.100000	17551.166667	0.602842	18214.216309	0.000000	0.000000	0.000000
455.690000	1031.000000	17828.277778	0.602766	18190.616699	0.000000	0.000000	0.000000
455.790000	1030.900000	17988.333333	0.602691	18167.015923	0.000000	0.000000	0.000000
455.890000	1030.800000	17577.444444	0.602615	18143.416314	0.000000	0.000000	0.000000
455.990000	1030.700000	17704.055556	0.602540	18119.815538	0.000000	0.000000	0.000000
456.090000	1030.600000	17716.000000	0.602465	18096.215929	0.000000	0.000000	0.000000
456.190000	1030.500000	17704.055556	0.602389	18072.616319	0.000000	0.000000	0.000000
456.290000	1030.400000	17348.111111	0.602314	18049.015544	0.000000	0.000000	0.000000
456.390000	1030.300000	17317.055556	0.602238	18025.415934	0.000000	0.000000	0.000000
456.490000	1030.200000	17209.555556	0.602163	18001.816325	0.000000	0.000000	0.000000
456.590000	1030.100000	17555.944444	0.602087	17978.215549	0.000000	0.000000	0.000000
456.690000	1030.000000	17658.666667	0.602012	17954.615940	0.000000	0.000000	0.000000
456.790000	1029.900000	17491.444444	0.601936	17931.016330	0.000000	0.000000	0.000000
456.890000	1029.800000	17400.666667	0.601861	17907.415554	0.000000	0.000000	0.000000
456.990000	1029.700000	17317.055556	0.601786	17883.815945	0.000000	0.000000	0.000000
457.090000	1029.600000	17080.555556	0.601710	17860.215169	0.000000	0.000000	0.000000
457.190000	1029.500000	16848.833333	0.601635	17836.615560	0.000000	0.000000	0.000000
457.290000	1029.400000	16870.333333	0.601559	17813.015951	0.000000	0.000000	0.000000
457.390000	1029.300000	16875.111111	0.601484	17789.415175	0.000000	0.000000	0.000000
457.490000	1029.200000	16922.888889	0.601408	17765.815565	0.000000	0.000000	0.000000
457.590000	1029.100000	16879.888889	0.601333	17742.215956	0.000000	0.000000	0.000000
457.690000	1029.000000	16982.611111	0.601258	17718.615180	0.000000	0.000000	0.000000
457.790000	1028.900000	16791.500000	0.601182	17695.015571	0.000000	0.000000	0.000000
457.890000	1028.800000	16836.888889	0.601107	17671.415961	0.000000	0.000000	0.000000
457.990000	1028.700000	16975.444444	0.601031	17647.815186	0.000000	0.000000	0.000000
458.090000	1028.600000	16722.222222	0.600956	17624.215576	0.000000	0.000000	0.000000
458.190000	1028.500000	16633.833333	0.600880	17600.614800	0.000000	0.000000	0.000000
458.290000	1028.400000	16906.166667	0.600805	17577.015191	0.000000	0.000000	0.000000
458.390000	1028.300000	16679.222222	0.600730	17553.415582	0.000000	0.000000	0.000000
458.490000	1028.200000	16588.444444	0.600654	17529.814806	0.000000	0.000000	0.000000
458.590000	1028.100000	16387.777778	0.600579	17506.215196	0.000000	0.000000	0.000000
458.690000	1028.000000	16502.444444	0.600503	17482.615587	0.000000	0.000000	0.000000
458.790000	1027.900000	16516.777778	0.600428	17459.014811	0.000000	0.000000	0.000000
458.890000	1027.800000	16430.777778	0.600352	17435.415202	0.000000	0.000000	0.000000
458.990000	1027.700000	16308.944444	0.600277	17411.814426	0.000000	0.000000	0.000000
459.090000	1027.600000	16330.444444	0.600202	17388.214817	0.000000	0.000000	0.000000
459.190000	1027.500000	16693.555556	0.600126	17364.615207	0.000000	0.000000	0.000000
459.290000	1027.400000	16703.111111	0.600051	17341.014431	0.000000	0.000000	0.000000
459.390000	1027.300000	16385.388889	0.599975	17317.414822	0.000001	0.000000	0.000001
459.490000	1027.200000	16237.277778	0.599900	17293.815213	0.000002	0.000000	0.000002
459.590000	1027.100000	16337.611111	0.599824	17270.214437	0.000004	0.000000	0.000004
459.690000	1027.000000	16222.944444	0.599749	17246.614827	0.000009	0.000000	0.000009
459.790000	1026.900000	16662.500000	0.599673	17223.015218	0.000019	0.000000	0.000019
459.890000	1026.800000	16523.944444	0.599598	17199.414442	0.000040	0.000000	0.000040
459.990000	1026.700000	16275.500000	0.599552	17175.814833	0.000083	0.000000	0.000083
460.090000	1026.600000	16122.611111	0.599514	17152.214057	0.000168	0.000000	0.000168
460.190000	1026.500000	16113.055556	0.599476	17128.614448	0.000338	0.000000	0.000338
460.290000	1026.400000	16254.000000	0.599438	17105.014838	0.000674	0.000000	0.000674
460.390000	1026.300000	15960.166667	0.599399	17081.414062	0.001318	0.000000	0.001318
460.490000	1026.200000	16158.444444	0.599361	17057.814453	0.002550	0.000000	0.002550
460.590000	1026.100000	16476.166667	0.599323	17034.214844	0.004892	0.000000	0.004892
460.690000	1026.000000	16466.611111	0.599285	17010.614068	0.009235	0.000000	0.009235
460.790000	1025.900000	16222.944444	0.599247	16987.014459	0.017202	0.000000	0.017202
460.890000	1025.800000	15888.500000	0.599208	16963.414849	0.031778	0.000000	0.031778
460.990000	1025.700000	16108.277778	0.599170	16939.814073	0.057895	0.000000	0.057895
461.090000	1025.600000	16280.277778	0.599132	16916.214464	0.103898	0.000000	0.103898
461.190000	1025.500000	16301.777778	0.599094	16892.613688	0.184877	0.000000	0.184877
461.290000	1025.400000	16277.888889	0.599055	16869.014079	0.325057	0.000000	0.325057
461.390000	1025.300000	16533.500000	0.599017	16845.414469	0.562240	0.000000	0.562240
461.490000	1025.200000	16402.111111	0.598979	16821.813694	0.963934	0.000000	0.963934
461.590000	1025.100000	16313.722222	0.598941	16798.214084	1.635530	0.000000	1.635530
461.690000	1025.000000	16416.444444	0.598903	16774.614475	2.728801	0.000000	2.728801
461.790000	1024.900000	16385.388889	0.598864	16751.013699	4.508962	0.000000	4.508962
461.890000	1024.800000	16760.444444	0.598826	16727.414090	7.379434	0.000000	7.379434
461.990000	1024.700000	16784.333333	0.598788	16703.814480	11.887546	0.000000	11.887546
462.090000	1024.600000	17171.333333	0.598750	16680.213704	18.937928	0.000000	18.937928
462.190000	1024.500000	17087.722222	0.598711	16656.614095	29.875863	0.000000	29.875863
462.290000	1024.400000	16970.666667	0.598673	16633.013319	46.464629	0.000000	46.464629
462.390000	1024.300000	17214.333333	0.598635	16609.413710	71.390154	0.000000	71.390154
462.490000	1024.200000	17651.500000	0.598597	16585.814100	108.584479	0.000000	108.584479
462.590000	1024.100000	17742.277778	0.598559	16562.213325	163.026685	0.000000	163.026685
462.690000	1024.000000	17976.388889	0.598520	16538.613715	241.624997	0.000000	241.624997
462.790000	1023.900000	18148.388889	0.598482	16515.014106	354.381256	0.000000	354.381256
462.890000	1023.800000	18408.777778	0.598444	16491.413330	513.519290	0.000000	513.519290
462.990000	1023.700000	18979.722222	0.598406	16467.813721	734.202925	0.000000	734.202925
463.090000	1023.600000	19488.555556	0.598367	16444.214111	1038.284977	0.000000	1038.284977
463.190000	1023.500000	20291.222222	0.598329	16420.613336	1451.453254	0.000000	1451.453254
463.290000	1023.400000	20969.666667	0.598291	16397.013726	2001.267171	0.000000	2001.267171
463.390000	1023.300000	22020.777778	0.598253	16373.412950	2727.657071	0.000000	2727.657071
463.490000	1023.200000	23079.055556	0.598215	16349.813341	3675.323052	0.000000	3675.323052
463.590000	1023.100000	24392.944444	0.598176	16326.213732	4883.681200	0.000000	4883.681200
463.690000	1023.000000	25759.388889	0.598138	16302.612956	6408.777086	0.000000	6408.777086
463.790000	1022.900000	27778.000000	0.598100	16279.013346	8307.994493	0.000000	8307.994493
463.890000	1022.800000	30355.611111	0.598062	16255.413737	10619.445123	0.000000	10619.445123
463.990000	1022.700000	33141.055556	0.598023	16231.812961	13389.551921	0.000000	13389.551921
464.090000	1022.600000	36475.944444	0.597985	16208.213352	16654.543647	0.000000	16654.543647
464.190000	1022.500000	39657.944444	0.597947	16184.612576	20411.350206	0.000000	20411.350206
464.290000	1022.400000	43172.000000	0.597909	16161.012967	24638.430773	0.000000	24638.430773
464.390000	1022.300000	48219.722222	0.597871	16137.413357	29284.859321	0.000000	29284.859321
464.490000	1022.200000	52541.222222	0.597832	16113.812581	34243.807726	0.000000	34243.807726
464.590000	1022.100000	56917.666667	0.597794	16090.212972	39365.095595	0.000000	39365.095595
464.690000	1022.000000	62338.055556	0.597756	16066.613363	44457.278212	0.000000	44457.278212
464.790000	1021.900000	66165.055556	0.597718	16043.012587	49290.345703	0.000000	49290.345703
464.890000	1021.800000	69724.500000	0.597679	16019.412977	53620.598741	0.000000	53620.598741
464.990000	1021.700000	72873.055556	0.597641	15995.813368	57185.124240	0.000000	57185.124240
465.090000	1021.600000	75703.888889	0.597603	15972.212592	59752.927843	0.000000	59752.927843
465.190000	1021.500000	77340.277778	0.597565	15948.612983	61181.861328	0.000000	61181.861328
465.290000	1021.400000	77626.944444	0.597526	15925.012207	61348.486328	0.000000	61348.486328
465.390000	1021.300000	76279.611111	0.597488	15901.412598	60222.549805	0.000000	60222.549805
465.490000	1021.200000	74385.222222	0.597450	15877.812988	57926.706272	0.000000	57926.706272
465.590000	1021.100000	71470.777778	0.597412	15854.212212	54596.119249	0.000000	54596.119249
465.690000	1021.000000	67713.055556	0.597374	15830.612603	50430.554905	0.000000	50430.554905
465.790000	1020.900000	62440.777778	0.597335	15807.012994	45698.973199	0.000000	45698.973199
465.890000	1020.800000	56545.000000	0.597297	15783.412218	40649.100043	0.000000	40649.100043
465.990000	1020.700000	51129.388889	0.597259	15759.812609	35513.978082	0.000000	35513.978082
466.090000	1020.600000	45787.833333	0.597221	15736.212999	30498.615506	0.000000	30498.615506
466.190000	1020.500000	41060.222222	0.597182	15712.612223	25761.483832	0.000000	25761.483832
466.290000	1020.400000	36342.166667	0.597144	15689.012614	21421.717231	0.000000	21421.717231
466.390000	1020.300000	32054.111111	0.597106	15665.411838	17545.136122	0.000000	17545.136122
466.490000	1020.200000	28463.611111	0.597068	15641.812229	14156.041151	0.000000	14156.041151
466.590000	1020.100000	26308.833333	0.597030	15618.212619	11263.209852	0.000000	11263.209852
466.690000	1020.000000	23919.944444	0.596991	15594.611844	8842.652439	0.000000	8842.652439
466.790000	1019.900000	22238.166667	0.596953	15571.012234	6844.652493	0.000000	6844.652493
466.890000	1019.800000	20988.777778	0.596915	15547.412625	5229.763604	0.000000	5229.763604
466.990000	1019.700000	20023.666667	0.596877	15523.811849	3949.089952	0.000000	3949.089952
467.090000	1019.600000	19347.611111	0.596838	15500.212240	2940.949097	0.000000	2940.949097
467.190000	1019.500000	18867.444444	0.596800	15476.612630	2162.682953	0.000000	2162.682953
467.290000	1019.400000	18131.666667	0.596762	15453.011854	1573.647603	0.000000	1573.647603
467.390000	1019.300000	17658.666667	0.596724	15429.412245	1129.571910	0.000000	1129.571910
467.490000	1019.200000	17173.722222	0.596686	15405.811469	800.573473	0.000000	800.573473
467.590000	1019.100000	16789.111111	0.596647	15382.211860	561.614597	0.000000	561.614597
467.690000	1019.000000	16705.500000	0.596609	15358.612250	388.922418	0.000000	388.922418
467.790000	1018.900000	16813.000000	0.596571	15335.011475	265.820207	0.000000	265.820207
467.890000	1018.800000	16254.000000	0.596533	15311.411865	179.821428	0.000000	179.821428
467.990000	1018.700000	16019.888889	0.596494	15287.812256	120.196185	0.000000	120.196185
468.090000	1018.600000	16065.277778	0.596456	15264.211480	79.240351	0.000000	79.240351
468.190000	1018.500000	16139.333333	0.596418	15240.611871	51.684090	0.000000	51.684090
468.290000	1018.400000	15979.277778	0.596380	15217.012261	33.352657	0.000000	33.352657
468.390000	1018.300000	16077.222222	0.596342	15193.411485	21.209155	0.000000	21.209155
468.490000	1018.200000	15642.444444	0.596303	15169.811876	13.333406	0.000000	13.333406
468.590000	1018.100000	15632.888889	0.596265	15146.211100	8.307781	0.000000	8.307781
468.690000	1018.000000	15592.277778	0.596227	15122.611491	5.095433	0.000000	5.095433
468.790000	1017.900000	15372.500000	0.596189	15099.011882	3.086049	0.000000	3.086049
468.890000	1017.800000	15310.388889	0.596150	15075.411106	1.856691	0.000000	1.856691
468.990000	1017.700000	15296.055556	0.596112	15051.811496	1.098768	0.000000	1.098768
469.090000	1017.600000	14820.666667	0.596074	15028.211887	0.641352	0.000000	0.641352
469.190000	1017.500000	15004.611111	0.596036	15004.611111	0.372071	0.000000	0.372071
469.290000	1017.400000	15176.611111	0.595998	15156.945936	0.212508	0.000000	0.212508
469.390000	1017.300000	15286.500000	0.595959	15162.754856	0.119576	0.000000	0.119576
469.490000	1017.200000	15205.277778	0.595921	15172.674344	0.066812	0.000000	0.066812
