# Supplementary material for: Influence of the magnetic field on bandgap and chemical composition of zinc thin films prepared by sparking discharge process
Source: Sci Rep. 2020 Jan 29;10:1388. doi: 10.1038/s41598-020-58183-4 (PMC6989455; doi:10.1038/s41598-020-58183-4)
Supplement: Supplementary file 5 — Related Manuscript File. [file 41598_2020_58183_MOESM5_ESM.zip › XPS_7-3-2019_Stefan/XPS_7-3-2019_E7/7_ZnN2-0.2_Quartz_Etch/C 1s]

Dataset C 1s:10(7-3-2019_E7)
Dwell Time (s)	0.250000
Number of sweeps	3
Kinetic Energy(eV)	Binding Energy(eV)	Intensity(cps)	Transmission Value	Background(cps)	C 1s(cps)	C 1s(cps)	C 1s(cps)	C 1s(cps)	Envelope(cps)
1183.390000	303.300000	2093.333333	0.567345	2109.578613	0.000000	0.000000	0.000000	0.000000	0.000000
1183.490000	303.200000	2113.333333	0.567324	2109.429362	0.000000	0.000000	0.000000	0.000000	0.000000
1183.590000	303.100000	2128.000000	0.567304	2107.850586	0.000000	0.000000	0.000000	0.000000	0.000000
1183.690000	303.000000	2148.000000	0.567284	2104.639974	0.000000	0.000000	0.000000	0.000000	0.000000
1183.790000	302.900000	2224.000000	0.567264	2099.733236	0.000000	0.000000	0.000000	0.000000	0.000000
1183.890000	302.800000	2069.333333	0.567243	2093.770671	0.000000	0.000000	0.000000	0.000000	0.000000
1183.990000	302.700000	2074.666667	0.567223	2087.903971	0.000000	0.000000	0.000000	0.000000	0.000000
1184.090000	302.600000	2070.666667	0.567203	2083.594727	0.000000	0.000000	0.000000	0.000000	0.000000
1184.190000	302.500000	2081.333333	0.567183	2080.874674	0.000000	0.000000	0.000000	0.000000	0.000000
1184.290000	302.400000	2084.000000	0.567162	2079.178711	0.000000	0.000000	0.000000	0.000000	0.000000
1184.390000	302.300000	2076.000000	0.567142	2078.335938	0.000000	0.000000	0.000000	0.000000	0.000000
1184.490000	302.200000	2077.333333	0.567122	2077.375977	0.000000	0.000000	0.000000	0.000000	0.000000
1184.590000	302.100000	2100.000000	0.567101	2075.402669	0.000000	0.000000	0.000000	0.000000	0.000000
1184.690000	302.000000	2076.000000	0.567081	2072.383952	0.000000	0.000000	0.000000	0.000000	0.000000
1184.790000	301.900000	2045.333333	0.567061	2068.693359	0.000000	0.000000	0.000000	0.000000	0.000000
1184.890000	301.800000	2042.666667	0.567041	2063.296061	0.000000	0.000000	0.000000	0.000000	0.000000
1184.990000	301.700000	2100.000000	0.567020	2055.850749	0.000000	0.000000	0.000000	0.000000	0.000000
1185.090000	301.600000	2094.666667	0.567000	2047.082682	0.000000	0.000000	0.000000	0.000000	0.000000
1185.190000	301.500000	2020.000000	0.566980	2037.877279	0.000000	0.000000	0.000000	0.000000	0.000000
1185.290000	301.400000	1981.333333	0.566960	2027.701335	0.000000	0.000000	0.000000	0.000000	0.000000
1185.390000	301.300000	2016.000000	0.566939	2018.048014	0.000000	0.000000	0.000000	0.000000	0.000000
1185.490000	301.200000	2013.333333	0.566919	2010.144043	0.000000	0.000000	0.000000	0.000000	0.000000
1185.590000	301.100000	2012.000000	0.566899	2004.128092	0.000000	0.000000	0.000000	0.000000	0.000000
1185.690000	301.000000	2004.000000	0.566878	1998.890625	0.000000	0.000000	0.000000	0.000000	0.000000
1185.790000	300.900000	2002.666667	0.566858	1995.850749	0.000000	0.000000	0.000000	0.000000	0.000000
1185.890000	300.800000	1929.333333	0.566838	1994.464030	0.000000	0.000000	0.000000	0.000000	0.000000
1185.990000	300.700000	2004.000000	0.566818	1993.898600	0.000000	0.000000	0.000000	0.000000	0.000000
1186.090000	300.600000	2005.333333	0.566797	1992.874674	0.000000	0.000000	0.000000	0.000000	0.000000
1186.190000	300.500000	2045.333333	0.566777	1992.053385	0.000000	0.000000	0.000000	0.000000	0.000000
1186.290000	300.400000	1970.666667	0.566757	1989.749349	0.000000	0.000000	0.000000	0.000000	0.000000
1186.390000	300.300000	1960.000000	0.566737	1985.237305	0.000000	0.000000	0.000000	0.000000	0.000000
1186.490000	300.200000	2004.000000	0.566716	1978.058594	0.000000	0.000000	0.000000	0.000000	0.000000
1186.590000	300.100000	1970.666667	0.566696	1968.736003	0.000000	0.000000	0.000000	0.000000	0.000000
1186.690000	300.000000	1984.000000	0.566676	1955.743978	0.000000	0.000000	0.000000	0.000000	0.000000
1186.790000	299.900000	1968.000000	0.566655	1940.245280	0.000000	0.000000	0.000000	0.000000	0.000000
1186.890000	299.800000	1897.333333	0.566635	1923.551921	0.000000	0.000000	0.000000	0.000000	0.000000
1186.990000	299.700000	1922.666667	0.566615	1907.680013	0.000000	0.000000	0.000000	0.000000	0.000000
1187.090000	299.600000	1990.666667	0.566595	1893.973307	0.000000	0.000000	0.000000	0.000000	0.000000
1187.190000	299.500000	1885.333333	0.566574	1885.525228	0.000000	0.000000	0.000000	0.000000	0.000000
1187.290000	299.400000	1804.000000	0.566554	1881.973307	0.000000	0.000000	0.000000	0.000000	0.000000
1187.390000	299.300000	1886.666667	0.566534	1881.994629	0.000000	0.000000	0.000000	0.000000	0.000000
1187.490000	299.200000	1924.000000	0.566514	1884.063965	0.000000	0.000000	0.000000	0.000000	0.000000
1187.590000	299.100000	1897.333333	0.566493	1885.898600	0.000000	0.000000	0.000000	0.000000	0.000000
1187.690000	299.000000	1917.333333	0.566473	1885.301270	0.000000	0.000000	0.000000	0.000000	0.000000
1187.790000	298.900000	1865.333333	0.566453	1882.229329	0.000000	0.000000	0.000000	0.000000	0.000000
1187.890000	298.800000	1882.666667	0.566432	1877.790202	0.000000	0.000000	0.000000	0.000000	0.000000
1187.990000	298.700000	1842.666667	0.566412	1871.365397	0.000000	0.000000	0.000000	0.000000	0.000000
1188.090000	298.600000	1920.000000	0.566392	1864.895996	0.000000	0.000000	0.000000	0.000000	0.000000
1188.190000	298.500000	1794.666667	0.566372	1858.008952	0.000000	0.000000	0.000000	0.000000	0.000000
1188.290000	298.400000	1877.333333	0.566351	1850.010742	0.000000	0.000000	0.000000	0.000000	0.000000
1188.390000	298.300000	1880.000000	0.566331	1840.768066	0.000000	0.000000	0.000000	0.000000	0.000000
1188.490000	298.200000	1920.000000	0.566311	1831.422201	0.000000	0.000000	0.000000	0.000000	0.000000
1188.590000	298.100000	1841.333333	0.566291	1821.791992	0.000000	0.000000	0.000000	0.000000	0.000000
1188.690000	298.000000	1760.000000	0.566270	1813.072103	0.000000	0.000000	0.000000	0.000000	0.000000
1188.790000	297.900000	1793.333333	0.566250	1806.702311	0.000000	0.000000	0.000000	0.000000	0.000000
1188.890000	297.800000	1792.000000	0.566230	1802.271973	0.000000	0.000000	0.000000	0.000000	0.000000
1188.990000	297.700000	1830.666667	0.566209	1799.866699	0.000000	0.000000	0.000000	0.000000	0.000000
1189.090000	297.600000	1804.000000	0.566189	1798.824870	0.000000	0.000000	0.000000	0.000000	0.000000
1189.190000	297.500000	1790.666667	0.566169	1798.709310	0.000000	0.000000	0.000000	0.000000	0.000000
1189.290000	297.400000	1762.666667	0.566149	1798.986654	0.000000	0.000000	0.000000	0.000000	0.000000
1189.390000	297.300000	1798.666667	0.566128	1799.680013	0.000000	0.000000	0.000000	0.000000	0.000000
1189.490000	297.200000	1832.000000	0.566108	1799.498698	0.000000	0.000000	0.000000	0.000000	0.000000
1189.590000	297.100000	1818.666667	0.566088	1798.485352	0.000000	0.000000	0.000000	0.000000	0.000000
1189.690000	297.000000	1804.000000	0.566067	1797.088053	0.000000	0.000000	0.000000	0.000000	0.000000
1189.790000	296.900000	1730.666667	0.566047	1794.720052	0.000000	0.000000	0.000000	0.000000	0.000000
1189.890000	296.800000	1833.333333	0.566027	1790.815918	0.000000	0.000000	0.000000	0.000000	0.000000
1189.990000	296.700000	1824.000000	0.566033	1787.456055	0.000000	0.000000	0.000000	0.000000	0.000000
1190.090000	296.600000	1724.000000	0.566045	1784.106608	0.000000	0.000000	0.000000	0.000000	0.000000
1190.190000	296.500000	1805.333333	0.566057	1780.234701	0.000000	0.000000	0.000000	0.000000	0.000000
1190.290000	296.400000	1753.333333	0.566070	1775.573242	0.000000	0.000000	0.000000	0.000000	0.000000
1190.390000	296.300000	1822.666667	0.566082	1771.167969	0.000000	0.000000	0.000000	0.000000	0.000000
1190.490000	296.200000	1736.000000	0.566095	1765.023926	0.000000	0.000000	0.000000	0.000000	0.000000
1190.590000	296.100000	1780.000000	0.566107	1758.303874	0.000000	0.000000	0.000000	0.000000	0.000000
1190.690000	296.000000	1728.000000	0.566119	1750.986654	0.000000	0.000000	0.000000	0.000000	0.000000
1190.790000	295.900000	1764.000000	0.566132	1743.871908	0.000000	0.000000	0.000000	0.000000	0.000000
1190.890000	295.800000	1733.333333	0.566144	1736.479980	0.000000	0.000000	0.000000	0.000000	0.000000
1190.990000	295.700000	1698.666667	0.566156	1729.226725	0.000000	0.000000	0.000000	0.000000	0.000000
1191.090000	295.600000	1737.333333	0.566169	1721.386719	0.000000	0.000000	0.000000	0.000000	0.000000
1191.190000	295.500000	1717.333333	0.566181	1712.330729	0.000000	0.000000	0.000000	0.000000	0.000000
1191.290000	295.400000	1760.000000	0.566193	1702.293294	0.000000	0.000000	0.000000	0.000000	0.000000
1191.390000	295.300000	1665.333333	0.566206	1691.594727	0.000000	0.000000	0.000000	0.000000	0.000000
1191.490000	295.200000	1652.000000	0.566218	1681.002604	0.000000	0.000000	0.000000	0.000000	0.000000
1191.590000	295.100000	1648.000000	0.566231	1670.549316	0.000000	0.000000	0.000000	0.000000	0.000000
1191.690000	295.000000	1682.666667	0.566243	1661.215983	0.000000	0.000000	0.000000	0.000000	0.000000
1191.790000	294.900000	1662.666667	0.566255	1652.362630	0.000000	0.000000	0.000000	0.000000	0.000000
1191.890000	294.800000	1648.000000	0.566268	1643.936035	0.000000	0.000000	0.000000	0.000000	0.000000
1191.990000	294.700000	1636.000000	0.566280	1635.541341	0.000000	0.000000	0.000000	0.000000	0.000000
1192.090000	294.600000	1608.000000	0.566292	1627.530599	0.000000	0.000000	0.000000	0.000000	0.000000
1192.190000	294.500000	1628.000000	0.566305	1620.127930	0.000000	0.000000	0.000000	0.000000	0.000000
1192.290000	294.400000	1594.666667	0.566317	1613.749349	0.000000	0.000000	0.000000	0.000000	0.000000
1192.390000	294.300000	1601.333333	0.566329	1608.213379	0.000000	0.000000	0.000000	0.000000	0.000000
1192.490000	294.200000	1644.000000	0.566342	1604.085286	0.000000	0.000000	0.000000	0.000000	0.000000
1192.590000	294.100000	1568.000000	0.566354	1602.090658	0.000000	0.000000	0.000000	0.000000	0.000000
1192.690000	294.000000	1597.333333	0.566366	1601.578613	0.000000	0.000000	0.000000	0.000000	0.000000
1192.790000	293.900000	1584.000000	0.566379	1602.335938	0.000000	0.000000	0.000000	0.000000	0.000000
1192.890000	293.800000	1577.333333	0.566391	1604.010579	0.000000	0.000000	0.000000	0.000000	0.000000
1192.990000	293.700000	1653.333333	0.566404	1606.101400	0.000000	0.000000	0.000000	0.000000	0.000000
1193.090000	293.600000	1598.666667	0.566416	1606.805339	0.000000	0.000000	0.000000	0.000000	0.000000
1193.190000	293.500000	1681.333333	0.566428	1606.976074	0.000000	0.000000	0.000000	0.000000	0.000000
1193.290000	293.400000	1549.333333	0.566441	1607.242676	0.000000	0.000000	0.000000	0.000000	0.000000
1193.390000	293.300000	1549.333333	0.566453	1608.074707	0.000000	0.000000	0.000000	0.000000	0.000000
1193.490000	293.200000	1620.000000	0.566465	1608.362630	0.000000	0.000000	0.000000	0.000000	0.000000
1193.590000	293.100000	1637.333333	0.566478	1608.383952	0.000000	0.000000	0.000000	0.000001	0.000001
1193.690000	293.000000	1654.666667	0.566490	1606.729492	0.000000	0.000000	0.000000	0.000001	0.000001
1193.790000	292.900000	1597.333333	0.566502	1601.862956	0.000000	0.000000	0.000000	0.000003	0.000003
1193.890000	292.800000	1596.000000	0.566515	1593.166016	0.000000	0.000000	0.000000	0.000008	0.000008
1193.990000	292.700000	1602.666667	0.566527	1582.056966	0.000000	0.000000	0.000000	0.000020	0.000020
1194.090000	292.600000	1545.333333	0.566539	1569.784180	0.000000	0.000000	0.000000	0.000046	0.000046
1194.190000	292.500000	1552.000000	0.566552	1557.492513	0.000000	0.000000	0.000000	0.000105	0.000105
1194.290000	292.400000	1645.333333	0.566564	1546.813965	0.000000	0.000000	0.000000	0.000234	0.000234
1194.390000	292.300000	1525.333333	0.566577	1538.548503	0.000000	0.000000	0.000000	0.000514	0.000514
1194.490000	292.200000	1524.000000	0.566589	1532.824219	0.000000	0.000000	0.000000	0.001104	0.001104
1194.590000	292.100000	1500.000000	0.566601	1528.990397	0.000000	0.000000	0.000000	0.002324	0.002324
1194.690000	292.000000	1529.333333	0.566614	1526.221842	0.000000	0.000000	0.000000	0.004793	0.004793
1194.790000	291.900000	1556.000000	0.566626	1523.420247	0.000000	0.000000	0.000000	0.009683	0.009683
1194.890000	291.800000	1541.333333	0.566638	1541.333333	0.000000	0.000000	0.000000	0.019166	0.019166
1194.990000	291.700000	1484.000000	0.566651	1540.194824	0.000000	0.000000	0.000000	0.037167	0.037167
1195.090000	291.600000	1517.333333	0.566663	1539.056152	0.000000	0.000000	0.000000	0.070618	0.070618
1195.190000	291.500000	1505.333333	0.566675	1537.917643	0.000000	0.000000	0.000000	0.131473	0.131473
1195.290000	291.400000	1506.666667	0.566688	1536.778971	0.000000	0.000000	0.000000	0.239844	0.239844
1195.390000	291.300000	1506.666667	0.566700	1535.640462	0.000000	0.000000	0.000000	0.428754	0.428754
1195.490000	291.200000	1514.666667	0.566712	1534.501953	0.000000	0.000000	0.000000	0.751083	0.751083
1195.590000	291.100000	1458.666667	0.566725	1533.363281	0.000000	0.000000	0.000001	1.289363	1.289364
1195.690000	291.000000	1484.000000	0.566737	1532.224772	0.000000	0.000000	0.000002	2.169063	2.169065
1195.790000	290.900000	1540.000000	0.566750	1531.086100	0.000000	0.000000	0.000004	3.575796	3.575800
1195.890000	290.800000	1456.000000	0.566762	1529.947591	0.000000	0.000000	0.000010	5.776436	5.776447
1195.990000	290.700000	1480.000000	0.566774	1528.808919	0.000000	0.000000	0.000024	9.143320	9.143344
1196.090000	290.600000	1549.333333	0.566787	1527.670410	0.000000	0.000000	0.000055	14.179367	14.179423
1196.190000	290.500000	1526.666667	0.566799	1526.531901	0.000000	0.000000	0.000125	21.540143	21.540268
1196.290000	290.400000	1572.000000	0.566811	1525.393229	0.000000	0.000000	0.000274	32.046524	32.046799
1196.390000	290.300000	1522.666667	0.566824	1524.254720	0.000000	0.000001	0.000592	46.678848	46.679443
1196.490000	290.200000	1620.000000	0.566836	1523.116048	0.000000	0.000002	0.001253	66.540990	66.542247
1196.590000	290.100000	1604.000000	0.566848	1521.977539	0.000000	0.000006	0.002594	92.780935	92.783539
1196.690000	290.000000	1577.333333	0.566861	1520.839030	0.000000	0.000013	0.005263	126.455322	126.460602
1196.790000	289.900000	1618.666667	0.566873	1519.700358	0.000000	0.000032	0.010461	168.330048	168.340535
1196.890000	289.800000	1773.333333	0.566885	1518.561849	0.000000	0.000074	0.020369	218.620911	218.641357
1196.990000	289.700000	1884.000000	0.566898	1517.423177	0.000000	0.000167	0.038857	276.697652	276.736674
1197.090000	289.600000	1952.000000	0.566910	1516.284668	0.000000	0.000372	0.072629	340.803874	340.876872
1197.190000	289.500000	1990.666667	0.566923	1515.145996	0.000000	0.000812	0.133016	407.876506	408.010335
1197.290000	289.400000	2073.333333	0.566935	1514.007487	0.000000	0.001734	0.238704	473.569621	473.810059
1197.390000	289.300000	2040.000000	0.566947	1512.868978	0.000000	0.003629	0.419757	532.579956	533.003337
1197.490000	289.200000	2105.333333	0.566960	1511.730306	0.000000	0.007439	0.723313	579.308268	580.039022
1197.590000	289.100000	2040.000000	0.566972	1510.591797	0.000000	0.014941	1.221369	608.780640	610.016968
1197.690000	289.000000	2025.333333	0.566984	1509.453125	0.000000	0.029402	2.020954	617.615519	619.665894
1197.790000	288.900000	2126.666667	0.566997	1508.314616	0.000000	0.056688	3.276734	604.737874	608.071289
1197.890000	288.800000	2149.333333	0.567009	1507.176107	0.000000	0.107096	5.205637	571.693034	577.005778
1197.990000	288.700000	2061.333333	0.567021	1506.037435	0.000001	0.198260	8.102345	522.224447	530.525065
1198.090000	288.600000	1958.666667	0.567034	1504.898926	0.000002	0.359662	12.353392	461.501872	474.214925
1198.190000	288.500000	1965.333333	0.567046	1503.760254	0.000006	0.639389	18.446234	395.138590	414.224202
1198.290000	288.400000	1928.000000	0.567058	1502.621745	0.000019	1.113932	26.967969	328.304138	356.386068
1198.390000	288.300000	1878.666667	0.567071	1501.483073	0.000056	1.901873	38.586805	265.122152	305.610881
1198.490000	288.200000	1848.000000	0.567083	1500.344564	0.000161	3.182241	54.008102	208.405884	265.596395
1198.590000	288.100000	1773.333333	0.567096	1499.206055	0.000447	5.218012	73.897146	159.681346	238.796956
1198.690000	288.000000	1776.000000	0.567108	1498.067383	0.001209	8.384511	98.762817	119.394948	226.543498
1198.790000	287.900000	1749.333333	0.567120	1496.928874	0.003186	13.201303	128.803385	87.202962	229.210836
1198.890000	287.800000	1697.333333	0.567133	1495.790202	0.008096	20.364301	163.726166	62.264257	246.362834
1198.990000	287.700000	1756.000000	0.567145	1494.651693	0.020195	30.772260	202.570577	43.489802	276.852844
1199.090000	287.600000	1741.333333	0.567157	1493.513184	0.048556	45.538676	243.582865	29.730054	318.900167
1199.190000	287.500000	1830.666667	0.567170	1492.374512	0.113863	65.976517	284.206706	19.898993	370.196086
1199.290000	287.400000	1973.333333	0.567182	1491.236003	0.258953	93.540181	321.252116	13.044261	428.095540
1199.390000	287.300000	2048.000000	0.567194	1490.097331	0.571622	129.707255	351.272135	8.376307	489.927327
1199.490000	287.200000	2088.000000	0.567207	1488.958822	1.229483	175.784932	371.113037	5.269812	553.397257
1199.590000	287.100000	2125.333333	0.567219	1487.820150	2.557803	232.633525	378.517904	3.248556	616.957804
1199.690000	287.000000	2218.666667	0.567232	1486.681641	5.206474	300.317362	372.593587	1.962299	680.079712
1199.790000	286.900000	2268.000000	0.567244	1485.543132	10.249328	377.720988	354.060994	1.161537	743.192790
1199.890000	286.800000	2205.333333	0.567256	1484.404460	19.658560	462.207682	325.044495	0.673748	807.584473
1199.990000	286.700000	2326.666667	0.567269	1483.265951	36.608899	549.435628	288.626160	0.382962	875.053630
1200.090000	286.600000	2361.333333	0.567281	1482.127279	66.220896	633.467936	248.247742	0.213303	948.149821
1200.190000	286.500000	2489.333333	0.567293	1480.988770	116.603628	707.287679	207.148214	0.116415	1031.155924
1200.290000	286.400000	2626.666667	0.567306	1479.850260	198.995890	763.734375	167.965332	0.062255	1130.757894
1200.390000	286.300000	2774.666667	0.567318	1478.711589	331.130005	796.725667	132.544322	0.032619	1260.432617
1200.490000	286.200000	2973.333333	0.567330	1477.573079	533.788737	802.454020	101.930145	0.016745	1438.189616
1200.590000	286.100000	3208.000000	0.567343	1476.434408	836.344564	780.222249	76.482793	0.008422	1693.057943
1200.690000	286.000000	3658.666667	0.567355	1475.295898	1270.597738	732.647461	56.050868	0.004149	2059.300130
1200.790000	285.900000	4220.000000	0.567367	1474.157227	1870.586100	665.014364	40.153028	0.002003	2575.755371
1200.890000	285.800000	4912.000000	0.567380	1473.018717	2667.685547	584.204793	28.135859	0.000947	3280.027018
1200.990000	285.700000	5865.333333	0.567392	1471.880208	3674.563151	497.436768	19.294571	0.000438	4191.294922
1201.090000	285.600000	6972.000000	0.567405	1470.741536	4887.941732	411.181193	12.954414	0.000199	5312.077799
1201.190000	285.500000	8080.000000	0.567417	1469.603027	6255.919271	330.467468	8.518044	0.000088	6594.904948
1201.290000	285.400000	9277.333333	0.567429	1468.464355	7689.596354	258.617594	5.486533	0.000038	7953.700521
1201.390000	285.300000	10332.000000	0.567442	1467.325846	9051.833984	197.327759	3.462270	0.000016	9252.623698
1201.490000	285.200000	11246.666667	0.567454	1466.187337	10180.080078	146.963033	2.140796	0.000007	10329.183594
1201.590000	285.100000	12177.333333	0.567466	1465.048665	10911.446615	106.936818	1.297090	0.000003	11019.679688
1201.690000	285.000000	12681.333333	0.567479	1463.910156	11139.221354	76.081665	0.770125	0.000001	11216.072917
1201.790000	284.900000	12218.666667	0.567491	1462.771484	10811.898438	52.958181	0.448079	0.000000	10865.304688
1201.890000	284.800000	11589.333333	0.567503	1461.632975	9997.405599	36.082369	0.255474	0.000000	10033.743490
1201.990000	284.700000	10302.666667	0.567516	1460.494303	8812.310547	24.072746	0.142735	0.000000	8836.526042
1202.090000	284.600000	8916.000000	0.567528	1459.355794	7424.272786	15.730564	0.078144	0.000000	7440.081380
1202.190000	284.500000	7277.333333	0.567540	1458.217285	5992.677734	10.070194	0.041920	0.000000	6002.789714
1202.290000	284.400000	5814.666667	0.567553	1457.078613	4647.348307	6.316366	0.022034	0.000000	4653.686849
1202.390000	284.300000	4742.666667	0.567565	1455.940104	3469.097005	3.882154	0.011347	0.000000	3472.990560
1202.490000	284.200000	3844.000000	0.567578	1454.801432	2501.778809	2.338186	0.005725	0.000000	2504.122721
1202.590000	284.100000	3076.000000	0.567590	1453.662923	1742.803874	1.380059	0.002830	0.000000	1744.186686
1202.690000	284.000000	2529.333333	0.567602	1452.524414	1176.517822	0.798237	0.001370	0.000000	1177.317464
1202.790000	283.900000	2122.666667	0.567615	1451.385742	769.636800	0.452455	0.000650	0.000000	770.089925
1202.890000	283.800000	1960.000000	0.567627	1450.247233	488.276815	0.251316	0.000302	0.000000	488.528402
1202.990000	283.700000	1762.666667	0.567639	1449.108561	301.106018	0.136789	0.000137	0.000000	301.242940
1203.090000	283.600000	1594.666667	0.567652	1447.970052	179.846700	0.072954	0.000061	0.000000	179.919718
1203.190000	283.500000	1496.000000	0.567664	1446.831543	104.810588	0.038124	0.000027	0.000000	104.848745
1203.290000	283.400000	1508.000000	0.567676	1445.692871	59.142354	0.019520	0.000011	0.000000	59.161886
1203.390000	283.300000	1522.666667	0.567689	1444.554362	32.510943	0.009792	0.000005	0.000000	32.520739
1203.490000	283.200000	1473.333333	0.567701	1443.415690	17.348064	0.004812	0.000002	0.000000	17.352880
1203.590000	283.100000	1470.666667	0.567713	1442.277181	8.989172	0.002317	0.000001	0.000000	8.991489
1203.690000	283.000000	1437.333333	0.567726	1441.138509	4.538973	0.001093	0.000000	0.000000	4.540066
1203.790000	282.900000	1440.000000	0.567738	1440.000000	2.214316	0.000505	0.000000	0.000000	2.214821
1203.890000	282.800000	1462.666667	0.567751	1431.615885	1.058990	0.000228	0.000000	0.000000	1.059219
1203.990000	282.700000	1382.666667	0.567763	1420.895996	0.488587	0.000101	0.000000	0.000000	0.488689
1204.090000	282.600000	1421.333333	0.567775	1411.605306	0.220061	0.000044	0.000000	0.000000	0.220105
1204.190000	282.500000	1408.000000	0.567788	1404.309245	0.096063	0.000019	0.000000	0.000000	0.096082
1204.290000	282.400000	1392.000000	0.567800	1400.709310	0.040682	0.000008	0.000000	0.000000	0.040690
1204.390000	282.300000	1346.666667	0.567812	1400.154622	0.016813	0.000003	0.000000	0.000000	0.016816
1204.490000	282.200000	1378.666667	0.567825	1401.418620	0.006682	0.000001	0.000000	0.000000	0.006683
1204.590000	282.100000	1433.333333	0.567837	1403.146647	0.002618	0.000000	0.000000	0.000000	0.002618
1204.690000	282.000000	1445.333333	0.567849	1403.909342	0.000984	0.000000	0.000000	0.000000	0.000984
1204.790000	281.900000	1434.666667	0.567862	1402.325358	0.000362	0.000000	0.000000	0.000000	0.000362
1204.890000	281.800000	1497.333333	0.567874	1398.234701	0.000129	0.000000	0.000000	0.000000	0.000129
1204.990000	281.700000	1380.000000	0.567886	1393.365397	0.000044	0.000000	0.000000	0.000000	0.000044
1205.090000	281.600000	1353.333333	0.567899	1389.082682	0.000015	0.000000	0.000000	0.000000	0.000015
1205.190000	281.500000	1380.000000	0.567911	1385.631999	0.000005	0.000000	0.000000	0.000000	0.000005
1205.290000	281.400000	1389.333333	0.567924	1382.880046	0.000002	0.000000	0.000000	0.000000	0.000002
1205.390000	281.300000	1412.000000	0.567936	1381.146647	0.000000	0.000000	0.000000	0.000000	0.000000
1205.490000	281.200000	1366.666667	0.567948	1378.522624	0.000000	0.000000	0.000000	0.000000	0.000000
1205.590000	281.100000	1397.333333	0.567961	1374.474609	0.000000	0.000000	0.000000	0.000000	0.000000
1205.690000	281.000000	1382.666667	0.567973	1370.645345	0.000000	0.000000	0.000000	0.000000	0.000000
1205.790000	280.900000	1286.666667	0.567985	1366.837240	0.000000	0.000000	0.000000	0.000000	0.000000
1205.890000	280.800000	1404.000000	0.567998	1362.965332	0.000000	0.000000	0.000000	0.000000	0.000000
1205.990000	280.700000	1378.666667	0.568010	1361.194661	0.000000	0.000000	0.000000	0.000000	0.000000
1206.090000	280.600000	1326.666667	0.568022	1361.685303	0.000000	0.000000	0.000000	0.000000	0.000000
1206.190000	280.500000	1386.666667	0.568035	1362.986654	0.000000	0.000000	0.000000	0.000000	0.000000
1206.290000	280.400000	1332.000000	0.568047	1366.101400	0.000000	0.000000	0.000000	0.000000	0.000000
1206.390000	280.300000	1338.666667	0.568059	1370.304036	0.000000	0.000000	0.000000	0.000000	0.000000
1206.490000	280.200000	1405.333333	0.568072	1373.525391	0.000000	0.000000	0.000000	0.000000	0.000000
1206.590000	280.100000	1412.000000	0.568084	1375.306641	0.000000	0.000000	0.000000	0.000000	0.000000
1206.690000	280.000000	1412.000000	0.568097	1376.000000	0.000000	0.000000	0.000000	0.000000	0.000000
1206.790000	279.900000	1344.000000	0.568109	1374.815918	0.000000	0.000000	0.000000	0.000000	0.000000
1206.890000	279.800000	1341.333333	0.568121	1372.416016	0.000000	0.000000	0.000000	0.000000	0.000000
1206.990000	279.700000	1356.000000	0.568134	1369.109375	0.000000	0.000000	0.000000	0.000000	0.000000
1207.090000	279.600000	1394.666667	0.568146	1365.269368	0.000000	0.000000	0.000000	0.000000	0.000000
1207.190000	279.500000	1401.333333	0.568158	1360.629395	0.000000	0.000000	0.000000	0.000000	0.000000
1207.290000	279.400000	1366.666667	0.568171	1356.650716	0.000000	0.000000	0.000000	0.000000	0.000000
1207.390000	279.300000	1313.333333	0.568183	1353.280029	0.000000	0.000000	0.000000	0.000000	0.000000
