# Supplementary material for: Influence of the magnetic field on bandgap and chemical composition of zinc thin films prepared by sparking discharge process
Source: Sci Rep. 2020 Jan 29;10:1388. doi: 10.1038/s41598-020-58183-4 (PMC6989455; doi:10.1038/s41598-020-58183-4)
Supplement: Supplementary file 5 — Related Manuscript File. [file 41598_2020_58183_MOESM5_ESM.zip › XPS_7-3-2019_Stefan/XPS_7-3-2019_E7/7_ZnN2-0.2_Quartz_Etch/N 1s]

Dataset N 1s:9(7-3-2019_E7)
Dwell Time (s)	0.285714
Number of sweeps	3
Kinetic Energy(eV)	Binding Energy(eV)	Intensity(cps)	Transmission Value	Background(cps)	N 1s(cps)	N 1s(cps)	Envelope(cps)
1073.390000	413.300000	1926.166667	0.586483	1925.466695	0.000000	0.000000	0.000000
1073.490000	413.200000	1969.333333	0.586475	1919.605306	0.000000	0.000000	0.000000
1073.590000	413.100000	1934.333333	0.586466	1911.093282	0.000000	0.000000	0.000000
1073.690000	413.000000	1908.666667	0.586458	1901.358622	0.000000	0.000000	0.000000
1073.790000	412.900000	1802.500000	0.586450	1891.203979	0.000000	0.000000	0.000000
1073.890000	412.800000	1914.500000	0.586441	1882.393311	0.000000	0.000000	0.000000
1073.990000	412.700000	1901.666667	0.586433	1875.384054	0.000000	0.000000	0.000000
1074.090000	412.600000	1898.166667	0.586425	1870.578817	0.000000	0.000000	0.000000
1074.190000	412.500000	1921.500000	0.586416	1866.254232	0.000000	0.000000	0.000000
1074.290000	412.400000	1857.333333	0.586408	1863.592773	0.000000	0.000000	0.000000
1074.390000	412.300000	1921.500000	0.586400	1862.298503	0.000000	0.000000	0.000000
1074.490000	412.200000	1832.833333	0.586391	1862.193970	0.000000	0.000000	0.000000
1074.590000	412.100000	1883.000000	0.586383	1863.638916	0.000000	0.000000	0.000000
1074.690000	412.000000	1909.833333	0.586375	1867.081380	0.000000	0.000000	0.000000
1074.790000	411.900000	1930.833333	0.586366	1871.400553	0.000000	0.000000	0.000000
1074.890000	411.800000	1995.000000	0.586358	1875.486593	0.000000	0.000000	0.000000
1074.990000	411.700000	1941.333333	0.586350	1879.288086	0.000000	0.000000	0.000000
1075.090000	411.600000	1866.666667	0.586341	1881.008464	0.000000	0.000000	0.000000
1075.190000	411.500000	1912.166667	0.586333	1880.190145	0.000000	0.000000	0.000000
1075.290000	411.400000	1912.166667	0.586325	1877.174500	0.000000	0.000000	0.000000
1075.390000	411.300000	1867.833333	0.586316	1873.043457	0.000000	0.000000	0.000000
1075.490000	411.200000	1852.666667	0.586308	1868.380351	0.000000	0.000000	0.000000
1075.590000	411.100000	1933.166667	0.586299	1865.843506	0.000000	0.000000	0.000000
1075.690000	411.000000	1817.666667	0.586291	1865.728719	0.000000	0.000000	0.000000
1075.790000	410.900000	1911.000000	0.586283	1868.323385	0.000000	0.000000	0.000000
1075.890000	410.800000	1901.666667	0.586274	1872.943339	0.000000	0.000000	0.000000
1075.990000	410.700000	1886.500000	0.586266	1878.949280	0.000000	0.000000	0.000000
1076.090000	410.600000	1884.166667	0.586258	1884.045329	0.000000	0.000000	0.000000
1076.190000	410.500000	1902.833333	0.586249	1887.978984	0.000000	0.000000	0.000000
1076.290000	410.400000	1908.666667	0.586241	1890.596008	0.000000	0.000000	0.000000
1076.390000	410.300000	1870.166667	0.586233	1891.980855	0.000000	0.000000	0.000000
1076.490000	410.200000	1895.833333	0.586224	1891.447083	0.000000	0.000000	0.000000
1076.590000	410.100000	1911.000000	0.586216	1890.153097	0.000000	0.000000	0.000000
1076.690000	410.000000	1880.666667	0.586208	1888.436137	0.000000	0.000000	0.000000
1076.790000	409.900000	1937.833333	0.586199	1885.834208	0.000000	0.000000	0.000000
1076.890000	409.800000	1902.833333	0.586191	1882.067179	0.000000	0.000000	0.000000
1076.990000	409.700000	1891.166667	0.586183	1878.964518	0.000000	0.000000	0.000000
1077.090000	409.600000	1837.500000	0.586174	1875.511088	0.000000	0.000000	0.000000
1077.190000	409.500000	1947.166667	0.586166	1871.500244	0.000000	0.000000	0.000000
1077.290000	409.400000	1848.000000	0.586158	1866.960042	0.000000	0.000000	0.000000
1077.390000	409.300000	1892.333333	0.586149	1862.543742	0.000000	0.000000	0.000000
1077.490000	409.200000	1837.500000	0.586141	1856.263509	0.000000	0.000000	0.000000
1077.590000	409.100000	1892.333333	0.586133	1849.750142	0.000000	0.000000	0.000000
1077.690000	409.000000	1887.666667	0.586124	1843.779093	0.000000	0.000000	0.000000
1077.790000	408.900000	1806.000000	0.586116	1839.339437	0.000000	0.000000	0.000000
1077.890000	408.800000	1842.166667	0.586108	1836.925924	0.000000	0.000000	0.000000
1077.990000	408.700000	1908.666667	0.586099	1838.386393	0.000000	0.000000	0.000000
1078.090000	408.600000	1827.000000	0.586091	1842.560872	0.000000	0.000000	0.000000
1078.190000	408.500000	1862.000000	0.586082	1849.019979	0.000000	0.000000	0.000000
1078.290000	408.400000	1844.500000	0.586074	1857.044942	0.000000	0.000000	0.000000
1078.390000	408.300000	1876.000000	0.586066	1865.273275	0.000000	0.000000	0.000000
1078.490000	408.200000	1890.000000	0.586057	1872.416117	0.000000	0.000000	0.000000
1078.590000	408.100000	1926.166667	0.586049	1878.497681	0.000000	0.000000	0.000000
1078.690000	408.000000	1930.833333	0.586041	1882.456401	0.000000	0.000000	0.000000
1078.790000	407.900000	1909.833333	0.586032	1883.835266	0.000000	0.000000	0.000000
1078.890000	407.800000	1904.000000	0.586024	1883.427673	0.000000	0.000000	0.000000
1078.990000	407.700000	1887.666667	0.586016	1881.554484	0.000000	0.000000	0.000000
1079.090000	407.600000	1932.000000	0.586007	1878.712870	0.000000	0.000000	0.000000
1079.190000	407.500000	1853.833333	0.585999	1876.322998	0.000000	0.000000	0.000000
1079.290000	407.400000	1929.666667	0.585991	1875.476054	0.000000	0.000000	0.000000
1079.390000	407.300000	1928.500000	0.585982	1875.425639	0.000000	0.000000	0.000000
1079.490000	407.200000	1908.666667	0.585974	1876.401326	0.000000	0.000000	0.000000
1079.590000	407.100000	1852.666667	0.585966	1878.176107	0.000000	0.000000	0.000000
1079.690000	407.000000	1920.333333	0.585957	1879.686991	0.000000	0.000000	0.000000
1079.790000	406.900000	1900.500000	0.585949	1879.627889	0.000000	0.000000	0.000000
1079.890000	406.800000	1907.500000	0.585941	1879.062927	0.000000	0.000000	0.000000
1079.990000	406.700000	1859.666667	0.585932	1877.552897	0.000000	0.000000	0.000000
1080.090000	406.600000	1914.500000	0.585924	1874.412211	0.000000	0.000000	0.000000
1080.190000	406.500000	1893.500000	0.585916	1869.808207	0.000000	0.000000	0.000000
1080.290000	406.400000	1920.333333	0.585907	1864.524312	0.000000	0.000000	0.000000
1080.390000	406.300000	1856.166667	0.585899	1857.482157	0.000000	0.000000	0.000000
1080.490000	406.200000	1873.666667	0.585891	1849.297546	0.000000	0.000000	0.000000
1080.590000	406.100000	1823.500000	0.585882	1841.278707	0.000000	0.000000	0.000000
1080.690000	406.000000	1895.833333	0.585874	1834.814758	0.000000	0.000000	0.000000
1080.790000	405.900000	1800.166667	0.585865	1830.428080	0.000000	0.000000	0.000000
1080.890000	405.800000	1813.000000	0.585857	1829.199178	0.000000	0.000000	0.000000
1080.990000	405.700000	1871.333333	0.585849	1830.506978	0.000000	0.000000	0.000000
1081.090000	405.600000	1907.500000	0.585840	1832.638794	0.000000	0.000000	0.000000
1081.190000	405.500000	1864.333333	0.585832	1864.333333	0.000000	0.000000	0.000000
1081.290000	405.400000	1863.166667	0.585824	1864.356262	0.000000	0.000000	0.000000
1081.390000	405.300000	1843.333333	0.585815	1864.379049	0.000000	0.000000	0.000000
1081.490000	405.200000	1821.166667	0.585807	1864.401978	0.000000	0.000000	0.000000
1081.590000	405.100000	1802.500000	0.585799	1864.424906	0.000000	0.000000	0.000000
1081.690000	405.000000	1761.666667	0.585790	1864.447693	0.000000	0.000000	0.000000
1081.790000	404.900000	1817.666667	0.585782	1864.470622	0.000000	0.000000	0.000000
1081.890000	404.800000	1792.000000	0.585774	1864.493408	0.000000	0.000000	0.000000
1081.990000	404.700000	1892.333333	0.585765	1864.516337	0.000000	0.000000	0.000000
1082.090000	404.600000	1859.666667	0.585757	1864.539266	0.000000	0.000001	0.000001
1082.190000	404.500000	1845.666667	0.585749	1864.562052	0.000000	0.000001	0.000001
1082.290000	404.400000	1858.500000	0.585740	1864.584981	0.000000	0.000003	0.000003
1082.390000	404.300000	1891.166667	0.585732	1864.607910	0.000000	0.000006	0.000006
1082.490000	404.200000	1947.166667	0.585724	1864.630697	0.000000	0.000012	0.000012
1082.590000	404.100000	1827.000000	0.585715	1864.653625	0.000000	0.000026	0.000026
1082.690000	404.000000	1906.333333	0.585707	1864.676412	0.000000	0.000054	0.000054
1082.790000	403.900000	1900.500000	0.585699	1864.699341	0.000000	0.000110	0.000110
1082.890000	403.800000	1893.500000	0.585690	1864.722270	0.000000	0.000220	0.000220
1082.990000	403.700000	1900.500000	0.585682	1864.745056	0.000000	0.000435	0.000435
1083.090000	403.600000	1892.333333	0.585674	1864.767985	0.000000	0.000843	0.000843
1083.190000	403.500000	1877.166667	0.585665	1864.790914	0.000000	0.001601	0.001601
1083.290000	403.400000	1859.666667	0.585657	1864.813700	0.000000	0.002996	0.002996
1083.390000	403.300000	1884.166667	0.585648	1864.836629	0.000000	0.005528	0.005528
1083.490000	403.200000	1906.333333	0.585640	1864.859416	0.000000	0.010000	0.010000
1083.590000	403.100000	1934.333333	0.585632	1864.882345	0.000000	0.017764	0.017764
1083.690000	403.000000	1929.666667	0.585623	1864.905273	0.000000	0.031111	0.031111
1083.790000	402.900000	1918.000000	0.585615	1864.928060	0.000000	0.053627	0.053627
1083.890000	402.800000	1869.000000	0.585607	1864.950989	0.000001	0.090674	0.090675
1083.990000	402.700000	1866.666667	0.585598	1864.973918	0.000002	0.150735	0.150737
1084.090000	402.600000	1843.333333	0.585590	1864.996704	0.000005	0.247149	0.247154
1084.190000	402.500000	1866.666667	0.585582	1865.019633	0.000010	0.398196	0.398206
1084.290000	402.400000	1834.000000	0.585573	1865.042419	0.000022	0.629807	0.629829
1084.390000	402.300000	1880.666667	0.585565	1865.065348	0.000044	0.979937	0.979981
1084.490000	402.200000	1830.500000	0.585557	1865.088277	0.000089	1.503333	1.503422
1084.590000	402.100000	1848.000000	0.585548	1865.111064	0.000178	2.264266	2.264443
1084.690000	402.000000	1828.166667	0.585540	1865.133993	0.000347	3.350206	3.350553
1084.790000	401.900000	1900.500000	0.585532	1865.156921	0.000663	4.876793	4.877456
1084.890000	401.800000	1883.000000	0.585523	1865.179708	0.001246	6.984957	6.986203
1084.990000	401.700000	1884.166667	0.585515	1865.202637	0.002315	9.821194	9.823509
1085.090000	401.600000	1874.833333	0.585507	1865.225423	0.004220	13.561714	13.565935
1085.190000	401.500000	1853.833333	0.585498	1865.248352	0.007538	18.405391	18.412929
1085.290000	401.400000	1877.166667	0.585490	1865.271281	0.013273	24.520530	24.533804
1085.390000	401.300000	1822.333333	0.585482	1865.294067	0.023038	32.028777	32.051815
1085.490000	401.200000	1968.166667	0.585473	1865.316996	0.039229	41.010867	41.050094
1085.590000	401.100000	1929.666667	0.585465	1865.339925	0.065531	51.463145	51.528674
1085.690000	401.000000	1951.833333	0.585457	1865.362712	0.108084	63.180160	63.288244
1085.790000	400.900000	1932.000000	0.585448	1865.385640	0.175296	75.813546	75.988842
1085.890000	400.800000	1909.833333	0.585440	1865.408427	0.279063	88.832572	89.111635
1085.990000	400.700000	1991.500000	0.585431	1865.431356	0.436252	101.505296	101.941550
1086.090000	400.600000	2005.500000	0.585423	1865.454285	0.673380	112.985292	113.658667
1086.190000	400.500000	1992.666667	0.585415	1865.477071	1.020715	122.395823	123.416541
1086.290000	400.400000	2038.166667	0.585406	1865.500000	1.519162	128.894637	130.413799
1086.390000	400.300000	1991.500000	0.585398	1865.522929	2.223278	131.856360	134.079642
1086.490000	400.200000	2040.500000	0.585390	1865.545715	3.203934	131.057178	134.261115
1086.590000	400.100000	2002.000000	0.585381	1865.568644	4.533220	126.557494	131.090717
1086.690000	400.000000	1944.833333	0.585373	1865.591573	6.296343	118.733559	125.029902
1086.790000	399.900000	1961.166667	0.585365	1865.614360	8.596467	108.336489	116.932957
1086.890000	399.800000	1990.333333	0.585356	1865.637288	11.526393	96.242443	107.768840
1086.990000	399.700000	1961.166667	0.585348	1865.660075	15.154976	83.320127	98.475107
1087.090000	399.600000	1975.166667	0.585340	1865.683004	19.530621	70.379061	89.909686
1087.190000	399.500000	2046.333333	0.585331	1865.705933	24.677581	58.075967	82.753545
1087.290000	399.400000	1909.833333	0.585323	1865.728719	30.515211	46.858371	77.373582
1087.390000	399.300000	1951.833333	0.585315	1865.751648	36.889772	37.009314	73.899083
1087.490000	399.200000	1943.666667	0.585306	1865.774577	43.560801	28.658856	72.219659
1087.590000	399.100000	1997.333333	0.585298	1865.797363	50.177584	21.753778	71.931362
1087.690000	399.000000	1996.166667	0.585290	1865.820292	56.316385	16.194879	72.511264
1087.790000	398.900000	1920.333333	0.585281	1865.843079	61.529201	11.841866	73.371070
1087.890000	398.800000	1984.500000	0.585273	1865.866007	65.366748	8.510626	73.877374
1087.990000	398.700000	1962.333333	0.585265	1865.888936	67.453867	6.004419	73.458286
1088.090000	398.600000	1988.000000	0.585256	1865.911723	67.625068	4.160591	71.785657
1088.190000	398.500000	1944.833333	0.585248	1865.934652	65.867413	2.838510	68.705925
1088.290000	398.400000	1897.000000	0.585239	1865.957581	62.313740	1.903987	64.217727
1088.390000	398.300000	1978.666667	0.585231	1865.980367	57.312264	1.253991	58.566254
1088.490000	398.200000	1881.833333	0.585223	1866.003296	51.305006	0.811510	52.116515
1088.590000	398.100000	1872.500000	0.585214	1866.026082	44.741692	0.518280	45.259972
1088.690000	398.000000	1972.833333	0.585206	1866.049011	38.053960	0.325035	38.378996
1088.790000	397.900000	1900.500000	0.585198	1866.071940	31.608643	0.200116	31.808759
1088.890000	397.800000	1895.833333	0.585189	1866.094727	25.664028	0.121203	25.785232
1088.990000	397.700000	1920.333333	0.585181	1866.117655	20.387845	0.072440	20.460286
1089.090000	397.600000	1899.333333	0.585173	1866.140584	15.876889	0.042475	15.919364
1089.190000	397.500000	1907.500000	0.585164	1866.163371	12.119094	0.024443	12.143537
1089.290000	397.400000	1831.666667	0.585156	1866.186300	9.070008	0.013866	9.083875
1089.390000	397.300000	1856.166667	0.585148	1866.209086	6.664773	0.007750	6.672523
1089.490000	397.200000	1964.666667	0.585139	1866.232015	4.813974	0.004245	4.818219
1089.590000	397.100000	1933.166667	0.585131	1866.254944	3.413987	0.002282	3.416269
1089.690000	397.000000	1879.500000	0.585123	1866.277730	2.376705	0.001213	2.377918
1089.790000	396.900000	1827.000000	0.585114	1866.300659	1.628779	0.000633	1.629412
1089.890000	396.800000	1857.333333	0.585106	1866.323588	1.097895	0.000324	1.098219
1089.990000	396.700000	1911.000000	0.585098	1866.346375	0.726794	0.000163	0.726957
1090.090000	396.600000	1881.833333	0.585089	1866.369303	0.472333	0.000081	0.472414
1090.190000	396.500000	1914.500000	0.585081	1866.392090	0.302955	0.000039	0.302994
1090.290000	396.400000	1904.000000	0.585073	1866.415019	0.190969	0.000019	0.190988
1090.390000	396.300000	1865.500000	0.585064	1866.437948	0.118159	0.000009	0.118168
1090.490000	396.200000	1767.500000	0.585056	1866.460734	0.071857	0.000004	0.071861
1090.590000	396.100000	1837.500000	0.585048	1866.483663	0.043135	0.000002	0.043137
1090.690000	396.000000	1831.666667	0.585039	1866.506592	0.025427	0.000001	0.025428
1090.790000	395.900000	1874.833333	0.585031	1866.529378	0.014702	0.000000	0.014702
1090.890000	395.800000	1830.500000	0.585022	1866.552307	0.008373	0.000000	0.008374
1090.990000	395.700000	1912.166667	0.585014	1866.575094	0.004702	0.000000	0.004702
1091.090000	395.600000	1832.833333	0.585006	1866.598022	0.002590	0.000000	0.002590
1091.190000	395.500000	1862.000000	0.584997	1866.620951	0.001398	0.000000	0.001398
1091.290000	395.400000	1866.666667	0.584989	1866.643738	0.000746	0.000000	0.000746
1091.390000	395.300000	1866.666667	0.584981	1866.666667	0.000392	0.000000	0.000392
1091.490000	395.200000	1883.000000	0.584972	1873.672791	0.000201	0.000000	0.000201
1091.590000	395.100000	1891.166667	0.584964	1875.911133	0.000101	0.000000	0.000101
1091.690000	395.000000	1906.333333	0.584956	1876.745829	0.000051	0.000000	0.000051
1091.790000	394.900000	1849.166667	0.584947	1876.602844	0.000025	0.000000	0.000025
1091.890000	394.800000	1915.666667	0.584939	1875.479899	0.000012	0.000000	0.000012
1091.990000	394.700000	1890.000000	0.584931	1873.890259	0.000006	0.000000	0.000006
1092.090000	394.600000	1871.333333	0.584922	1873.046021	0.000003	0.000000	0.000003
1092.190000	394.500000	1921.500000	0.584914	1871.873800	0.000001	0.000000	0.000001
1092.290000	394.400000	1894.666667	0.584906	1869.759359	0.000001	0.000000	0.000001
1092.390000	394.300000	1970.500000	0.584897	1866.954631	0.000000	0.000000	0.000000
1092.490000	394.200000	1870.166667	0.584889	1864.093079	0.000000	0.000000	0.000000
1092.590000	394.100000	1837.500000	0.584881	1860.690633	0.000000	0.000000	0.000000
1092.690000	394.000000	1870.166667	0.584872	1857.531148	0.000000	0.000000	0.000000
1092.790000	393.900000	1869.000000	0.584864	1855.869731	0.000000	0.000000	0.000000
1092.890000	393.800000	1808.333333	0.584856	1855.911458	0.000000	0.000000	0.000000
1092.990000	393.700000	1855.000000	0.584847	1857.072571	0.000000	0.000000	0.000000
1093.090000	393.600000	1919.166667	0.584839	1859.091024	0.000000	0.000000	0.000000
1093.190000	393.500000	1880.666667	0.584831	1861.780253	0.000000	0.000000	0.000000
1093.290000	393.400000	1870.166667	0.584822	1864.248169	0.000000	0.000000	0.000000
1093.390000	393.300000	1841.000000	0.584814	1865.692118	0.000000	0.000000	0.000000
1093.490000	393.200000	1870.166667	0.584805	1865.641418	0.000000	0.000000	0.000000
1093.590000	393.100000	1892.333333	0.584797	1864.609334	0.000000	0.000000	0.000000
1093.690000	393.000000	1857.333333	0.584789	1862.941366	0.000000	0.000000	0.000000
1093.790000	392.900000	1874.833333	0.584780	1860.497375	0.000000	0.000000	0.000000
1093.890000	392.800000	1853.833333	0.584772	1858.388062	0.000000	0.000000	0.000000
1093.990000	392.700000	1815.333333	0.584764	1857.333333	0.000000	0.000000	0.000000
1094.090000	392.600000	1849.166667	0.584755	1857.034688	0.000000	0.000000	0.000000
1094.190000	392.500000	1864.333333	0.584747	1856.707987	0.000000	0.000000	0.000000
1094.290000	392.400000	1926.166667	0.584739	1856.894694	0.000000	0.000000	0.000000
1094.390000	392.300000	1829.333333	0.584730	1857.043945	0.000000	0.000000	0.000000
