# Supplementary material for: Influence of the magnetic field on bandgap and chemical composition of zinc thin films prepared by sparking discharge process
Source: Sci Rep. 2020 Jan 29;10:1388. doi: 10.1038/s41598-020-58183-4 (PMC6989455; doi:10.1038/s41598-020-58183-4)
Supplement: Supplementary file 5 — Related Manuscript File. [file 41598_2020_58183_MOESM5_ESM.zip › XPS_7-3-2019_Stefan/XPS_7-3-2019_E7/7_ZnN2-0.2_Quartz_Etch/Ni 2p]

Dataset Ni 2p:7(7-3-2019_E7)
Dwell Time (s)	0.153846
Number of sweeps	3
Kinetic Energy(eV)	Binding Energy(eV)	Intensity(cps)	Transmission Value
598.390000	888.300000	11830.000000	0.555058
598.490000	888.200000	11719.500000	0.555010
598.590000	888.100000	11747.666667	0.554963
598.690000	888.000000	11851.666667	0.554915
598.790000	887.900000	11992.500000	0.554868
598.890000	887.800000	11871.166667	0.554820
598.990000	887.700000	11914.500000	0.554773
599.090000	887.600000	11678.333333	0.554725
599.190000	887.500000	11561.333333	0.554678
599.290000	887.400000	11851.666667	0.554630
599.390000	887.300000	11866.833333	0.554583
599.490000	887.200000	11834.333333	0.554535
599.590000	887.100000	11769.333333	0.554488
599.690000	887.000000	11955.666667	0.554440
599.790000	886.900000	11713.000000	0.554393
599.890000	886.800000	11817.000000	0.554345
599.990000	886.700000	11812.666667	0.554298
600.090000	886.600000	11643.666667	0.554250
600.190000	886.500000	11635.000000	0.554203
600.290000	886.400000	11810.500000	0.554155
600.390000	886.300000	11947.000000	0.554108
600.490000	886.200000	11873.333333	0.554060
600.590000	886.100000	12074.833333	0.554013
600.690000	886.000000	12031.500000	0.553965
600.790000	885.900000	12116.000000	0.553918
600.890000	885.800000	12081.333333	0.553870
600.990000	885.700000	12090.000000	0.553823
601.090000	885.600000	11726.000000	0.553775
601.190000	885.500000	12040.166667	0.553728
601.290000	885.400000	11845.166667	0.553680
601.390000	885.300000	11834.333333	0.553633
601.490000	885.200000	11654.500000	0.553585
601.590000	885.100000	11895.000000	0.553538
601.690000	885.000000	11801.833333	0.553490
601.790000	884.900000	12198.333333	0.553443
601.890000	884.800000	11964.333333	0.553395
601.990000	884.700000	12027.166667	0.553348
602.090000	884.600000	11875.500000	0.553300
602.190000	884.500000	11728.166667	0.553253
602.290000	884.400000	11832.166667	0.553205
602.390000	884.300000	11773.666667	0.553158
602.490000	884.200000	11986.000000	0.553110
602.590000	884.100000	11728.166667	0.553063
602.690000	884.000000	11780.166667	0.553015
602.790000	883.900000	11832.166667	0.552968
602.890000	883.800000	11955.666667	0.552920
602.990000	883.700000	11808.333333	0.552873
603.090000	883.600000	11918.833333	0.552825
603.190000	883.500000	11840.833333	0.552778
603.290000	883.400000	11758.500000	0.552730
603.390000	883.300000	11908.000000	0.552683
603.490000	883.200000	11743.333333	0.552635
603.590000	883.100000	11864.666667	0.552588
603.690000	883.000000	11658.833333	0.552540
603.790000	882.900000	11632.833333	0.552493
603.890000	882.800000	11778.000000	0.552445
603.990000	882.700000	12081.333333	0.552398
604.090000	882.600000	11814.833333	0.552350
604.190000	882.500000	11689.166667	0.552303
604.290000	882.400000	11994.666667	0.552255
604.390000	882.300000	11669.666667	0.552208
604.490000	882.200000	11886.333333	0.552160
604.590000	882.100000	11886.333333	0.552113
604.690000	882.000000	12016.333333	0.552065
604.790000	881.900000	11981.666667	0.552018
604.890000	881.800000	11999.000000	0.551970
604.990000	881.700000	11849.500000	0.551923
605.090000	881.600000	11925.333333	0.551875
605.190000	881.500000	11886.333333	0.551828
605.290000	881.400000	11665.333333	0.551780
605.390000	881.300000	11765.000000	0.551733
605.490000	881.200000	11817.000000	0.551685
605.590000	881.100000	11732.500000	0.551638
605.690000	881.000000	11771.500000	0.551590
605.790000	880.900000	11684.833333	0.551543
605.890000	880.800000	11734.666667	0.551495
605.990000	880.700000	11862.500000	0.551448
606.090000	880.600000	11700.000000	0.551400
606.190000	880.500000	11611.166667	0.551353
606.290000	880.400000	12139.833333	0.551305
606.390000	880.300000	12064.000000	0.551258
606.490000	880.200000	11860.333333	0.551210
606.590000	880.100000	11786.666667	0.551163
606.690000	880.000000	11552.666667	0.551115
606.790000	879.900000	11786.666667	0.551068
606.890000	879.800000	11910.166667	0.551020
606.990000	879.700000	11765.000000	0.550973
607.090000	879.600000	11520.166667	0.550925
607.190000	879.500000	11949.166667	0.550878
607.290000	879.400000	11981.666667	0.550830
607.390000	879.300000	11745.500000	0.550783
607.490000	879.200000	11719.500000	0.550735
607.590000	879.100000	11598.166667	0.550688
607.690000	879.000000	11745.500000	0.550640
607.790000	878.900000	11996.833333	0.550593
607.890000	878.800000	11879.833333	0.550545
607.990000	878.700000	11869.000000	0.550497
608.090000	878.600000	11888.500000	0.550450
608.190000	878.500000	11615.500000	0.550402
608.290000	878.400000	11717.333333	0.550355
608.390000	878.300000	11851.666667	0.550307
608.490000	878.200000	11866.833333	0.550260
608.590000	878.100000	12064.000000	0.550212
608.690000	878.000000	11793.166667	0.550165
608.790000	877.900000	11821.333333	0.550117
608.890000	877.800000	11810.500000	0.550070
608.990000	877.700000	11674.000000	0.550022
609.090000	877.600000	11667.500000	0.549975
609.190000	877.500000	11689.166667	0.549927
609.290000	877.400000	11840.833333	0.549880
609.390000	877.300000	11773.666667	0.549832
609.490000	877.200000	11671.833333	0.549785
609.590000	877.100000	11934.000000	0.549737
609.690000	877.000000	11747.666667	0.549690
609.790000	876.900000	12135.500000	0.549642
609.890000	876.800000	11910.166667	0.549595
609.990000	876.700000	12020.666667	0.549592
610.090000	876.600000	11970.833333	0.549601
610.190000	876.500000	11747.666667	0.549609
610.290000	876.400000	11782.333333	0.549617
610.390000	876.300000	11689.166667	0.549626
610.490000	876.200000	11793.166667	0.549634
610.590000	876.100000	11988.166667	0.549643
610.690000	876.000000	11708.666667	0.549651
610.790000	875.900000	11617.666667	0.549660
610.890000	875.800000	11843.000000	0.549668
610.990000	875.700000	11882.000000	0.549676
611.090000	875.600000	11895.000000	0.549685
611.190000	875.500000	11897.166667	0.549693
611.290000	875.400000	11970.833333	0.549702
611.390000	875.300000	11966.500000	0.549710
611.490000	875.200000	11732.500000	0.549719
611.590000	875.100000	11619.833333	0.549727
611.690000	875.000000	11879.833333	0.549735
611.790000	874.900000	11819.166667	0.549744
611.890000	874.800000	11706.500000	0.549752
611.990000	874.700000	11962.166667	0.549761
612.090000	874.600000	12003.333333	0.549769
612.190000	874.500000	12059.666667	0.549778
612.290000	874.400000	11890.666667	0.549786
612.390000	874.300000	11856.000000	0.549794
612.490000	874.200000	11775.833333	0.549803
612.590000	874.100000	11873.333333	0.549811
612.690000	874.000000	11994.666667	0.549820
612.790000	873.900000	11775.833333	0.549828
612.890000	873.800000	11931.833333	0.549837
612.990000	873.700000	11741.166667	0.549845
613.090000	873.600000	11734.666667	0.549853
613.190000	873.500000	11665.333333	0.549862
613.290000	873.400000	11931.833333	0.549870
613.390000	873.300000	11702.166667	0.549879
613.490000	873.200000	11652.333333	0.549887
613.590000	873.100000	11830.000000	0.549896
613.690000	873.000000	12081.333333	0.549904
613.790000	872.900000	11936.166667	0.549912
613.890000	872.800000	11888.500000	0.549921
613.990000	872.700000	11960.000000	0.549929
614.090000	872.600000	12116.000000	0.549938
614.190000	872.500000	11760.666667	0.549946
614.290000	872.400000	11791.000000	0.549955
614.390000	872.300000	11877.666667	0.549963
614.490000	872.200000	11760.666667	0.549971
614.590000	872.100000	11908.000000	0.549980
614.690000	872.000000	11962.166667	0.549988
614.790000	871.900000	11975.166667	0.549997
614.890000	871.800000	11990.333333	0.550005
614.990000	871.700000	11851.666667	0.550014
615.090000	871.600000	11877.666667	0.550022
615.190000	871.500000	11849.500000	0.550030
615.290000	871.400000	11856.000000	0.550039
615.390000	871.300000	11897.166667	0.550047
615.490000	871.200000	11760.666667	0.550056
615.590000	871.100000	11927.500000	0.550064
615.690000	871.000000	11745.500000	0.550073
615.790000	870.900000	11780.166667	0.550081
615.890000	870.800000	11938.333333	0.550089
615.990000	870.700000	11981.666667	0.550098
616.090000	870.600000	12090.000000	0.550106
616.190000	870.500000	11999.000000	0.550115
616.290000	870.400000	11788.833333	0.550123
616.390000	870.300000	11825.666667	0.550132
616.490000	870.200000	11897.166667	0.550140
616.590000	870.100000	11834.333333	0.550148
616.690000	870.000000	11901.500000	0.550157
616.790000	869.900000	12016.333333	0.550165
616.890000	869.800000	11570.000000	0.550174
616.990000	869.700000	11916.666667	0.550182
617.090000	869.600000	11860.333333	0.550191
617.190000	869.500000	11977.333333	0.550199
617.290000	869.400000	11949.166667	0.550207
617.390000	869.300000	12005.500000	0.550216
617.490000	869.200000	11949.166667	0.550224
617.590000	869.100000	11938.333333	0.550233
617.690000	869.000000	11654.500000	0.550241
617.790000	868.900000	11864.666667	0.550250
617.890000	868.800000	11953.500000	0.550258
617.990000	868.700000	11812.666667	0.550266
618.090000	868.600000	11630.666667	0.550275
618.190000	868.500000	11665.333333	0.550283
618.290000	868.400000	11626.333333	0.550292
618.390000	868.300000	11593.833333	0.550300
618.490000	868.200000	11897.166667	0.550309
618.590000	868.100000	11938.333333	0.550317
618.690000	868.000000	11643.666667	0.550325
618.790000	867.900000	11778.000000	0.550334
618.890000	867.800000	11962.166667	0.550342
618.990000	867.700000	11825.666667	0.550351
619.090000	867.600000	11810.500000	0.550359
619.190000	867.500000	11994.666667	0.550368
619.290000	867.400000	11879.833333	0.550376
619.390000	867.300000	11856.000000	0.550384
619.490000	867.200000	11741.166667	0.550393
619.590000	867.100000	11797.500000	0.550401
619.690000	867.000000	11908.000000	0.550410
619.790000	866.900000	11778.000000	0.550418
619.890000	866.800000	11962.166667	0.550427
619.990000	866.700000	11832.166667	0.550435
620.090000	866.600000	12337.000000	0.550443
620.190000	866.500000	11752.000000	0.550452
620.290000	866.400000	11769.333333	0.550460
620.390000	866.300000	11901.500000	0.550469
620.490000	866.200000	11866.833333	0.550477
620.590000	866.100000	11897.166667	0.550486
620.690000	866.000000	11713.000000	0.550494
620.790000	865.900000	11613.333333	0.550502
620.890000	865.800000	11795.333333	0.550511
620.990000	865.700000	11684.833333	0.550519
621.090000	865.600000	11810.500000	0.550528
621.190000	865.500000	11966.500000	0.550536
621.290000	865.400000	11793.166667	0.550545
621.390000	865.300000	11983.833333	0.550553
621.490000	865.200000	11951.333333	0.550561
621.590000	865.100000	12064.000000	0.550570
621.690000	865.000000	11968.666667	0.550578
621.790000	864.900000	11726.000000	0.550587
621.890000	864.800000	11600.333333	0.550595
621.990000	864.700000	11771.500000	0.550604
622.090000	864.600000	12027.166667	0.550612
622.190000	864.500000	11875.500000	0.550620
622.290000	864.400000	11749.833333	0.550629
622.390000	864.300000	12259.000000	0.550637
622.490000	864.200000	12044.500000	0.550646
622.590000	864.100000	11918.833333	0.550654
622.690000	864.000000	11836.500000	0.550663
622.790000	863.900000	11817.000000	0.550671
622.890000	863.800000	11869.000000	0.550679
622.990000	863.700000	11695.666667	0.550688
623.090000	863.600000	11721.666667	0.550696
623.190000	863.500000	11925.333333	0.550705
623.290000	863.400000	11858.166667	0.550713
623.390000	863.300000	11895.000000	0.550722
623.490000	863.200000	11754.166667	0.550730
623.590000	863.100000	11858.166667	0.550738
623.690000	863.000000	11886.333333	0.550747
623.790000	862.900000	12027.166667	0.550755
623.890000	862.800000	11899.333333	0.550764
623.990000	862.700000	12046.666667	0.550772
624.090000	862.600000	11903.666667	0.550781
624.190000	862.500000	11823.500000	0.550789
624.290000	862.400000	11992.500000	0.550797
624.390000	862.300000	11879.833333	0.550806
624.490000	862.200000	11962.166667	0.550814
624.590000	862.100000	11762.833333	0.550823
624.690000	862.000000	11895.000000	0.550831
624.790000	861.900000	12044.500000	0.550840
624.890000	861.800000	11992.500000	0.550848
624.990000	861.700000	11708.666667	0.550856
625.090000	861.600000	11684.833333	0.550865
625.190000	861.500000	12048.833333	0.550873
625.290000	861.400000	11938.333333	0.550882
625.390000	861.300000	11910.166667	0.550890
625.490000	861.200000	11949.166667	0.550899
625.590000	861.100000	11977.333333	0.550907
625.690000	861.000000	11866.833333	0.550915
625.790000	860.900000	11988.166667	0.550924
625.890000	860.800000	11921.000000	0.550932
625.990000	860.700000	11669.666667	0.550941
626.090000	860.600000	11862.500000	0.550949
626.190000	860.500000	12007.666667	0.550958
626.290000	860.400000	11856.000000	0.550966
626.390000	860.300000	11773.666667	0.550974
626.490000	860.200000	11910.166667	0.550983
626.590000	860.100000	11895.000000	0.550991
626.690000	860.000000	11992.500000	0.551000
626.790000	859.900000	12068.333333	0.551008
626.890000	859.800000	11940.500000	0.551017
626.990000	859.700000	11717.333333	0.551025
627.090000	859.600000	11719.500000	0.551033
627.190000	859.500000	11626.333333	0.551042
627.290000	859.400000	11856.000000	0.551050
627.390000	859.300000	12005.500000	0.551059
627.490000	859.200000	11908.000000	0.551067
627.590000	859.100000	11606.833333	0.551076
627.690000	859.000000	11856.000000	0.551084
627.790000	858.900000	11873.333333	0.551092
627.890000	858.800000	11916.666667	0.551101
627.990000	858.700000	11838.666667	0.551109
628.090000	858.600000	11875.500000	0.551118
628.190000	858.500000	11548.333333	0.551126
628.290000	858.400000	11949.166667	0.551135
628.390000	858.300000	11866.833333	0.551143
628.490000	858.200000	11782.333333	0.551151
628.590000	858.100000	11793.166667	0.551160
628.690000	858.000000	11931.833333	0.551168
628.790000	857.900000	11864.666667	0.551177
628.890000	857.800000	11723.833333	0.551185
628.990000	857.700000	11680.500000	0.551194
629.090000	857.600000	11973.000000	0.551202
629.190000	857.500000	11910.166667	0.551210
629.290000	857.400000	11775.833333	0.551219
629.390000	857.300000	11877.666667	0.551227
629.490000	857.200000	11702.166667	0.551236
629.590000	857.100000	11650.166667	0.551244
629.690000	857.000000	11871.166667	0.551253
629.790000	856.900000	11849.500000	0.551261
629.890000	856.800000	12033.666667	0.551269
629.990000	856.700000	11927.500000	0.551278
630.090000	856.600000	11710.833333	0.551286
630.190000	856.500000	12098.666667	0.551295
630.290000	856.400000	11890.666667	0.551303
630.390000	856.300000	11973.000000	0.551312
630.490000	856.200000	11925.333333	0.551320
630.590000	856.100000	11931.833333	0.551328
630.690000	856.000000	12022.833333	0.551337
630.790000	855.900000	11929.666667	0.551345
630.890000	855.800000	12094.333333	0.551354
630.990000	855.700000	12150.666667	0.551362
631.090000	855.600000	11697.833333	0.551371
631.190000	855.500000	11908.000000	0.551379
631.290000	855.400000	11728.166667	0.551387
631.390000	855.300000	11771.500000	0.551396
631.490000	855.200000	11992.500000	0.551404
631.590000	855.100000	11687.000000	0.551413
631.690000	855.000000	11882.000000	0.551421
631.790000	854.900000	11897.166667	0.551430
631.890000	854.800000	11817.000000	0.551438
631.990000	854.700000	11697.833333	0.551446
632.090000	854.600000	11801.833333	0.551455
632.190000	854.500000	11726.000000	0.551463
632.290000	854.400000	11706.500000	0.551472
632.390000	854.300000	11934.000000	0.551480
632.490000	854.200000	12005.500000	0.551489
632.590000	854.100000	11505.000000	0.551497
632.690000	854.000000	11756.333333	0.551505
632.790000	853.900000	11970.833333	0.551514
632.890000	853.800000	11884.166667	0.551522
632.990000	853.700000	11877.666667	0.551531
633.090000	853.600000	11892.833333	0.551539
633.190000	853.500000	12074.833333	0.551548
633.290000	853.400000	12066.166667	0.551556
633.390000	853.300000	11949.166667	0.551564
633.490000	853.200000	12046.666667	0.551573
633.590000	853.100000	12003.333333	0.551581
633.690000	853.000000	11925.333333	0.551590
633.790000	852.900000	11845.166667	0.551598
633.890000	852.800000	11827.833333	0.551607
633.990000	852.700000	11927.500000	0.551615
634.090000	852.600000	11864.666667	0.551623
634.190000	852.500000	11814.833333	0.551632
634.290000	852.400000	11953.500000	0.551640
634.390000	852.300000	12105.166667	0.551649
634.490000	852.200000	11797.500000	0.551657
634.590000	852.100000	11845.166667	0.551666
634.690000	852.000000	11654.500000	0.551674
634.790000	851.900000	11905.833333	0.551682
634.890000	851.800000	11804.000000	0.551691
634.990000	851.700000	11973.000000	0.551699
635.090000	851.600000	11944.833333	0.551708
635.190000	851.500000	11550.500000	0.551716
635.290000	851.400000	11762.833333	0.551725
635.390000	851.300000	11821.333333	0.551733
635.490000	851.200000	11858.166667	0.551741
635.590000	851.100000	11986.000000	0.551750
635.690000	851.000000	12068.333333	0.551758
635.790000	850.900000	12100.833333	0.551767
635.890000	850.800000	12033.666667	0.551775
635.990000	850.700000	11799.666667	0.551784
636.090000	850.600000	11767.166667	0.551792
636.190000	850.500000	11819.166667	0.551800
636.290000	850.400000	11944.833333	0.551809
636.390000	850.300000	11962.166667	0.551817
636.490000	850.200000	11856.000000	0.551826
636.590000	850.100000	11806.166667	0.551834
636.690000	850.000000	11812.666667	0.551843
636.790000	849.900000	11728.166667	0.551851
636.890000	849.800000	11650.166667	0.551859
636.990000	849.700000	11704.333333	0.551868
637.090000	849.600000	12009.833333	0.551876
637.190000	849.500000	11866.833333	0.551885
637.290000	849.400000	11728.166667	0.551893
637.390000	849.300000	11732.500000	0.551902
