# Supplementary material for: Influence of the magnetic field on bandgap and chemical composition of zinc thin films prepared by sparking discharge process
Source: Sci Rep. 2020 Jan 29;10:1388. doi: 10.1038/s41598-020-58183-4 (PMC6989455; doi:10.1038/s41598-020-58183-4)
Supplement: Supplementary file 5 — Related Manuscript File. [file 41598_2020_58183_MOESM5_ESM.zip › XPS_7-3-2019_Stefan/XPS_7-3-2019_E7/7_ZnN2-0.2_Quartz_Etch/O 1s]

Dataset O 1s:8(7-3-2019_E7)
Dwell Time (s)	0.260870
Number of sweeps	3
Kinetic Energy(eV)	Binding Energy(eV)	Intensity(cps)	Transmission Value	Background(cps)	O 1s(cps)	O 1s(cps)	O 1s(cps)	O 1s(cps)	Envelope(cps)
940.390000	546.300000	6641.888889	0.557493	6587.097928	0.000000	0.000000	0.000000	0.000000	0.000000
940.490000	546.200000	6592.055556	0.557503	6583.264594	0.000000	0.000000	0.000000	0.000000	0.000000
940.590000	546.100000	6507.722222	0.557513	6580.320340	0.000000	0.000000	0.000000	0.000000	0.000000
940.690000	546.000000	6533.277778	0.557523	6579.676459	0.000000	0.000000	0.000000	0.000000	0.000000
940.790000	545.900000	6537.111111	0.557532	6583.622097	0.000000	0.000000	0.000000	0.000000	0.000000
940.890000	545.800000	6618.888889	0.557542	6589.806966	0.000000	0.000000	0.000000	0.000000	0.000000
940.990000	545.700000	6662.333333	0.557552	6595.704834	0.000000	0.000000	0.000000	0.000000	0.000000
941.090000	545.600000	6597.166667	0.557562	6598.455051	0.000000	0.000000	0.000000	0.000000	0.000000
941.190000	545.500000	6612.500000	0.557571	6595.009793	0.000000	0.000000	0.000000	0.000000	0.000000
941.290000	545.400000	6608.666667	0.557581	6583.980225	0.000000	0.000000	0.000000	0.000000	0.000000
941.390000	545.300000	6645.722222	0.557591	6568.033583	0.000000	0.000000	0.000000	0.000000	0.000000
941.490000	545.200000	6509.000000	0.557601	6550.931451	0.000000	0.000000	0.000000	0.000000	0.000000
941.590000	545.100000	6460.444444	0.557610	6534.023980	0.000000	0.000000	0.000000	0.000000	0.000000
941.690000	545.000000	6521.777778	0.557620	6520.173069	0.000000	0.000000	0.000000	0.000000	0.000000
941.790000	544.900000	6475.777778	0.557630	6510.032579	0.000000	0.000000	0.000000	0.000000	0.000000
941.890000	544.800000	6548.611111	0.557640	6503.439046	0.000000	0.000000	0.000000	0.000000	0.000000
941.990000	544.700000	6581.833333	0.557650	6496.886692	0.000000	0.000000	0.000000	0.000000	0.000000
942.090000	544.600000	6567.777778	0.557659	6491.601508	0.000000	0.000000	0.000000	0.000000	0.000000
942.190000	544.500000	6429.777778	0.557669	6486.296360	0.000000	0.000000	0.000000	0.000000	0.000000
942.290000	544.400000	6496.222222	0.557679	6481.900879	0.000000	0.000000	0.000000	0.000000	0.000000
942.390000	544.300000	6409.333333	0.557689	6475.798367	0.000000	0.000000	0.000000	0.000000	0.000000
942.490000	544.200000	6511.555556	0.557698	6469.123101	0.000000	0.000000	0.000000	0.000000	0.000000
942.590000	544.100000	6480.888889	0.557708	6459.483615	0.000000	0.000000	0.000000	0.000000	0.000000
942.690000	544.000000	6489.833333	0.557718	6445.696967	0.000000	0.000000	0.000000	0.000000	0.000000
942.790000	543.900000	6509.000000	0.557728	6428.008355	0.000000	0.000000	0.000000	0.000000	0.000000
942.890000	543.800000	6344.166667	0.557737	6409.710802	0.000000	0.000000	0.000000	0.000000	0.000000
942.990000	543.700000	6319.888889	0.557747	6392.012207	0.000000	0.000000	0.000000	0.000000	0.000000
943.090000	543.600000	6341.611111	0.557757	6376.189100	0.000000	0.000000	0.000000	0.000000	0.000000
943.190000	543.500000	6402.944444	0.557767	6363.507406	0.000000	0.000000	0.000000	0.000000	0.000000
943.290000	543.400000	6524.333333	0.557776	6350.949870	0.000000	0.000000	0.000000	0.000000	0.000000
943.390000	543.300000	6383.777778	0.557786	6335.315186	0.000000	0.000000	0.000000	0.000000	0.000000
943.490000	543.200000	6437.444444	0.557796	6316.270806	0.000000	0.000000	0.000000	0.000000	0.000000
943.590000	543.100000	6429.777778	0.557806	6292.534587	0.000000	0.000000	0.000000	0.000000	0.000000
943.690000	543.000000	6328.833333	0.557815	6264.648709	0.000000	0.000000	0.000000	0.000000	0.000000
943.790000	542.900000	6336.500000	0.557825	6236.826470	0.000000	0.000000	0.000000	0.000000	0.000000
943.890000	542.800000	6151.222222	0.557835	6214.088515	0.000000	0.000000	0.000000	0.000000	0.000000
943.990000	542.700000	6057.944444	0.557845	6194.564345	0.000000	0.000000	0.000000	0.000000	0.000000
944.090000	542.600000	6317.333333	0.557854	6181.478977	0.000000	0.000000	0.000000	0.000000	0.000000
944.190000	542.500000	6284.111111	0.557864	6175.345893	0.000000	0.000000	0.000000	0.000000	0.000000
944.290000	542.400000	6156.333333	0.557874	6174.401286	0.000000	0.000000	0.000000	0.000000	0.000000
944.390000	542.300000	6172.944444	0.557884	6174.350749	0.000000	0.000000	0.000000	0.000000	0.000000
944.490000	542.200000	6215.111111	0.557894	6178.315728	0.000000	0.000000	0.000000	0.000000	0.000000
944.590000	542.100000	6279.000000	0.557903	6184.818169	0.000000	0.000000	0.000000	0.000000	0.000000
944.690000	542.000000	6141.000000	0.557913	6191.960124	0.000000	0.000000	0.000000	0.000000	0.000000
944.790000	541.900000	6333.944444	0.557923	6199.112684	0.000000	0.000000	0.000000	0.000000	0.000000
944.890000	541.800000	6436.166667	0.557933	6206.102403	0.000000	0.000000	0.000000	0.000000	0.000000
944.990000	541.700000	6236.833333	0.557942	6210.676324	0.000000	0.000000	0.000000	0.000000	0.000000
945.090000	541.600000	6319.888889	0.557952	6210.632650	0.000000	0.000000	0.000000	0.000000	0.000000
945.190000	541.500000	6245.777778	0.557962	6207.083822	0.000000	0.000000	0.000000	0.000000	0.000000
945.290000	541.400000	6328.833333	0.557972	6198.952338	0.000000	0.000000	0.000000	0.000000	0.000000
945.390000	541.300000	6239.388889	0.557981	6188.088108	0.000000	0.000000	0.000000	0.000000	0.000000
945.490000	541.200000	6101.388889	0.557991	6174.637750	0.000000	0.000000	0.000000	0.000000	0.000000
945.590000	541.100000	6194.666667	0.558001	6160.869819	0.000000	0.000000	0.000000	0.000000	0.000000
945.690000	541.000000	6146.111111	0.558011	6145.319363	0.000000	0.000000	0.000000	0.000000	0.000000
945.790000	540.900000	6181.888889	0.558020	6130.852024	0.000000	0.000000	0.000000	0.000000	0.000000
945.890000	540.800000	6070.722222	0.558030	6117.039795	0.000000	0.000000	0.000000	0.000000	0.000000
945.990000	540.700000	6040.055556	0.558040	6104.072971	0.000000	0.000000	0.000000	0.000000	0.000000
946.090000	540.600000	6129.500000	0.558050	6090.540256	0.000000	0.000000	0.000000	0.000000	0.000000
946.190000	540.500000	6125.666667	0.558059	6078.741401	0.000000	0.000000	0.000000	0.000000	0.000000
946.290000	540.400000	6033.666667	0.558069	6066.580675	0.000000	0.000000	0.000000	0.000000	0.000000
946.390000	540.300000	6080.944444	0.558079	6053.280680	0.000000	0.000000	0.000000	0.000000	0.000000
946.490000	540.200000	5999.166667	0.558089	6039.089735	0.000000	0.000000	0.000000	0.000000	0.000000
946.590000	540.100000	6146.111111	0.558098	6025.417887	0.000000	0.000000	0.000000	0.000000	0.000000
946.690000	540.000000	6008.111111	0.558108	6010.354709	0.000000	0.000000	0.000000	0.000000	0.000000
946.790000	539.900000	6026.000000	0.558118	5994.543457	0.000000	0.000000	0.000000	0.000000	0.000000
946.890000	539.800000	6008.111111	0.558128	5979.573866	0.000000	0.000000	0.000000	0.000000	0.000000
946.990000	539.700000	5881.611111	0.558137	5965.300564	0.000000	0.000000	0.000000	0.000000	0.000000
947.090000	539.600000	5951.888889	0.558147	5950.271077	0.000000	0.000000	0.000000	0.000000	0.000000
947.190000	539.500000	5969.777778	0.558157	5936.438883	0.000000	0.000000	0.000000	0.000000	0.000000
947.290000	539.400000	6032.388889	0.558167	5924.309977	0.000000	0.000000	0.000000	0.000000	0.000000
947.390000	539.300000	5932.722222	0.558177	5913.257324	0.000000	0.000000	0.000000	0.000000	0.000000
947.490000	539.200000	5996.611111	0.558186	5904.991699	0.000000	0.000000	0.000000	0.000000	0.000000
947.590000	539.100000	5852.222222	0.558196	5902.324463	0.000000	0.000000	0.000000	0.000000	0.000000
947.690000	539.000000	5829.222222	0.558206	5903.242242	0.000000	0.000000	0.000000	0.000000	0.000000
947.790000	538.900000	5959.555556	0.558216	5907.552870	0.000000	0.000000	0.000000	0.000000	0.000000
947.890000	538.800000	6027.277778	0.558225	5914.052192	0.000000	0.000000	0.000000	0.000000	0.000000
947.990000	538.700000	6109.055556	0.558235	5920.451687	0.000000	0.000000	0.000000	0.000000	0.000000
948.090000	538.600000	5953.166667	0.558245	5922.814453	0.000000	0.000000	0.000000	0.000000	0.000000
948.190000	538.500000	5937.833333	0.558255	5921.550401	0.000000	0.000000	0.000000	0.000000	0.000000
948.290000	538.400000	5893.111111	0.558264	5915.572673	0.000000	0.000000	0.000000	0.000000	0.000000
948.390000	538.300000	5940.388889	0.558274	5905.595025	0.000000	0.000000	0.000000	0.000000	0.000000
948.490000	538.200000	5875.222222	0.558284	5890.686578	0.000000	0.000000	0.000000	0.000001	0.000001
948.590000	538.100000	5968.500000	0.558294	5874.456055	0.000000	0.000000	0.000000	0.000002	0.000002
948.690000	538.000000	5803.666667	0.558303	5858.324734	0.000000	0.000000	0.000000	0.000004	0.000004
948.790000	537.900000	5771.722222	0.558313	5843.911675	0.000000	0.000000	0.000000	0.000008	0.000008
948.890000	537.800000	5863.722222	0.558323	5832.708035	0.000000	0.000000	0.000000	0.000018	0.000018
948.990000	537.700000	5798.555556	0.558333	5828.792969	0.000000	0.000000	0.000000	0.000039	0.000039
949.090000	537.600000	5781.944444	0.558342	5829.497993	0.000000	0.000000	0.000000	0.000083	0.000083
949.190000	537.500000	5877.777778	0.558352	5834.660265	0.000000	0.000000	0.000000	0.000173	0.000173
949.290000	537.400000	5773.000000	0.558362	5842.654487	0.000000	0.000000	0.000000	0.000359	0.000359
949.390000	537.300000	5890.555556	0.558372	5851.096056	0.000000	0.000000	0.000000	0.000729	0.000729
949.490000	537.200000	5890.555556	0.558381	5856.418674	0.000000	0.000000	0.000000	0.001448	0.001448
949.590000	537.100000	5903.333333	0.558391	5860.328749	0.000000	0.000000	0.000000	0.002845	0.002845
949.690000	537.000000	5826.666667	0.558401	5861.681396	0.000000	0.000000	0.000000	0.005504	0.005504
949.790000	536.900000	5876.500000	0.558411	5862.055745	0.000000	0.000000	0.000000	0.010428	0.010428
949.890000	536.800000	5817.722222	0.558421	5862.703993	0.000000	0.000000	0.000000	0.019442	0.019442
949.990000	536.700000	5992.777778	0.558430	5863.667942	0.000000	0.000000	0.000000	0.035774	0.035774
950.090000	536.600000	5886.722222	0.558440	5864.097819	0.000000	0.000000	0.000000	0.064623	0.064623
950.190000	536.500000	5863.722222	0.558450	5862.961670	0.000000	0.000000	0.000001	0.114482	0.114483
950.290000	536.400000	5939.111111	0.558460	5859.447781	0.000000	0.000000	0.000003	0.200458	0.200461
950.390000	536.300000	5963.388889	0.558469	5853.765788	0.000000	0.000000	0.000007	0.345146	0.345153
950.490000	536.200000	5843.277778	0.558479	5849.983615	0.000000	0.000000	0.000016	0.582757	0.582773
950.590000	536.100000	5737.222222	0.558489	5848.119982	0.000000	0.000000	0.000039	0.970116	0.970155
950.690000	536.000000	5882.888889	0.558499	5851.210232	0.000000	0.000000	0.000093	1.590509	1.590602
950.790000	535.900000	5831.777778	0.558508	5858.881266	0.000000	0.000000	0.000214	2.560636	2.560851
950.890000	535.800000	5863.722222	0.558518	5869.886502	0.000000	0.000000	0.000487	4.054347	4.054834
950.990000	535.700000	5886.722222	0.558528	5886.722222	0.000000	0.000000	0.001082	6.327946	6.329028
951.090000	535.600000	5963.388889	0.558538	5884.011312	0.000000	0.000000	0.002360	9.709431	9.711791
951.190000	535.500000	5999.166667	0.558547	5881.300401	0.000000	0.000001	0.005058	14.628564	14.633622
951.290000	535.400000	5934.000000	0.558557	5878.589491	0.000000	0.000003	0.010639	21.729451	21.740092
951.390000	535.300000	5834.333333	0.558567	5875.878581	0.000000	0.000007	0.021934	31.748274	31.770216
951.490000	535.200000	5827.944444	0.558577	5873.167670	0.000000	0.000017	0.044333	45.550474	45.594826
951.590000	535.100000	5964.666667	0.558586	5870.456760	0.000000	0.000040	0.087845	64.292494	64.380378
951.690000	535.000000	5996.611111	0.558596	5867.745226	0.000000	0.000092	0.170656	89.249510	89.420258
951.790000	534.900000	6120.555556	0.558606	5865.034315	0.000000	0.000207	0.325072	121.665059	121.990343
951.890000	534.800000	6171.666667	0.558616	5862.323405	0.000000	0.000461	0.607180	162.854070	163.461715
951.990000	534.700000	6133.333333	0.558625	5859.612495	0.000000	0.001003	1.112153	214.137684	215.250846
952.090000	534.600000	6027.277778	0.558635	5856.901584	0.000000	0.002146	1.997780	276.207023	278.206943
952.190000	534.500000	6244.500000	0.558645	5854.190674	0.000000	0.004505	3.519594	349.119047	352.643153
952.290000	534.400000	6364.611111	0.558655	5851.479763	0.000000	0.009271	6.081642	432.378428	438.469359
952.390000	534.300000	6424.666667	0.558664	5848.768853	0.000000	0.018702	10.307416	524.026189	534.352293
952.490000	534.200000	6548.611111	0.558674	5846.057943	0.000000	0.036987	17.135269	620.734953	637.907198
952.590000	534.100000	6627.833333	0.558684	5843.347032	0.000001	0.071716	27.941401	717.955522	745.968601
952.690000	534.000000	6672.555556	0.558694	5840.636122	0.000002	0.136342	44.690559	809.819119	854.646003
952.790000	533.900000	6823.333333	0.558704	5837.925212	0.000006	0.254168	70.109262	889.949371	960.312781
952.890000	533.800000	6947.277778	0.558713	5835.213677	0.000015	0.464639	107.935314	952.070085	1060.470079
952.990000	533.700000	7030.333333	0.558723	5832.502767	0.000039	0.832997	162.996138	990.327379	1154.156521
953.090000	533.600000	7062.277778	0.558733	5829.791857	0.000099	1.464635	241.281766	1001.404131	1244.150635
953.190000	533.500000	7013.722222	0.558743	5827.080946	0.000245	2.525775	350.023334	984.585334	1337.134705
953.290000	533.400000	7216.888889	0.558752	5824.370036	0.000597	4.272244	497.448973	940.956445	1442.678182
953.390000	533.300000	7400.888889	0.558762	5821.659125	0.001417	7.088015	692.288832	874.621185	1573.999485
953.490000	533.200000	7660.277778	0.558772	5818.948215	0.003273	11.534628	942.904619	791.554243	1745.996765
953.590000	533.100000	7836.611111	0.558782	5816.237305	0.007364	18.411370	1255.979282	698.067142	1972.465251
953.690000	533.000000	8274.888889	0.558791	5813.526394	0.016205	28.823878	1634.767083	600.534771	2264.142049
953.790000	532.900000	8524.055556	0.558801	5810.815484	0.035013	44.287924	2077.018575	504.564801	2625.906331
953.890000	532.800000	9027.500000	0.558811	5808.104574	0.073651	66.738084	2572.872314	414.418764	3054.102580
953.990000	532.700000	9414.666667	0.558821	5805.393663	0.150962	98.578101	3103.207804	333.227661	3535.164388
954.090000	532.600000	9739.222222	0.558830	5802.682129	0.301847	142.689969	3639.137316	262.539230	4044.668606
954.190000	532.500000	10199.222222	0.558840	5799.971219	0.592991	202.330738	4143.345432	202.714445	4548.983412
954.290000	532.400000	10716.722222	0.558850	5797.260308	1.136527	280.923644	4573.737549	153.613968	5009.411730
954.390000	532.300000	11052.777778	0.558860	5794.549398	2.123842	381.698403	4889.254449	114.343057	5387.419949
954.490000	532.200000	11450.166667	0.558869	5791.838487	3.872478	507.157791	5056.861396	83.563179	5651.455132
954.590000	532.100000	11445.055556	0.558879	5789.127577	6.910565	658.373440	5057.412001	59.989026	5782.685031
954.690000	532.000000	11589.444444	0.558889	5786.416667	12.070407	834.164202	4890.836073	42.369088	5779.439426
954.790000	531.900000	11396.500000	0.558899	5783.705756	20.565428	1030.278212	4576.176744	29.423899	5656.443956
954.890000	531.800000	11266.166667	0.558908	5780.994846	34.192936	1238.783641	4146.394504	20.065072	5439.436361
954.990000	531.700000	10890.500000	0.558918	5778.283936	55.502999	1447.938877	3642.520182	13.474690	5159.436754
955.090000	531.600000	10638.777778	0.558928	5775.573025	88.274399	1642.816366	3106.663357	8.911417	4846.665392
955.190000	531.500000	10324.444444	0.558938	5772.862115	136.932199	1806.841261	2576.184991	5.786705	4525.745388
955.290000	531.400000	10058.666667	0.558948	5770.151204	207.182807	1924.152398	2080.034736	3.697545	4215.067573
955.390000	531.300000	9704.722222	0.558957	5767.439670	305.738086	1982.356798	1637.396261	2.328072	3927.819322
955.490000	531.200000	9421.055556	0.558967	5764.728760	440.399712	1974.700270	1258.186069	1.440726	3674.726671
955.590000	531.100000	9155.277778	0.558977	5762.017849	618.310108	1902.160645	944.695333	0.875938	3466.042101
955.690000	531.000000	9262.611111	0.558987	5759.306939	844.660244	1772.924778	693.698412	0.524952	3311.808770
955.790000	530.900000	9097.777778	0.558996	5756.596029	1121.686584	1600.419474	498.527722	0.309741	3220.943359
955.890000	530.800000	8888.222222	0.559006	5753.885118	1446.388136	1400.899902	350.827482	0.179211	3198.294623
955.990000	530.700000	8902.277778	0.559016	5751.174208	1808.355191	1190.734860	241.866550	0.102174	3241.059001
956.090000	530.600000	9055.611111	0.559026	5748.463298	2186.909804	984.212857	163.411363	0.057465	3334.591336
956.190000	530.500000	9168.055556	0.559035	5745.752387	2553.673048	792.220194	108.223475	0.031687	3454.148410
956.290000	530.400000	9179.555556	0.559045	5743.041477	2874.182983	621.811089	70.304367	0.017180	3566.315525
956.390000	530.300000	9454.277778	0.559055	5740.330566	3111.355821	476.471471	44.820216	0.009190	3632.656399
956.490000	530.200000	9368.666667	0.559065	5737.619656	3235.939467	356.796594	28.025752	0.004831	3620.766452
956.590000	530.100000	9220.444444	0.559074	5734.908122	3232.141697	261.322967	17.189000	0.002489	3510.656074
956.690000	530.000000	9113.111111	0.559084	5732.197211	3100.443861	187.330126	10.340937	0.001265	3298.116333
956.790000	529.900000	8794.944444	0.559094	5729.486301	2857.515408	131.507356	6.102126	0.000634	2995.125461
956.890000	529.800000	8554.722222	0.559104	5726.775391	2533.230632	90.446393	3.531855	0.000311	2627.209378
956.990000	529.700000	8042.333333	0.559113	5724.064480	2164.813076	60.963927	2.004970	0.000150	2227.782159
957.090000	529.600000	7788.055556	0.559123	5721.353570	1786.455153	40.280945	1.116283	0.000072	1827.852376
957.190000	529.500000	7253.944444	0.559133	5718.642660	1426.123691	26.110837	0.609505	0.000033	1452.844096
957.290000	529.400000	6850.166667	0.559143	5715.931749	1103.961551	16.608373	0.326354	0.000015	1120.896318
957.390000	529.300000	6563.944444	0.559152	5713.220839	829.855913	10.361677	0.171349	0.000007	840.388923
957.490000	529.200000	6243.222222	0.559162	5710.509928	606.438137	6.340837	0.088211	0.000003	612.867191
957.590000	529.100000	6201.055556	0.559172	5707.799018	431.233310	3.806112	0.044523	0.000001	435.083957
957.690000	529.000000	6057.944444	0.559182	5705.088108	298.908246	2.240940	0.022031	0.000001	301.171224
957.790000	528.900000	5836.888889	0.559192	5702.376573	202.245203	1.294138	0.010686	0.000000	203.550023
957.890000	528.800000	5700.166667	0.559201	5699.665663	133.457968	0.733018	0.005081	0.000000	134.196069
957.990000	528.700000	5704.000000	0.559211	5696.954753	85.898053	0.407203	0.002371	0.000000	86.307624
958.090000	528.600000	5783.222222	0.559221	5694.243842	53.926844	0.221842	0.001087	0.000000	54.149772
958.190000	528.500000	5875.222222	0.559231	5691.532932	33.175962	0.118519	0.000489	0.000000	33.294972
958.290000	528.400000	5756.388889	0.559240	5688.822021	19.922057	0.062088	0.000215	0.000000	19.984361
958.390000	528.300000	5686.111111	0.559250	5686.111111	11.673770	0.031892	0.000093	0.000000	11.705754
958.490000	528.200000	5670.777778	0.559260	5573.771484	6.672754	0.016061	0.000039	0.000000	6.688855
958.590000	528.100000	5451.000000	0.559270	5553.411892	3.733811	0.007930	0.000016	0.000000	3.741757
958.690000	528.000000	5530.222222	0.559279	5538.436062	2.044668	0.003838	0.000007	0.000000	2.048513
958.790000	527.900000	5629.888889	0.559289	5531.644124	1.092275	0.001821	0.000003	0.000000	1.094098
958.890000	527.800000	5721.888889	0.559299	5530.818061	0.568896	0.000848	0.000001	0.000000	0.569745
958.990000	527.700000	5604.333333	0.559309	5535.602865	0.289106	0.000388	0.000000	0.000000	0.289495
959.090000	527.600000	5425.444444	0.559318	5545.067654	0.144394	0.000174	0.000000	0.000000	0.144568
959.190000	527.500000	5566.000000	0.559328	5557.058051	0.070317	0.000077	0.000000	0.000000	0.070393
959.290000	527.400000	5706.555556	0.559338	5568.659749	0.033364	0.000033	0.000000	0.000000	0.033397
959.390000	527.300000	5605.611111	0.559348	5578.996148	0.015413	0.000014	0.000000	0.000000	0.015427
959.490000	527.200000	5775.555556	0.559357	5585.434326	0.006994	0.000006	0.000000	0.000000	0.006999
959.590000	527.100000	5687.388889	0.559367	5586.052626	0.003103	0.000002	0.000000	0.000000	0.003106
959.690000	527.000000	5641.388889	0.559377	5580.483561	0.001341	0.000001	0.000000	0.000000	0.001342
959.790000	526.900000	5620.944444	0.559387	5570.791667	0.000564	0.000000	0.000000	0.000000	0.000564
959.890000	526.800000	5525.111111	0.559396	5559.399604	0.000231	0.000000	0.000000	0.000000	0.000231
959.990000	526.700000	5504.666667	0.559406	5548.258979	0.000094	0.000000	0.000000	0.000000	0.000094
960.090000	526.600000	5508.500000	0.559416	5539.926595	0.000037	0.000000	0.000000	0.000000	0.000037
960.190000	526.500000	5516.166667	0.559426	5535.423801	0.000014	0.000000	0.000000	0.000000	0.000014
960.290000	526.400000	5559.611111	0.559435	5533.656874	0.000005	0.000000	0.000000	0.000000	0.000005
960.390000	526.300000	5554.500000	0.559445	5533.389214	0.000002	0.000000	0.000000	0.000000	0.000002
960.490000	526.200000	5530.222222	0.559455	5534.280165	0.000001	0.000000	0.000000	0.000000	0.000001
960.590000	526.100000	5640.111111	0.559465	5535.440647	0.000000	0.000000	0.000000	0.000000	0.000000
960.690000	526.000000	5509.777778	0.559475	5537.503933	0.000000	0.000000	0.000000	0.000000	0.000000
960.790000	525.900000	5527.666667	0.559484	5541.011583	0.000000	0.000000	0.000000	0.000000	0.000000
960.890000	525.800000	5557.055556	0.559494	5545.412679	0.000000	0.000000	0.000000	0.000000	0.000000
960.990000	525.700000	5668.222222	0.559504	5549.504937	0.000000	0.000000	0.000000	0.000000	0.000000
961.090000	525.600000	5582.611111	0.559514	5553.636502	0.000000	0.000000	0.000000	0.000000	0.000000
961.190000	525.500000	5511.055556	0.559523	5556.427273	0.000000	0.000000	0.000000	0.000000	0.000000
961.290000	525.400000	5604.333333	0.559533	5556.609456	0.000000	0.000000	0.000000	0.000000	0.000000
961.390000	525.300000	5600.500000	0.559543	5555.399685	0.000000	0.000000	0.000000	0.000000	0.000000
961.490000	525.200000	5502.111111	0.559553	5553.968424	0.000000	0.000000	0.000000	0.000000	0.000000
961.590000	525.100000	5509.777778	0.559562	5551.038520	0.000000	0.000000	0.000000	0.000000	0.000000
961.690000	525.000000	5563.444444	0.559572	5545.974826	0.000000	0.000000	0.000000	0.000000	0.000000
961.790000	524.900000	5617.111111	0.559582	5540.679660	0.000000	0.000000	0.000000	0.000000	0.000000
961.890000	524.800000	5526.388889	0.559592	5533.968831	0.000000	0.000000	0.000000	0.000000	0.000000
961.990000	524.700000	5531.500000	0.559601	5526.363308	0.000000	0.000000	0.000000	0.000000	0.000000
962.090000	524.600000	5459.944444	0.559611	5519.774767	0.000000	0.000000	0.000000	0.000000	0.000000
962.190000	524.500000	5507.222222	0.559621	5517.224826	0.000000	0.000000	0.000000	0.000000	0.000000
962.290000	524.400000	5486.777778	0.559631	5517.360840	0.000000	0.000000	0.000000	0.000000	0.000000
962.390000	524.300000	5572.388889	0.559640	5521.875488	0.000000	0.000000	0.000000	0.000000	0.000000
962.490000	524.200000	5659.277778	0.559650	5530.779378	0.000000	0.000000	0.000000	0.000000	0.000000
962.590000	524.100000	5498.277778	0.559660	5542.528320	0.000000	0.000000	0.000000	0.000000	0.000000
962.690000	524.000000	5581.333333	0.559670	5553.365723	0.000000	0.000000	0.000000	0.000000	0.000000
962.790000	523.900000	5743.611111	0.559679	5564.073351	0.000000	0.000000	0.000000	0.000000	0.000000
962.890000	523.800000	5701.444444	0.559689	5572.826877	0.000000	0.000000	0.000000	0.000000	0.000000
962.990000	523.700000	5596.666667	0.559699	5577.806966	0.000000	0.000000	0.000000	0.000000	0.000000
963.090000	523.600000	5626.055556	0.559709	5579.421658	0.000000	0.000000	0.000000	0.000000	0.000000
963.190000	523.500000	5592.833333	0.559719	5580.600857	0.000000	0.000000	0.000000	0.000000	0.000000
963.290000	523.400000	5459.944444	0.559728	5580.510390	0.000000	0.000000	0.000000	0.000000	0.000000
963.390000	523.300000	5615.833333	0.559738	5579.830946	0.000000	0.000000	0.000000	0.000000	0.000000
