# Supplementary material for: Influence of the magnetic field on bandgap and chemical composition of zinc thin films prepared by sparking discharge process
Source: Sci Rep. 2020 Jan 29;10:1388. doi: 10.1038/s41598-020-58183-4 (PMC6989455; doi:10.1038/s41598-020-58183-4)
Supplement: Supplementary file 5 — Related Manuscript File. [file 41598_2020_58183_MOESM5_ESM.zip › XPS_7-3-2019_Stefan/XPS_7-3-2019_E7/7_ZnN2-0.2_Quartz_Etch/survey]

Dataset wide:5(7-3-2019_E7)
Dwell Time (s)	0.100000
Number of sweeps	1
Kinetic Energy(eV)	Binding Energy(eV)	Intensity(cps)	Transmission Value	Background(cps)
283.390000	1203.300000	120520.000000	4.361748	120503.583984
284.390000	1202.300000	120100.000000	4.361072	120575.039062
285.390000	1201.300000	120130.000000	4.360396	120665.468750
286.390000	1200.300000	121170.000000	4.359720	120757.587891
287.390000	1199.300000	121460.000000	4.359044	120818.476562
288.390000	1198.300000	122540.000000	4.358368	120815.908203
289.390000	1197.300000	122360.000000	4.357692	120704.511719
290.390000	1196.300000	121340.000000	4.357016	120494.199219
291.390000	1195.300000	121830.000000	4.356340	120187.304688
292.390000	1194.300000	122210.000000	4.355664	119794.667969
293.390000	1193.300000	119500.000000	4.354988	119360.283203
294.390000	1192.300000	118240.000000	4.354312	118938.027344
295.390000	1191.300000	118090.000000	4.353636	118531.982422
296.390000	1190.300000	118750.000000	4.352960	118171.601562
297.390000	1189.300000	117150.000000	4.352284	117877.568359
298.390000	1188.300000	117310.000000	4.351608	117619.003906
299.390000	1187.300000	117850.000000	4.350932	117389.042969
300.390000	1186.300000	119340.000000	4.350256	117200.117188
301.390000	1185.300000	117430.000000	4.349580	117058.564453
302.390000	1184.300000	115870.000000	4.348904	116959.882812
303.390000	1183.300000	117040.000000	4.348228	116944.404297
304.390000	1182.300000	115790.000000	4.347552	117004.238281
305.390000	1181.300000	117560.000000	4.346876	117125.957031
306.390000	1180.300000	117760.000000	4.346200	117282.890625
307.390000	1179.300000	117190.000000	4.345524	117464.082031
308.390000	1178.300000	118130.000000	4.344848	117639.921875
309.390000	1177.300000	117100.000000	4.344172	117798.857422
310.390000	1176.300000	118440.000000	4.342753	117937.041016
311.390000	1175.300000	118060.000000	4.340530	118058.076172
312.390000	1174.300000	119310.000000	4.338306	118148.974609
313.390000	1173.300000	119210.000000	4.336082	118212.998047
314.390000	1172.300000	118080.000000	4.333858	118259.287109
315.390000	1171.300000	118310.000000	4.331634	118307.841797
316.390000	1170.300000	117850.000000	4.329411	118350.107422
317.390000	1169.300000	118080.000000	4.327187	118409.404297
318.390000	1168.300000	120280.000000	4.324963	118464.248047
319.390000	1167.300000	119140.000000	4.322739	118519.775391
320.390000	1166.300000	120030.000000	4.320515	118534.062500
321.390000	1165.300000	119630.000000	4.318291	118549.550781
322.390000	1164.300000	117030.000000	4.316068	118555.380859
323.390000	1163.300000	119380.000000	4.313844	118596.718750
324.390000	1162.300000	121140.000000	4.311620	118660.117188
325.390000	1161.300000	120750.000000	4.309396	118793.183594
326.390000	1160.300000	118160.000000	4.307172	118933.505859
327.390000	1159.300000	119930.000000	4.304949	119065.527344
328.390000	1158.300000	120030.000000	4.302725	119144.707031
329.390000	1157.300000	121170.000000	4.300501	119160.634766
330.390000	1156.300000	121030.000000	4.298277	119072.167969
331.390000	1155.300000	119390.000000	4.296053	118910.000000
332.390000	1154.300000	118980.000000	4.293830	118695.615234
333.390000	1153.300000	118660.000000	4.291606	118468.339844
334.390000	1152.300000	118060.000000	4.289382	118273.583984
335.390000	1151.300000	116610.000000	4.287158	118140.791016
336.390000	1150.300000	118180.000000	4.284934	118089.511719
337.390000	1149.300000	119750.000000	4.282711	118131.162109
338.390000	1148.300000	119490.000000	4.280487	118234.882812
339.390000	1147.300000	119420.000000	4.278263	118383.916016
340.390000	1146.300000	117730.000000	4.276039	118565.957031
341.390000	1145.300000	118210.000000	4.273815	118744.082031
342.390000	1144.300000	119480.000000	4.271591	118893.359375
343.390000	1143.300000	119340.000000	4.269368	119028.964844
344.390000	1142.300000	121040.000000	4.267144	119121.123047
345.390000	1141.300000	120220.000000	4.264920	119189.238281
346.390000	1140.300000	117940.000000	4.262696	119266.308594
347.390000	1139.300000	118760.000000	4.260472	119358.369141
348.390000	1138.300000	119700.000000	4.258249	119465.224609
349.390000	1137.300000	119640.000000	4.256025	119609.589844
350.390000	1136.300000	120360.000000	4.253801	119759.375000
351.390000	1135.300000	121330.000000	4.251577	119885.576172
352.390000	1134.300000	119980.000000	4.249353	119992.832031
353.390000	1133.300000	119790.000000	4.247130	120063.330078
354.390000	1132.300000	120370.000000	4.244906	120078.906250
355.390000	1131.300000	120990.000000	4.242682	120049.189453
356.390000	1130.300000	119760.000000	4.240458	119995.712891
357.390000	1129.300000	121260.000000	4.238234	119904.404297
358.390000	1128.300000	120190.000000	4.236010	119798.037109
359.390000	1127.300000	121050.000000	4.233787	119699.316406
360.390000	1126.300000	119840.000000	4.231946	119609.345703
361.390000	1125.300000	119040.000000	4.230520	119504.736328
362.390000	1124.300000	120060.000000	4.229095	119405.810547
363.390000	1123.300000	119140.000000	4.227669	119306.103516
364.390000	1122.300000	119210.000000	4.226244	119203.466797
365.390000	1121.300000	119750.000000	4.224818	119128.574219
366.390000	1120.300000	117770.000000	4.223393	119117.138672
367.390000	1119.300000	118690.000000	4.221967	119154.833984
368.390000	1118.300000	119180.000000	4.220541	119247.607422
369.390000	1117.300000	119360.000000	4.219116	119387.207031
370.390000	1116.300000	120450.000000	4.217690	119532.900391
371.390000	1115.300000	121620.000000	4.216265	119662.685547
372.390000	1114.300000	119870.000000	4.214839	119802.636719
373.390000	1113.300000	118520.000000	4.213413	119934.599609
374.390000	1112.300000	120470.000000	4.211988	120052.656250
375.390000	1111.300000	120910.000000	4.210562	120173.632812
376.390000	1110.300000	121820.000000	4.209137	120290.390625
377.390000	1109.300000	120850.000000	4.207711	120358.378906
378.390000	1108.300000	120420.000000	4.206286	120385.673828
379.390000	1107.300000	120270.000000	4.204860	120370.302734
380.390000	1106.300000	121950.000000	4.203434	120304.160156
381.390000	1105.300000	122230.000000	4.202009	120193.222656
382.390000	1104.300000	120740.000000	4.200583	120076.787109
383.390000	1103.300000	119310.000000	4.199158	119969.394531
384.390000	1102.300000	119770.000000	4.197732	119908.232422
385.390000	1101.300000	118650.000000	4.196307	119904.228516
386.390000	1100.300000	120260.000000	4.194881	119960.585938
387.390000	1099.300000	121930.000000	4.193455	120053.789062
388.390000	1098.300000	120100.000000	4.192030	120137.353516
389.390000	1097.300000	120790.000000	4.190604	120158.056641
390.390000	1096.300000	120330.000000	4.189179	120097.294922
391.390000	1095.300000	120680.000000	4.187753	119949.433594
392.390000	1094.300000	121530.000000	4.186327	119727.851562
393.390000	1093.300000	119850.000000	4.184902	119501.328125
394.390000	1092.300000	117520.000000	4.183476	119312.070312
395.390000	1091.300000	118780.000000	4.182051	119172.314453
396.390000	1090.300000	119420.000000	4.180625	119105.957031
397.390000	1089.300000	120480.000000	4.179200	119096.435547
398.390000	1088.300000	120230.000000	4.177774	119105.986328
399.390000	1087.300000	118560.000000	4.176348	119114.677734
400.390000	1086.300000	120890.000000	4.174923	119149.062500
401.390000	1085.300000	118010.000000	4.173497	119160.595703
402.390000	1084.300000	120150.000000	4.172072	119174.941406
403.390000	1083.300000	119170.000000	4.170646	119187.548828
404.390000	1082.300000	119190.000000	4.169221	119183.164062
405.390000	1081.300000	119320.000000	4.167795	119107.705078
406.390000	1080.300000	119770.000000	4.166369	119016.748047
407.390000	1079.300000	117720.000000	4.164944	118887.441406
408.390000	1078.300000	119880.000000	4.163518	118722.929688
409.390000	1077.300000	118840.000000	4.162093	118572.353516
410.390000	1076.300000	117010.000000	4.160786	118482.675781
411.390000	1075.300000	117940.000000	4.159609	118415.019531
412.390000	1074.300000	118510.000000	4.158432	118369.179688
413.390000	1073.300000	119500.000000	4.157255	118357.011719
414.390000	1072.300000	119490.000000	4.156078	118327.656250
415.390000	1071.300000	120610.000000	4.154901	118241.308594
416.390000	1070.300000	118390.000000	4.153724	118108.544922
417.390000	1069.300000	117660.000000	4.152547	117934.072266
418.390000	1068.300000	119710.000000	4.151370	117690.332031
419.390000	1067.300000	117870.000000	4.150193	117386.347656
420.390000	1066.300000	117390.000000	4.149016	117047.695312
421.390000	1065.300000	117930.000000	4.147839	116667.324219
422.390000	1064.300000	119490.000000	4.146662	116244.521484
423.390000	1063.300000	119260.000000	4.145485	115805.576172
424.390000	1062.300000	118290.000000	4.144308	115371.738281
425.390000	1061.300000	118090.000000	4.143131	114936.562500
426.390000	1060.300000	116610.000000	4.141953	114510.986328
427.390000	1059.300000	115820.000000	4.140776	114095.410156
428.390000	1058.300000	113350.000000	4.139599	113656.269531
429.390000	1057.300000	113440.000000	4.138422	113157.001953
430.390000	1056.300000	113530.000000	4.137245	112583.320312
431.390000	1055.300000	112350.000000	4.136068	111926.572266
432.390000	1054.300000	111920.000000	4.134891	111194.882812
433.390000	1053.300000	110150.000000	4.133714	110446.865234
434.390000	1052.300000	108140.000000	4.132537	108140.000000
435.390000	1051.300000	108850.000000	4.131360	107568.681641
436.390000	1050.300000	108210.000000	4.130183	106997.373047
437.390000	1049.300000	108800.000000	4.129006	106426.054688
438.390000	1048.300000	109130.000000	4.127829	105854.736328
439.390000	1047.300000	110340.000000	4.126652	105283.417969
440.390000	1046.300000	115920.000000	4.125475	104712.109375
441.390000	1045.300000	135760.000000	4.124298	104140.791016
442.390000	1044.300000	157400.000000	4.123121	103569.472656
443.390000	1043.300000	144480.000000	4.121944	102998.154297
444.390000	1042.300000	120000.000000	4.120766	102426.845703
445.390000	1041.300000	112440.000000	4.119589	101855.527344
446.390000	1040.300000	106820.000000	4.118412	101284.208984
447.390000	1039.300000	106730.000000	4.117235	100712.890625
448.390000	1038.300000	106280.000000	4.116058	100141.582031
449.390000	1037.300000	102960.000000	4.114881	99570.263672
450.390000	1036.300000	103230.000000	4.113704	98998.945312
451.390000	1035.300000	102160.000000	4.112527	98427.626953
452.390000	1034.300000	100310.000000	4.111350	97856.318359
453.390000	1033.300000	99680.000000	4.110173	97285.000000
454.390000	1032.300000	96140.000000	4.108996	96713.681641
455.390000	1031.300000	94920.000000	4.107819	96142.363281
456.390000	1030.300000	93080.000000	4.106642	95571.054688
457.390000	1029.300000	91770.000000	4.105465	94999.736328
458.390000	1028.300000	91580.000000	4.104288	94428.417969
459.390000	1027.300000	89260.000000	4.103111	93857.109375
460.390000	1026.300000	89500.000000	4.101588	93285.791016
461.390000	1025.300000	90470.000000	4.099692	92714.472656
462.390000	1024.300000	93150.000000	4.097796	92143.154297
463.390000	1023.300000	104310.000000	4.095899	91571.845703
464.390000	1022.300000	140910.000000	4.094003	91000.527344
465.390000	1021.300000	188020.000000	4.092106	90429.208984
466.390000	1020.300000	164670.000000	4.090210	89857.890625
467.390000	1019.300000	109650.000000	4.088314	89286.582031
468.390000	1018.300000	91640.000000	4.086417	88715.263672
469.390000	1017.300000	88340.000000	4.084521	88143.945312
470.390000	1016.300000	88630.000000	4.082625	87572.626953
471.390000	1015.300000	87640.000000	4.080728	87001.318359
472.390000	1014.300000	86430.000000	4.078832	86430.000000
473.390000	1013.300000	87210.000000	4.076936	86970.263672
474.390000	1012.300000	86180.000000	4.075039	86703.808594
475.390000	1011.300000	86840.000000	4.073143	86514.238281
476.390000	1010.300000	85710.000000	4.071246	86385.634766
477.390000	1009.300000	85540.000000	4.069350	86297.880859
478.390000	1008.300000	86860.000000	4.067454	86195.996094
479.390000	1007.300000	87140.000000	4.065557	86078.242188
480.390000	1006.300000	87290.000000	4.063661	85915.722656
481.390000	1005.300000	86140.000000	4.061765	85723.125000
482.390000	1004.300000	86650.000000	4.059868	85535.166016
483.390000	1003.300000	85110.000000	4.057972	85421.357422
484.390000	1002.300000	84350.000000	4.056075	85385.244141
485.390000	1001.300000	84990.000000	4.054179	85443.759766
486.390000	1000.300000	85320.000000	4.052283	85562.236328
487.390000	999.300000	86720.000000	4.050386	85705.634766
488.390000	998.300000	86300.000000	4.048490	85803.076172
489.390000	997.300000	86500.000000	4.046594	85836.484375
490.390000	996.300000	85150.000000	4.044697	85777.919922
491.390000	995.300000	85370.000000	4.042801	85623.525391
492.390000	994.300000	86290.000000	4.040904	85365.117188
493.390000	993.300000	86050.000000	4.039008	85050.478516
494.390000	992.300000	86310.000000	4.037112	84700.244141
495.390000	991.300000	83920.000000	4.035215	84366.484375
496.390000	990.300000	82800.000000	4.033319	84102.080078
497.390000	989.300000	83250.000000	4.031423	83945.761719
498.390000	988.300000	85310.000000	4.029526	83867.998047
499.390000	987.300000	85010.000000	4.027630	83862.001953
500.390000	986.300000	83880.000000	4.025734	83879.443359
501.390000	985.300000	84120.000000	4.023837	83881.816406
502.390000	984.300000	84210.000000	4.021941	83860.800781
503.390000	983.300000	83010.000000	4.020044	83839.833984
504.390000	982.300000	83650.000000	4.018148	83805.644531
505.390000	981.300000	84180.000000	4.016252	83779.150391
506.390000	980.300000	84830.000000	4.014355	83754.130859
507.390000	979.300000	86340.000000	4.012459	83701.464844
508.390000	978.300000	86750.000000	4.010563	83604.648438
509.390000	977.300000	86170.000000	4.008666	83470.029297
510.390000	976.300000	87430.000000	4.007494	83284.619141
511.390000	975.300000	87650.000000	4.007106	83068.632812
512.390000	974.300000	85510.000000	4.006718	82832.890625
513.390000	973.300000	85250.000000	4.006330	82572.548828
514.390000	972.300000	84930.000000	4.005942	82287.578125
515.390000	971.300000	83320.000000	4.005554	81981.582031
516.390000	970.300000	83140.000000	4.005166	81623.222656
517.390000	969.300000	82410.000000	4.004778	81222.031250
518.390000	968.300000	82500.000000	4.004390	80788.964844
519.390000	967.300000	80530.000000	4.004002	80340.439453
520.390000	966.300000	79540.000000	4.003614	79897.187500
521.390000	965.300000	79170.000000	4.003226	79508.642578
522.390000	964.300000	80550.000000	4.002838	79199.863281
523.390000	963.300000	78460.000000	4.002450	78995.786133
524.390000	962.300000	78310.000000	4.002062	78888.286133
525.390000	961.300000	78990.000000	4.001674	78858.720703
526.390000	960.300000	78820.000000	4.001286	78888.559570
527.390000	959.300000	78640.000000	4.000898	78930.839844
528.390000	958.300000	79820.000000	4.000510	78957.558594
529.390000	957.300000	79200.000000	4.000122	78965.517578
530.390000	956.300000	78950.000000	3.999734	78974.477539
531.390000	955.300000	78020.000000	3.999346	78974.160156
532.390000	954.300000	79240.000000	3.998958	79000.717773
533.390000	953.300000	78680.000000	3.998570	79045.200195
534.390000	952.300000	79700.000000	3.998182	79109.921875
535.390000	951.300000	79020.000000	3.997794	79171.123047
536.390000	950.300000	79240.000000	3.997406	79231.440430
537.390000	949.300000	79440.000000	3.997018	79272.641602
538.390000	948.300000	79560.000000	3.996630	79322.319336
539.390000	947.300000	78690.000000	3.996242	79374.077148
540.390000	946.300000	79490.000000	3.995854	79441.357422
541.390000	945.300000	79510.000000	3.995466	79515.839844
542.390000	944.300000	79570.000000	3.995078	79587.758789
543.390000	943.300000	80180.000000	3.994690	79641.040039
544.390000	942.300000	79620.000000	3.994302	79681.201172
545.390000	941.300000	79560.000000	3.993914	79690.000000
546.390000	940.300000	80510.000000	3.993526	79694.721680
547.390000	939.300000	78590.000000	3.993138	79724.560547
548.390000	938.300000	79320.000000	3.992750	79768.823242
549.390000	937.300000	80480.000000	3.992362	79820.947266
550.390000	936.300000	79920.000000	3.991974	79899.096680
551.390000	935.300000	79960.000000	3.991586	79976.708984
552.390000	934.300000	79910.000000	3.991198	80016.904297
553.390000	933.300000	80630.000000	3.990810	80039.453125
554.390000	932.300000	81450.000000	3.990422	80050.195312
555.390000	931.300000	79750.000000	3.990034	80040.810547
556.390000	930.300000	80130.000000	3.989646	80022.104492
557.390000	929.300000	80210.000000	3.989258	80025.346680
558.390000	928.300000	79500.000000	3.988870	80039.658203
559.390000	927.300000	80450.000000	3.988482	80067.666016
560.390000	926.300000	79780.000000	3.987875	80120.742188
561.390000	925.300000	79980.000000	3.987031	80193.198242
562.390000	924.300000	80840.000000	3.986186	80273.920898
563.390000	923.300000	79840.000000	3.985342	80371.357422
564.390000	922.300000	80670.000000	3.984497	80480.400391
565.390000	921.300000	80340.000000	3.983652	80580.961914
566.390000	920.300000	80930.000000	3.982808	80671.357422
567.390000	919.300000	81090.000000	3.981963	80748.159180
568.390000	918.300000	80260.000000	3.981119	80795.839844
569.390000	917.300000	81650.000000	3.980274	80810.800781
570.390000	916.300000	80790.000000	3.979430	80803.037109
571.390000	915.300000	80470.000000	3.978585	80780.800781
572.390000	914.300000	80750.000000	3.977741	80749.760742
573.390000	913.300000	80330.000000	3.976896	80718.481445
574.390000	912.300000	81450.000000	3.976051	80694.799805
575.390000	911.300000	80680.000000	3.975207	80702.719727
576.390000	910.300000	79850.000000	3.974362	80739.282227
577.390000	909.300000	80850.000000	3.973518	80794.243164
578.390000	908.300000	80760.000000	3.972673	80873.598633
579.390000	907.300000	81140.000000	3.971829	80981.362305
580.390000	906.300000	80990.000000	3.970984	81069.360352
581.390000	905.300000	82070.000000	3.970140	81139.916992
582.390000	904.300000	81020.000000	3.969295	81207.998047
583.390000	903.300000	80270.000000	3.968450	81256.801758
584.390000	902.300000	81470.000000	3.967606	81260.400391
585.390000	901.300000	82220.000000	3.966761	81245.600586
586.390000	900.300000	81110.000000	3.965917	81201.572266
587.390000	899.300000	81550.000000	3.965072	81119.833984
588.390000	898.300000	80730.000000	3.964228	81032.070312
589.390000	897.300000	80340.000000	3.963383	80964.672852
590.390000	896.300000	81130.000000	3.962539	80931.811523
591.390000	895.300000	80320.000000	3.961694	80946.044922
592.390000	894.300000	83020.000000	3.960849	81007.216797
593.390000	893.300000	81080.000000	3.960005	81077.246094
594.390000	892.300000	81710.000000	3.959160	81141.972656
595.390000	891.300000	82830.000000	3.958316	81173.237305
596.390000	890.300000	81470.000000	3.957471	81163.032227
597.390000	889.300000	81200.000000	3.956627	81112.954102
598.390000	888.300000	81300.000000	3.955782	81048.051758
599.390000	887.300000	80820.000000	3.954938	80993.842773
600.390000	886.300000	80120.000000	3.954093	80973.359375
601.390000	885.300000	81040.000000	3.953249	80997.119141
602.390000	884.300000	80890.000000	3.952404	81061.308594
603.390000	883.300000	81590.000000	3.951559	81172.407227
604.390000	882.300000	80800.000000	3.950715	81295.849609
605.390000	881.300000	81620.000000	3.949870	81413.964844
606.390000	880.300000	81910.000000	3.949026	81517.788086
607.390000	879.300000	81470.000000	3.948181	81611.953125
608.390000	878.300000	83830.000000	3.947337	81665.903320
609.390000	877.300000	82460.000000	3.946492	81706.352539
610.390000	876.300000	81200.000000	3.946314	81747.148438
611.390000	875.300000	81870.000000	3.946858	81786.367188
612.390000	874.300000	81820.000000	3.947402	81827.451172
613.390000	873.300000	81530.000000	3.947946	81894.365234
614.390000	872.300000	81980.000000	3.948490	81969.414062
615.390000	871.300000	82200.000000	3.949034	82038.593750
616.390000	870.300000	82650.000000	3.949578	82115.664062
617.390000	869.300000	81700.000000	3.950122	82194.267578
618.390000	868.300000	82190.000000	3.950666	82265.507812
619.390000	867.300000	83990.000000	3.951210	82331.132812
620.390000	866.300000	84510.000000	3.951754	82404.355469
621.390000	865.300000	82500.000000	3.952298	82454.931641
622.390000	864.300000	82830.000000	3.952842	82478.466797
623.390000	863.300000	82660.000000	3.953386	82486.914062
624.390000	862.300000	82470.000000	3.953931	82497.060547
625.390000	861.300000	84070.000000	3.954475	82507.705078
626.390000	860.300000	83070.000000	3.955019	82567.421875
627.390000	859.300000	81430.000000	3.955563	82690.605469
628.390000	858.300000	82390.000000	3.956107	82853.437500
629.390000	857.300000	83820.000000	3.956651	83041.679688
630.390000	856.300000	83210.000000	3.957195	83224.843750
631.390000	855.300000	84210.000000	3.957739	83352.597656
632.390000	854.300000	83570.000000	3.958283	83411.123047
633.390000	853.300000	83180.000000	3.958827	83413.525391
634.390000	852.300000	83430.000000	3.959371	83356.562500
635.390000	851.300000	84120.000000	3.959915	83291.201172
636.390000	850.300000	82110.000000	3.960459	83243.437500
637.390000	849.300000	82960.000000	3.961003	83218.242188
638.390000	848.300000	83300.000000	3.961547	83222.158203
639.390000	847.300000	82940.000000	3.962091	83249.921875
640.390000	846.300000	84370.000000	3.962635	83269.541016
641.390000	845.300000	83140.000000	3.963179	83282.529297
642.390000	844.300000	82850.000000	3.963723	83293.349609
643.390000	843.300000	83370.000000	3.964267	83300.332031
644.390000	842.300000	83170.000000	3.964811	83325.791016
645.390000	841.300000	83300.000000	3.965355	83371.503906
646.390000	840.300000	84990.000000	3.965899	83420.664062
647.390000	839.300000	85280.000000	3.966443	83456.132812
648.390000	838.300000	83950.000000	3.966987	83469.853516
649.390000	837.300000	83910.000000	3.967531	83441.083984
650.390000	836.300000	83700.000000	3.968075	83386.230469
651.390000	835.300000	82820.000000	3.968619	83336.015625
652.390000	834.300000	82590.000000	3.969163	83328.271484
653.390000	833.300000	84590.000000	3.969707	83366.699219
654.390000	832.300000	84150.000000	3.970251	83472.636719
655.390000	831.300000	82980.000000	3.970796	83616.562500
656.390000	830.300000	83740.000000	3.971340	83770.000000
657.390000	829.300000	84180.000000	3.971884	83876.708984
658.390000	828.300000	84950.000000	3.972428	83936.201172
659.390000	827.300000	84350.000000	3.972972	83929.101562
660.390000	826.300000	83810.000000	3.972731	83904.443359
661.390000	825.300000	82370.000000	3.971641	83864.882812
662.390000	824.300000	84640.000000	3.970551	83858.847656
663.390000	823.300000	84600.000000	3.969460	83884.101562
664.390000	822.300000	84450.000000	3.968370	83950.771484
665.390000	821.300000	85530.000000	3.967280	84003.974609
666.390000	820.300000	84840.000000	3.966190	84060.390625
667.390000	819.300000	86360.000000	3.965099	84115.273438
668.390000	818.300000	83310.000000	3.964009	84167.890625
669.390000	817.300000	84170.000000	3.962919	84211.943359
670.390000	816.300000	85720.000000	3.961829	84272.167969
671.390000	815.300000	84290.000000	3.960738	84316.992188
672.390000	814.300000	85250.000000	3.959648	84308.740234
673.390000	813.300000	85080.000000	3.958558	84258.222656
674.390000	812.300000	83420.000000	3.957468	84164.091797
675.390000	811.300000	85930.000000	3.956377	84032.187500
676.390000	810.300000	83810.000000	3.955287	83905.703125
677.390000	809.300000	83540.000000	3.954197	83833.193359
678.390000	808.300000	83670.000000	3.953107	83827.382812
679.390000	807.300000	83550.000000	3.952016	83910.927734
680.390000	806.300000	83460.000000	3.950926	84090.625000
681.390000	805.300000	84130.000000	3.949836	84341.357422
682.390000	804.300000	84570.000000	3.948746	84634.160156
683.390000	803.300000	85150.000000	3.947655	84923.115234
684.390000	802.300000	86150.000000	3.946565	85174.160156
685.390000	801.300000	85120.000000	3.945475	85348.798828
686.390000	800.300000	86100.000000	3.944385	85454.960938
687.390000	799.300000	85200.000000	3.943294	85482.324219
688.390000	798.300000	85900.000000	3.942204	85462.636719
689.390000	797.300000	85480.000000	3.941114	85412.919922
690.390000	796.300000	84790.000000	3.940024	85369.121094
691.390000	795.300000	84910.000000	3.938933	85301.875000
692.390000	794.300000	86420.000000	3.937843	85237.275391
693.390000	793.300000	84630.000000	3.936753	85172.197266
694.390000	792.300000	85510.000000	3.935663	85121.318359
695.390000	791.300000	86600.000000	3.934572	85080.253906
696.390000	790.300000	86830.000000	3.933482	85098.300781
697.390000	789.300000	84560.000000	3.932392	85177.783203
698.390000	788.300000	84600.000000	3.931302	85311.630859
699.390000	787.300000	85850.000000	3.930212	85467.812500
700.390000	786.300000	86370.000000	3.929005	85638.056641
701.390000	785.300000	88080.000000	3.927673	85795.078125
702.390000	784.300000	87830.000000	3.926342	85922.412109
703.390000	783.300000	86100.000000	3.925010	86028.134766
704.390000	782.300000	87350.000000	3.923678	86132.900391
705.390000	781.300000	86110.000000	3.922346	86224.687500
706.390000	780.300000	86670.000000	3.921014	86274.033203
707.390000	779.300000	86680.000000	3.919682	86253.496094
708.390000	778.300000	87070.000000	3.918351	86157.646484
709.390000	777.300000	85820.000000	3.917019	85976.972656
710.390000	776.300000	86400.000000	3.915687	85741.181641
711.390000	775.300000	85600.000000	3.914355	85522.773438
712.390000	774.300000	83570.000000	3.913023	85401.357422
713.390000	773.300000	84080.000000	3.911692	85383.105469
714.390000	772.300000	85780.000000	3.910360	85481.220703
715.390000	771.300000	86050.000000	3.909028	85674.511719
716.390000	770.300000	86490.000000	3.907696	85914.394531
717.390000	769.300000	87190.000000	3.906364	86123.613281
718.390000	768.300000	87080.000000	3.905032	86294.882812
719.390000	767.300000	88380.000000	3.903701	86424.218750
720.390000	766.300000	86710.000000	3.902369	86516.816406
721.390000	765.300000	86690.000000	3.901037	86579.169922
722.390000	764.300000	88580.000000	3.899705	86658.955078
723.390000	763.300000	86410.000000	3.898373	86769.199219
724.390000	762.300000	86380.000000	3.897041	86886.455078
725.390000	761.300000	87880.000000	3.895710	87011.298828
726.390000	760.300000	86850.000000	3.894378	87134.687500
727.390000	759.300000	87180.000000	3.893046	87211.025391
728.390000	758.300000	88030.000000	3.891714	87208.193359
729.390000	757.300000	87740.000000	3.890382	87157.880859
730.390000	756.300000	86630.000000	3.889050	87050.722656
731.390000	755.300000	87040.000000	3.887719	86901.435547
732.390000	754.300000	86580.000000	3.886387	86764.121094
733.390000	753.300000	86240.000000	3.885055	86678.076172
734.390000	752.300000	88310.000000	3.883723	86631.474609
735.390000	751.300000	86920.000000	3.882391	86657.519531
736.390000	750.300000	86090.000000	3.881059	86752.119141
737.390000	749.300000	86490.000000	3.879728	86867.832031
738.390000	748.300000	87800.000000	3.878396	86986.718750
739.390000	747.300000	87080.000000	3.877064	87101.875000
740.390000	746.300000	87270.000000	3.875732	87158.037109
741.390000	745.300000	88150.000000	3.874400	87152.158203
742.390000	744.300000	86400.000000	3.873069	87112.236328
743.390000	743.300000	86780.000000	3.871737	87019.794922
744.390000	742.300000	87730.000000	3.870405	86890.996094
745.390000	741.300000	86820.000000	3.869073	86769.443359
746.390000	740.300000	86310.000000	3.867741	86678.242188
747.390000	739.300000	85930.000000	3.866409	86609.199219
748.390000	738.300000	86680.000000	3.865078	86602.285156
749.390000	737.300000	87620.000000	3.863746	86636.279297
750.390000	736.300000	87590.000000	3.862414	86709.755859
751.390000	735.300000	86020.000000	3.861082	86772.958984
752.390000	734.300000	87970.000000	3.859750	86837.275391
753.390000	733.300000	88480.000000	3.858418	86881.718750
754.390000	732.300000	86810.000000	3.857087	86921.962891
755.390000	731.300000	86930.000000	3.855755	86943.115234
756.390000	730.300000	87100.000000	3.854423	87000.156250
757.390000	729.300000	86300.000000	3.853091	87066.074219
758.390000	728.300000	87590.000000	3.851759	87122.119141
759.390000	727.300000	87610.000000	3.850427	87178.515625
760.390000	726.300000	88680.000000	3.849969	87230.351562
761.390000	725.300000	87690.000000	3.850455	87236.523438
762.390000	724.300000	87790.000000	3.850942	87234.335938
763.390000	723.300000	86650.000000	3.851429	87264.804688
764.390000	722.300000	86030.000000	3.851916	87299.785156
765.390000	721.300000	88480.000000	3.852402	87352.187500
766.390000	720.300000	88720.000000	3.852889	87442.314453
767.390000	719.300000	88820.000000	3.853376	87527.148438
768.390000	718.300000	88320.000000	3.853863	87575.410156
769.390000	717.300000	89500.000000	3.854349	87586.298828
770.390000	716.300000	88450.000000	3.854836	87548.164062
771.390000	715.300000	87170.000000	3.855323	87447.822266
772.390000	714.300000	87370.000000	3.855810	87300.166016
773.390000	713.300000	88980.000000	3.856296	87114.873047
774.390000	712.300000	87200.000000	3.856783	86921.943359
775.390000	711.300000	86610.000000	3.857270	86744.951172
776.390000	710.300000	86220.000000	3.857757	86602.558594
777.390000	709.300000	86350.000000	3.858243	86535.966797
778.390000	708.300000	85220.000000	3.858730	86541.289062
779.390000	707.300000	87250.000000	3.859217	86600.351562
780.390000	706.300000	86710.000000	3.859704	86683.330078
781.390000	705.300000	87270.000000	3.860190	86782.822266
782.390000	704.300000	88170.000000	3.860677	86832.158203
783.390000	703.300000	87460.000000	3.861164	86830.703125
784.390000	702.300000	86860.000000	3.861651	86783.955078
785.390000	701.300000	88650.000000	3.862138	86710.527344
786.390000	700.300000	88610.000000	3.862624	86592.246094
787.390000	699.300000	87120.000000	3.863111	86487.587891
788.390000	698.300000	85610.000000	3.863598	86409.335938
789.390000	697.300000	85950.000000	3.864085	86358.339844
790.390000	696.300000	86600.000000	3.864571	86326.279297
791.390000	695.300000	86520.000000	3.865058	86342.070312
792.390000	694.300000	85710.000000	3.865545	86365.625000
793.390000	693.300000	86980.000000	3.866032	86382.158203
794.390000	692.300000	86120.000000	3.866518	86370.800781
795.390000	691.300000	87180.000000	3.867005	86339.443359
796.390000	690.300000	86010.000000	3.867492	86269.199219
797.390000	689.300000	85960.000000	3.867979	86163.759766
798.390000	688.300000	86560.000000	3.868465	86034.082031
799.390000	687.300000	85520.000000	3.868952	85902.880859
800.390000	686.300000	85610.000000	3.869439	85761.923828
801.390000	685.300000	86050.000000	3.869926	85613.525391
802.390000	684.300000	85510.000000	3.870412	85486.806641
803.390000	683.300000	84810.000000	3.870899	85382.880859
804.390000	682.300000	85520.000000	3.871386	85313.125000
805.390000	681.300000	86710.000000	3.871873	85285.439453
806.390000	680.300000	85610.000000	3.872359	85311.757812
807.390000	679.300000	84650.000000	3.872846	85368.886719
808.390000	678.300000	85370.000000	3.873333	85420.566406
809.390000	677.300000	86260.000000	3.873820	85419.443359
810.390000	676.300000	85960.000000	3.873442	85354.082031
811.390000	675.300000	85680.000000	3.872127	85211.835938
812.390000	674.300000	84870.000000	3.870813	84988.154297
813.390000	673.300000	85340.000000	3.869498	84738.076172
814.390000	672.300000	83210.000000	3.868183	84515.937500
815.390000	671.300000	83380.000000	3.866869	84326.591797
816.390000	670.300000	84830.000000	3.865554	84169.580078
817.390000	669.300000	84590.000000	3.864240	84054.296875
818.390000	668.300000	84150.000000	3.862925	83952.265625
819.390000	667.300000	83250.000000	3.861610	83827.470703
820.390000	666.300000	85440.000000	3.860296	83682.070312
821.390000	665.300000	85190.000000	3.858981	83511.923828
822.390000	664.300000	83750.000000	3.857667	83321.044922
823.390000	663.300000	85200.000000	3.856352	83104.521484
824.390000	662.300000	84940.000000	3.855037	82873.642578
825.390000	661.300000	84200.000000	3.853723	82627.080078
826.390000	660.300000	84010.000000	3.852408	82381.132812
827.390000	659.300000	83370.000000	3.851093	82124.687500
828.390000	658.300000	84140.000000	3.849779	81863.886719
829.390000	657.300000	83070.000000	3.848464	81595.332031
830.390000	656.300000	84050.000000	3.847150	81310.522461
831.390000	655.300000	83820.000000	3.845835	80983.686523
832.390000	654.300000	83530.000000	3.844520	80604.169922
833.390000	653.300000	83180.000000	3.843206	80173.725586
834.390000	652.300000	81090.000000	3.841891	79681.015625
835.390000	651.300000	79670.000000	3.840577	79152.993164
836.390000	650.300000	78370.000000	3.839262	78622.343750
837.390000	649.300000	77660.000000	3.837947	78142.875977
838.390000	648.300000	77060.000000	3.836633	77722.866211
839.390000	647.300000	77560.000000	3.835318	77417.714844
840.390000	646.300000	75950.000000	3.834003	77205.644531
841.390000	645.300000	77790.000000	3.832689	77088.320312
842.390000	644.300000	78290.000000	3.831374	77014.360352
843.390000	643.300000	77850.000000	3.830060	76979.921875
844.390000	642.300000	76580.000000	3.828745	76921.640625
845.390000	641.300000	77200.000000	3.827430	76845.761719
846.390000	640.300000	76590.000000	3.826116	76728.559570
847.390000	639.300000	76900.000000	3.824801	76586.518555
848.390000	638.300000	76740.000000	3.823487	76411.240234
849.390000	637.300000	76060.000000	3.822172	76236.079102
850.390000	636.300000	75500.000000	3.820857	76063.437500
851.390000	635.300000	75550.000000	3.819543	75883.759766
852.390000	634.300000	76600.000000	3.818228	75690.131836
853.390000	633.300000	75790.000000	3.816914	75496.474609
854.390000	632.300000	74950.000000	3.815599	75292.709961
855.390000	631.300000	75020.000000	3.814284	75077.236328
856.390000	630.300000	74970.000000	3.812970	74869.653320
857.390000	629.300000	74170.000000	3.811655	74670.844727
858.390000	628.300000	75670.000000	3.810340	74456.977539
859.390000	627.300000	74990.000000	3.809026	74208.964844
860.390000	626.300000	74500.000000	3.807711	73917.211914
861.390000	625.300000	74650.000000	3.806397	73589.311523
862.390000	624.300000	72060.000000	3.805082	73243.906250
863.390000	623.300000	71890.000000	3.803767	72893.154297
864.390000	622.300000	73200.000000	3.802453	72582.768555
865.390000	621.300000	73580.000000	3.801138	72324.677734
866.390000	620.300000	73390.000000	3.799824	72118.159180
867.390000	619.300000	71220.000000	3.798509	71953.481445
868.390000	618.300000	71380.000000	3.797194	71858.798828
869.390000	617.300000	71100.000000	3.795880	71804.882812
870.390000	616.300000	71900.000000	3.795230	71792.358398
871.390000	615.300000	72680.000000	3.795302	71808.520508
872.390000	614.300000	71560.000000	3.795374	71849.121094
873.390000	613.300000	71390.000000	3.795445	71879.916992
874.390000	612.300000	72210.000000	3.795517	71894.638672
875.390000	611.300000	71880.000000	3.795588	71876.479492
876.390000	610.300000	72600.000000	3.795660	71833.120117
877.390000	609.300000	71490.000000	3.795732	71761.679688
878.390000	608.300000	71390.000000	3.795803	71660.800781
879.390000	607.300000	72250.000000	3.795875	71549.521484
880.390000	606.300000	70710.000000	3.795946	71451.362305
881.390000	605.300000	71050.000000	3.796018	71349.199219
882.390000	604.300000	71970.000000	3.796090	71238.159180
883.390000	603.300000	71020.000000	3.796161	71125.922852
884.390000	602.300000	71050.000000	3.796233	70990.190430
885.390000	601.300000	70770.000000	3.796304	70809.291992
886.390000	600.300000	70970.000000	3.796376	70591.542969
887.390000	599.300000	70860.000000	3.796448	70345.986328
888.390000	598.300000	69670.000000	3.796519	70071.982422
889.390000	597.300000	69570.000000	3.796591	69780.791016
890.390000	596.300000	70800.000000	3.796662	69472.983398
891.390000	595.300000	69650.000000	3.796734	69154.873047
892.390000	594.300000	69200.000000	3.796805	68834.111328
893.390000	593.300000	68470.000000	3.796877	68522.416992
894.390000	592.300000	67730.000000	3.796949	68226.064453
895.390000	591.300000	67630.000000	3.797020	67965.942383
896.390000	590.300000	67160.000000	3.797092	67737.827148
897.390000	589.300000	67780.000000	3.797163	67512.495117
898.390000	588.300000	70590.000000	3.797235	67280.737305
899.390000	587.300000	71470.000000	3.797307	67038.134766
900.390000	586.300000	73920.000000	3.797378	66770.786133
901.390000	585.300000	75580.000000	3.797450	66483.696289
902.390000	584.300000	73960.000000	3.797521	66206.362305
903.390000	583.300000	72050.000000	3.797593	65923.955078
904.390000	582.300000	68680.000000	3.797665	65620.971680
905.390000	581.300000	67510.000000	3.797736	65289.052734
906.390000	580.300000	66280.000000	3.797808	64909.531250
907.390000	579.300000	67010.000000	3.797879	64468.857422
908.390000	578.300000	67180.000000	3.797951	63983.061523
909.390000	577.300000	68420.000000	3.798022	63464.243164
910.390000	576.300000	68540.000000	3.797361	62913.666992
911.390000	575.300000	67330.000000	3.795905	62341.401367
912.390000	574.300000	65200.000000	3.794449	61721.899414
913.390000	573.300000	64160.000000	3.792993	61039.277344
914.390000	572.300000	60970.000000	3.791537	60304.716797
915.390000	571.300000	59790.000000	3.790081	59548.959961
916.390000	570.300000	58210.000000	3.788625	58805.087891
917.390000	569.300000	57240.000000	3.787168	58158.232422
918.390000	568.300000	56370.000000	3.785712	57662.084961
919.390000	567.300000	56520.000000	3.784256	57314.257812
920.390000	566.300000	57720.000000	3.782800	57093.574219
921.390000	565.300000	57000.000000	3.781344	56977.314453
922.390000	564.300000	58270.000000	3.779888	56883.129883
923.390000	563.300000	60200.000000	3.778432	56756.093750
924.390000	562.300000	58650.000000	3.776976	56593.251953
925.390000	561.300000	58850.000000	3.775520	56400.551758
926.390000	560.300000	57480.000000	3.774064	56161.425781
927.390000	559.300000	56400.000000	3.772608	55906.972656
928.390000	558.300000	56810.000000	3.771152	55650.854492
929.390000	557.300000	55250.000000	3.769696	55370.595703
930.390000	556.300000	55480.000000	3.768240	55037.036133
931.390000	555.300000	55360.000000	3.766784	54649.750977
932.390000	554.300000	56670.000000	3.765328	54202.377930
933.390000	553.300000	55170.000000	3.763872	53697.856445
934.390000	552.300000	55070.000000	3.762416	53168.955078
935.390000	551.300000	53840.000000	3.760960	52639.057617
936.390000	550.300000	53780.000000	3.759504	52121.118164
937.390000	549.300000	54250.000000	3.758048	51610.327148
938.390000	548.300000	52890.000000	3.756592	51086.772461
939.390000	547.300000	51330.000000	3.755136	50515.063477
940.390000	546.300000	50460.000000	3.753679	49901.650391
941.390000	545.300000	48730.000000	3.752223	49250.898438
942.390000	544.300000	48370.000000	3.750767	48570.834961
943.390000	543.300000	48140.000000	3.749311	47896.337891
944.390000	542.300000	46940.000000	3.747855	47274.506836
945.390000	541.300000	46040.000000	3.746399	46707.519531
946.390000	540.300000	46270.000000	3.744943	46202.685547
947.390000	539.300000	45810.000000	3.743487	45786.098633
948.390000	538.300000	45190.000000	3.742031	45459.150391
949.390000	537.300000	44460.000000	3.740575	44460.000000
950.390000	536.300000	44760.000000	3.739119	44186.362305
951.390000	535.300000	44920.000000	3.737663	43912.729492
952.390000	534.300000	47410.000000	3.736207	43639.091797
953.390000	533.300000	55530.000000	3.734751	43365.454102
954.390000	532.300000	72250.000000	3.733295	43091.816406
955.390000	531.300000	81930.000000	3.731839	42818.183594
956.390000	530.300000	72610.000000	3.730383	42544.545898
957.390000	529.300000	61110.000000	3.728927	42270.908203
958.390000	528.300000	46450.000000	3.727471	41997.270508
959.390000	527.300000	42110.000000	3.726015	41723.637695
960.390000	526.300000	41450.000000	3.724559	41450.000000
961.390000	525.300000	40710.000000	3.723103	41852.719727
962.390000	524.300000	41300.000000	3.721646	41638.554688
963.390000	523.300000	42350.000000	3.720190	41474.067383
964.390000	522.300000	43060.000000	3.718734	41327.387695
965.390000	521.300000	41380.000000	3.717278	41140.805664
966.390000	520.300000	41630.000000	3.715822	40893.881836
967.390000	519.300000	41970.000000	3.714366	40603.044434
968.390000	518.300000	43370.000000	3.712910	40281.831055
969.390000	517.300000	42350.000000	3.711454	39952.800293
970.390000	516.300000	41430.000000	3.710453	39652.382812
971.390000	515.300000	41430.000000	3.709946	39377.302246
972.390000	514.300000	40530.000000	3.709439	39097.426758
973.390000	513.300000	39610.000000	3.708931	38786.445312
974.390000	512.300000	38820.000000	3.708424	38428.200684
975.390000	511.300000	38220.000000	3.707917	38005.139160
976.390000	510.300000	37880.000000	3.707409	37530.214844
977.390000	509.300000	36580.000000	3.706902	37030.456543
978.390000	508.300000	36270.000000	3.706395	36539.848633
979.390000	507.300000	35510.000000	3.705887	36064.470215
980.390000	506.300000	35930.000000	3.705380	35606.325684
981.390000	505.300000	35570.000000	3.704873	35147.028809
982.390000	504.300000	34970.000000	3.704365	34671.735840
983.390000	503.300000	35790.000000	3.703858	34150.009766
984.390000	502.300000	35820.000000	3.703351	33580.798340
985.390000	501.300000	37160.000000	3.702843	32966.994629
986.390000	500.300000	42360.000000	3.702336	32320.166016
987.390000	499.300000	49790.000000	3.701829	31660.288086
988.390000	498.300000	57950.000000	3.701321	30997.119141
989.390000	497.300000	59880.000000	3.700814	30318.205566
990.390000	496.300000	55920.000000	3.700307	29606.508789
991.390000	495.300000	47740.000000	3.699799	28840.080566
992.390000	494.300000	40400.000000	3.699292	27973.034668
993.390000	493.300000	33630.000000	3.698784	27011.906738
994.390000	492.300000	28150.000000	3.698277	25990.729980
995.390000	491.300000	24790.000000	3.697770	24968.850098
996.390000	490.300000	22970.000000	3.697262	24010.444336
997.390000	489.300000	22280.000000	3.696755	23200.107422
998.390000	488.300000	21630.000000	3.696248	22568.303223
999.390000	487.300000	21710.000000	3.695740	22116.398926
1000.390000	486.300000	21700.000000	3.695233	21805.600586
1001.390000	485.300000	21820.000000	3.694726	21598.239746
1002.390000	484.300000	21240.000000	3.694218	21438.559570
1003.390000	483.300000	21510.000000	3.693711	21285.402832
1004.390000	482.300000	21180.000000	3.693204	21114.877930
1005.390000	481.300000	20960.000000	3.692696	20920.771484
1006.390000	480.300000	20700.000000	3.692189	20686.210938
1007.390000	479.300000	20640.000000	3.691682	20402.774658
1008.390000	478.300000	20710.000000	3.691174	20087.069092
1009.390000	477.300000	21450.000000	3.690667	19747.374268
1010.390000	476.300000	23920.000000	3.689746	19398.966064
1011.390000	475.300000	27690.000000	3.688378	19059.906006
1012.390000	474.300000	29300.000000	3.687010	18744.262695
1013.390000	473.300000	26720.000000	3.685642	18428.593750
1014.390000	472.300000	24340.000000	3.684274	18087.968750
1015.390000	471.300000	20380.000000	3.682906	17692.871094
1016.390000	470.300000	18130.000000	3.681538	17238.599854
1017.390000	469.300000	16690.000000	3.680170	16741.325684
1018.390000	468.300000	15670.000000	3.678801	16244.497070
1019.390000	467.300000	14940.000000	3.677433	15796.383057
1020.390000	466.300000	14910.000000	3.676065	15440.474854
1021.390000	465.300000	14900.000000	3.674697	15187.325439
1022.390000	464.300000	15010.000000	3.673329	15013.040771
1023.390000	463.300000	15210.000000	3.671961	14889.520264
1024.390000	462.300000	14910.000000	3.670593	14794.560547
1025.390000	461.300000	14530.000000	3.669225	14713.599854
1026.390000	460.300000	14580.000000	3.667857	14640.880127
1027.390000	459.300000	14650.000000	3.666489	14599.119873
1028.390000	458.300000	13810.000000	3.665120	14592.879639
1029.390000	457.300000	14620.000000	3.663752	14615.599365
1030.390000	456.300000	14690.000000	3.662384	14644.959717
1031.390000	455.300000	15350.000000	3.661016	14665.520020
1032.390000	454.300000	14890.000000	3.659648	14661.600342
1033.390000	453.300000	14310.000000	3.658280	14625.439453
1034.390000	452.300000	14640.000000	3.656912	14558.879395
1035.390000	451.300000	14570.000000	3.655544	14480.000000
1036.390000	450.300000	14420.000000	3.654176	14411.600342
1037.390000	449.300000	13800.000000	3.652807	14343.680420
1038.390000	448.300000	14750.000000	3.651439	14287.440186
1039.390000	447.300000	14000.000000	3.650071	14242.640381
1040.390000	446.300000	14400.000000	3.648703	14208.079834
1041.390000	445.300000	14050.000000	3.647335	14169.599609
1042.390000	444.300000	14230.000000	3.645967	14148.319092
1043.390000	443.300000	13880.000000	3.644599	14138.159180
1044.390000	442.300000	14100.000000	3.643231	14139.680176
1045.390000	441.300000	14150.000000	3.641863	14145.839844
1046.390000	440.300000	14090.000000	3.640494	14153.439941
1047.390000	439.300000	14410.000000	3.639126	14149.119873
1048.390000	438.300000	14340.000000	3.637758	14133.280029
1049.390000	437.300000	14180.000000	3.636390	14111.119385
1050.390000	436.300000	13890.000000	3.635022	14095.200195
1051.390000	435.300000	13660.000000	3.633654	14099.520264
1052.390000	434.300000	13940.000000	3.632286	14123.599854
1053.390000	433.300000	14460.000000	3.630918	14167.041016
1054.390000	432.300000	14290.000000	3.629550	14223.360596
1055.390000	431.300000	14270.000000	3.628181	14274.160156
1056.390000	430.300000	14330.000000	3.626813	14305.760498
1057.390000	429.300000	14570.000000	3.625445	14323.840332
1058.390000	428.300000	14180.000000	3.624077	14331.600342
1059.390000	427.300000	14380.000000	3.622709	14327.280273
1060.390000	426.300000	14480.000000	3.622135	14330.000000
1061.390000	425.300000	13800.000000	3.622421	14343.199463
1062.390000	424.300000	14590.000000	3.622707	14368.879395
1063.390000	423.300000	14210.000000	3.622992	14398.800049
1064.390000	422.300000	14850.000000	3.623278	14439.919434
1065.390000	421.300000	14300.000000	3.623564	14475.520020
1066.390000	420.300000	14460.000000	3.623850	14507.280273
1067.390000	419.300000	14430.000000	3.624136	14523.439941
1068.390000	418.300000	14800.000000	3.624422	14529.439697
1069.390000	417.300000	14670.000000	3.624708	14519.279785
1070.390000	416.300000	14600.000000	3.624994	14505.679932
1071.390000	415.300000	14220.000000	3.625279	14491.519775
1072.390000	414.300000	14300.000000	3.625565	14492.559814
1073.390000	413.300000	14480.000000	3.625851	14511.760254
1074.390000	412.300000	14520.000000	3.626137	14548.079834
1075.390000	411.300000	14630.000000	3.626423	14587.359619
1076.390000	410.300000	14670.000000	3.626709	14624.399414
1077.390000	409.300000	14560.000000	3.626995	14636.400146
1078.390000	408.300000	15220.000000	3.627281	14612.559814
1079.390000	407.300000	14770.000000	3.627567	14555.919189
1080.390000	406.300000	14260.000000	3.627852	14485.679932
1081.390000	405.300000	14040.000000	3.628138	14407.919922
1082.390000	404.300000	14560.000000	3.628424	14352.080078
1083.390000	403.300000	14170.000000	3.628710	14336.319580
1084.390000	402.300000	14070.000000	3.628996	14369.759521
1085.390000	401.300000	13870.000000	3.629282	14434.880371
1086.390000	400.300000	14730.000000	3.629568	14520.239258
1087.390000	399.300000	15060.000000	3.629854	14599.919434
1088.390000	398.300000	15010.000000	3.630139	14659.199219
1089.390000	397.300000	14690.000000	3.630425	14683.199463
1090.390000	396.300000	14600.000000	3.630711	14684.719238
1091.390000	395.300000	14550.000000	3.630997	14673.359375
1092.390000	394.300000	14630.000000	3.631283	14664.239502
1093.390000	393.300000	14500.000000	3.631569	14659.759521
1094.390000	392.300000	14790.000000	3.631855	14669.039307
1095.390000	391.300000	14590.000000	3.632141	14678.320312
1096.390000	390.300000	15100.000000	3.632426	14691.279297
1097.390000	389.300000	14470.000000	3.632712	14704.880371
1098.390000	388.300000	14530.000000	3.632998	14724.799805
1099.390000	387.300000	14670.000000	3.633284	14750.880127
1100.390000	386.300000	14980.000000	3.632507	14797.840576
1101.390000	385.300000	14660.000000	3.630579	14854.000244
1102.390000	384.300000	15040.000000	3.628651	14917.280273
1103.390000	383.300000	14720.000000	3.626722	14979.759521
1104.390000	382.300000	15040.000000	3.624794	15029.200439
1105.390000	381.300000	15750.000000	3.622866	15058.559570
1106.390000	380.300000	15070.000000	3.620938	15075.920410
1107.390000	379.300000	14880.000000	3.619009	15084.320068
1108.390000	378.300000	14810.000000	3.617081	15088.880615
1109.390000	377.300000	14910.000000	3.615153	15098.880615
1110.390000	376.300000	15370.000000	3.613224	15110.159912
1111.390000	375.300000	15450.000000	3.611296	15125.119629
1112.390000	374.300000	15000.000000	3.609368	15141.119385
1113.390000	373.300000	15180.000000	3.607440	15160.799561
1114.390000	372.300000	14920.000000	3.605511	15187.359619
1115.390000	371.300000	15000.000000	3.603583	15223.280029
1116.390000	370.300000	15280.000000	3.601655	15255.920410
1117.390000	369.300000	15700.000000	3.599727	15285.360107
1118.390000	368.300000	15500.000000	3.597798	15299.439697
1119.390000	367.300000	15400.000000	3.595870	15298.079834
1120.390000	366.300000	15040.000000	3.593942	15294.959717
1121.390000	365.300000	14870.000000	3.592013	15302.800293
1122.390000	364.300000	15400.000000	3.590085	15314.160156
1123.390000	363.300000	15780.000000	3.588157	15345.360107
1124.390000	362.300000	14830.000000	3.586229	15389.360352
1125.390000	361.300000	15480.000000	3.584300	15416.479492
1126.390000	360.300000	15930.000000	3.582372	15415.440674
1127.390000	359.300000	15690.000000	3.580444	15402.399902
1128.390000	358.300000	15090.000000	3.578516	15369.279785
1129.390000	357.300000	15250.000000	3.576587	15320.159912
1130.390000	356.300000	15440.000000	3.574659	15287.280273
1131.390000	355.300000	14750.000000	3.572731	15287.760010
1132.390000	354.300000	15160.000000	3.570803	15311.679688
1133.390000	353.300000	15450.000000	3.568874	15358.000488
1134.390000	352.300000	15650.000000	3.566946	15426.480713
1135.390000	351.300000	15430.000000	3.565018	15497.680664
1136.390000	350.300000	15360.000000	3.563089	15552.239990
1137.390000	349.300000	15950.000000	3.561161	15595.520020
1138.390000	348.300000	15620.000000	3.559233	15625.520020
1139.390000	347.300000	15900.000000	3.557305	15652.719727
1140.390000	346.300000	15420.000000	3.555376	15686.159668
1141.390000	345.300000	15330.000000	3.553448	15736.639404
1142.390000	344.300000	15640.000000	3.551520	15788.719482
1143.390000	343.300000	16270.000000	3.549592	15849.359131
1144.390000	342.300000	15750.000000	3.547663	15895.599365
1145.390000	341.300000	16720.000000	3.545735	15925.759277
1146.390000	340.300000	15790.000000	3.543807	15943.280029
1147.390000	339.300000	15580.000000	3.541878	15969.119873
1148.390000	338.300000	15470.000000	3.539950	15998.320312
1149.390000	337.300000	16070.000000	3.538022	16045.839844
1150.390000	336.300000	16460.000000	3.536094	16103.359375
1151.390000	335.300000	16530.000000	3.534165	16161.199951
1152.390000	334.300000	16200.000000	3.532237	16213.599854
1153.390000	333.300000	15840.000000	3.530309	16266.879883
1154.390000	332.300000	16240.000000	3.528381	16314.880371
1155.390000	331.300000	16510.000000	3.526452	16367.359619
1156.390000	330.300000	16510.000000	3.524524	16430.959473
1157.390000	329.300000	16290.000000	3.522596	16497.679443
1158.390000	328.300000	16660.000000	3.520667	16550.639648
1159.390000	327.300000	17050.000000	3.518739	16605.200195
1160.390000	326.300000	16100.000000	3.516811	16650.000000
1161.390000	325.300000	16950.000000	3.514883	16681.040039
1162.390000	324.300000	16680.000000	3.512954	16702.319336
1163.390000	323.300000	16930.000000	3.511026	16734.479980
1164.390000	322.300000	16390.000000	3.509098	16755.040283
1165.390000	321.300000	17150.000000	3.507170	16780.240479
1166.390000	320.300000	16430.000000	3.505241	16811.280518
1167.390000	319.300000	16870.000000	3.503313	16841.600342
1168.390000	318.300000	17150.000000	3.501385	16860.639648
1169.390000	317.300000	16840.000000	3.499457	16889.439697
1170.390000	316.300000	16850.000000	3.497528	16918.559570
1171.390000	315.300000	16980.000000	3.495600	16948.320312
1172.390000	314.300000	17010.000000	3.493672	16992.523193
1173.390000	313.300000	16500.000000	3.491743	17055.090332
1174.390000	312.300000	17080.000000	3.489815	17117.619629
1175.390000	311.300000	17830.000000	3.487887	17176.993408
1176.390000	310.300000	17420.000000	3.485959	17236.489258
1177.390000	309.300000	17140.000000	3.484030	17282.944336
1178.390000	308.300000	18270.000000	3.482102	17297.279053
1179.390000	307.300000	17600.000000	3.480174	17279.173584
1180.390000	306.300000	17790.000000	3.478246	17226.066895
1181.390000	305.300000	17360.000000	3.476317	17119.158936
1182.390000	304.300000	17670.000000	3.474389	16970.402832
1183.390000	303.300000	17900.000000	3.472461	16804.558105
1184.390000	302.300000	17830.000000	3.470532	16627.226562
1185.390000	301.300000	16690.000000	3.468604	16433.605957
1186.390000	300.300000	16480.000000	3.466676	16228.416748
1187.390000	299.300000	16250.000000	3.464748	15979.635010
1188.390000	298.300000	16240.000000	3.462819	15668.577881
1189.390000	297.300000	15420.000000	3.460891	15291.246338
1190.390000	296.300000	15230.000000	3.460547	14875.080566
1191.390000	295.300000	14180.000000	3.461918	14453.863525
1192.390000	294.300000	13470.000000	3.463290	14081.278076
1193.390000	293.300000	13060.000000	3.464661	13787.148438
1194.390000	292.300000	13480.000000	3.466033	13480.000000
1195.390000	291.300000	12910.000000	3.467404	13332.727051
1196.390000	290.300000	13890.000000	3.468776	13185.454102
1197.390000	289.300000	15650.000000	3.470147	13038.182373
1198.390000	288.300000	17130.000000	3.471519	12890.909424
1199.390000	287.300000	17250.000000	3.472890	12743.636475
1200.390000	286.300000	24750.000000	3.474262	12596.363525
1201.390000	285.300000	52380.000000	3.475633	12449.090576
1202.390000	284.300000	67110.000000	3.477004	12301.817627
1203.390000	283.300000	26850.000000	3.478376	12154.545898
1204.390000	282.300000	12390.000000	3.479747	12007.272949
1205.390000	281.300000	11860.000000	3.481119	11860.000000
1206.390000	280.300000	11660.000000	3.482490	11896.422119
1207.390000	279.300000	11380.000000	3.483862	11725.456543
1208.390000	278.300000	11760.000000	3.485233	11592.314453
1209.390000	277.300000	11270.000000	3.486605	11498.776855
1210.390000	276.300000	11360.000000	3.487976	11442.879639
1211.390000	275.300000	11250.000000	3.489348	11410.799561
1212.390000	274.300000	11600.000000	3.490719	11399.520264
1213.390000	273.300000	11370.000000	3.492091	11399.200439
1214.390000	272.300000	11310.000000	3.493462	11403.599854
1215.390000	271.300000	11430.000000	3.494834	11415.999756
1216.390000	270.300000	11180.000000	3.496205	11434.560547
1217.390000	269.300000	11780.000000	3.497577	11450.800781
1218.390000	268.300000	11550.000000	3.498948	11465.920410
1219.390000	267.300000	11280.000000	3.500320	11487.679443
1220.390000	266.300000	11290.000000	3.501691	11503.519287
1221.390000	265.300000	11860.000000	3.503063	11518.159180
1222.390000	264.300000	11690.000000	3.504434	11542.080078
1223.390000	263.300000	11240.000000	3.505806	11577.760010
1224.390000	262.300000	11330.000000	3.507177	11611.199951
1225.390000	261.300000	11910.000000	3.508548	11647.999268
1226.390000	260.300000	11720.000000	3.509920	11682.479248
1227.390000	259.300000	11920.000000	3.511291	11703.280029
1228.390000	258.300000	11750.000000	3.512663	11699.439697
1229.390000	257.300000	11770.000000	3.514034	11679.200439
1230.390000	256.300000	11540.000000	3.515406	11649.599609
1231.390000	255.300000	11460.000000	3.516777	11609.920654
1232.390000	254.300000	11760.000000	3.518149	11565.679932
1233.390000	253.300000	11660.000000	3.519520	11533.360596
1234.390000	252.300000	11230.000000	3.520892	11519.279785
1235.390000	251.300000	11210.000000	3.522263	11511.519775
1236.390000	250.300000	11960.000000	3.523635	11522.640381
1237.390000	249.300000	11120.000000	3.525006	11547.520752
1238.390000	248.300000	11660.000000	3.526378	11573.840332
1239.390000	247.300000	11770.000000	3.527749	11588.880615
1240.390000	246.300000	11710.000000	3.528832	11598.000488
1241.390000	245.300000	11730.000000	3.529601	11588.320312
1242.390000	244.300000	11570.000000	3.530371	11571.440430
1243.390000	243.300000	11110.000000	3.531141	11550.560303
1244.390000	242.300000	11850.000000	3.531910	11535.279541
1245.390000	241.300000	11450.000000	3.532680	11528.800049
1246.390000	240.300000	11440.000000	3.533449	11536.639404
1247.390000	239.300000	11500.000000	3.534219	11551.440430
1248.390000	238.300000	11460.000000	3.534989	11574.239502
1249.390000	237.300000	11870.000000	3.535758	11603.919678
1250.390000	236.300000	11630.000000	3.536528	11641.679688
1251.390000	235.300000	11490.000000	3.537297	11693.599854
1252.390000	234.300000	11600.000000	3.538067	11757.440186
1253.390000	233.300000	11790.000000	3.538837	11829.759521
1254.390000	232.300000	11960.000000	3.539606	11898.959961
1255.390000	231.300000	12110.000000	3.540376	11955.839844
1256.390000	230.300000	12030.000000	3.541145	11979.440918
1257.390000	229.300000	12630.000000	3.541915	11970.560303
1258.390000	228.300000	11820.000000	3.542685	11932.559814
1259.390000	227.300000	11690.000000	3.543454	11882.559814
1260.390000	226.300000	11440.000000	3.544224	11826.080322
1261.390000	225.300000	11910.000000	3.544993	11779.680176
1262.390000	224.300000	11970.000000	3.545763	11751.760254
1263.390000	223.300000	11650.000000	3.546533	11752.719727
1264.390000	222.300000	11480.000000	3.547302	11774.320068
1265.390000	221.300000	11760.000000	3.548072	11819.360352
1266.390000	220.300000	11820.000000	3.548841	11889.439697
1267.390000	219.300000	11690.000000	3.549611	11965.360107
1268.390000	218.300000	12330.000000	3.550381	12014.160156
1269.390000	217.300000	12630.000000	3.551150	12029.439697
1270.390000	216.300000	12040.000000	3.551920	12004.079590
1271.390000	215.300000	12110.000000	3.552690	11932.960205
1272.390000	214.300000	11990.000000	3.553459	11840.799561
1273.390000	213.300000	11460.000000	3.554229	11774.959717
1274.390000	212.300000	11020.000000	3.554998	11752.640381
1275.390000	211.300000	11480.000000	3.555768	11780.959473
1276.390000	210.300000	11890.000000	3.556538	11857.999268
1277.390000	209.300000	12230.000000	3.557307	11964.399414
1278.390000	208.300000	12130.000000	3.558077	12060.559082
1279.390000	207.300000	12570.000000	3.558846	12129.599609
1280.390000	206.300000	12230.000000	3.559616	12170.079346
1281.390000	205.300000	12050.000000	3.560386	12185.839844
1282.390000	204.300000	12170.000000	3.561155	12185.920410
1283.390000	203.300000	11920.000000	3.561925	12185.760498
1284.390000	202.300000	12330.000000	3.562694	12191.280518
1285.390000	201.300000	12180.000000	3.563464	12190.079346
1286.390000	200.300000	12410.000000	3.564234	12175.200195
1287.390000	199.300000	12290.000000	3.565003	12142.399902
1288.390000	198.300000	11960.000000	3.565773	12087.120361
1289.390000	197.300000	12230.000000	3.566542	12009.919434
1290.390000	196.300000	12070.000000	3.567312	11934.479980
1291.390000	195.300000	11420.000000	3.568082	11872.080078
1292.390000	194.300000	11720.000000	3.568851	11828.399658
1293.390000	193.300000	11720.000000	3.569621	11813.439941
1294.390000	192.300000	11700.000000	3.570390	11828.559570
1295.390000	191.300000	11970.000000	3.571160	11858.559570
1296.390000	190.300000	12040.000000	3.571930	11898.559570
1297.390000	189.300000	11870.000000	3.572699	11942.479248
1298.390000	188.300000	11910.000000	3.573469	11979.520264
1299.390000	187.300000	11990.000000	3.574238	12005.679932
1300.390000	186.300000	12050.000000	3.574220	12014.320068
1301.390000	185.300000	12370.000000	3.573349	11996.319580
1302.390000	184.300000	12130.000000	3.572478	11953.919678
1303.390000	183.300000	11770.000000	3.571607	11894.320068
1304.390000	182.300000	11750.000000	3.570736	11822.399902
1305.390000	181.300000	11810.000000	3.569864	11760.959473
1306.390000	180.300000	11580.000000	3.568993	11730.319824
1307.390000	179.300000	11360.000000	3.568122	11734.959717
1308.390000	178.300000	11580.000000	3.567251	11773.120117
1309.390000	177.300000	11880.000000	3.566379	11845.999756
1310.390000	176.300000	11860.000000	3.565508	11932.719727
1311.390000	175.300000	12520.000000	3.564637	12017.440186
1312.390000	174.300000	12100.000000	3.563766	12097.520752
1313.390000	173.300000	11900.000000	3.562895	12171.519775
1314.390000	172.300000	12160.000000	3.562023	12232.559814
1315.390000	171.300000	12350.000000	3.561152	12284.720459
1316.390000	170.300000	12580.000000	3.560281	12330.000000
1317.390000	169.300000	12370.000000	3.559410	12359.680176
1318.390000	168.300000	12400.000000	3.558538	12364.959717
1319.390000	167.300000	12410.000000	3.557667	12350.079346
1320.390000	166.300000	12420.000000	3.556796	12322.399902
1321.390000	165.300000	12270.000000	3.555925	12281.920166
1322.390000	164.300000	12420.000000	3.555053	12239.680176
1323.390000	163.300000	11990.000000	3.554182	12213.759766
1324.390000	162.300000	11530.000000	3.553311	12194.160156
1325.390000	161.300000	12600.000000	3.552440	12168.959961
1326.390000	160.300000	12510.000000	3.551569	12142.080078
1327.390000	159.300000	12250.000000	3.550697	12105.520020
1328.390000	158.300000	12050.000000	3.549826	12046.542969
1329.390000	157.300000	11780.000000	3.548955	11984.748535
1330.390000	156.300000	11640.000000	3.548084	11927.657471
1331.390000	155.300000	11810.000000	3.547212	11865.668945
1332.390000	154.300000	12350.000000	3.546341	11804.622803
1333.390000	153.300000	13280.000000	3.545470	11746.091309
1334.390000	152.300000	13100.000000	3.544599	11666.234131
1335.390000	151.300000	11990.000000	3.543728	11566.730957
1336.390000	150.300000	11110.000000	3.542856	11455.822754
1337.390000	149.300000	11520.000000	3.541985	11334.868164
1338.390000	148.300000	11310.000000	3.541114	11214.697266
1339.390000	147.300000	11090.000000	3.540243	11122.828369
1340.390000	146.300000	10670.000000	3.539371	11062.474365
1341.390000	145.300000	10620.000000	3.538500	11037.320557
1342.390000	144.300000	10790.000000	3.537629	11036.960449
1343.390000	143.300000	11410.000000	3.536758	11039.656982
1344.390000	142.300000	11700.000000	3.535887	11033.651123
1345.390000	141.300000	13480.000000	3.535015	11015.869141
1346.390000	140.300000	16930.000000	3.534144	10982.131348
1347.390000	139.300000	19440.000000	3.533273	10943.497314
1348.390000	138.300000	17480.000000	3.532402	10915.228271
1349.390000	137.300000	13960.000000	3.531530	10872.525635
1350.390000	136.300000	11870.000000	3.530659	10800.942383
1351.390000	135.300000	11090.000000	3.529788	10696.336670
1352.390000	134.300000	10490.000000	3.528917	10559.171143
1353.390000	133.300000	10200.000000	3.528045	10391.542969
1354.390000	132.300000	9940.000000	3.527174	10234.571533
1355.390000	131.300000	9820.000000	3.526303	10110.085449
1356.390000	130.300000	9860.000000	3.527256	10025.919800
1357.390000	129.300000	9880.000000	3.530184	9973.200073
1358.390000	128.300000	10330.000000	3.533113	9951.359863
1359.390000	127.300000	9740.000000	3.536041	9933.439941
1360.390000	126.300000	10110.000000	3.538970	9907.520142
1361.390000	125.300000	9780.000000	3.541899	9869.199829
1362.390000	124.300000	9770.000000	3.544827	9824.479980
1363.390000	123.300000	9860.000000	3.547756	9767.760010
1364.390000	122.300000	10010.000000	3.550684	9721.199951
1365.390000	121.300000	9370.000000	3.553613	9695.440063
1366.390000	120.300000	9360.000000	3.556542	9692.160034
1367.390000	119.300000	9610.000000	3.559470	9718.959961
1368.390000	118.300000	9540.000000	3.562399	9776.719971
1369.390000	117.300000	10050.000000	3.565327	9841.920166
1370.390000	116.300000	10370.000000	3.568256	9905.999756
1371.390000	115.300000	9930.000000	3.571184	9971.439819
1372.390000	114.300000	9610.000000	3.574113	10019.680176
1373.390000	113.300000	10320.000000	3.577042	10053.040161
1374.390000	112.300000	9970.000000	3.579970	10078.640137
1375.390000	111.300000	10170.000000	3.582899	10087.280273
1376.390000	110.300000	10420.000000	3.585827	10063.439941
1377.390000	109.300000	10080.000000	3.588756	10014.080200
1378.390000	108.300000	9880.000000	3.591685	9931.040039
1379.390000	107.300000	10060.000000	3.594613	9812.399902
1380.390000	106.300000	9660.000000	3.597542	9657.919922
1381.390000	105.300000	9680.000000	3.600470	9470.399780
1382.390000	104.300000	9080.000000	3.603399	9238.640137
1383.390000	103.300000	9090.000000	3.606328	8953.439941
1384.390000	102.300000	9300.000000	3.609256	8610.319824
1385.390000	101.300000	8600.000000	3.612185	8225.839844
1386.390000	100.300000	7680.000000	3.615113	7828.720093
1387.390000	99.300000	6960.000000	3.618042	7456.566162
1388.390000	98.300000	6550.000000	3.620970	7148.289795
1389.390000	97.300000	6540.000000	3.623899	6937.879639
1390.390000	96.300000	6430.000000	3.626828	6826.369629
1391.390000	95.300000	6490.000000	3.629756	6779.406128
1392.390000	94.300000	7310.000000	3.632685	6762.335815
1393.390000	93.300000	9150.000000	3.635613	6750.888062
1394.390000	92.300000	12430.000000	3.638542	6697.303467
1395.390000	91.300000	16630.000000	3.641471	6587.227173
1396.390000	90.300000	17300.000000	3.644399	6443.082275
1397.390000	89.300000	20080.000000	3.647328	6274.069824
1398.390000	88.300000	22370.000000	3.650256	6061.935425
1399.390000	87.300000	18590.000000	3.653185	5831.543579
1400.390000	86.300000	10640.000000	3.656113	5586.712646
1401.390000	85.300000	6960.000000	3.659042	5309.021606
1402.390000	84.300000	5340.000000	3.661971	5000.880737
1403.390000	83.300000	4790.000000	3.664899	4697.406921
1404.390000	82.300000	4060.000000	3.667828	4403.474121
1405.390000	81.300000	3950.000000	3.670756	4132.610168
1406.390000	80.300000	3650.000000	3.673685	3910.769958
1407.390000	79.300000	3520.000000	3.676614	3743.467407
1408.390000	78.300000	3660.000000	3.679542	3618.559875
1409.390000	77.300000	3480.000000	3.682471	3535.679932
1410.390000	76.300000	3250.000000	3.685399	3483.919983
1411.390000	75.300000	3480.000000	3.688328	3445.759888
1412.390000	74.300000	3620.000000	3.691256	3418.240051
1413.390000	73.300000	3290.000000	3.694185	3397.279968
1414.390000	72.300000	3320.000000	3.697114	3374.080200
1415.390000	71.300000	3390.000000	3.700042	3349.440002
1416.390000	70.300000	3260.000000	3.702971	3326.640015
1417.390000	69.300000	3450.000000	3.705899	3303.680115
1418.390000	68.300000	3310.000000	3.708828	3286.080017
1419.390000	67.300000	3070.000000	3.711757	3276.719971
1420.390000	66.300000	3270.000000	3.714685	3279.199829
1421.390000	65.300000	3090.000000	3.717614	3293.119812
1422.390000	64.300000	3420.000000	3.720542	3314.799805
1423.390000	63.300000	3470.000000	3.723471	3334.799805
1424.390000	62.300000	3420.000000	3.726400	3352.720032
1425.390000	61.300000	3250.000000	3.729328	3359.920044
1426.390000	60.300000	3420.000000	3.732257	3352.799988
1427.390000	59.300000	3480.000000	3.735185	3332.959900
1428.390000	58.300000	3310.000000	3.738114	3305.520020
1429.390000	57.300000	3190.000000	3.741042	3269.760132
1430.390000	56.300000	3280.000000	3.743971	3232.080078
1431.390000	55.300000	3170.000000	3.746900	3197.440186
1432.390000	54.300000	3180.000000	3.749828	3169.040222
1433.390000	53.300000	3030.000000	3.752757	3150.159912
1434.390000	52.300000	3020.000000	3.755685	3142.959900
1435.390000	51.300000	3270.000000	3.758614	3148.240051
1436.390000	50.300000	3140.000000	3.761543	3166.159973
1437.390000	49.300000	3140.000000	3.764471	3196.399841
1438.390000	48.300000	3030.000000	3.767400	3228.959961
1439.390000	47.300000	3320.000000	3.770328	3255.920105
1440.390000	46.300000	3490.000000	3.773257	3270.720215
1441.390000	45.300000	3430.000000	3.776185	3266.400146
1442.390000	44.300000	3380.000000	3.779114	3236.320190
1443.390000	43.300000	3270.000000	3.782043	3191.679993
1444.390000	42.300000	2840.000000	3.784971	3146.480103
1445.390000	41.300000	2950.000000	3.787900	3104.720154
1446.390000	40.300000	3220.000000	3.790828	3075.840149
1447.390000	39.300000	3030.000000	3.793757	3069.519958
1448.390000	38.300000	2920.000000	3.796686	3081.919861
1449.390000	37.300000	2980.000000	3.799614	3102.080078
1450.390000	36.300000	3400.000000	3.802543	3135.759888
1451.390000	35.300000	3010.000000	3.805471	3178.639832
1452.390000	34.300000	3270.000000	3.808400	3226.640015
1453.390000	33.300000	3190.000000	3.811328	3278.079834
1454.390000	32.300000	3260.000000	3.814257	3335.599976
1455.390000	31.300000	3470.000000	3.817186	3387.519836
1456.390000	30.300000	3520.000000	3.820114	3424.159851
1457.390000	29.300000	3560.000000	3.823043	3437.600098
1458.390000	28.300000	3570.000000	3.825971	3420.799866
1459.390000	27.300000	3470.000000	3.828900	3367.839966
1460.390000	26.300000	3490.000000	3.830423	3279.199829
1461.390000	25.300000	3290.000000	3.830423	3165.839844
1462.390000	24.300000	2690.000000	3.830423	3029.039917
1463.390000	23.300000	3070.000000	3.830423	2875.360107
1464.390000	22.300000	2730.000000	3.830423	2707.680054
1465.390000	21.300000	2720.000000	3.830423	2529.440002
1466.390000	20.300000	2380.000000	3.830423	2337.200012
1467.390000	19.300000	2030.000000	3.830423	2142.879944
1468.390000	18.300000	1850.000000	3.830423	1953.760071
1469.390000	17.300000	1860.000000	3.830423	1783.702850
1470.390000	16.300000	1520.000000	3.830423	1645.365753
1471.390000	15.300000	1220.000000	3.830423	1548.028564
1472.390000	14.300000	1150.000000	3.830423	1486.399994
1473.390000	13.300000	1400.000000	3.830423	1454.479980
1474.390000	12.300000	1770.000000	3.830423	1440.599976
1475.390000	11.300000	5660.000000	3.830423	1436.628571
1476.390000	10.300000	13360.000000	3.830423	1439.765625
1477.390000	9.300000	13610.000000	3.830423	1454.685669
1478.390000	8.300000	4980.000000	3.830423	1472.908630
1479.390000	7.300000	1710.000000	3.830423	1484.262848
1480.390000	6.300000	1570.000000	3.830423	1467.680054
1481.390000	5.300000	1880.000000	3.830423	1398.359985
1482.390000	4.300000	1860.000000	3.830423	1256.828537
1483.390000	3.300000	1410.000000	3.830423	1055.245667
1484.390000	2.300000	620.000000	3.830423	816.308594
1485.390000	1.300000	90.000000	3.830423	573.199997
1486.390000	0.300000	50.000000	3.830423	360.880013
1487.390000	-0.700000	0.000000	3.830423	209.759998
1488.390000	-1.700000	20.000000	3.830423	115.920000
