# Supplementary material for: Influence of the magnetic field on bandgap and chemical composition of zinc thin films prepared by sparking discharge process
Source: Sci Rep. 2020 Jan 29;10:1388. doi: 10.1038/s41598-020-58183-4 (PMC6989455; doi:10.1038/s41598-020-58183-4)
Supplement: Supplementary file 5 — Related Manuscript File. [file 41598_2020_58183_MOESM5_ESM.zip › XPS_7-3-2019_Stefan/XPS_7-3-2019_E7/7_ZnN2-0.2_Quartz_Etch/Zn 2p]

Dataset Zn 2p:6(7-3-2019_E7)
Dwell Time (s)	0.139535
Number of sweeps	3
Kinetic Energy(eV)	Binding Energy(eV)	Intensity(cps)	Transmission Value	Background(cps)	Zn 2p(cps)	Zn 2p(cps)	Envelope(cps)
426.390000	1060.300000	17830.666667	0.624868	17827.523085	0.000000	0.000000	0.000000
426.490000	1060.200000	17964.444444	0.624793	17816.448812	0.000000	0.000000	0.000000
426.590000	1060.100000	17794.833333	0.624717	17804.905626	0.000000	0.000000	0.000000
426.690000	1060.000000	17608.500000	0.624642	17791.154351	0.000000	0.000000	0.000000
426.790000	1059.900000	17926.222222	0.624567	17779.526015	0.000000	0.000000	0.000000
426.890000	1059.800000	17969.222222	0.624491	17774.833388	0.000000	0.000000	0.000000
426.990000	1059.700000	17730.333333	0.624416	17778.856472	0.000000	0.000000	0.000000
427.090000	1059.600000	17742.277778	0.624340	17783.739231	0.000000	0.000000	0.000000
427.190000	1059.500000	17902.333333	0.624265	17791.591770	0.000000	0.000000	0.000000
427.290000	1059.400000	17804.388889	0.624189	17797.494005	0.000000	0.000000	0.000000
427.390000	1059.300000	17761.388889	0.624114	17795.978787	0.000000	0.000000	0.000000
427.490000	1059.200000	17864.111111	0.624039	17782.019884	0.000000	0.000000	0.000000
427.590000	1059.100000	17859.333333	0.623963	17760.286594	0.000000	0.000000	0.000000
427.690000	1059.000000	17730.333333	0.623888	17730.449978	0.000000	0.000000	0.000000
427.790000	1058.900000	17966.833333	0.623812	17698.936008	0.000000	0.000000	0.000000
427.890000	1058.800000	17491.444444	0.623737	17669.547309	0.000000	0.000000	0.000000
427.990000	1058.700000	17682.555556	0.623661	17650.062934	0.000000	0.000000	0.000000
428.090000	1058.600000	17517.722222	0.623586	17641.001953	0.000000	0.000000	0.000000
428.190000	1058.500000	17919.055556	0.623510	17642.446018	0.000000	0.000000	0.000000
428.290000	1058.400000	17658.666667	0.623435	17649.477376	0.000000	0.000000	0.000000
428.390000	1058.300000	17916.666667	0.623360	17658.484701	0.000000	0.000000	0.000000
428.490000	1058.200000	17661.055556	0.623284	17662.414469	0.000000	0.000000	0.000000
428.590000	1058.100000	17689.722222	0.623209	17655.932509	0.000000	0.000000	0.000000
428.690000	1058.000000	17804.388889	0.623133	17638.912842	0.000000	0.000000	0.000000
428.790000	1057.900000	17959.666667	0.623058	17612.183648	0.000000	0.000000	0.000000
428.890000	1057.800000	17661.055556	0.622982	17582.377360	0.000000	0.000000	0.000000
428.990000	1057.700000	17348.111111	0.622907	17553.755018	0.000000	0.000000	0.000000
429.090000	1057.600000	17493.833333	0.622832	17534.358127	0.000000	0.000000	0.000000
429.190000	1057.500000	17680.166667	0.622756	17523.746935	0.000000	0.000000	0.000000
429.290000	1057.400000	17548.777778	0.622681	17521.508518	0.000000	0.000000	0.000000
429.390000	1057.300000	17589.388889	0.622605	17520.609185	0.000000	0.000000	0.000000
429.490000	1057.200000	17572.666667	0.622530	17519.748345	0.000000	0.000000	0.000000
429.590000	1057.100000	17462.777778	0.622454	17512.944444	0.000000	0.000000	0.000000
429.690000	1057.000000	17613.277778	0.622379	17501.018663	0.000000	0.000000	0.000000
429.790000	1056.900000	17438.888889	0.622304	17486.552355	0.000000	0.000000	0.000000
429.890000	1056.800000	17395.888889	0.622228	17471.626465	0.000000	0.000000	0.000000
429.990000	1056.700000	17455.611111	0.622153	17454.540310	0.000000	0.000000	0.000000
430.090000	1056.600000	17434.111111	0.622077	17435.372043	0.000000	0.000000	0.000000
430.190000	1056.500000	17551.166667	0.622002	17413.242160	0.000000	0.000000	0.000000
430.290000	1056.400000	17376.777778	0.621926	17385.664958	0.000000	0.000000	0.000000
430.390000	1056.300000	17403.055556	0.621851	17355.471408	0.000000	0.000000	0.000000
430.490000	1056.200000	17257.333333	0.621776	17327.614258	0.000000	0.000000	0.000000
430.590000	1056.100000	17195.222222	0.621700	17303.847846	0.000000	0.000000	0.000000
430.690000	1056.000000	17271.666667	0.621625	17285.130995	0.000000	0.000000	0.000000
430.790000	1055.900000	17252.555556	0.621549	17273.201714	0.000000	0.000000	0.000000
430.890000	1055.800000	17553.555556	0.621474	17264.495334	0.000000	0.000000	0.000000
430.990000	1055.700000	17575.055556	0.621398	17251.866184	0.000000	0.000000	0.000000
431.090000	1055.600000	17364.833333	0.621323	17237.223741	0.000000	0.000000	0.000000
431.190000	1055.500000	16994.555556	0.621247	17219.594021	0.000000	0.000000	0.000000
431.290000	1055.400000	17185.666667	0.621172	17196.570638	0.000000	0.000000	0.000000
431.390000	1055.300000	17305.111111	0.621097	17170.605469	0.000000	0.000000	0.000000
431.490000	1055.200000	17233.444444	0.621021	17149.460069	0.000000	0.000000	0.000000
431.590000	1055.100000	17049.500000	0.620946	17133.151937	0.000000	0.000000	0.000000
431.690000	1055.000000	16958.722222	0.620870	17123.612712	0.000000	0.000000	0.000000
431.790000	1054.900000	17054.277778	0.620795	17121.950521	0.000000	0.000000	0.000000
431.890000	1054.800000	17116.388889	0.620719	17123.746853	0.000000	0.000000	0.000000
431.990000	1054.700000	17269.277778	0.620644	17123.384087	0.000000	0.000000	0.000000
432.090000	1054.600000	17219.111111	0.620569	17114.827013	0.000000	0.000000	0.000000
432.190000	1054.500000	17166.555556	0.620493	17094.225179	0.000000	0.000000	0.000000
432.290000	1054.400000	17099.666667	0.620418	17064.922797	0.000000	0.000000	0.000000
432.390000	1054.300000	16872.722222	0.620342	17031.774631	0.000000	0.000000	0.000000
432.490000	1054.200000	16887.055556	0.620267	16994.799344	0.000000	0.000000	0.000000
432.590000	1054.100000	17171.333333	0.620191	16960.795003	0.000000	0.000000	0.000000
432.690000	1054.000000	17140.277778	0.620116	16936.404541	0.000000	0.000000	0.000000
432.790000	1053.900000	17419.777778	0.620041	16918.378228	0.000000	0.000000	0.000000
432.890000	1053.800000	16992.166667	0.619965	16908.760851	0.000000	0.000000	0.000000
432.990000	1053.700000	16693.555556	0.619890	16911.986084	0.000000	0.000000	0.000000
433.090000	1053.600000	16908.555556	0.619814	16924.121826	0.000000	0.000000	0.000000
433.190000	1053.500000	17149.833333	0.619739	16937.589654	0.000000	0.000000	0.000000
433.290000	1053.400000	17106.833333	0.619663	16949.677572	0.000000	0.000000	0.000000
433.390000	1053.300000	17068.611111	0.619588	16953.580512	0.000000	0.000000	0.000000
433.490000	1053.200000	16944.388889	0.619513	16944.063449	0.000000	0.000000	0.000000
433.590000	1053.100000	16985.000000	0.619437	16925.200792	0.000000	0.000000	0.000000
433.690000	1053.000000	16784.333333	0.619362	16901.110107	0.000000	0.000000	0.000000
433.790000	1052.900000	16951.555556	0.619286	16878.217367	0.000000	0.000000	0.000000
433.890000	1052.800000	16762.833333	0.619211	16860.994737	0.000000	0.000000	0.000000
433.990000	1052.700000	16789.111111	0.619135	16854.314480	0.000000	0.000000	0.000000
434.090000	1052.600000	16746.111111	0.619060	16851.230387	0.000000	0.000000	0.000000
434.190000	1052.500000	17025.611111	0.618984	16849.376899	0.000000	0.000000	0.000000
434.290000	1052.400000	17164.166667	0.618909	16842.433024	0.000000	0.000000	0.000000
434.390000	1052.300000	17118.777778	0.618834	16826.787435	0.000000	0.000000	0.000000
434.490000	1052.200000	16786.722222	0.618758	16797.699680	0.000000	0.000000	0.000000
434.590000	1052.100000	16801.055556	0.618683	16759.297824	0.000000	0.000000	0.000000
434.690000	1052.000000	16755.666667	0.618607	16716.431966	0.000000	0.000000	0.000000
434.790000	1051.900000	16624.277778	0.618532	16674.965847	0.000000	0.000000	0.000000
434.890000	1051.800000	16624.277778	0.618456	16642.617866	0.000000	0.000000	0.000000
434.990000	1051.700000	16485.722222	0.618381	16625.161947	0.000000	0.000000	0.000000
435.090000	1051.600000	16824.944444	0.618306	16626.247911	0.000000	0.000000	0.000000
435.190000	1051.500000	16490.500000	0.618230	16640.680393	0.000000	0.000001	0.000001
435.290000	1051.400000	16762.833333	0.618155	16663.409831	0.000000	0.000002	0.000002
435.390000	1051.300000	16734.166667	0.618079	16684.859673	0.000000	0.000003	0.000003
435.490000	1051.200000	16851.222222	0.618004	16698.705431	0.000000	0.000005	0.000005
435.590000	1051.100000	16736.555556	0.617928	16699.666585	0.000000	0.000009	0.000009
435.690000	1051.000000	16946.777778	0.617853	16689.749430	0.000000	0.000017	0.000017
435.790000	1050.900000	16655.333333	0.617778	16672.376329	0.000000	0.000031	0.000031
435.890000	1050.800000	16576.500000	0.617702	16652.169922	0.000000	0.000054	0.000054
435.990000	1050.700000	16686.388889	0.617627	16632.935167	0.000000	0.000095	0.000095
436.090000	1050.600000	16547.833333	0.617551	16615.573730	0.000000	0.000167	0.000167
436.190000	1050.500000	16684.000000	0.617476	16601.024604	0.000000	0.000290	0.000290
436.290000	1050.400000	16552.611111	0.617400	16588.636909	0.000000	0.000500	0.000500
436.390000	1050.300000	16578.888889	0.617325	16579.862874	0.000000	0.000855	0.000855
436.490000	1050.200000	16569.333333	0.617250	16576.117405	0.000000	0.001448	0.001448
436.590000	1050.100000	16466.611111	0.617174	16579.729899	0.000000	0.002429	0.002429
436.690000	1050.000000	16595.611111	0.617099	16587.489122	0.000000	0.004041	0.004041
436.790000	1049.900000	16571.722222	0.617023	16598.023329	0.000000	0.006662	0.006662
436.890000	1049.800000	16660.111111	0.616948	16608.754666	0.000000	0.010887	0.010887
436.990000	1049.700000	16681.611111	0.616872	16615.840847	0.000000	0.017634	0.017634
437.090000	1049.600000	16669.666667	0.616797	16614.123834	0.000000	0.028316	0.028316
437.190000	1049.500000	16712.666667	0.616721	16609.258572	0.000000	0.045075	0.045075
437.290000	1049.400000	16311.333333	0.616646	16601.406033	0.000000	0.071306	0.071306
437.390000	1049.300000	16882.277778	0.616571	16590.884657	0.000000	0.112055	0.112055
437.490000	1049.200000	16934.833333	0.616495	16579.529270	0.000000	0.174573	0.174573
437.590000	1049.100000	16676.833333	0.616420	16576.113905	0.000000	0.269615	0.269615
437.690000	1049.000000	16390.166667	0.616344	16576.164062	0.000000	0.412806	0.412806
437.790000	1048.900000	16478.555556	0.616269	16582.301921	0.000000	0.626614	0.626614
437.890000	1048.800000	16564.555556	0.616193	16564.555556	0.000000	0.943029	0.943029
437.990000	1048.700000	16667.277778	0.616118	16554.177653	0.000000	1.407143	1.407143
438.090000	1048.600000	16717.444444	0.616043	16543.798584	0.000000	2.081886	2.081886
438.190000	1048.500000	16724.611111	0.615967	16533.420681	0.000000	3.054212	3.054212
438.290000	1048.400000	16514.388889	0.615892	16523.042779	0.000000	4.443058	4.443058
438.390000	1048.300000	16970.666667	0.615816	16512.664876	0.000000	6.410330	6.410330
438.490000	1048.200000	16846.444444	0.615741	16502.285807	0.000000	9.184616	9.184616
438.590000	1048.100000	16703.111111	0.615665	16491.907905	0.000000	13.064179	13.064179
438.690000	1048.000000	16738.944444	0.615590	16481.530002	0.000000	18.425488	18.425488
438.790000	1047.900000	16598.000000	0.615515	16471.152100	0.000000	25.768160	25.768160
438.890000	1047.800000	16731.777778	0.615439	16460.773031	0.000000	35.734338	35.734338
438.990000	1047.700000	16860.777778	0.615364	16450.395128	0.000000	49.139986	49.139986
439.090000	1047.600000	16746.111111	0.615288	16440.017225	0.000000	67.009849	67.009849
439.190000	1047.500000	16808.222222	0.615213	16429.638156	0.000000	90.615313	90.615313
439.290000	1047.400000	16989.777778	0.615137	16419.260254	0.000000	121.514100	121.514100
439.390000	1047.300000	17133.111111	0.615062	16408.882351	0.000000	161.589619	161.589619
439.490000	1047.200000	17121.166667	0.614986	16398.504449	0.000000	213.087660	213.087660
439.590000	1047.100000	16994.555556	0.614911	16388.125380	0.000000	278.690065	278.690065
439.690000	1047.000000	17152.222222	0.614836	16377.747477	0.000000	361.655528	361.655528
439.790000	1046.900000	17515.333333	0.614760	16367.369575	0.000000	465.533957	465.533957
439.890000	1046.800000	17403.055556	0.614685	16356.991672	0.000000	594.049443	594.049443
439.990000	1046.700000	17238.222222	0.614609	16346.612603	0.000000	751.410172	751.410172
440.090000	1046.600000	17551.166667	0.614534	16336.234701	0.000000	942.052370	942.052370
440.190000	1046.500000	17899.944444	0.614458	16325.856798	0.000000	1170.490963	1170.490963
440.290000	1046.400000	18470.888889	0.614383	16315.477729	0.000000	1441.112386	1441.112386
440.390000	1046.300000	18060.000000	0.614308	16305.099826	0.000000	1757.904219	1757.904219
440.490000	1046.200000	18599.888889	0.614232	16294.721924	0.000000	2124.121148	2124.121148
440.590000	1046.100000	19271.166667	0.614157	16284.344021	0.000000	2541.888590	2541.888590
440.690000	1046.000000	19696.388889	0.614081	16273.964952	0.000000	3011.758714	3011.758714
440.790000	1045.900000	19868.388889	0.614006	16263.587050	0.000000	3532.395352	3532.395352
440.890000	1045.800000	20186.111111	0.613930	16253.209147	0.000000	4099.983046	4099.983046
440.990000	1045.700000	20895.611111	0.613855	16242.831245	0.000000	4707.146044	4707.146044
441.090000	1045.600000	21442.666667	0.613780	16232.452176	0.000000	5343.060276	5343.060276
441.190000	1045.500000	21844.000000	0.613704	16222.074273	0.000000	5993.974175	5993.974175
441.290000	1045.400000	22582.166667	0.613629	16211.696370	0.000000	6642.976264	6642.976264
441.390000	1045.300000	23217.611111	0.613553	16201.317301	0.000000	7270.483602	7270.483602
441.490000	1045.200000	23697.777778	0.613478	16190.939399	0.000000	7855.077257	7855.077257
441.590000	1045.100000	24180.333333	0.613402	16180.561496	0.000000	8374.664673	8374.664673
441.690000	1045.000000	24799.055556	0.613327	16170.183594	0.000000	8807.909736	8807.909736
441.790000	1044.900000	25126.333333	0.613252	16159.804525	0.000000	9135.798733	9135.798733
441.890000	1044.800000	25434.500000	0.613176	16149.426622	0.000000	9343.181817	9343.181817
441.990000	1044.700000	25178.888889	0.613101	16139.048720	0.000000	9419.410468	9419.410468
442.090000	1044.600000	25575.444444	0.613025	16128.670817	0.000000	9359.853882	9359.853882
442.190000	1044.500000	25852.555556	0.612950	16118.291748	0.000000	9168.130968	9168.130968
442.290000	1044.400000	25238.611111	0.612874	16107.913845	0.000000	8854.364176	8854.364176
442.390000	1044.300000	24660.500000	0.612799	16097.535943	0.000000	8433.128879	8433.128879
442.490000	1044.200000	24170.777778	0.612723	16087.158040	0.000000	7923.042196	7923.042196
442.590000	1044.100000	23071.888889	0.612648	16076.778971	0.000000	7345.243110	7345.243110
442.690000	1044.000000	22935.722222	0.612573	16066.401069	0.000000	6721.813680	6721.813680
442.790000	1043.900000	22254.888889	0.612497	16056.023166	0.000000	6074.327393	6074.327393
442.890000	1043.800000	21550.166667	0.612422	16045.644097	0.000000	5422.647135	5422.647135
442.990000	1043.700000	21081.944444	0.612346	16035.266195	0.000000	4784.050361	4784.050361
443.090000	1043.600000	20296.000000	0.612271	16024.888292	0.000000	4172.694851	4172.694851
443.190000	1043.500000	19510.055556	0.612195	16014.510390	0.000000	3599.726908	3599.726908
443.290000	1043.400000	18929.555556	0.612120	16004.131321	0.000000	3073.025024	3073.025024
443.390000	1043.300000	18939.111111	0.612045	15993.753418	0.000000	2596.790460	2596.790460
443.490000	1043.200000	18525.833333	0.611969	15983.375515	0.000000	2172.599670	2172.599670
443.590000	1043.100000	18212.888889	0.611894	15972.997613	0.000000	1800.126197	1800.126197
443.690000	1043.000000	17727.944444	0.611818	15962.618544	0.000000	1477.412299	1477.412299
443.790000	1042.900000	17706.444444	0.611743	15952.240641	0.000000	1201.319499	1201.319499
443.890000	1042.800000	17524.888889	0.611667	15941.862739	0.000000	967.929691	967.929691
443.990000	1042.700000	17687.333333	0.611592	15931.483670	0.000000	772.889030	772.889030
444.090000	1042.600000	17314.666667	0.611517	15921.105767	0.000000	611.685542	611.685542
444.190000	1042.500000	17183.277778	0.611441	15910.727865	0.000000	479.863499	479.863499
444.290000	1042.400000	17211.944444	0.611366	15900.349962	0.000000	373.179941	373.179941
444.390000	1042.300000	16992.166667	0.611290	15889.970893	0.000000	287.832077	287.832077
444.490000	1042.200000	16910.944444	0.611215	15879.592990	0.000000	220.293403	220.293403
444.590000	1042.100000	17099.666667	0.611139	15869.215088	0.000000	167.223298	167.223298
444.690000	1042.000000	16820.166667	0.611064	15858.837185	0.000000	125.877733	125.877733
444.790000	1041.900000	16719.833333	0.610989	15848.458116	0.000000	93.964126	93.964126
444.890000	1041.800000	16865.555556	0.610913	15838.080214	0.000000	69.556363	69.556363
444.990000	1041.700000	16791.500000	0.610838	15827.702311	0.000000	51.058855	51.058855
445.090000	1041.600000	16798.666667	0.610762	15817.323242	0.000000	37.167187	37.167187
445.190000	1041.500000	17013.666667	0.610687	15806.945340	0.000000	26.828458	26.828458
445.290000	1041.400000	16758.055556	0.610611	15796.567437	0.000000	19.203051	19.203051
445.390000	1041.300000	16982.611111	0.610536	15786.189535	0.000000	13.629283	13.629283
445.490000	1041.200000	16796.277778	0.610460	15775.810465	0.000000	9.591630	9.591630
445.590000	1041.100000	16774.777778	0.610385	15765.432563	0.000000	6.699117	6.699117
445.690000	1041.000000	16492.888889	0.610310	15755.054660	0.000000	4.647707	4.647707
445.790000	1040.900000	16901.388889	0.610234	15744.676758	0.000000	3.198085	3.198085
445.890000	1040.800000	17102.055556	0.610159	15734.297689	0.000000	2.182143	2.182143
445.990000	1040.700000	16829.722222	0.610083	15723.919786	0.000000	1.476390	1.476390
446.090000	1040.600000	16598.000000	0.610008	15713.541884	0.000000	0.990436	0.990436
446.190000	1040.500000	16717.444444	0.609932	15703.162815	0.000000	0.658781	0.658781
446.290000	1040.400000	16605.166667	0.609857	15692.784912	0.000000	0.434437	0.434437
446.390000	1040.300000	16762.833333	0.609782	15682.407010	0.000000	0.284032	0.284032
446.490000	1040.200000	16593.222222	0.609706	15672.029107	0.000000	0.184096	0.184096
446.590000	1040.100000	16729.388889	0.609631	15661.650038	0.000000	0.118288	0.118288
446.690000	1040.000000	16476.166667	0.609555	15651.272135	0.000000	0.075348	0.075348
446.790000	1039.900000	16533.500000	0.609480	15640.894233	0.000000	0.047654	0.047654
446.890000	1039.800000	16614.722222	0.609404	15630.516330	0.000000	0.029967	0.029967
446.990000	1039.700000	16488.111111	0.609329	15620.137261	0.000000	0.018681	0.018681
447.090000	1039.600000	16380.611111	0.609254	15609.759359	0.000000	0.011545	0.011545
447.190000	1039.500000	16435.555556	0.609178	15599.381456	0.000000	0.007072	0.007072
447.290000	1039.400000	16184.722222	0.609103	15589.002387	0.000000	0.004294	0.004294
447.390000	1039.300000	16545.444444	0.609027	15578.624485	0.000000	0.002584	0.002584
447.490000	1039.200000	16306.555556	0.608952	15568.246582	0.000000	0.001541	0.001541
447.590000	1039.100000	16270.722222	0.608876	15557.868679	0.000000	0.000911	0.000911
447.690000	1039.000000	16531.111111	0.608801	15547.489610	0.000000	0.000534	0.000534
447.790000	1038.900000	16344.777778	0.608726	15537.111708	0.000000	0.000310	0.000310
447.890000	1038.800000	16117.833333	0.608650	15526.733805	0.000000	0.000178	0.000178
447.990000	1038.700000	16148.888889	0.608575	15516.355903	0.000000	0.000102	0.000102
448.090000	1038.600000	16590.833333	0.608499	15505.976834	0.000000	0.000058	0.000058
448.190000	1038.500000	16222.944444	0.608424	15495.598931	0.000000	0.000033	0.000033
448.290000	1038.400000	16184.722222	0.608348	15485.221029	0.000000	0.000018	0.000018
448.390000	1038.300000	15991.222222	0.608273	15474.841960	0.000000	0.000010	0.000010
448.490000	1038.200000	16232.500000	0.608197	15464.464057	0.000000	0.000006	0.000006
448.590000	1038.100000	16268.333333	0.608122	15454.086155	0.000000	0.000003	0.000003
448.690000	1038.000000	16148.888889	0.608047	15443.708252	0.000000	0.000002	0.000002
448.790000	1037.900000	16153.666667	0.607971	15433.329183	0.000000	0.000001	0.000001
448.890000	1037.800000	15974.500000	0.607896	15422.951280	0.000000	0.000000	0.000000
448.990000	1037.700000	16254.000000	0.607820	15412.573378	0.000000	0.000000	0.000000
449.090000	1037.600000	16332.833333	0.607745	15402.195475	0.000000	0.000000	0.000000
449.190000	1037.500000	15785.777778	0.607669	15391.816406	0.000000	0.000000	0.000000
449.290000	1037.400000	15824.000000	0.607594	15381.438504	0.000000	0.000000	0.000000
449.390000	1037.300000	15671.111111	0.607519	15371.060601	0.000000	0.000000	0.000000
449.490000	1037.200000	15883.722222	0.607443	15360.682699	0.000000	0.000000	0.000000
449.590000	1037.100000	15496.722222	0.607368	15350.303630	0.000000	0.000000	0.000000
449.690000	1037.000000	15706.944444	0.607292	15339.925727	0.000000	0.000000	0.000000
449.790000	1036.900000	15733.222222	0.607217	15329.547824	0.000000	0.000000	0.000000
449.890000	1036.800000	16012.722222	0.607141	15319.168755	0.000000	0.000000	0.000000
449.990000	1036.700000	15867.000000	0.607066	15308.790853	0.000000	0.000000	0.000000
450.090000	1036.600000	15604.222222	0.606991	15298.412950	0.000000	0.000000	0.000000
450.190000	1036.500000	15754.722222	0.606915	15288.035048	0.000000	0.000000	0.000000
450.290000	1036.400000	16027.055556	0.606840	15277.655979	0.000000	0.000000	0.000000
450.390000	1036.300000	15637.666667	0.606764	15267.278076	0.000000	0.000000	0.000000
450.490000	1036.200000	15604.222222	0.606689	15256.900174	0.000000	0.000000	0.000000
450.590000	1036.100000	15783.388889	0.606613	15246.522271	0.000000	0.000000	0.000000
450.690000	1036.000000	15795.333333	0.606538	15236.143202	0.000000	0.000000	0.000000
450.790000	1035.900000	15847.888889	0.606462	15225.765299	0.000000	0.000000	0.000000
450.890000	1035.800000	15551.666667	0.606387	15215.387397	0.000000	0.000000	0.000000
450.990000	1035.700000	15398.777778	0.606312	15205.008328	0.000000	0.000000	0.000000
451.090000	1035.600000	15339.055556	0.606236	15194.630425	0.000000	0.000000	0.000000
451.190000	1035.500000	15319.944444	0.606161	15184.252523	0.000000	0.000000	0.000000
451.290000	1035.400000	15346.222222	0.606085	15173.874620	0.000000	0.000000	0.000000
451.390000	1035.300000	15417.888889	0.606010	15163.495551	0.000000	0.000000	0.000000
451.490000	1035.200000	15417.888889	0.605934	15153.117649	0.000000	0.000000	0.000000
451.590000	1035.100000	15107.333333	0.605859	15142.739746	0.000000	0.000000	0.000000
451.690000	1035.000000	15248.277778	0.605784	15132.361844	0.000000	0.000000	0.000000
451.790000	1034.900000	15503.888889	0.605708	15121.982775	0.000000	0.000000	0.000000
451.890000	1034.800000	15207.666667	0.605633	15111.604872	0.000000	0.000000	0.000000
451.990000	1034.700000	15114.500000	0.605557	15101.226969	0.000000	0.000000	0.000000
452.090000	1034.600000	15167.055556	0.605482	15090.847900	0.000000	0.000000	0.000000
452.190000	1034.500000	15186.166667	0.605406	15080.469998	0.000000	0.000000	0.000000
452.290000	1034.400000	15100.166667	0.605331	15070.092095	0.000000	0.000000	0.000000
452.390000	1034.300000	15265.000000	0.605256	15059.714193	0.000000	0.000000	0.000000
452.490000	1034.200000	15219.611111	0.605180	15049.335124	0.000000	0.000000	0.000000
452.590000	1034.100000	15066.722222	0.605105	15038.957221	0.000000	0.000000	0.000000
452.690000	1034.000000	14973.555556	0.605029	15028.579319	0.000000	0.000000	0.000000
452.790000	1033.900000	14691.666667	0.604954	15018.201416	0.000000	0.000000	0.000000
452.890000	1033.800000	15002.222222	0.604878	15007.822347	0.000000	0.000000	0.000000
452.990000	1033.700000	14866.055556	0.604803	14997.444444	0.000000	0.000000	0.000000
453.090000	1033.600000	14832.611111	0.604728	14987.066542	0.000000	0.000000	0.000000
453.190000	1033.500000	15133.611111	0.604652	14976.687473	0.000000	0.000000	0.000000
453.290000	1033.400000	15188.555556	0.604577	14966.309570	0.000000	0.000000	0.000000
453.390000	1033.300000	14983.111111	0.604501	14955.931668	0.000000	0.000000	0.000000
453.490000	1033.200000	15107.333333	0.604426	14945.553765	0.000000	0.000000	0.000000
453.590000	1033.100000	14818.277778	0.604350	14935.174696	0.000000	0.000000	0.000000
453.690000	1033.000000	14758.555556	0.604275	14924.796794	0.000000	0.000000	0.000000
453.790000	1032.900000	14739.444444	0.604199	14914.418891	0.000000	0.000000	0.000000
453.890000	1032.800000	14975.944444	0.604124	14904.040988	0.000000	0.000000	0.000000
453.990000	1032.700000	14746.611111	0.604049	14893.661919	0.000000	0.000000	0.000000
454.090000	1032.600000	14799.166667	0.603973	14883.284017	0.000000	0.000000	0.000000
454.190000	1032.500000	14682.111111	0.603898	14872.906114	0.000000	0.000000	0.000000
454.290000	1032.400000	14713.166667	0.603822	14862.527045	0.000000	0.000000	0.000000
454.390000	1032.300000	14584.166667	0.603747	14852.149143	0.000000	0.000000	0.000000
454.490000	1032.200000	14352.444444	0.603671	14841.771240	0.000000	0.000000	0.000000
454.590000	1032.100000	14307.055556	0.603596	14831.393338	0.000000	0.000000	0.000000
454.690000	1032.000000	14395.444444	0.603521	14821.014269	0.000000	0.000000	0.000000
454.790000	1031.900000	14491.000000	0.603445	14810.636366	0.000000	0.000000	0.000000
454.890000	1031.800000	14438.444444	0.603370	14800.258464	0.000000	0.000000	0.000000
454.990000	1031.700000	14409.777778	0.603294	14789.880561	0.000000	0.000000	0.000000
455.090000	1031.600000	14450.388889	0.603219	14779.501492	0.000000	0.000000	0.000000
455.190000	1031.500000	14574.611111	0.603143	14769.123589	0.000000	0.000000	0.000000
455.290000	1031.400000	14285.555556	0.603068	14758.745687	0.000000	0.000000	0.000000
455.390000	1031.300000	14577.000000	0.602993	14748.366618	0.000000	0.000000	0.000000
455.490000	1031.200000	14340.500000	0.602917	14737.988715	0.000000	0.000000	0.000000
455.590000	1031.100000	14479.055556	0.602842	14727.610813	0.000000	0.000000	0.000000
455.690000	1031.000000	14479.055556	0.602766	14717.232910	0.000000	0.000000	0.000000
455.790000	1030.900000	14144.611111	0.602691	14706.853841	0.000000	0.000000	0.000000
455.890000	1030.800000	14302.277778	0.602615	14696.475939	0.000000	0.000000	0.000000
455.990000	1030.700000	14526.833333	0.602540	14686.098036	0.000000	0.000000	0.000000
456.090000	1030.600000	14113.555556	0.602465	14675.720133	0.000000	0.000000	0.000000
456.190000	1030.500000	14309.444444	0.602389	14665.341064	0.000000	0.000000	0.000000
456.290000	1030.400000	14261.666667	0.602314	14654.963162	0.000000	0.000000	0.000000
456.390000	1030.300000	14278.388889	0.602238	14644.585259	0.000000	0.000000	0.000000
456.490000	1030.200000	14397.833333	0.602163	14634.207357	0.000000	0.000000	0.000000
456.590000	1030.100000	14218.666667	0.602087	14623.828288	0.000000	0.000000	0.000000
456.690000	1030.000000	14010.833333	0.602012	14613.450385	0.000000	0.000000	0.000000
456.790000	1029.900000	14166.111111	0.601936	14603.072483	0.000000	0.000000	0.000000
456.890000	1029.800000	14039.500000	0.601861	14592.693414	0.000000	0.000000	0.000000
456.990000	1029.700000	14192.388889	0.601786	14582.315511	0.000000	0.000000	0.000000
457.090000	1029.600000	14213.888889	0.601710	14571.937609	0.000000	0.000000	0.000000
457.190000	1029.500000	13972.611111	0.601635	14561.559706	0.000000	0.000000	0.000000
457.290000	1029.400000	13824.500000	0.601559	14551.180637	0.000000	0.000000	0.000000
457.390000	1029.300000	14010.833333	0.601484	14540.802734	0.000000	0.000000	0.000000
457.490000	1029.200000	14201.944444	0.601408	14530.424832	0.000000	0.000000	0.000000
457.590000	1029.100000	14154.166667	0.601333	14520.046929	0.000000	0.000000	0.000000
457.690000	1029.000000	13896.166667	0.601258	14509.667860	0.000000	0.000000	0.000000
457.790000	1028.900000	14111.166667	0.601182	14499.289958	0.000000	0.000000	0.000000
457.890000	1028.800000	13853.166667	0.601107	14488.912055	0.000000	0.000000	0.000000
457.990000	1028.700000	13915.277778	0.601031	14478.532986	0.000000	0.000000	0.000000
458.090000	1028.600000	13709.833333	0.600956	14468.155084	0.000000	0.000000	0.000000
458.190000	1028.500000	13850.777778	0.600880	14457.777181	0.000000	0.000000	0.000000
458.290000	1028.400000	13877.055556	0.600805	14447.399278	0.000000	0.000000	0.000000
458.390000	1028.300000	13731.333333	0.600730	14437.020209	0.000000	0.000000	0.000000
458.490000	1028.200000	13800.611111	0.600654	14426.642307	0.000000	0.000000	0.000000
458.590000	1028.100000	13456.611111	0.600579	14416.264404	0.000000	0.000000	0.000000
458.690000	1028.000000	13860.333333	0.600503	14405.886502	0.000000	0.000000	0.000000
458.790000	1027.900000	14013.222222	0.600428	14395.507433	0.000000	0.000000	0.000000
458.890000	1027.800000	13965.444444	0.600352	14385.129530	0.000001	0.000000	0.000001
458.990000	1027.700000	13795.833333	0.600277	14374.751628	0.000002	0.000000	0.000002
459.090000	1027.600000	13590.388889	0.600202	14364.372559	0.000004	0.000000	0.000004
459.190000	1027.500000	13745.666667	0.600126	14353.994656	0.000008	0.000000	0.000008
459.290000	1027.400000	13631.000000	0.600051	14343.616753	0.000015	0.000000	0.000015
459.390000	1027.300000	13731.333333	0.599975	14333.238851	0.000030	0.000000	0.000030
459.490000	1027.200000	13750.444444	0.599900	14322.859782	0.000057	0.000000	0.000057
459.590000	1027.100000	13447.055556	0.599824	14312.481879	0.000108	0.000000	0.000108
459.690000	1027.000000	13642.944444	0.599749	14302.103977	0.000204	0.000000	0.000204
459.790000	1026.900000	13700.277778	0.599673	14291.726074	0.000380	0.000000	0.000380
459.890000	1026.800000	13769.555556	0.599598	14281.347005	0.000699	0.000000	0.000699
459.990000	1026.700000	13638.166667	0.599552	14270.969103	0.001272	0.000000	0.001272
460.090000	1026.600000	13509.166667	0.599514	14260.591200	0.002287	0.000000	0.002287
460.190000	1026.500000	13430.333333	0.599476	14250.212131	0.004068	0.000000	0.004068
460.290000	1026.400000	13623.833333	0.599438	14239.834229	0.007154	0.000000	0.007154
460.390000	1026.300000	13743.277778	0.599399	14229.456326	0.012477	0.000000	0.012477
460.490000	1026.200000	13559.333333	0.599361	14219.078423	0.021600	0.000000	0.021600
460.590000	1026.100000	13473.333333	0.599323	14208.699354	0.037011	0.000000	0.037011
460.690000	1026.000000	13447.055556	0.599285	14198.321452	0.062692	0.000000	0.062692
460.790000	1025.900000	13631.000000	0.599247	14187.943549	0.104998	0.000000	0.104998
460.890000	1025.800000	13626.222222	0.599208	14177.565647	0.173908	0.000000	0.173908
460.990000	1025.700000	13683.555556	0.599170	14167.186578	0.284905	0.000000	0.284905
461.090000	1025.600000	13552.166667	0.599132	14156.808675	0.461725	0.000000	0.461725
461.190000	1025.500000	13595.166667	0.599094	14146.430773	0.742183	0.000000	0.742183
461.290000	1025.400000	13934.388889	0.599055	14136.051704	1.183004	0.000000	1.183004
461.390000	1025.300000	13542.611111	0.599017	14125.673801	1.866011	0.000000	1.866011
461.490000	1025.200000	13599.944444	0.598979	14115.295898	2.911111	0.000000	2.911111
461.590000	1025.100000	13970.222222	0.598941	14104.917996	4.492494	0.000000	4.492494
461.690000	1025.000000	13932.000000	0.598903	14094.538927	6.858988	0.000000	6.858988
461.790000	1024.900000	14096.833333	0.598864	14084.161024	10.361651	0.000000	10.361651
461.890000	1024.800000	13943.944444	0.598826	14073.783122	15.489618	0.000000	15.489618
461.990000	1024.700000	13972.611111	0.598788	14063.405219	22.962065	0.000000	22.962065
462.090000	1024.600000	13975.000000	0.598750	14053.026150	33.732134	0.000000	33.732134
462.190000	1024.500000	14070.555556	0.598711	14042.648248	49.035457	0.000000	49.035457
462.290000	1024.400000	14075.333333	0.598673	14032.270345	70.525961	0.000000	70.525961
462.390000	1024.300000	13893.777778	0.598635	14021.891276	100.369393	0.000000	100.369393
462.490000	1024.200000	14151.777778	0.598597	14011.513373	141.351508	0.000000	141.351508
462.590000	1024.100000	14104.000000	0.598559	14001.135471	197.002703	0.000000	197.002703
462.690000	1024.000000	14385.888889	0.598520	13990.757568	271.728219	0.000000	271.728219
462.790000	1023.900000	14677.333333	0.598482	13980.378499	371.451955	0.000000	371.451955
462.890000	1023.800000	14815.888889	0.598444	13970.000597	502.863298	0.000000	502.863298
462.990000	1023.700000	14868.444444	0.598406	13959.622694	673.491991	0.000000	673.491991
463.090000	1023.600000	15136.000000	0.598367	13949.244792	892.376924	0.000000	892.376924
463.190000	1023.500000	15680.666667	0.598329	13938.865723	1169.723658	0.000000	1169.723658
463.290000	1023.400000	15883.722222	0.598291	13928.487820	1516.734338	0.000000	1516.734338
463.390000	1023.300000	16070.055556	0.598253	13918.109918	1945.291877	0.000000	1945.291877
463.490000	1023.200000	16679.222222	0.598215	13907.730849	2467.745551	0.000000	2467.745551
463.590000	1023.100000	17168.944444	0.598176	13897.352946	3097.164408	0.000000	3097.164408
463.690000	1023.000000	18279.777778	0.598138	13886.975043	3843.366455	0.000000	3843.366455
463.790000	1022.900000	18927.166667	0.598100	13876.597141	4712.447557	0.000000	4712.447557
463.890000	1022.800000	19794.333333	0.598062	13866.218072	5707.455648	0.000000	5707.455648
463.990000	1022.700000	20907.555556	0.598023	13855.840169	6825.774089	0.000000	6825.774089
464.090000	1022.600000	21851.166667	0.597985	13845.462267	8057.581082	0.000000	8057.581082
464.190000	1022.500000	23375.277778	0.597947	13835.084364	9384.482883	0.000000	9384.482883
464.290000	1022.400000	25171.722222	0.597909	13824.705295	10778.596680	0.000000	10778.596680
464.390000	1022.300000	25926.611111	0.597871	13814.327393	12201.265164	0.000000	12201.265164
464.490000	1022.200000	27720.666667	0.597832	13803.949490	13603.930203	0.000000	13603.930203
464.590000	1022.100000	29015.444444	0.597794	13793.571587	14931.458388	0.000000	14931.458388
464.690000	1022.000000	30341.277778	0.597756	13783.192518	16125.230957	0.000000	16125.230957
464.790000	1021.900000	30883.555556	0.597718	13772.814616	17126.994249	0.000000	17126.994249
464.890000	1021.800000	31454.500000	0.597679	13762.436713	17883.863770	0.000000	17883.863770
464.990000	1021.700000	32142.500000	0.597641	13752.057644	18353.428575	0.000000	18353.428575
465.090000	1021.600000	32056.500000	0.597603	13741.679742	18505.709744	0.000000	18505.709744
465.190000	1021.500000	32699.111111	0.597565	13731.301839	18329.421875	0.000000	18329.421875
465.290000	1021.400000	31956.166667	0.597526	13720.923937	17837.630371	0.000000	17837.630371
465.390000	1021.300000	31206.055556	0.597488	13710.544868	17061.199490	0.000000	17061.199490
465.490000	1021.200000	30138.222222	0.597450	13700.166965	16043.476834	0.000000	16043.476834
465.590000	1021.100000	29015.444444	0.597412	13689.789063	14837.912625	0.000000	14837.912625
465.690000	1021.000000	27641.833333	0.597374	13679.411160	13502.949490	0.000000	13502.949490
465.790000	1020.900000	26354.222222	0.597335	13669.032091	12097.046387	0.000000	12097.046387
465.890000	1020.800000	24779.944444	0.597297	13658.654188	10674.972792	0.000000	10674.972792
465.990000	1020.700000	23162.666667	0.597259	13648.276286	9284.671536	0.000000	9284.671536
466.090000	1020.600000	21528.666667	0.597221	13637.897217	7963.950751	0.000000	7963.950751
466.190000	1020.500000	20229.111111	0.597182	13627.519314	6739.978800	0.000000	6739.978800
466.290000	1020.400000	19118.277778	0.597144	13617.141412	5630.481052	0.000000	5630.481052
466.390000	1020.300000	18363.388889	0.597106	13606.763509	4644.700745	0.000000	4644.700745
466.490000	1020.200000	17145.055556	0.597068	13596.384440	3784.788812	0.000000	3784.788812
466.590000	1020.100000	16215.777778	0.597030	13586.006538	3047.343011	0.000000	3047.343011
466.690000	1020.000000	15850.277778	0.596991	13575.628635	2426.197198	0.000000	2426.197198
466.790000	1019.900000	15745.166667	0.596953	13565.250732	1911.029022	0.000000	1911.029022
466.890000	1019.800000	15081.055556	0.596915	13554.871663	1488.839569	0.000000	1488.839569
466.990000	1019.700000	14999.833333	0.596877	13544.493761	1147.312005	0.000000	1147.312005
467.090000	1019.600000	14424.111111	0.596838	13534.115858	874.599794	0.000000	874.599794
467.190000	1019.500000	14393.055556	0.596800	13523.736789	659.565894	0.000000	659.565894
467.290000	1019.400000	14271.222222	0.596762	13513.358887	492.086397	0.000000	492.086397
467.390000	1019.300000	13905.722222	0.596724	13502.980984	363.211681	0.000000	363.211681
467.490000	1019.200000	13908.111111	0.596686	13492.603082	265.546729	0.000000	265.546729
467.590000	1019.100000	14082.500000	0.596647	13482.224013	192.378696	0.000000	192.378696
467.690000	1019.000000	14032.333333	0.596609	13471.846110	137.931432	0.000000	137.931432
467.790000	1018.900000	14022.777778	0.596571	13461.468207	97.868069	0.000000	97.868069
467.890000	1018.800000	13869.888889	0.596533	13451.090305	68.716984	0.000000	68.716984
467.990000	1018.700000	13492.444444	0.596494	13440.711236	47.741773	0.000000	47.741773
468.090000	1018.600000	13430.333333	0.596456	13430.333333	32.817293	0.000000	32.817293
468.190000	1018.500000	13528.277778	0.596418	13547.020291	22.323299	0.000000	22.323299
468.290000	1018.400000	13480.500000	0.596380	13526.732232	15.051104	0.000000	15.051104
468.390000	1018.300000	13769.555556	0.596342	13515.820095	10.060907	0.000000	10.060907
468.490000	1018.200000	13616.666667	0.596303	13506.878092	6.654973	0.000000	6.654973
468.590000	1018.100000	13822.111111	0.596265	13498.567139	4.355610	0.000000	4.355610
468.690000	1018.000000	13482.888889	0.596227	13488.665148	2.820281	0.000000	2.820281
468.790000	1017.900000	13444.666667	0.596189	13469.763997	1.806409	0.000000	1.806409
468.890000	1017.800000	13583.222222	0.596150	13447.674940	1.144332	0.000000	1.144332
468.990000	1017.700000	13296.555556	0.596112	13423.857205	0.717460	0.000000	0.717460
469.090000	1017.600000	13389.722222	0.596074	13397.796387	0.446134	0.000000	0.446134
469.190000	1017.500000	13492.444444	0.596036	13371.538439	0.275079	0.000000	0.275079
469.290000	1017.400000	13298.944444	0.595998	13352.475152	0.167784	0.000000	0.167784
469.390000	1017.300000	13258.333333	0.595959	13338.351780	0.101224	0.000000	0.101224
