# Supplementary material for: Influence of the magnetic field on bandgap and chemical composition of zinc thin films prepared by sparking discharge process
Source: Sci Rep. 2020 Jan 29;10:1388. doi: 10.1038/s41598-020-58183-4 (PMC6989455; doi:10.1038/s41598-020-58183-4)
Supplement: Supplementary file 6 — Related Manuscript File. [file 41598_2020_58183_MOESM6_ESM.zip]

Archive with 8 entries (8 files):
- sample1_nastavak_dopuna.tif
- sample2_drugideo_dopuna.tif
- sample3_drugideo_dopuna.tif
- sample4_drugideo_dopuna.tif
- sample5_drugideo_dopuna.tif
- sample6_drugideo_dopuna.tif
- sample7_drugideo_dopuna.tif
- sample8_drugideo_dopuna.tif
