# Supplementary material for: Influence of the magnetic field on bandgap and chemical composition of zinc thin films prepared by sparking discharge process
Source: Sci Rep. 2020 Jan 29;10:1388. doi: 10.1038/s41598-020-58183-4 (PMC6989455; doi:10.1038/s41598-020-58183-4)
Supplement: Supplementary file 7 — transmitance of thin films prepared on ITO. [file 41598_2020_58183_MOESM7_ESM.xlsx]

## Sheet: %T film on ITO
sample1		sample2		sample3		sample4
Wavelength (nm)	%T	Wavelength (nm)	%T	Wavelength (nm)	%T	Wavelength (nm)	%T
800.035	7.74616	800.035	21.9392	800.035	42.3088	800.035	84.6416
799.064	7.48496	799.064	21.7809	799.064	42.3257	799.064	84.5643
797.955	7.55166	797.955	21.7328	797.955	42.1551	797.955	84.2643
796.984	7.62366	796.984	21.5876	796.984	42.0782	796.984	84.2912
796.013	7.56915	796.013	21.5723	796.013	42.2133	796.013	84.1872
795.041	7.56675	795.041	21.4891	795.041	42.2144	795.041	84.4655
794.069	7.46557	794.069	21.5421	794.069	41.9362	794.069	84.326
792.957	7.43602	792.957	21.3619	792.957	41.8947	792.957	84.1204
791.984	7.3619	791.984	21.1825	791.984	41.9497	791.984	84.1552
791.011	7.3188	791.011	21.098	791.011	41.8638	791.011	84.1664
790.038	7.38449	790.038	21.2164	790.038	41.7631	790.038	84.0485
789.064	7.25058	789.064	21.0262	789.064	41.6267	789.064	84.0614
787.95	7.34949	787.95	20.9719	787.95	41.7001	787.95	84.074
786.975	7.28751	786.975	20.8115	786.975	41.5394	786.975	83.8594
786	7.2843	786	20.7883	786	41.3964	786	83.7155
785.024	7.1784	785.024	20.7409	785.024	41.4391	785.024	83.8834
784.048	7.10252	784.048	20.7148	784.048	41.3864	784.048	83.9822
782.932	7.16275	782.932	20.5861	782.932	41.4393	782.932	83.727
781.956	7.09298	781.956	20.5533	781.956	41.2409	781.956	83.7483
780.979	7.07555	780.979	20.4029	780.979	41.2013	780.979	83.6762
780.001	7.06153	780.001	20.2881	780.001	41.175	780.001	83.5958
779.023	6.98413	779.023	20.3165	779.023	41.0584	779.023	83.6679
778.045	6.91059	778.045	20.1687	778.045	41.0862	778.045	83.512
777.066	7.03925	777.066	20.1078	777.066	40.9144	777.066	83.5174
775.948	6.99253	775.948	20.0239	775.948	40.7042	775.948	83.2937
774.968	6.87887	774.968	19.945	774.968	40.8815	774.968	83.2572
773.988	6.88073	773.988	19.8825	773.988	40.7195	773.988	83.3
773.008	6.88713	773.008	19.783	773.008	40.6738	773.008	83.1665
772.028	6.84331	772.028	19.695	772.028	40.5509	772.028	82.9275
771.047	6.80845	771.047	19.6013	771.047	40.5278	771.047	82.9299
770.066	6.73318	770.066	19.512	770.066	40.4136	770.066	82.8078
768.944	6.72405	768.944	19.4185	768.944	40.3395	768.944	83.0249
767.962	6.78511	767.962	19.3869	767.962	40.342	767.962	82.9177
766.98	6.66363	766.98	19.3495	766.98	40.2858	766.98	82.7374
765.997	6.66982	765.997	19.283	765.997	40.357	765.997	82.6733
765.014	6.561	765.014	19.1057	765.014	40.0647	765.014	82.7598
764.031	6.58307	764.031	18.9655	764.031	39.7391	764.031	82.64
763.047	6.59378	763.047	18.9755	763.047	39.9445	763.047	82.6973
762.063	6.50337	762.063	19.0088	762.063	39.8367	762.063	82.4469
760.938	6.46568	760.938	18.9145	760.938	39.6991	760.938	82.3824
759.953	6.48887	759.953	18.712	759.953	39.6014	759.953	82.3083
758.967	6.50162	758.967	18.6404	758.967	39.6653	758.967	82.1688
757.982	6.49241	757.982	18.6362	757.982	39.47	757.982	82.1241
756.996	6.39415	756.996	18.5327	756.996	39.5146	756.996	82.1186
756.009	6.43645	756.009	18.5502	756.009	39.4407	756.009	82.0582
755.023	6.32767	755.023	18.3551	755.023	39.3148	755.023	82.0169
754.036	6.25603	754.036	18.3111	754.036	39.3812	754.036	81.9522
753.048	6.28382	753.048	18.1894	753.048	39.2583	753.048	81.9171
752.06	6.29827	752.06	18.2157	752.06	39.1371	752.06	81.7608
750.931	6.20847	750.931	18.0964	750.931	39.0946	750.931	81.6994
749.943	6.1128	749.943	18.0243	749.943	38.8817	749.943	81.6579
748.954	6.1679	748.954	17.9079	748.954	38.8888	748.954	81.5834
747.964	6.13092	747.964	17.8142	747.964	38.7968	747.964	81.4482
746.975	6.0912	746.975	17.779	746.975	38.8166	746.975	81.4159
745.985	6.15028	745.985	17.6434	745.985	38.714	745.985	81.3091
744.995	6.06569	744.995	17.5815	744.995	38.6178	744.995	81.2985
744.004	6.01121	744.004	17.5834	744.004	38.6786	744.004	81.2372
743.013	6.10478	743.013	17.435	743.013	38.4651	743.013	81.0752
742.022	5.92769	742.022	17.4237	742.022	38.3252	742.022	80.9974
741.03	5.99659	741.03	17.3969	741.03	38.3478	741.03	80.8803
740.038	5.88993	740.038	17.2651	740.038	38.3229	740.038	80.8577
739.045	5.97088	739.045	17.1468	739.045	38.1757	739.045	80.7545
738.053	5.90942	738.053	17.0509	738.053	38.1799	738.053	80.7178
737.06	5.91594	737.06	17.053	737.06	38.1775	737.06	80.7297
736.066	5.87196	736.066	16.9365	736.066	37.9377	736.066	80.5752
734.93	5.85935	734.93	16.8853	734.93	37.9298	734.93	80.5265
733.936	5.82004	733.936	16.7951	733.936	37.8113	733.936	80.4792
732.942	5.7511	732.942	16.6834	732.942	37.695	732.942	80.462
731.947	5.73363	731.947	16.6073	731.947	37.7153	731.947	80.3172
730.952	5.70943	730.952	16.4803	730.952	37.7019	730.952	80.1949
729.956	5.71553	729.956	16.4258	729.956	37.5733	729.956	80.1959
728.96	5.63863	728.96	16.3526	728.96	37.4489	728.96	80.1378
727.964	5.66122	727.964	16.2815	727.964	37.4817	727.964	80.1321
726.967	5.62134	726.967	16.194	726.967	37.3254	726.967	79.9705
725.97	5.61088	725.97	16.1261	725.97	37.3135	725.97	79.9075
724.973	5.53493	724.973	15.987	724.973	37.1818	724.973	79.78
723.975	5.56284	723.975	15.944	723.975	37.2784	723.975	79.7357
722.977	5.53763	722.977	15.8572	722.977	37.1183	722.977	79.6689
721.979	5.49448	721.979	15.7055	721.979	37.1142	721.979	79.6217
720.98	5.46298	720.98	15.6902	720.98	37.0233	720.98	79.598
719.981	5.45119	719.981	15.565	719.981	37.0354	719.981	79.5026
718.982	5.36643	718.982	15.4551	718.982	36.9476	718.982	79.502
717.982	5.34658	717.982	15.4208	717.982	36.9611	717.982	79.4291
716.982	5.29367	716.982	15.2488	716.982	36.82	716.982	79.4202
715.982	5.22212	715.982	15.1493	715.982	36.8104	715.982	79.3492
714.981	5.22084	714.981	15.0783	714.981	36.7272	714.981	79.3289
713.98	5.22922	713.98	14.9678	713.98	36.7795	713.98	79.3292
712.979	5.17759	712.979	14.8484	712.979	36.655	712.979	79.2044
711.977	5.17706	711.977	14.7904	711.977	36.5429	711.977	79.1814
710.975	5.13231	710.975	14.6952	710.975	36.4881	710.975	79.1215
709.973	5.12696	709.973	14.6459	709.973	36.4548	709.973	79.0286
708.97	5.07877	708.97	14.5453	708.97	36.4656	708.97	78.9602
707.967	5.00877	707.967	14.4677	707.967	36.3203	707.967	78.9355
706.964	5.01966	706.964	14.3643	706.964	36.2146	706.964	78.8324
705.96	4.97534	705.96	14.3465	705.96	36.1457	705.96	78.8418
704.956	4.97409	704.956	14.2744	704.956	36.0966	704.956	78.7502
703.952	4.98187	703.952	14.192	703.952	35.9692	703.952	78.6918
702.947	4.9037	702.947	14.1477	702.947	35.8955	702.947	78.5671
701.942	4.91627	701.942	14.0911	701.942	35.8919	701.942	78.5125
700.937	4.92953	700.937	14.0738	700.937	35.8482	700.937	78.4354
699.931	4.88207	699.931	13.9536	699.931	35.6269	699.931	78.4546
699.068	4.83693	699.068	13.7959	699.068	35.2858	699.068	78.4107
698.062	4.83558	698.062	13.7482	698.062	35.2727	698.062	78.222
697.056	4.80553	697.056	13.7041	697.056	35.3032	697.056	78.3298
696.049	4.79842	696.049	13.6811	696.049	35.1167	696.049	78.1732
695.041	4.78675	695.041	13.5588	695.041	35.1541	695.041	78.0844
694.034	4.67777	694.034	13.5111	694.034	35.0543	694.034	78.0648
693.026	4.76379	693.026	13.3535	693.026	34.9767	693.026	77.9902
692.017	4.66381	692.017	13.4455	692.017	34.9226	692.017	77.8532
691.009	4.68293	691.009	13.4343	691.009	34.881	691.009	77.8819
690	4.68506	690	13.2186	690	34.8294	690	77.9319
688.991	4.66846	688.991	13.2523	688.991	34.6667	688.991	77.8615
687.981	4.60717	687.981	13.1336	687.981	34.5372	687.981	77.6566
686.971	4.64882	686.971	13.1188	686.971	34.5467	686.971	77.7923
685.961	4.5972	685.961	13.0186	685.961	34.4407	685.961	77.5074
684.95	4.59371	684.95	12.9345	684.95	34.4448	684.95	77.5827
683.939	4.58092	683.939	12.9004	683.939	34.4683	683.939	77.5067
682.928	4.5457	682.928	12.8738	682.928	34.2952	682.928	77.501
682.061	4.54426	682.061	12.7671	682.061	34.2883	682.061	77.4168
681.049	4.47398	681.049	12.6544	681.049	34.1909	681.049	77.4461
680.037	4.43968	680.037	12.5585	680.037	33.8536	680.037	77.2963
679.025	4.44157	679.025	12.5004	679.025	34.0283	679.025	77.1898
678.012	4.45317	678.012	12.4161	678.012	33.8381	678.012	77.1954
676.999	4.46952	676.999	12.329	676.999	33.7211	676.999	77.2081
675.986	4.41068	675.986	12.2516	675.986	33.6991	675.986	77.0973
674.972	4.36469	674.972	12.152	674.972	33.6948	674.972	77.036
673.958	4.40779	673.958	12.1563	673.958	33.5534	673.958	76.9643
672.943	4.35658	672.943	12.0389	672.943	33.5137	672.943	76.9679
671.929	4.3669	671.929	12.0307	671.929	33.4222	671.929	76.9542
671.059	4.26798	671.059	11.9914	671.059	33.4025	671.059	76.8881
670.044	4.29065	670.044	11.8846	670.044	33.4275	670.044	76.7823
669.028	4.26589	669.028	11.7691	669.028	33.2472	669.028	76.858
668.012	4.28228	668.012	11.7871	668.012	33.158	668.012	76.7902
666.996	4.24458	666.996	11.6462	666.996	33.1304	666.996	76.6684
665.979	4.21828	665.979	11.5964	665.979	33.0718	665.979	76.7422
664.962	4.18685	664.962	11.5447	664.962	33.0513	664.962	76.6851
663.945	4.20391	663.945	11.4445	663.945	32.9731	663.945	76.627
662.928	4.21833	662.928	11.3993	662.928	32.9632	662.928	76.5357
662.055	4.20708	662.055	11.3295	662.055	32.9085	662.055	76.4406
661.037	4.17746	661.037	11.3013	661.037	32.9662	661.037	76.3962
660.019	4.13706	660.019	11.1762	660.019	32.6819	660.019	76.38
659	4.11023	659	11.0619	659	32.3924	659	76.4111
657.981	4.06549	657.981	11.0256	657.981	32.4046	657.981	76.3629
656.962	4.04638	656.962	10.9864	656.962	32.4781	656.962	76.3518
655.942	3.96872	655.942	10.834	655.942	32.3495	655.942	76.2031
655.068	4.06659	655.068	10.8538	655.068	32.3035	655.068	76.2098
654.048	4.01959	654.048	10.7491	654.048	32.35	654.048	76.1901
653.028	3.97711	653.028	10.6674	653.028	32.2614	653.028	76.1768
652.007	3.94619	652.007	10.6065	652.007	32.192	652.007	76.1955
650.986	3.93937	650.986	10.6107	650.986	32.0392	650.986	76.0954
649.964	3.93822	649.964	10.4128	649.964	32.0092	649.964	76.0852
648.943	3.89572	648.943	10.4292	648.943	31.8824	648.943	76.1366
648.067	3.88028	648.067	10.3448	648.067	31.8812	648.067	76.0132
647.044	3.85921	647.044	10.3443	647.044	31.8409	647.044	75.9856
646.022	3.88522	646.022	10.2024	646.022	31.7303	646.022	75.995
644.999	3.85929	644.999	10.127	644.999	31.7525	644.999	75.9715
643.976	3.82319	643.976	10.1176	643.976	31.5644	643.976	75.9179
642.952	3.8059	642.952	10.0139	642.952	31.6363	642.952	75.9341
641.928	3.86742	641.928	9.92819	641.928	31.4979	641.928	75.8349
641.05	3.7692	641.05	9.85323	641.05	31.4068	641.05	75.779
640.026	3.78411	640.026	9.8476	640.026	31.4334	640.026	75.8501
639.001	3.75837	639.001	9.73392	639.001	31.3736	639.001	75.7162
637.976	3.7445	637.976	9.69549	637.976	31.2059	637.976	75.775
636.951	3.72085	636.951	9.59082	636.951	31.1386	636.951	75.7337
636.072	3.6615	636.072	9.56662	636.072	31.1417	636.072	75.6802
635.046	3.72075	635.046	9.5203	635.046	31.0747	635.046	75.7467
634.02	3.66483	634.02	9.38095	634.02	30.8232	634.02	75.6976
632.994	3.64656	632.994	9.31697	632.994	30.8741	632.994	75.6068
631.967	3.65342	631.967	9.29109	631.967	30.7846	631.967	75.6413
630.94	3.60876	630.94	9.19068	630.94	30.7933	630.94	75.5188
630.059	3.61601	630.059	9.1766	630.059	30.6964	630.059	75.5585
629.032	3.64479	629.032	9.11762	629.032	30.7208	629.032	75.5067
628.004	3.58781	628.004	9.02073	628.004	30.6166	628.004	75.476
626.976	3.54448	626.976	8.9367	626.976	30.4414	626.976	75.4749
625.947	3.48937	625.947	8.8646	625.947	30.3058	625.947	75.4378
625.065	3.5385	625.065	8.87347	625.065	30.3864	625.065	75.3887
624.036	3.50139	624.036	8.78831	624.036	30.233	624.036	75.3246
623.007	3.50077	623.007	8.72836	623.007	30.26	623.007	75.282
621.978	3.50926	621.978	8.57631	621.978	30.1305	621.978	75.3427
620.948	3.45296	620.948	8.55431	620.948	30.0434	620.948	75.26
620.065	3.48702	620.065	8.49701	620.065	30.0681	620.065	75.2516
619.034	3.46596	619.034	8.48986	619.034	30.0011	619.034	75.2387
618.003	3.40127	618.003	8.41832	618.003	29.9754	618.003	75.2548
616.972	3.40153	616.972	8.37348	616.972	29.81	616.972	75.1764
615.941	3.37897	615.941	8.30393	615.941	29.7491	615.941	75.1904
615.057	3.37198	615.057	8.21308	615.057	29.6982	615.057	75.0703
614.025	3.35617	614.025	8.15652	614.025	29.5981	614.025	75.0767
612.993	3.36129	612.993	8.07678	612.993	29.6596	612.993	75.014
611.96	3.32366	611.96	8.04879	611.96	29.6141	611.96	74.9722
610.928	3.33185	610.928	8.01146	610.928	29.5332	610.928	74.956
610.042	3.24497	610.042	7.93018	610.042	29.3519	610.042	74.9784
609.009	3.263	609.009	7.86911	609.009	29.1737	609.009	74.8575
607.975	3.23672	607.975	7.81207	607.975	29.2296	607.975	74.789
606.942	3.24143	606.942	7.79585	606.942	29.2314	606.942	74.7934
606.055	3.2547	606.055	7.7102	606.055	29.2307	606.055	74.7907
605.021	3.21626	605.021	7.62739	605.021	28.9485	605.021	74.8423
603.986	3.19125	603.986	7.54732	603.986	28.8686	603.986	74.7867
602.951	3.15059	602.951	7.4891	602.951	28.6804	602.951	74.6944
602.064	3.16653	602.064	7.47031	602.064	28.7155	602.064	74.6519
601.028	3.1501	601.028	7.37788	601.028	28.6551	601.028	74.5686
599.993	3.11653	599.993	7.33043	599.993	28.6259	599.993	74.5219
598.957	3.10063	598.957	7.30706	598.957	28.6908	598.957	74.5085
598.068	3.13146	598.068	7.28349	598.068	28.6235	598.068	74.4884
597.032	3.08875	597.032	7.17377	597.032	28.2539	597.032	74.4627
595.995	3.03992	595.995	7.07299	595.995	28.3569	595.995	74.3467
594.958	3.06425	594.958	7.05274	594.958	28.1096	594.958	74.3187
594.069	3.05092	594.069	6.97955	594.069	28.0366	594.069	74.2674
593.031	3.00467	593.031	6.88433	593.031	27.9058	593.031	74.1912
591.993	3.00172	591.993	6.92053	591.993	27.9001	591.993	74.1695
590.955	2.99944	590.955	6.83185	590.955	27.8123	590.955	74.0043
590.065	2.95941	590.065	6.75646	590.065	27.6529	590.065	73.981
589.026	2.95315	589.026	6.69326	589.026	27.5368	589.026	73.9327
587.987	2.95525	587.987	6.64643	587.987	27.4998	587.987	73.7949
586.948	2.90983	586.948	6.63071	586.948	27.3613	586.948	73.7392
586.057	2.92613	586.057	6.59356	586.057	27.3131	586.057	73.6937
585.017	2.90536	585.017	6.46961	585.017	27.184	585.017	73.7114
583.977	2.86843	583.977	6.44913	583.977	27.0704	583.977	73.5642
582.937	2.86299	582.937	6.37513	582.937	26.9427	582.937	73.3951
582.045	2.86114	582.045	6.34886	582.045	26.8846	582.045	73.3427
581.004	2.83538	581.004	6.30245	581.004	26.7462	581.004	73.2585
579.963	2.81278	579.963	6.23213	579.963	26.65	579.963	73.1855
579.07	2.8048	579.07	6.24006	579.07	26.5888	579.07	73.0719
578.028	2.77568	578.028	6.18436	578.028	26.4582	578.028	73.0053
576.987	2.77301	576.987	6.06764	576.987	26.4499	576.987	72.917
575.944	2.74585	575.944	6.04149	575.944	26.2559	575.944	72.7778
575.051	2.72822	575.051	5.95812	575.051	26.1426	575.051	72.7449
574.008	2.73017	574.008	5.94051	574.008	26.1367	574.008	72.5889
572.965	2.68684	572.965	5.88137	572.965	25.9972	572.965	72.5454
572.071	2.65259	572.071	5.79005	572.071	25.7723	572.071	72.4103
571.028	2.67265	571.028	5.7544	571.028	25.7726	571.028	72.2296
569.984	2.67761	569.984	5.70978	569.984	25.6443	569.984	72.0915
568.94	2.66427	568.94	5.69398	568.94	26.5908	568.94	72.0069
568.045	2.61813	568.045	5.65308	568.045	26.5245	568.045	71.9033
567	2.66102	567	5.62534	567	26.4536	567	71.802
565.956	2.59878	565.956	5.55677	565.956	26.166	565.956	71.6787
565.06	2.61179	565.06	5.49236	565.06	26.0567	565.06	71.5705
564.015	2.58624	564.015	5.45277	564.015	25.9848	564.015	71.3925
562.969	2.59541	562.969	5.40715	562.969	25.9537	562.969	71.1923
562.073	2.57503	562.073	5.33409	562.073	25.8309	562.073	71.0955
561.027	2.58354	561.027	5.32369	561.027	25.7116	561.027	70.9974
559.98	2.54534	559.98	5.25908	559.98	25.6437	559.98	70.767
558.934	2.51823	558.934	5.16697	558.934	25.4365	558.934	70.5964
558.036	2.46999	558.036	5.15495	558.036	25.4372	558.036	70.4669
556.99	2.47943	556.99	5.09522	556.99	25.2744	556.99	70.2932
555.942	2.47302	555.942	5.04449	555.942	25.2125	555.942	70.0668
555.044	2.43579	555.044	5.03293	555.044	25.1286	555.044	69.9579
553.997	2.43928	553.997	4.99893	553.997	25.0637	553.997	69.7396
552.948	2.42476	552.948	4.92258	552.948	24.8145	552.948	69.6303
552.05	2.36562	552.05	4.86086	552.05	24.683	552.05	69.3973
551.001	2.37497	551.001	4.84429	551.001	24.688	551.001	69.1941
549.953	2.35594	549.953	4.7664	549.953	24.6041	549.953	68.9593
549.053	2.33023	549.053	4.7233	549.053	24.539	549.053	68.7868
548.004	2.35291	548.004	4.69491	548.004	24.4804	548.004	68.6186
546.955	2.27982	546.955	4.64238	546.955	24.1836	546.955	68.4411
546.055	2.29194	546.055	4.5772	546.055	24.1035	546.055	68.2512
545.005	2.27561	545.005	4.52965	545.005	24.0928	545.005	68.0032
543.955	2.26629	543.955	4.49815	543.955	24.049	543.955	67.7715
543.054	2.25222	543.054	4.44728	543.054	23.9721	543.054	67.6267
542.003	2.24013	542.003	4.42578	542.003	23.8968	542.003	67.5385
540.952	2.19073	540.952	4.32493	540.952	23.4816	540.952	67.3618
540.051	2.17336	540.051	4.26406	540.051	23.3716	540.051	67.029
539	2.17306	539	4.24513	539	23.399	539	66.7715
537.948	2.16881	537.948	4.21511	537.948	23.5125	537.948	66.5178
537.046	2.13506	537.046	4.19601	537.046	23.3046	537.046	66.458
535.994	2.13011	535.994	4.11681	535.994	23.1296	535.994	66.1932
534.942	2.12154	534.942	4.0943	534.942	23.3188	534.942	65.8566
534.039	2.0923	534.039	4.05041	534.039	23.1488	534.039	65.6907
532.987	2.06945	532.987	3.97315	532.987	22.714	532.987	65.6098
531.933	2.04096	531.933	3.93665	531.933	22.7505	531.933	65.2389
531.03	2.04434	531.03	3.89793	531.03	22.7955	531.03	65.0549
529.977	2.03302	529.977	3.88683	529.977	22.8911	529.977	64.695
529.074	1.99687	529.074	3.81546	529.074	22.5057	529.074	64.6658
528.019	1.96003	528.019	3.73713	528.019	22.166	528.019	64.5314
526.965	1.97711	526.965	3.70985	526.965	22.1836	526.965	64.0181
526.061	1.9513	526.061	3.68891	526.061	22.109	526.061	63.8855
525.006	1.92494	525.006	3.63901	525.006	21.9409	525.006	63.6426
523.951	1.91921	523.951	3.60191	523.951	21.7948	523.951	63.3147
523.047	1.92941	523.047	3.55751	523.047	21.6901	523.047	62.9284
521.991	1.86581	521.991	3.52787	521.991	21.5477	521.991	62.5984
520.935	1.86352	520.935	3.50386	520.935	21.5234	520.935	62.3209
520.03	1.84491	520.03	3.47814	520.03	21.4883	520.03	62.0529
518.974	1.84154	518.974	3.42075	518.974	21.2299	518.974	61.8377
518.069	1.80838	518.069	3.36372	518.069	20.9781	518.069	61.5662
517.012	1.78451	517.012	3.34455	517.012	20.8118	517.012	61.1904
515.955	1.82357	515.955	3.32353	515.955	20.7665	515.955	60.8186
515.049	1.77015	515.049	3.28891	515.049	20.6264	515.049	60.5298
513.992	1.78653	513.992	3.2747	513.992	20.55	513.992	60.1946
512.934	1.75044	512.934	3.22036	512.934	20.4057	512.934	59.9075
512.027	1.72647	512.027	3.18103	512.027	20.2144	512.027	59.5761
510.969	1.74044	510.969	3.15167	510.969	20.024	510.969	59.2724
510.062	1.71634	510.062	3.14323	510.062	19.9794	510.062	58.9414
509.004	1.70539	509.004	3.1033	509.004	19.7762	509.004	58.6711
507.945	1.694	507.945	3.08067	507.945	19.6173	507.945	58.3097
507.037	1.68119	507.037	3.02016	507.037	19.5235	507.037	58.0101
505.978	1.67033	505.978	3.00602	505.978	19.3544	505.978	57.5776
505.07	1.64114	505.07	2.97844	505.07	19.2101	505.07	57.3448
504.01	1.64345	504.01	2.94086	504.01	19.0412	504.01	56.9882
502.95	1.60653	502.95	2.91117	502.95	18.9419	502.95	56.6256
502.042	1.61229	502.042	2.89698	502.042	18.8377	502.042	56.3926
500.981	1.62191	500.981	2.87077	500.981	18.7165	500.981	55.9687
500.072	1.60503	500.072	2.80089	500.072	18.5638	500.072	55.6579
499.012	1.59633	499.012	2.81759	499.012	18.4589	499.012	55.3113
497.951	1.56158	497.951	2.76312	497.951	18.3148	497.951	54.8853
497.041	1.55988	497.041	2.70434	497.041	18.118	497.041	54.7492
495.98	1.52345	495.98	2.69413	495.98	17.9812	495.98	54.3096
495.07	1.52224	495.07	2.64454	495.07	17.8859	495.07	53.9239
494.008	1.52513	494.008	2.63902	494.008	17.8296	494.008	53.5268
492.946	1.5101	492.946	2.60619	492.946	17.8466	492.946	53.2211
492.035	1.50812	492.035	2.56587	492.035	17.5626	492.035	53.1381
490.973	1.48918	490.973	2.53095	490.973	17.2847	490.973	52.7663
490.062	1.47032	490.062	2.52284	490.062	17.3117	490.062	52.3461
488.999	1.45066	488.999	2.50789	488.999	17.3036	488.999	51.9791
487.935	1.4356	487.935	2.46552	487.935	17.0182	487.935	51.8645
487.024	1.41358	487.024	2.4232	487.024	16.7999	487.024	51.5162
485.96	1.42347	485.96	2.41097	485.96	16.8479	485.96	51.0646
485.048	1.42141	485.048	2.39326	485.048	16.9281	485.048	50.7824
483.984	1.38999	483.984	2.33209	483.984	16.4388	483.984	50.7807
483.072	1.37773	483.072	2.31128	483.072	16.2675	483.072	50.3647
482.008	1.37655	482.008	2.27841	482.008	16.1902	482.008	50.0733
480.943	1.35814	480.943	2.25959	480.943	16.0565	480.943	49.7253
480.03	1.34116	480.03	2.24314	480.03	16.0351	480.03	49.377
478.965	1.34147	478.965	2.21242	478.965	15.9495	478.965	49.1228
478.052	1.31778	478.052	2.18186	478.052	15.8086	478.052	48.8486
476.987	1.33014	476.987	2.14665	476.987	15.6837	476.987	48.5735
476.073	1.30253	476.073	2.12727	476.073	15.5561	476.073	48.2849
475.007	1.28403	475.007	2.12231	475.007	15.4762	475.007	48.1017
473.941	1.27851	473.941	2.07235	473.941	15.3709	473.941	47.8115
473.027	1.26292	473.027	2.03238	473.027	15.3252	473.027	47.611
471.96	1.24679	471.96	2.02294	471.96	15.1563	471.96	47.3558
471.046	1.24244	471.046	1.9946	471.046	15.0839	471.046	47.131
469.979	1.23755	469.979	1.97321	469.979	14.9232	469.979	46.8912
469.064	1.23479	469.064	1.95046	469.064	14.8923	469.064	46.7351
467.997	1.20825	467.997	1.91398	467.997	14.7922	467.997	46.4962
466.929	1.18848	466.929	1.89486	466.929	14.6553	466.929	46.3172
466.014	1.18263	466.014	1.89589	466.014	14.532	466.014	46.054
464.946	1.1957	464.946	1.82972	464.946	14.3923	464.946	45.7661
464.03	1.16833	464.03	1.82372	464.03	14.2881	464.03	45.6059
462.962	1.15983	462.962	1.79944	462.962	14.1906	462.962	45.3466
462.046	1.148	462.046	1.79936	462.046	14.1544	462.046	45.1285
460.977	1.15016	460.977	1.78635	460.977	14.0798	460.977	44.9815
460.061	1.12805	460.061	1.74584	460.061	13.8427	460.061	44.999
458.991	1.12141	458.991	1.70038	458.991	13.6935	458.991	44.7559
458.075	1.12197	458.075	1.69483	458.075	13.6513	458.075	44.5669
457.005	1.11828	457.005	1.68953	457.005	13.5775	457.005	44.2375
455.935	1.09632	455.935	1.65537	455.935	13.4566	455.935	44.0011
455.018	1.1032	455.018	1.63793	455.018	13.3778	455.018	43.9461
453.948	1.09399	453.948	1.62722	453.948	13.3218	453.948	43.7759
453.03	1.09365	453.03	1.6235	453.03	13.2114	453.03	43.7066
451.959	1.06889	451.959	1.58872	451.959	13.0995	451.959	43.4763
451.042	1.06297	451.042	1.58078	451.042	13.0481	451.042	43.3234
449.97	1.07034	449.97	1.5503	449.97	12.9455	449.97	43.179
449.052	1.04698	449.052	1.51789	449.052	12.8532	449.052	43.0362
447.981	1.04962	447.981	1.50261	447.981	12.7749	447.981	42.9828
447.062	1.0368	447.062	1.48791	447.062	12.6891	447.062	42.8422
445.99	1.03216	445.99	1.4746	445.99	12.5686	445.99	42.8439
445.071	1.01808	445.071	1.46171	445.071	12.5048	445.071	42.5605
443.999	1.01096	443.999	1.44736	443.999	12.4349	443.999	42.4231
442.927	1.00126	442.927	1.41426	442.927	12.371	442.927	42.4051
442.007	1.00695	442.007	1.40822	442.007	12.3154	442.007	42.2972
440.935	0.98	440.935	1.37885	440.935	12.1598	440.935	42.321
440.015	0.987319	440.015	1.3559	440.015	12.0739	440.015	42.2558
438.942	0.986992	438.942	1.34572	438.942	12.0084	438.942	42.1237
438.022	0.95397	438.022	1.32877	438.022	11.9284	438.022	42.0191
436.948	0.981844	436.948	1.31821	436.948	11.8392	436.948	41.8891
436.027	0.948358	436.027	1.30407	436.027	11.7937	436.027	41.7203
434.954	0.947685	434.954	1.28358	434.954	11.7322	434.954	41.7587
434.033	0.938177	434.033	1.27122	434.033	11.6449	434.033	41.6806
432.958	0.934094	432.958	1.24256	432.958	11.5778	432.958	41.7184
432.037	0.904327	432.037	1.21538	432.037	11.4903	432.037	41.6372
430.963	0.925794	430.963	1.21865	430.963	11.4469	430.963	41.5526
430.041	0.914675	430.041	1.18852	430.041	11.4038	430.041	41.5765
428.966	0.901434	428.966	1.19073	428.966	11.2926	428.966	41.5673
428.044	0.886949	428.044	1.16932	428.044	11.2589	428.044	41.385
426.969	0.878534	426.969	1.15518	426.969	11.2033	426.969	41.4759
426.047	0.896452	426.047	1.15512	426.047	11.1265	426.047	41.428
424.971	0.892438	424.971	1.1248	424.971	11.0865	424.971	41.4169
424.049	0.870691	424.049	1.12135	424.049	10.9976	424.049	41.3053
422.972	0.875595	422.972	1.1	422.972	10.9368	422.972	41.2472
422.05	0.852266	422.05	1.08646	422.05	10.8851	422.05	41.1093
420.973	0.857401	420.973	1.05628	420.973	10.739	420.973	41.2092
420.05	0.848734	420.05	1.0576	420.05	10.6726	420.05	41.2183
418.973	0.824033	418.973	1.05292	418.973	10.604	418.973	41.0416
418.05	0.832281	418.05	1.04813	418.05	10.5511	418.05	41.0964
416.973	0.826334	416.973	1.02176	416.973	10.4874	416.973	41.0565
416.049	0.810442	416.049	1.00853	416.049	10.4355	416.049	40.9142
414.971	0.815248	414.971	0.997301	414.971	10.3504	414.971	40.9892
414.047	0.799828	414.047	0.983302	414.047	10.3185	414.047	40.794
412.969	0.785368	412.969	0.975979	412.969	10.2596	412.969	40.7648
412.045	0.767581	412.045	0.947633	412.045	10.2123	412.045	40.5807
410.967	0.795185	410.967	0.960049	410.967	10.0633	410.967	40.6168
410.042	0.765095	410.042	0.925053	410.042	10.0221	410.042	40.5706
408.963	0.781217	408.963	0.933701	408.963	9.9526	408.963	40.336
408.038	0.748416	408.038	0.893968	408.038	9.9095	408.038	40.2928
406.959	0.74619	406.959	0.906385	406.959	9.83131	406.959	40.2347
406.034	0.742583	406.034	0.889611	406.034	9.81451	406.034	40.0263
404.955	0.700245	404.955	0.895376	404.955	9.69343	404.955	40.0852
404.029	0.702294	404.029	0.864996	404.029	9.58367	404.029	40.0006
402.949	0.689748	402.949	0.864044	402.949	9.52191	402.949	39.638
402.023	0.68894	402.023	0.849146	402.023	9.4478	402.023	39.4869
400.943	0.687682	400.943	0.819572	400.943	9.38262	400.943	39.3122
400.017	0.665859	400.017	0.815583	400.017	9.31452	400.017	39.2107
398.937	0.654755	398.937	0.808652	398.937	9.21559	398.937	39.0161
398.01	0.647925	398.01	0.845906	398.01	9.11882	398.01	38.971
396.929	0.62933	396.929	0.77226	396.929	9.07882	396.929	38.8445
396.003	0.620027	396.003	0.781618	396.003	9.04053	396.003	38.5638
395.076	0.607682	395.076	0.779218	395.076	8.95502	395.076	38.4149
393.994	0.598453	393.994	0.750401	393.994	8.7987	393.994	38.2471
393.067	0.607827	393.067	0.767668	393.067	8.83088	393.067	37.8487
391.986	0.584845	391.986	0.743479	391.986	8.64235	391.986	37.7874
391.058	0.57741	391.058	0.723989	391.058	8.52403	391.058	37.5171
389.976	0.546975	389.976	0.725571	389.976	8.40697	389.976	37.1871
389.048	0.540722	389.048	0.725833	389.048	8.38748	389.048	36.8854
387.966	0.545312	387.966	0.679722	387.966	8.26314	387.966	36.5237
387.038	0.514971	387.038	0.683814	387.038	8.15002	387.038	36.3577
385.955	0.515863	385.955	0.699607	385.955	8.03253	385.955	35.969
385.027	0.501085	385.027	0.657816	385.027	7.91125	385.027	35.5711
383.944	0.498513	383.944	0.677581	383.944	7.74751	383.944	35.3418
383.015	0.490101	383.015	0.694275	383.015	7.65499	383.015	34.9803
381.932	0.472205	381.932	0.636406	381.932	7.51262	381.932	34.6417
381.003	0.429207	381.003	0.644959	381.003	7.36498	381.003	34.2457
380.074	0.438467	380.074	0.634235	380.074	7.2247	380.074	33.7128
378.99	0.404557	378.99	0.612078	378.99	7.08068	378.99	33.3319
378.061	0.408443	378.061	0.62356	378.061	6.95354	378.061	33.3109
376.976	0.358878	376.976	0.600616	376.976	6.72279	376.976	32.8074
376.047	0.35853	376.047	0.610002	376.047	6.49404	376.047	32.3257
374.962	0.373276	374.962	0.624619	374.962	6.3234	374.962	31.8474
374.032	0.385326	374.032	0.556562	374.032	6.11117	374.032	31.354
372.948	0.322966	372.948	0.581093	372.948	5.8703	372.948	30.9796
372.017	0.313573	372.017	0.56417	372.017	5.68564	372.017	30.7229
370.932	0.522649	370.932	0.562269	370.932	4.77584	370.932	30.6428
370.002	0.380338	370.002	0.717931	370.002	4.45331	370.002	29.9464
369.071	0.1778	369.071	0.468546	369.071	4.49777	369.071	29.2841
367.986	0.303826	367.986	0.592561	367.986	4.08219	367.986	28.796
367.055	0.31993	367.055	0.574823	367.055	4.07348	367.055	28.5852
365.969	0.207655	365.969	0.48874	365.969	3.89828	365.969	27.7429
365.038	0.198468	365.038	0.48889	365.038	3.71606	365.038	27.1737
363.951	0.150306	363.951	0.421061	363.951	3.63314	363.951	26.6174
363.02	0.164169	363.02	0.532818	363.02	3.56215	363.02	26.1308
361.933	0.126861	361.933	0.496944	361.933	3.27761	361.933	25.8524
361.002	0.256443	361.002	0.378206	361.002	3.31353	361.002	25.439
360.07	0.108101	360.07	0.369384	360.07	2.98548	360.07	24.6534
358.983	0.101824	358.983	0.446822	358.983	3.09126	358.983	23.9311
358.051	0.122105	358.051	0.25227	358.051	2.93181	358.051	23.767
356.963	-0.0119174	356.963	0.376779	356.963	2.95624	356.963	23.1057
356.031	0.00219122	356.031	0.520814	356.031	2.72014	356.031	22.7917
354.943	0.0265387	354.943	0.473898	354.943	2.83235	354.943	22.2099
354.011	0.0786296	354.011	0.400539	354.011	2.61341	354.011	21.7966
352.922	-0.0712018	352.922	0.390525	352.922	2.67535	352.922	21.256
351.99	-0.105107	351.99	0.342541	351.99	2.8213	351.99	20.9779
351.057	0.156131	351.057	0.451416	351.057	2.70467	351.057	20.3967
349.968	-0.134596	349.968	0.0488664	349.968	2.49006	349.968	19.7974
349.035	0.0978109	349.035	0.436659	349.035	2.51243	349.035	19.5117
347.946	-0.111985	347.946	0.445739	347.946	2.3433	347.946	19.2114
347.013	0.0634468	347.013	0.42342	347.013	2.48952	347.013	18.6568
345.924	-0.0575617	345.924	0.457928	345.924	2.31938	345.924	18.5669
344.99	0.0330967	344.99	0.442353	344.99	2.35311	344.99	18.2215
344.056	-0.00523514	344.056	0.547609	344.056	2.21597	344.056	18.0219
342.966	-0.091067	342.966	0.417952	342.966	2.05638	342.966	17.3837
342.032	0.0373072	342.032	0.391241	342.032	2.25228	342.032	17.358
340.942	-0.097112	340.942	0.566187	340.942	1.94458	340.942	17.2627
340.008	0.11672	340.008	0.388334	340.008	1.94815	340.008	16.8756
339.074	0.0338892	339.074	0.309699	339.074	2.15026	339.074	16.6229
337.983	0.135563	337.983	0.417617	337.983	1.95541	337.983	16.3626
337.049	0.0813326	337.049	0.333361	337.049	2.16862	337.049	16.3111
335.958	-0.00330477	335.958	0.351496	335.958	1.82925	335.958	16.2727
335.023	-0.2417	335.023	0.250065	335.023	2.05621	335.023	16.0251
333.932	-0.23523	333.932	0.239653	333.932	2.16689	333.932	16.0602
332.997	-0.163782	332.997	0.356033	332.997	1.8349	332.997	15.7136
332.061	0.0634708	332.061	0.469186	332.061	1.90573	332.061	15.273
330.97	0.0161862	330.97	0.23387	330.97	1.88666	330.97	15.9073
330.034	-0.175219	330.034	0.32781	330.034	1.93659	330.034	15.7254
328.943	0.0800305	328.943	0.0789425	328.943	2.25294	328.943	15.7734
328.007	0.0487172	328.007	0.426768	328.007	1.85493	328.007	15.9944
327.071	0.0673221	327.071	0.331165	327.071	1.90962	327.071	15.8518
325.979	-0.142158	325.979	-0.0086695	325.979	1.86647	325.979	15.4676
325.043	-0.126011	325.043	-0.044267	325.043	1.70142	325.043	15.6749
323.95	0.0433271	323.95	0.00933932	323.95	1.99954	323.95	15.8687
323.014	0.114636	323.014	0.064965	323.014	1.81291	323.014	15.7825
322.077	0.033991	322.077	0.373562	322.077	1.24911	322.077	16.2376
320.985	-0.698651	320.985	0.224547	320.985	1.50057	320.985	16.1247
320.048	-0.197148	320.048	-0.0294537	320.048	1.36171	320.048	16.0138
318.955	-0.159526	318.955	0.418501	318.955	1.59914	318.955	16.4644
318.018	0.440492	318.018	-0.648751	318.018	2.0608	318.018	15.9221
316.925	-0.622445	316.925	0.298737	316.925	1.544	316.925	15.5188
315.987	0.372443	315.987	-0.623336	315.987	1.7647	315.987	15.5154
315.05	0.106717	315.05	0.0704703	315.05	1.92024	315.05	16.6072
313.956	-0.518401	313.956	0.256393	313.956	2.87578	313.956	15.7799
313.019	-0.426671	313.019	0.512442	313.019	1.5389	313.019	16.5673
311.925	-0.762502	311.925	0.760741	311.925	0.434112	311.925	14.7433
310.987	-1.18977	310.987	-0.839685	310.987	1.91872	310.987	15.8214
310.049	-0.770146	310.049	-0.0191643	310.049	1.61126	310.049	14.7564
308.954	0.0995487	308.954	0.236941	308.954	0.810939	308.954	14.8636
308.016	-1.03795	308.016	-1.40505	308.016	1.12445	308.016	14.2434
307.078	-1.23473	307.078	0.241757	307.078	0.284648	307.078	16.2188
305.983	0.770493	305.983	0.61809	305.983	-0.646536	305.983	16.423
305.045	0.144275	305.045	-0.851251	305.045	6.37117	305.045	17.7821
303.949	-2.69017	303.949	3.34216	303.949	3.29773	303.949	13.343
303.011	-2.71367	303.011	2.55405	303.011	-1.14882	303.011	16.7324
302.072	0.651497	302.072	3.25608	302.072	2.65421	302.072	9.55998
300.976	-3.46045	300.976	-6.53041	300.976	-0.61971	300.976	15.0149
300.037	3.91804	300.037	1.159	300.037	-3.91853	300.037	12.9338
298.942	4.9473	298.942	-0.519734	298.942	-6.65807	298.942	22.7452
298.002	1.27134	298.002	-10.1297	298.002	1.53215	298.002	16.9481
297.063	-8.05521	297.063	-3.66494	297.063	6.07498	297.063	17.1308
295.967	6.17468	295.967	20.7907	295.967	-0.748836	295.967	12.3791
295.027	-17.1253	295.027	-8.99858	295.027	62.3014	295.027	55.0478
293.931	14.5291	293.931	-56.4196	293.931	-23.3353	293.931	43.9038
292.991	105.396	292.991	27.2308	292.991	47.5418	292.991	73.8895
292.051	4.94667	292.051	-34.0528	292.051	25.175	292.051	1.77642
290.954	-16.0719	290.954	110.715	290.954	-58.7065	290.954	152.069
290.014	143.343	290.014	34.1052	290.014	-117.956	290.014	-18.0016
289.074	56.5022	289.074	-25.2606	289.074	15.2391	289.074	-63.9837
287.977	169.094	287.977	199.092	287.977	-482.462	287.977	-200.663
287.036	39.414	287.036	142.042	287.036	-89.9058	287.036	18.1226
285.939	216.666	285.939	746.962	285.939	-197.741	285.939	-12.0045
284.998	94.4243	284.998	-84.0941	284.998	-116.394	284.998	-61.0255
284.057	203.749	284.057	-305.869	284.057	-196.038	284.057	36.017
282.96	-82.0878	282.96	190.37	282.96	87.7698	282.96	20.2465
282.019	-2537.16	282.019	3966.37	282.019	6331.48	282.019	-2738.4
281.078	-29.2846	281.078	29.4392	281.078	94.769	281.078	-10.4484
279.979	112.976	279.979	364.283	279.979	-510.592	279.979	-2518.06
279.038	2302.75	279.038	1571.58	279.038	-473.215	279.038	-487.197
277.94	-16.4897	277.94	28.2413	277.94	-7.95307	277.94	-27.5844
276.998	-512.726	276.998	-251.236	276.998	-54.6052	276.998	-46.2163
276.057	203.72	276.057	-412.262	276.057	198.598	276.057	373.21
274.958	-198.558	274.958	830.084	274.958	650.222	274.958	429.595
274.016	-37.5167	274.016	216.115	274.016	190.647	274.016	-147.064
273.074	-160.235	273.074	-318.89	273.074	-65.5475	273.074	-239.011
271.975	-65.2579	271.975	45.6663	271.975	-76.3518	271.975	138.387
271.033	43.0494	271.033	-100.221	271.033	65.6752	271.033	55.2335
269.934	-65.2687	269.934	-62.5245	269.934	92.5759	269.934	6.89343
268.991	19.8306	268.991	-41.1692	268.991	-80.6145	268.991	18.5432
268.049	-131.061	268.049	-15.9915	268.049	-39.3285	268.049	80.7502
266.949	1071.55	266.949	-731.787	266.949	1133.68	266.949	295.104
266.007	-95.5623	266.007	83.7847	266.007	192.555	266.007	9.26067
265.064	0.994643	265.064	1.54324	265.064	105.749	265.064	76.8732
263.964	247.928	263.964	47.8652	263.964	334.393	263.964	-396.015
263.021	-1783.46	263.021	387.755	263.021	48.6912	263.021	381.013
262.078	64.7033	262.078	-85.3965	262.078	117.372	262.078	11.092
260.978	72.2126	260.978	68.7904	260.978	26.1754	260.978	-53.3582
260.035	-323.019	260.035	-102.712	260.035	-19.3176	260.035	-60.4982
258.934	-7.79754	258.934	-9.67967	258.934	-53.5398	258.934	64.3472
257.991	-56.8654	257.991	-29.2937	257.991	7.19455	257.991	6.35748
257.047	-40.3363	257.047	116.157	257.047	90.3195	257.047	-1.95453
255.946	375.324	255.946	-165.642	255.946	437.906	255.946	261.996
255.003	100.522	255.003	2.60803	255.003	-71.8294	255.003	55.3713
254.059	36.619	254.059	-246.768	254.059	252.882	254.059	-37.7943
252.958	-662.175	252.958	-293.938	252.958	-406.271	252.958	-76.7741
252.014	137.814	252.014	206.89	252.014	7.62398	252.014	57.6979
251.07	-48.2078	251.07	-121.989	251.07	14.312	251.07	14.0945
249.968	127.43	249.968	85.6307	249.968	518.412	249.968	-1165.05
249.03	108.213	249.03	31.2843	249.03	-62.8303	249.03	64.665
247.935	291.709	247.935	-1487.15	247.935	-235.781	247.935	-1127.69
246.996	28.4026	246.996	40.6548	246.996	129.373	246.996	429.092
246.057	-172.7	246.057	46.1169	246.057	273.732	246.057	117.129
244.962	301.448	244.962	265.62	244.962	634.554	244.962	122.666
244.022	4289.93	244.022	-4245.17	244.022	-1459.45	244.022	-299.127
242.927	989.599	242.927	-234.314	242.927	63.1429	242.927	264.22
241.988	57.9636	241.988	-111.77	241.988	63.7009	241.988	28.7173
241.048	30.9579	241.048	-15.5486	241.048	1.58332	241.048	72.9247
239.952	-1980.08	239.952	-6675.77	239.952	631.061	239.952	-841.497
239.013	272.111	239.013	-731.206	239.013	537.919	239.013	-364.393
238.073	-1570.4	238.073	-1948.01	238.073	1372.52	238.073	-909.695
236.977	4.11528	236.977	89.044	236.977	6.66716	236.977	-24.3535
236.037	72.7723	236.037	49.6373	236.037	94.468	236.037	-50.9681
234.941	-61.5065	234.941	-8.06443	234.941	98.966	234.941	-38.8201
234.001	-41.1451	234.001	-31.6991	234.001	-17.6896	234.001	43.9814
233.061	348.949	233.061	13.7237	233.061	-364.297	233.061	59.4662
231.964	-15.1601	231.964	-79.4263	231.964	-17.8123	231.964	-10.232
231.024	2.8004	231.024	-616.408	231.024	-401.689	231.024	-37.1956
229.927	-1561.53	229.927	940.039	229.927	185.492	229.927	-664.758
228.986	-62.7856	228.986	-87.442	228.986	35.9005	228.986	-17.0141
228.046	-84.8978	228.046	-65.1803	228.046	4.92196	228.046	5.92875
226.949	-6.40417	226.949	-5.82697	226.949	32.8914	226.949	21.9261
226.008	-9.37845	226.008	3.65922	226.008	39.0074	226.008	74.6629
225.067	-23.915	225.067	41.9773	225.067	47.2622	225.067	9.73314
223.97	-26.8828	223.97	-33.0107	223.97	5.88577	223.97	29.9668
223.029	-5.68916	223.029	-2.78342	223.029	8.18678	223.029	17.317
221.931	10.2224	221.931	0	221.931	28.0577	221.931	45.36
220.99	18.9944	220.99	17.0168	220.99	14.1558	220.99	9.00387
220.049	17.7399	220.049	-4.69629	220.049	15.0576	220.049	16.7488
218.951	-8.94241	218.951	-8.23428	218.951	11.289	218.951	31.1714
218.01	-12.7778	218.01	-22.336	218.01	51.7592	218.01	38.1448
217.068	9.62778	217.068	35.2283	217.068	67.5236	217.068	70.8893
215.97	-4.72932	215.97	20.1312	215.97	30.7165	215.97	57.4487
215.028	-40.434	215.028	-23.5869	215.028	25.6308	215.028	54.6878
213.93	-11.9254	213.93	-9.03666	213.93	31.3862	213.93	39.5311
212.988	-19.947	212.988	-10.4694	212.988	61.9344	212.988	36.29
212.047	-22.9877	212.047	37.5451	212.047	16.1094	212.047	100.537
210.948	-19.5328	210.948	12.2833	210.948	17.8822	210.948	75.4361
210.006	-13.9352	210.006	22.0106	210.006	40.5817	210.006	34.0843
209.064	20.437	209.064	-6.01684	209.064	101.502	209.064	107.403
207.965	-7.35145	207.965	-7.5671	207.965	1.61601	207.965	47.9421
207.023	20.4895	207.023	0	207.023	35.0489	207.023	44.0812
205.924	39.8283	205.924	40.7832	205.924	0	205.924	87.775
204.981	0	204.981	16.14	204.981	23.0273	204.981	23.0987
204.039	6.76653	204.039	0	204.039	8.99157	204.039	2.77851
202.939	2.08975	202.939	49.7725	202.939	66.1809	202.939	51.361
201.997	25.0246	201.997	25.3959	201.997	47.3154	201.997	55.7926
201.054	-3.30124	201.054	25.3102	201.054	49.3825	201.054	35.8989
199.954	3.70731	199.954	-1.3318	199.954	8.73651	199.954	67.0225
