# Supplementary material for: Influence of the magnetic field on bandgap and chemical composition of zinc thin films prepared by sparking discharge process
Source: Sci Rep. 2020 Jan 29;10:1388. doi: 10.1038/s41598-020-58183-4 (PMC6989455; doi:10.1038/s41598-020-58183-4)
Supplement: Supplementary file 8 — transmitance of thin films prepared on Quartz. [file 41598_2020_58183_MOESM8_ESM.xlsx]

## Sheet: %T film on Quartz
sample5		sample6		sample7		sample8
Wavelength (nm)	%T	Wavelength (nm)	%T	Wavelength (nm)	%T	Wavelength (nm)	%T
800.035	36.8206	800.035	1.21902	800.035	31.8056	800.035	26.2254
799.064	36.8159	799.064	1.22245	799.064	31.8233	799.064	26.082
797.955	36.679	797.955	1.14783	797.955	31.6688	797.955	25.981
796.984	36.7303	796.984	1.17207	796.984	31.589	796.984	25.9323
796.013	36.6097	796.013	1.23806	796.013	31.5258	796.013	25.8616
795.041	36.5265	795.041	1.15986	795.041	31.2113	795.041	25.7136
794.069	36.4695	794.069	1.09244	794.069	31.3803	794.069	25.6212
792.957	36.482	792.957	1.13894	792.957	31.2753	792.957	25.5931
791.984	36.4088	791.984	1.19092	791.984	31.1941	791.984	25.5047
791.011	36.3477	791.011	1.21749	791.011	31.1356	791.011	25.5291
790.038	36.294	790.038	1.19313	790.038	30.9679	790.038	25.4379
789.064	36.2168	789.064	1.18599	789.064	31.0568	789.064	25.3228
787.95	36.2947	787.95	1.21385	787.95	30.8084	787.95	25.2391
786.975	36.1688	786.975	1.08341	786.975	30.5861	786.975	25.1846
786	36.3038	786	1.11024	786	30.6951	786	25.192
785.024	36.1514	785.024	1.21003	785.024	30.6898	785.024	25.0829
784.048	36.1747	784.048	1.15241	784.048	30.4156	784.048	24.9762
782.932	35.9467	782.932	1.04884	782.932	30.4381	782.932	24.9487
781.956	36.042	781.956	1.15237	781.956	30.2909	781.956	24.8822
780.979	35.9864	780.979	1.12681	780.979	30.2558	780.979	24.7673
780.001	35.7888	780.001	1.03602	780.001	30.2918	780.001	24.705
779.023	35.9303	779.023	1.24752	779.023	30.0331	779.023	24.6811
778.045	35.854	778.045	1.13358	778.045	30.0796	778.045	24.5532
777.066	35.7398	777.066	1.08782	777.066	29.9095	777.066	24.4775
775.948	35.7036	775.948	1.20295	775.948	29.9685	775.948	24.3207
774.968	35.6539	774.968	1.10175	774.968	29.9136	774.968	24.3058
773.988	35.51	773.988	1.16318	773.988	29.6811	773.988	24.2871
773.008	35.6197	773.008	1.12191	773.008	29.6602	773.008	24.211
772.028	35.4671	772.028	1.13921	772.028	29.5793	772.028	24.0748
771.047	35.4105	771.047	1.13402	771.047	29.5033	771.047	23.965
770.066	35.3193	770.066	1.12911	770.066	29.4175	770.066	24.0619
768.944	35.2567	768.944	1.07934	768.944	29.3953	768.944	23.8881
767.962	35.2266	767.962	1.10483	767.962	29.3844	767.962	23.8811
766.98	35.2302	766.98	1.07916	766.98	29.2349	766.98	23.8644
765.997	35.1255	765.997	1.11717	765.997	29.3422	765.997	23.7903
765.014	34.9204	765.014	1.03341	765.014	29.2325	765.014	23.5923
764.031	35.15	764.031	1.12182	764.031	28.8033	764.031	23.4568
763.047	35.1709	763.047	1.06349	763.047	28.7264	763.047	23.4509
762.063	35.0143	762.063	1.11034	762.063	28.805	762.063	23.4083
760.938	34.9021	760.938	1.08162	760.938	28.7462	760.938	23.3722
759.953	34.9606	759.953	1.11663	759.953	28.7319	759.953	23.1788
758.967	34.7558	758.967	1.07424	758.967	28.6464	758.967	23.164
757.982	34.7163	757.982	1.06278	757.982	28.5738	757.982	23.0527
756.996	34.7107	756.996	1.12683	756.996	28.4183	756.996	22.9545
756.009	34.6543	756.009	1.11416	756.009	28.4329	756.009	22.9643
755.023	34.5329	755.023	1.10879	755.023	28.2859	755.023	22.8501
754.036	34.6086	754.036	1.06233	754.036	28.3003	754.036	22.8414
753.048	34.5053	753.048	1.14083	753.048	28.137	753.048	22.7069
752.06	34.398	752.06	1.07438	752.06	28.1201	752.06	22.7616
750.931	34.3743	750.931	1.06413	750.931	28.0236	750.931	22.6822
749.943	34.3543	749.943	1.07984	749.943	27.9218	749.943	22.5999
748.954	34.2948	748.954	1.12104	748.954	27.7783	748.954	22.5863
747.964	34.2109	747.964	1.10846	747.964	27.8251	747.964	22.3542
746.975	34.0604	746.975	1.10332	746.975	27.6459	746.975	22.3156
745.985	34.1253	745.985	1.06259	745.985	27.6959	745.985	22.2216
744.995	34.0506	744.995	1.05569	744.995	27.6773	744.995	22.2884
744.004	34.0137	744.004	1.06668	744.004	27.4784	744.004	22.1595
743.013	33.9055	743.013	1.05141	743.013	27.5445	743.013	22.1232
742.022	33.9131	742.022	1.05559	742.022	27.2731	742.022	22.0236
741.03	33.771	741.03	0.996491	741.03	27.3286	741.03	21.9229
740.038	33.8222	740.038	1.04165	740.038	27.2064	740.038	21.9066
739.045	33.7207	739.045	1.07249	739.045	27.0939	739.045	21.9043
738.053	33.6903	738.053	1.06226	738.053	27.0753	738.053	21.7985
737.06	33.6494	737.06	1.06188	737.06	26.8612	737.06	21.6482
736.066	33.6929	736.066	1.11047	736.066	26.8993	736.066	21.6605
734.93	33.5876	734.93	1.06485	734.93	26.9053	734.93	21.664
733.936	33.4388	733.936	1.06829	733.936	26.7812	733.936	21.502
732.942	33.4205	732.942	1.05448	732.942	26.6842	732.942	21.433
731.947	33.3495	731.947	1.08726	731.947	26.5898	731.947	21.2736
730.952	33.3327	730.952	1.06387	730.952	26.5789	730.952	21.319
729.956	33.2526	729.956	1.08551	729.956	26.4943	729.956	21.302
728.96	33.2678	728.96	1.02438	728.96	26.4295	728.96	21.2078
727.964	33.2119	727.964	1.03301	727.964	26.4083	727.964	21.0777
726.967	33.1723	726.967	1.04125	726.967	26.2445	726.967	21.0497
725.97	33.0466	725.97	1.00671	725.97	26.2235	725.97	20.9289
724.973	33.002	724.973	1.02195	724.973	26.106	724.973	20.994
723.975	32.8825	723.975	1.06214	723.975	26.0707	723.975	20.9041
722.977	32.8767	722.977	0.995788	722.977	26.0143	722.977	20.7899
721.979	32.8069	721.979	1.03906	721.979	26.0181	721.979	20.8282
720.98	32.7467	720.98	1.0471	720.98	25.9006	720.98	20.6605
719.981	32.7592	719.981	1.03961	719.981	25.9589	719.981	20.6275
718.982	32.5861	718.982	1.01588	718.982	25.9246	718.982	20.5957
717.982	32.5579	717.982	1.02443	717.982	25.9472	717.982	20.5737
716.982	32.3995	716.982	1.01932	716.982	25.7815	716.982	20.4987
715.982	32.4807	715.982	1.02756	715.982	25.6481	715.982	20.4066
714.981	32.3478	714.981	1.01166	714.981	25.6041	714.981	20.3183
713.98	32.2999	713.98	0.990859	713.98	25.536	713.98	20.2929
712.979	32.1887	712.979	1.00124	712.979	25.4335	712.979	20.0983
711.977	32.2003	711.977	1.00616	711.977	25.3952	711.977	20.1346
710.975	32.1293	710.975	0.978588	710.975	25.325	710.975	20.0938
709.973	32.0983	709.973	0.993808	709.973	25.2361	709.973	19.982
708.97	31.9952	708.97	1.02576	708.97	25.2749	708.97	19.9209
707.967	31.9093	707.967	1.004	707.967	25.1028	707.967	19.8618
706.964	31.8749	706.964	0.960154	706.964	24.9845	706.964	19.749
705.96	31.7937	705.96	1.01401	705.96	24.8536	705.96	19.67
704.956	31.7472	704.956	0.964619	704.956	24.868	704.956	19.7042
703.952	31.7423	703.952	0.946155	703.952	24.7757	703.952	19.5908
702.947	31.6906	702.947	0.951683	702.947	24.674	702.947	19.4989
701.942	31.6102	701.942	0.989986	701.942	24.6623	701.942	19.5132
700.937	31.4659	700.937	1.00451	700.937	24.6176	700.937	19.4326
699.931	31.4206	699.931	0.95941	699.931	24.61	699.931	19.3468
699.068	31.4926	699.068	0.941782	699.068	24.1093	699.068	19.0415
698.062	31.4841	698.062	0.932573	698.062	24.011	698.062	19.0511
697.056	31.4035	697.056	0.97443	697.056	24.1204	697.056	18.9946
696.049	31.264	696.049	0.942288	696.049	24.0138	696.049	18.9132
695.041	31.1792	695.041	0.947111	695.041	23.9665	695.041	18.9605
694.034	31.0988	694.034	0.972684	694.034	23.8181	694.034	18.804
693.026	31.0613	693.026	0.958434	693.026	23.8291	693.026	18.7899
692.017	31.069	692.017	0.937083	692.017	23.7158	692.017	18.6351
691.009	30.946	691.009	0.988732	691.009	23.6952	691.009	18.6886
690	30.9018	690	0.944886	690	23.5805	690	18.5841
688.991	30.7389	688.991	0.946018	688.991	23.6173	688.991	18.6034
687.981	30.7616	687.981	0.932186	687.981	23.4311	687.981	18.5362
686.971	30.6857	686.971	0.950041	686.971	23.4581	686.971	18.4555
685.961	30.6936	685.961	0.975259	685.961	23.2602	685.961	18.3767
684.95	30.5835	684.95	0.886753	684.95	23.3088	684.95	18.2247
683.939	30.5145	683.939	0.984561	683.939	23.1624	683.939	18.2355
682.928	30.43	682.928	0.917944	682.928	23.1824	682.928	18.2558
682.061	30.3407	682.061	0.945145	682.061	23.1663	682.061	18.2705
681.049	30.296	681.049	0.985222	681.049	23.0734	681.049	18.1109
680.037	30.2837	680.037	0.998398	680.037	22.9024	680.037	17.9583
679.025	30.2266	679.025	0.936771	679.025	22.8598	679.025	17.932
678.012	30.1559	678.012	0.970607	678.012	22.8208	678.012	17.8063
676.999	30.0567	676.999	0.941253	676.999	22.6228	676.999	17.7552
675.986	30.0051	675.986	0.90704	675.986	22.6529	675.986	17.7659
674.972	29.9443	674.972	0.939109	674.972	22.5223	674.972	17.626
673.958	29.8901	673.958	0.99012	673.958	22.4923	673.958	17.665
672.943	29.854	672.943	0.871129	672.943	22.4256	672.943	17.5648
671.929	29.7861	671.929	0.911977	671.929	22.336	671.929	17.4759
671.059	29.6465	671.059	0.919146	671.059	22.2686	671.059	17.5058
670.044	29.5957	670.044	0.907219	670.044	22.2773	670.044	17.4186
669.028	29.55	669.028	0.869174	669.028	22.0724	669.028	17.2981
668.012	29.5365	668.012	0.928429	668.012	22.0472	668.012	17.2956
666.996	29.4195	666.996	0.866481	666.996	22.0509	666.996	17.2196
665.979	29.3935	665.979	0.958885	665.979	21.9184	665.979	17.1482
664.962	29.4746	664.962	0.895783	664.962	21.9772	664.962	17.0272
663.945	29.2972	663.945	0.923008	663.945	21.9285	663.945	17.1178
662.928	29.219	662.928	0.929362	662.928	21.8096	662.928	17.0097
662.055	29.2259	662.055	0.849169	662.055	21.6518	662.055	16.9792
661.037	29.1448	661.037	0.878843	661.037	21.5815	661.037	16.9637
660.019	29.0888	660.019	0.8722	660.019	21.4898	660.019	16.7345
659	29.2202	659	0.894445	659	21.315	659	16.6146
657.981	29.0323	657.981	0.932231	657.981	21.1914	657.981	16.5344
656.962	28.9464	656.962	0.918058	656.962	21.2155	656.962	16.5047
655.942	28.9261	655.942	0.821681	655.942	21.2274	655.942	16.4952
655.068	28.8069	655.068	0.882138	655.068	21.2223	655.068	16.455
654.048	28.748	654.048	0.906926	654.048	21.1541	654.048	16.4489
653.028	28.7251	653.028	0.876736	653.028	21.0378	653.028	16.3541
652.007	28.6686	652.007	0.869165	652.007	20.9092	652.007	16.2657
650.986	28.5506	650.986	0.812093	650.986	20.8684	650.986	16.1641
649.964	28.4149	649.964	0.873069	649.964	20.8084	649.964	16.1674
648.943	28.4273	648.943	0.867076	648.943	20.7269	648.943	16.1043
648.067	28.3992	648.067	0.896106	648.067	20.6624	648.067	16.0163
647.044	28.3168	647.044	0.870502	647.044	20.5733	647.044	15.9541
646.022	28.2118	646.022	0.913656	646.022	20.5286	646.022	15.9158
644.999	28.1753	644.999	0.886166	644.999	20.4768	644.999	15.8871
643.976	28.0676	643.976	0.858445	643.976	20.4628	643.976	15.8046
642.952	27.9882	642.952	0.885888	642.952	20.3339	642.952	15.6915
641.928	28.0044	641.928	0.849367	641.928	20.3054	641.928	15.6797
641.05	27.8907	641.05	0.857784	641.05	20.1543	641.05	15.5906
640.026	27.8676	640.026	0.883962	640.026	20.1022	640.026	15.5936
639.001	27.7615	639.001	0.85841	639.001	20.0492	639.001	15.5519
637.976	27.8094	637.976	0.891391	637.976	20.0662	637.976	15.4519
636.951	27.702	636.951	0.879144	636.951	19.8801	636.951	15.3832
636.072	27.6033	636.072	0.902278	636.072	19.8708	636.072	15.4159
635.046	27.5613	635.046	0.867606	635.046	19.8609	635.046	15.2989
634.02	27.5857	634.02	0.869185	634.02	19.7196	634.02	15.1114
632.994	27.4518	632.994	0.841232	632.994	19.589	632.994	15.1165
631.967	27.3457	631.967	0.859028	631.967	19.5788	631.967	15.0599
630.94	27.2524	630.94	0.87425	630.94	19.5705	630.94	15.0372
630.059	27.1531	630.059	0.871475	630.059	19.4304	630.059	15.0539
629.032	27.0922	629.032	0.898808	629.032	19.4121	629.032	14.9607
628.004	27.0482	628.004	0.84514	628.004	19.3745	628.004	14.8986
626.976	27.0234	626.976	0.863611	626.976	19.0743	626.976	14.6766
625.947	27.0256	625.947	0.851697	625.947	19.0268	625.947	14.6567
625.065	26.8826	625.065	0.898357	625.065	19.0513	625.065	14.5256
624.036	26.851	624.036	0.839737	624.036	18.9497	624.036	14.521
623.007	26.7094	623.007	0.869436	623.007	18.8302	623.007	14.466
621.978	26.6817	621.978	0.878493	621.978	18.8168	621.978	14.3683
620.948	26.64	620.948	0.866974	620.948	18.7764	620.948	14.4242
620.065	26.6046	620.065	0.804648	620.065	18.7214	620.065	14.401
619.034	26.5184	619.034	0.841136	619.034	18.6621	619.034	14.2761
618.003	26.4546	618.003	0.856748	618.003	18.6364	618.003	14.2355
616.972	26.3534	616.972	0.837423	616.972	18.5035	616.972	14.1377
615.941	26.2501	615.941	0.833766	615.941	18.427	615.941	14.1692
615.057	26.2165	615.057	0.838709	615.057	18.4646	615.057	14.1219
614.025	26.1468	614.025	0.821815	614.025	18.3321	614.025	14.0444
612.993	26.0623	612.993	0.858929	612.993	18.2854	612.993	14.0693
611.96	26.0041	611.96	0.850267	611.96	18.315	611.96	13.9474
610.928	25.9339	610.928	0.83509	610.928	18.278	610.928	13.915
610.042	25.9133	610.042	0.828911	610.042	18.1089	610.042	13.8092
609.009	25.9858	609.009	0.84973	609.009	17.7722	609.009	13.6349
607.975	25.8549	607.975	0.843207	607.975	17.9126	607.975	13.6023
606.942	25.7732	606.942	0.841679	606.942	17.875	606.942	13.6415
606.055	25.5922	606.055	0.839059	606.055	17.9687	606.055	13.5971
605.021	25.6063	605.021	0.824461	605.021	17.6869	605.021	13.4401
603.986	25.5625	603.986	0.825772	603.986	17.5896	603.986	13.3127
602.951	25.5534	602.951	0.836617	602.951	17.4608	602.951	13.2235
602.064	25.416	602.064	0.805416	602.064	17.4889	602.064	13.1976
601.028	25.2985	601.028	0.846118	601.028	17.396	601.028	13.2108
599.993	25.1816	599.993	0.838146	599.993	17.4242	599.993	13.2058
598.957	25.1196	598.957	0.808329	598.957	17.4098	598.957	13.2064
598.068	25.0025	598.068	0.828126	598.068	17.5227	598.068	13.1787
597.032	25.1632	597.032	0.795077	597.032	17.0429	597.032	12.8793
595.995	25.0458	595.995	0.78391	595.995	17.0379	595.995	12.8566
594.958	24.922	594.958	0.814658	594.958	16.9973	594.958	12.8608
594.069	24.871	594.069	0.811385	594.069	16.9298	594.069	12.7684
593.031	24.7664	593.031	0.802916	593.031	16.9637	593.031	12.7284
591.993	24.6612	591.993	0.799171	591.993	16.9268	591.993	12.7951
590.955	24.5924	590.955	0.800564	590.955	16.8208	590.955	12.6952
590.065	24.5658	590.065	0.780215	590.065	16.7203	590.065	12.615
589.026	24.4629	589.026	0.798954	589.026	16.658	589.026	12.5372
587.987	24.3927	587.987	0.807392	587.987	16.6016	587.987	12.4373
586.948	24.2884	586.948	0.828622	586.948	16.5465	586.948	12.4961
586.057	24.2417	586.057	0.791371	586.057	16.5065	586.057	12.4215
585.017	24.1833	585.017	0.798796	585.017	16.3198	585.017	12.365
583.977	24.0905	583.977	0.777071	583.977	16.3029	583.977	12.3325
582.937	24.0575	582.937	0.794465	582.937	16.2431	582.937	12.1872
582.045	23.9628	582.045	0.787263	582.045	16.1723	582.045	12.1285
581.004	23.9189	581.004	0.794777	581.004	16.0704	581.004	12.1728
579.963	23.8499	579.963	0.760204	579.963	16.0293	579.963	12.0296
579.07	23.7376	579.07	0.784707	579.07	16.0301	579.07	12.0262
578.028	23.6267	578.028	0.800981	578.028	16.004	578.028	11.983
576.987	23.5992	576.987	0.769485	576.987	15.9277	576.987	11.9165
575.944	23.4725	575.944	0.785711	575.944	15.8769	575.944	11.8447
575.051	23.4857	575.051	0.784799	575.051	15.7215	575.051	11.7772
574.008	23.4057	574.008	0.793143	574.008	15.717	574.008	11.7016
572.965	23.2546	572.965	0.769572	572.965	15.6362	572.965	11.6602
572.071	23.2678	572.071	0.771227	572.071	15.4491	572.071	11.4593
571.028	23.2489	571.028	0.785596	571.028	15.4329	571.028	11.4659
569.984	23.1227	569.984	0.776546	569.984	15.4411	569.984	11.4642
568.94	22.8701	568.94	0.781863	568.94	16.3054	568.94	12.0867
568.045	22.7424	568.045	0.831044	568.045	16.2832	568.045	12.1971
567	22.5987	567	0.788922	567	16.1258	567	12.1079
565.956	22.6802	565.956	0.788281	565.956	15.9642	565.956	11.9385
565.06	22.594	565.06	0.794771	565.06	15.8656	565.06	11.8764
564.015	22.4515	564.015	0.769738	564.015	15.9254	564.015	11.8313
562.969	22.3248	562.969	0.771227	562.969	16.0176	562.969	11.8568
562.073	22.2899	562.073	0.7668	562.073	15.8773	562.073	11.8257
561.027	22.2622	561.027	0.76645	561.027	15.7796	561.027	11.5557
559.98	22.2268	559.98	0.777907	559.98	15.6102	559.98	11.5299
558.934	22.0594	558.934	0.789869	558.934	15.5478	558.934	11.5645
558.036	22.0173	558.036	0.762909	558.036	15.5416	558.036	11.472
556.99	22.0042	556.99	0.797808	556.99	15.4869	556.99	11.4251
555.942	21.9016	555.942	0.775034	555.942	15.3923	555.942	11.3837
555.044	21.8315	555.044	0.76352	555.044	15.3821	555.044	11.3444
553.997	21.7375	553.997	0.760103	553.997	15.3708	553.997	11.4176
552.948	21.6949	552.948	0.763694	552.948	15.1646	552.948	11.1033
552.05	21.5961	552.05	0.79361	552.05	15.1113	552.05	11.1596
551.001	21.4768	551.001	0.782528	551.001	15.1168	551.001	11.1985
549.953	21.4045	549.953	0.763032	549.953	15.0827	549.953	11.16
549.053	21.2892	549.053	0.781019	549.053	15.0675	549.053	11.1353
548.004	21.1775	548.004	0.781137	548.004	15.0847	548.004	11.1458
546.955	21.1642	546.955	0.763968	546.955	14.7144	546.955	10.8753
546.055	21.1533	546.055	0.774933	546.055	14.6434	546.055	10.8233
545.005	20.9716	545.005	0.753821	545.005	14.8411	545.005	10.8636
543.955	20.8509	543.955	0.750194	543.955	14.7607	543.955	10.881
543.054	20.837	543.054	0.751471	543.054	14.7908	543.054	10.7986
542.003	20.6563	542.003	0.755126	542.003	14.759	542.003	10.6811
540.952	20.8734	540.952	0.741548	540.952	14.1066	540.952	10.264
540.051	20.7457	540.051	0.741877	540.051	14.152	540.051	10.3761
539	20.5281	539	0.73534	539	14.3926	539	10.4337
537.948	20.3588	537.948	0.750698	537.948	14.5475	537.948	10.6167
537.046	20.3197	537.046	0.74131	537.046	14.3434	537.046	10.4402
535.994	20.3674	535.994	0.745936	535.994	14.0989	535.994	10.2492
534.942	20.1251	534.942	0.741588	534.942	14.3408	534.942	10.3647
534.039	19.9819	534.039	0.741117	534.039	14.2881	534.039	10.3362
532.987	20.1784	532.987	0.728348	532.987	13.7233	532.987	9.89726
531.933	19.9566	531.933	0.731085	531.933	13.8046	531.933	9.98543
531.03	19.8436	531.03	0.726676	531.03	14.05	531.03	10.224
529.977	19.6883	529.977	0.740062	529.977	14.1713	529.977	10.332
529.074	19.5944	529.074	0.722219	529.074	13.8094	529.074	9.99299
528.019	19.8966	528.019	0.714244	528.019	13.1945	528.019	9.54257
526.965	19.6494	526.965	0.715518	526.965	13.5147	526.965	9.75449
526.061	19.5043	526.061	0.714169	526.061	13.4851	526.061	9.7414
525.006	19.4694	525.006	0.715272	525.006	13.3119	525.006	9.59568
523.951	19.3146	523.951	0.726295	523.951	13.3413	523.951	9.55819
523.047	19.1856	523.047	0.716519	523.047	13.2032	523.047	9.55827
521.991	19.0971	521.991	0.697848	521.991	13.2557	521.991	9.48724
520.935	18.969	520.935	0.71996	520.935	13.1846	520.935	9.4355
520.03	18.8654	520.03	0.709428	520.03	13.28	520.03	9.44388
518.974	18.8088	518.974	0.696598	518.974	13.0107	518.974	9.33047
518.069	18.8379	518.069	0.700679	518.069	12.7182	518.069	9.15319
517.012	18.7349	517.012	0.718912	517.012	12.6562	517.012	9.03097
515.955	18.6372	515.955	0.700946	515.955	12.7529	515.955	9.1057
515.049	18.5253	515.049	0.691733	515.049	12.6211	515.049	9.09789
513.992	18.4071	513.992	0.693113	513.992	12.6573	513.992	9.09152
512.934	18.3186	512.934	0.697793	512.934	12.5572	512.934	9.01081
512.027	18.2583	512.027	0.708564	512.027	12.5241	512.027	8.78424
510.969	18.14	510.969	0.685627	510.969	12.3909	510.969	8.83844
510.062	18.0837	510.062	0.693266	510.062	12.2736	510.062	8.81621
509.004	18.0582	509.004	0.713446	509.004	12.13	509.004	8.72455
507.945	17.9241	507.945	0.682291	507.945	12.1332	507.945	8.72604
507.037	17.8169	507.037	0.713541	507.037	12.1353	507.037	8.65691
505.978	17.6832	505.978	0.710545	505.978	12.0963	505.978	8.56653
505.07	17.5974	505.07	0.696863	505.07	11.9884	505.07	8.51524
504.01	17.5348	504.01	0.702196	504.01	11.8369	504.01	8.40711
502.95	17.4756	502.95	0.71601	502.95	11.7814	502.95	8.34942
502.042	17.4211	502.042	0.691298	502.042	11.7399	502.042	8.41942
500.981	17.285	500.981	0.692131	500.981	11.742	500.981	8.40926
500.072	17.2016	500.072	0.7143	500.072	11.6478	500.072	8.24147
499.012	17.0887	499.012	0.67563	499.012	11.6339	499.012	8.26446
497.951	16.9191	497.951	0.686959	497.951	11.5	497.951	8.14342
497.041	16.9302	497.041	0.672532	497.041	11.3778	497.041	8.12489
495.98	16.8527	495.98	0.655399	495.98	11.2737	495.98	8.02255
495.07	16.6879	495.07	0.682971	495.07	11.358	495.07	8.0402
494.008	16.5379	494.008	0.667415	494.008	11.3208	494.008	8.062
492.946	16.3895	492.946	0.702045	492.946	11.4896	492.946	8.22147
492.035	16.3737	492.035	0.668532	492.035	11.1644	492.035	7.84455
490.973	16.4514	490.973	0.675154	490.973	10.7354	490.973	7.66724
490.062	16.2309	490.062	0.703185	490.062	10.9796	490.062	7.74767
488.999	16.0557	488.999	0.684679	488.999	11.1539	488.999	7.91103
487.935	16.0558	487.935	0.684067	487.935	10.8819	487.935	7.60122
487.024	16.0751	487.024	0.67731	487.024	10.5662	487.024	7.41478
485.96	15.8448	485.96	0.678517	485.96	10.8863	485.96	7.73075
485.048	15.6183	485.048	0.685582	485.048	11.0594	485.048	7.75589
483.984	15.7492	483.984	0.671734	483.984	10.3797	483.984	7.20808
483.072	15.8234	483.072	0.655087	483.072	10.074	483.072	7.0727
482.008	15.6294	482.008	0.678149	482.008	10.1915	482.008	7.14714
480.943	15.4693	480.943	0.676371	480.943	10.2047	480.943	7.15003
480.03	15.3635	480.03	0.675838	480.03	10.3696	480.03	7.13283
478.965	15.2343	478.965	0.677792	478.965	10.2308	478.965	7.14184
478.052	15.1523	478.052	0.668858	478.052	10.2311	478.052	7.05176
476.987	15.0439	476.987	0.650346	476.987	10.0718	476.987	6.92138
476.073	15.0098	476.073	0.660081	476.073	9.96979	476.073	6.92305
475.007	14.8957	475.007	0.680679	475.007	9.90188	475.007	6.84321
473.941	14.79	473.941	0.663338	473.941	9.94497	473.941	6.82455
473.027	14.7189	473.027	0.66421	473.027	9.76943	473.027	6.73458
471.96	14.5464	471.96	0.657306	471.96	9.73594	471.96	6.6956
471.046	14.4483	471.046	0.652074	471.046	9.6444	471.046	6.65288
469.979	14.2871	469.979	0.656397	469.979	9.6182	469.979	6.60194
469.064	14.1957	469.064	0.64744	469.064	9.59459	469.064	6.59928
467.997	14.0652	467.997	0.645478	467.997	9.53604	467.997	6.55039
466.929	14.0258	466.929	0.645773	466.929	9.36284	466.929	6.47959
466.014	13.9036	466.014	0.63813	466.014	9.40845	466.014	6.43603
464.946	13.7934	464.946	0.648377	464.946	9.25471	464.946	6.29646
464.03	13.7239	464.03	0.636932	464.03	9.26255	464.03	6.33027
462.962	13.5842	462.962	0.635956	462.962	9.15068	462.962	6.27585
462.046	13.4507	462.046	0.663822	462.046	9.23741	462.046	6.29299
460.977	13.282	460.977	0.657237	460.977	9.23339	460.977	6.24583
460.061	13.2764	460.061	0.628637	460.061	8.87843	460.061	6.02667
458.991	13.2077	458.991	0.632291	458.991	8.82208	458.991	5.94541
458.075	13.071	458.075	0.638643	458.075	8.8373	458.075	5.98144
457.005	12.9532	457.005	0.634422	457.005	8.81647	457.005	5.94583
455.935	12.7882	455.935	0.630168	455.935	8.81343	455.935	5.86313
455.018	12.6657	455.018	0.619507	455.018	8.69697	455.018	5.86274
453.948	12.5468	453.948	0.621133	453.948	8.66845	453.948	5.90783
453.03	12.4628	453.03	0.618124	453.03	8.6769	453.03	5.78255
451.959	12.3749	451.959	0.632505	451.959	8.49913	451.959	5.70565
451.042	12.251	451.042	0.62319	451.042	8.51288	451.042	5.65746
449.97	12.0802	449.97	0.633197	449.97	8.42012	449.97	5.64705
449.052	12.0096	449.052	0.635787	449.052	8.46169	449.052	5.62794
447.981	11.8985	447.981	0.625889	447.981	8.32728	447.981	5.55111
447.062	11.8009	447.062	0.616098	447.062	8.26917	447.062	5.48718
445.99	11.6998	445.99	0.606224	445.99	8.10127	445.99	5.36818
445.071	11.5438	445.071	0.623235	445.071	8.05179	445.071	5.32172
443.999	11.3797	443.999	0.614559	443.999	7.98412	443.999	5.33937
442.927	11.2419	442.927	0.627094	442.927	7.98304	442.927	5.3082
442.007	11.0964	442.007	0.60178	442.007	8.02485	442.007	5.28336
440.935	11.0207	440.935	0.620986	440.935	7.7918	440.935	5.15571
440.015	10.8914	440.015	0.620672	440.015	7.73328	440.015	5.11205
438.942	10.7383	438.942	0.618366	438.942	7.69079	438.942	5.11763
438.022	10.6168	438.022	0.596728	438.022	7.7	438.022	5.0029
436.948	10.4584	436.948	0.614891	436.948	7.64123	436.948	4.97043
436.027	10.3048	436.027	0.626855	436.027	7.58308	436.027	4.9643
434.954	10.2058	434.954	0.597007	434.954	7.50658	434.954	4.90825
434.033	10.082	434.033	0.61825	434.033	7.44523	434.033	4.8598
432.958	9.91481	432.958	0.61495	432.958	7.38623	432.958	4.77716
432.037	9.7778	432.037	0.603654	432.037	7.4027	432.037	4.79334
430.963	9.63682	430.963	0.598179	430.963	7.306	430.963	4.7161
430.041	9.54175	430.041	0.626766	430.041	7.18656	430.041	4.68391
428.966	9.37005	428.966	0.610776	428.966	7.20944	428.966	4.67573
428.044	9.19497	428.044	0.614065	428.044	7.21356	428.044	4.62464
426.969	9.05298	426.969	0.607691	426.969	7.03528	426.969	4.5312
426.047	8.93466	426.047	0.611523	426.047	7.02227	426.047	4.53102
424.971	8.7781	424.971	0.61619	424.971	6.99304	424.971	4.45517
424.049	8.71266	424.049	0.600243	424.049	6.84951	424.049	4.35885
422.972	8.51172	422.972	0.60288	422.972	6.76592	422.972	4.35001
422.05	8.34529	422.05	0.603472	422.05	6.73736	422.05	4.32703
420.973	8.25496	420.973	0.592633	420.973	6.56168	420.973	4.21022
420.05	8.16046	420.05	0.59873	420.05	6.57963	420.05	4.1603
418.973	7.97234	418.973	0.578151	418.973	6.45364	418.973	4.12644
418.05	7.78137	418.05	0.569858	418.05	6.41951	418.05	4.06395
416.973	7.60125	416.973	0.598898	416.973	6.37495	416.973	4.00308
416.049	7.4242	416.049	0.577893	416.049	6.37511	416.049	3.9832
414.971	7.30156	414.971	0.588252	414.971	6.31553	414.971	4.0102
414.047	7.17193	414.047	0.593895	414.047	6.23655	414.047	3.94069
412.969	6.96279	412.969	0.588773	412.969	6.14142	412.969	3.92347
412.045	6.79115	412.045	0.580544	412.045	6.31401	412.045	3.87148
410.967	6.69367	410.967	0.600892	410.967	6.08899	410.967	3.83613
410.042	6.56533	410.042	0.592871	410.042	5.91549	410.042	3.7513
408.963	6.39016	408.963	0.574506	408.963	5.98207	408.963	3.68842
408.038	6.2332	408.038	0.591107	408.038	5.97875	408.038	3.67343
406.959	6.05265	406.959	0.591536	406.959	5.88743	406.959	3.64337
406.034	5.90415	406.034	0.600788	406.034	5.82402	406.034	3.64556
404.955	5.77769	404.955	0.585026	404.955	5.67313	404.955	3.51216
404.029	5.67152	404.029	0.568397	404.029	5.67389	404.029	3.43989
402.949	5.49997	402.949	0.573887	402.949	5.54523	402.949	3.43637
402.023	5.32186	402.023	0.555596	402.023	5.54751	402.023	3.45975
400.943	5.19317	400.943	0.572809	400.943	5.52544	400.943	3.36027
400.017	5.01533	400.017	0.566322	400.017	5.46928	400.017	3.34781
398.937	4.91213	398.937	0.567686	398.937	5.3843	398.937	3.29689
398.01	4.79523	398.01	0.588408	398.01	5.33706	398.01	3.22302
396.929	4.6237	396.929	0.57302	396.929	5.28684	396.929	3.22978
396.003	4.45678	396.003	0.569306	396.003	5.42025	396.003	3.28958
395.076	4.35791	395.076	0.568576	395.076	5.19131	395.076	3.18485
393.994	4.26995	393.994	0.544342	393.994	5.04887	393.994	3.07248
393.067	4.12273	393.067	0.58254	393.067	5.2629	393.067	3.09371
391.986	3.98334	391.986	0.555002	391.986	4.95037	391.986	3.00731
391.058	3.88362	391.058	0.527318	391.058	4.8195	391.058	2.90916
389.976	3.68294	389.976	0.565798	389.976	4.98242	389.976	2.90878
389.048	3.58383	389.048	0.541111	389.048	4.91736	389.048	2.94092
387.966	3.45105	387.966	0.524286	387.966	4.78558	387.966	2.85615
387.038	3.34693	387.038	0.522612	387.038	4.71224	387.038	2.79436
385.955	3.21123	385.955	0.554881	385.955	4.64571	385.955	2.76958
385.027	3.08938	385.027	0.553683	385.027	4.64092	385.027	2.73214
383.944	2.99448	383.944	0.514009	383.944	4.43642	383.944	2.64337
383.015	2.88171	383.015	0.524598	383.015	4.47718	383.015	2.63939
381.932	2.76926	381.932	0.533641	381.932	4.45115	381.932	2.62565
381.003	2.63883	381.003	0.512909	381.003	4.36563	381.003	2.55497
380.074	2.52355	380.074	0.507871	380.074	4.35704	380.074	2.56706
378.99	2.40243	378.99	0.537858	378.99	4.37764	378.99	2.57912
378.061	2.32874	378.061	0.511877	378.061	4.27318	378.061	2.4676
376.976	2.2478	376.976	0.493164	376.976	4.10324	376.976	2.36712
376.047	2.14846	376.047	0.486607	376.047	4.03702	376.047	2.35539
374.962	2.02276	374.962	0.503385	374.962	4.02291	374.962	2.31733
374.032	1.90564	374.032	0.515057	374.032	3.9441	374.032	2.30583
372.948	1.82239	372.948	0.486694	372.948	3.97962	372.948	2.29296
372.017	1.73615	372.017	0.488438	372.017	3.88845	372.017	2.24876
370.932	1.36932	370.932	0.477277	370.932	2.51755	370.932	1.40941
370.002	1.45452	370.002	0.341452	370.002	2.48206	370.002	1.36434
369.071	1.34299	369.071	0.331673	369.071	2.5306	369.071	1.29789
367.986	1.3104	367.986	0.412285	367.986	2.50172	367.986	1.3165
367.055	1.07208	367.055	0.447028	367.055	2.43428	367.055	1.35853
365.969	1.07671	365.969	0.405187	365.969	2.28729	365.969	1.4195
365.038	1.0868	365.038	0.428183	365.038	2.14823	365.038	1.37137
363.951	0.884384	363.951	0.298498	363.951	2.31937	363.951	1.4064
363.02	0.859191	363.02	0.350726	363.02	2.28071	363.02	1.35413
361.933	0.783838	361.933	0.261028	361.933	1.99877	361.933	1.14838
361.002	0.586982	361.002	0.351938	361.002	2.01741	361.002	1.20071
360.07	0.690474	360.07	0.299963	360.07	1.97206	360.07	1.31258
358.983	0.550231	358.983	0.232128	358.983	2.15243	358.983	1.2699
358.051	0.547906	358.051	0.357128	358.051	1.89574	358.051	1.13038
356.963	0.501875	356.963	0.389013	356.963	1.99146	356.963	1.17319
356.031	0.362961	356.031	0.272094	356.031	1.95281	356.031	1.17098
354.943	0.36099	354.943	0.257499	354.943	1.96576	354.943	1.01808
354.011	0.143018	354.011	0.255703	354.011	1.95767	354.011	1.06181
352.922	0.316377	352.922	0.235639	352.922	1.77024	352.922	1.06305
351.99	0.291203	351.99	0.231131	351.99	1.79726	351.99	1.08659
351.057	0.134958	351.057	0.250426	351.057	1.76302	351.057	1.04713
349.968	0.0763051	349.968	0.352035	349.968	1.82081	349.968	1.09348
349.035	-0.0730078	349.035	0.156772	349.035	1.78291	349.035	0.871584
347.946	0.137169	347.946	0.300944	347.946	1.76687	347.946	0.873705
347.013	0.0399573	347.013	0.14836	347.013	1.6059	347.013	1.0449
345.924	-0.0211247	345.924	0.320605	345.924	1.75814	345.924	1.01482
344.99	-0.0482772	344.99	0.355824	344.99	1.59005	344.99	0.887026
344.056	0.0845871	344.056	0.258388	344.056	1.56475	344.056	0.892153
342.966	-0.0393403	342.966	0.229609	342.966	1.73499	342.966	0.930461
342.032	0.00656749	342.032	0.248995	342.032	1.38371	342.032	0.978681
340.942	-0.230817	340.942	0.147533	340.942	1.65543	340.942	0.755682
340.008	0.10539	340.008	0.287198	340.008	1.57284	340.008	0.89084
339.074	0.042372	339.074	0.24208	339.074	1.52511	339.074	0.76089
337.983	-0.0619442	337.983	0.306786	337.983	1.36974	337.983	0.805524
337.049	0.0582934	337.049	0.286163	337.049	1.35709	337.049	0.743623
335.958	-0.0674167	335.958	0.279474	335.958	1.40609	335.958	0.779914
335.023	0.0524691	335.023	0.302122	335.023	1.4634	335.023	0.753593
333.932	0.0249887	333.932	0.197326	333.932	1.30475	333.932	0.740419
332.997	0.0050612	332.997	0.151764	332.997	1.30546	332.997	0.71673
332.061	-0.0929854	332.061	0.307093	332.061	1.29248	332.061	0.743852
330.97	-0.155493	330.97	0.325133	330.97	1.19242	330.97	0.836049
330.034	-0.199845	330.034	0.264398	330.034	1.26992	330.034	0.623848
328.943	-0.0391985	328.943	0.250961	328.943	1.2194	328.943	0.709135
328.007	-0.0465781	328.007	0.0852683	328.007	1.28592	328.007	0.74126
327.071	0.0360573	327.071	0.26426	327.071	1.33842	327.071	0.653449
325.979	-0.0838906	325.979	0.269757	325.979	1.32677	325.979	0.635871
325.043	-0.105623	325.043	0.274752	325.043	1.32827	325.043	0.666516
323.95	-0.0199994	323.95	0.280669	323.95	1.1528	323.95	0.61397
323.014	0.123291	323.014	0.0465562	323.014	1.16382	323.014	0.597388
322.077	0.048075	322.077	0.362156	322.077	0.967915	322.077	0.535101
320.985	-0.125926	320.985	0.156205	320.985	0.995605	320.985	0.568623
320.048	-0.0877079	320.048	0.342602	320.048	1.13154	320.048	0.655453
318.955	0.0598253	318.955	0.374719	318.955	1.17737	318.955	0.754506
318.018	-0.0715165	318.018	0.269529	318.018	0.924802	318.018	0.508897
316.925	-0.0470312	316.925	0.314642	316.925	1.02799	316.925	0.597291
315.987	0.0294349	315.987	0.201245	315.987	0.976914	315.987	0.554706
315.05	-0.0426861	315.05	0.20715	315.05	0.984428	315.05	0.617355
313.956	0.0919	313.956	0.271585	313.956	1.10632	313.956	0.494823
313.019	0.0245534	313.019	0.226824	313.019	0.914705	313.019	0.448581
311.925	-0.0375022	311.925	0.263423	311.925	1.02866	311.925	0.519711
310.987	-0.0198647	310.987	0.306204	310.987	0.895444	310.987	0.467704
310.049	-0.0873073	310.049	0.315589	310.049	0.85956	310.049	0.48206
308.954	0.0667507	308.954	0.217484	308.954	0.843217	308.954	0.480315
308.016	0.0840719	308.016	0.342068	308.016	0.907972	308.016	0.457544
307.078	0.0463762	307.078	0.228177	307.078	0.909869	307.078	0.402273
305.983	-0.156616	305.983	0.266664	305.983	0.895984	305.983	0.400379
305.045	-0.0613758	305.045	0.184768	305.045	0.916802	305.045	0.369491
303.949	-0.0375271	303.949	0.19566	303.949	0.876437	303.949	0.488574
303.011	0.0479655	303.011	0.187886	303.011	0.842936	303.011	0.449224
302.072	0.0318811	302.072	0.221955	302.072	0.843892	302.072	0.438556
300.976	0.0430036	300.976	0.236923	300.976	0.794161	300.976	0.458655
300.037	-0.065513	300.037	0.162919	300.037	0.763672	300.037	0.474427
298.942	-0.00161426	298.942	0.25814	298.942	0.789483	298.942	0.421519
298.002	0.0030226	298.002	0.277687	298.002	0.634464	298.002	0.414412
297.063	0.0174459	297.063	0.171322	297.063	0.757383	297.063	0.442531
295.967	0.0324726	295.967	0.278812	295.967	0.7451	295.967	0.406673
295.027	0.104751	295.027	0.315778	295.027	0.783685	295.027	0.354028
293.931	0.00421016	293.931	0.141691	293.931	0.770343	293.931	0.30514
292.991	0.055069	292.991	0.190971	292.991	0.581371	292.991	0.310344
292.051	-0.0144353	292.051	0.181301	292.051	0.715253	292.051	0.320022
290.954	-0.0148141	290.954	0.287327	290.954	0.607146	290.954	0.408646
290.014	-0.0156659	290.014	0.227191	290.014	0.743137	290.014	0.382144
289.074	-0.10208	289.074	0.300542	289.074	0.72335	289.074	0.227588
287.977	0.0115577	287.977	0.242795	287.977	0.601733	287.977	0.406524
287.036	-0.00660221	287.036	0.234785	287.036	0.653952	287.036	0.341931
285.939	-0.0964792	285.939	0.246524	285.939	0.589004	285.939	0.2593
284.998	-0.0159837	284.998	0.221917	284.998	0.742797	284.998	0.261741
284.057	-0.0406448	284.057	0.294939	284.057	0.586701	284.057	0.331663
282.96	0.0513007	282.96	0.153634	282.96	0.548053	282.96	0.292127
282.019	0.0235966	282.019	0.148087	282.019	0.6534	282.019	0.263547
281.078	0.0834646	281.078	0.288305	281.078	0.680851	281.078	0.314167
279.979	0.0677364	279.979	0.335854	279.979	0.395679	279.979	0.133012
279.038	-0.0406494	279.038	0.390063	279.038	0.434306	279.038	0.139874
277.94	0.0838904	277.94	0.27235	277.94	0.638767	277.94	0.241118
276.998	0.0819903	276.998	0.176904	276.998	0.534516	276.998	0.266999
276.057	0.0404923	276.057	0.00556316	276.057	0.450114	276.057	0.219459
274.958	-0.114452	274.958	0.249134	274.958	0.513968	274.958	0.121112
274.016	0.011223	274.016	0.251276	274.016	0.522666	274.016	0.18935
273.074	-0.0740352	273.074	0.19599	273.074	0.407229	273.074	0.295896
271.975	-0.000443613	271.975	0.127544	271.975	0.442731	271.975	0.330305
271.033	0.0500824	271.033	0.0289825	271.033	0.515532	271.033	0.224095
269.934	0.0680105	269.934	0.202463	269.934	0.372517	269.934	0.14511
268.991	-0.0465309	268.991	0.170802	268.991	0.477439	268.991	0.30754
268.049	0.0286053	268.049	0.0250998	268.049	0.558264	268.049	0.318127
266.949	0.0274332	266.949	0.31898	266.949	0.322221	266.949	0.38418
266.007	-0.00549507	266.007	0.150507	266.007	0.361081	266.007	0.177686
265.064	0.0437075	265.064	0.187749	265.064	0.340189	265.064	0.233781
263.964	0.0553261	263.964	0.279662	263.964	0.465592	263.964	0.172875
263.021	-0.0680335	263.021	0.378224	263.021	0.449102	263.021	0.373925
262.078	0.0491964	262.078	0.276595	262.078	0.379773	262.078	0.283175
260.978	0.0202311	260.978	0.235809	260.978	0.345778	260.978	0.263749
260.035	-0.0923111	260.035	0.151011	260.035	0.146796	260.035	0.176617
258.934	0.066914	258.934	0.149327	258.934	0.266385	258.934	0.166877
257.991	-0.0835871	257.991	0.449624	257.991	0.148403	257.991	0.301508
257.047	0.0182539	257.047	0.0470039	257.047	0.132433	257.047	0.202536
255.946	-0.300714	255.946	0.25622	255.946	0.348107	255.946	0.00847603
255.003	-0.10199	255.003	0.245069	255.003	0.122737	255.003	0.167073
254.059	-0.1491	254.059	0.284599	254.059	0.334483	254.059	0.136086
252.958	0.099504	252.958	0.140589	252.958	0.281412	252.958	0.226841
252.014	0.119545	252.014	0.249578	252.014	0.222632	252.014	0.0483175
251.07	0.00520695	251.07	0.316694	251.07	0.0836944	251.07	0.143455
249.968	-0.110333	249.968	0.24266	249.968	0.0950331	249.968	0.220578
249.03	-0.0858889	249.03	0.236845	249.03	0.228387	249.03	0.20918
247.935	-0.0800232	247.935	0.145389	247.935	0.198446	247.935	0.147929
246.996	0.00432607	246.996	0.105893	246.996	0.292816	246.996	0.157477
246.057	0.295526	246.057	0.0861136	246.057	0.269917	246.057	-0.0586399
244.962	0.0420312	244.962	0.167855	244.962	0.168735	244.962	0.0853503
244.022	-0.0320117	244.022	0.308762	244.022	0.241469	244.022	0.193561
242.927	-0.0572498	242.927	0.11096	242.927	0.154179	242.927	0.0330771
241.988	-0.0323255	241.988	0.247322	241.988	0.171916	241.988	0.229476
241.048	-0.0164627	241.048	0.181042	241.048	0.0959214	241.048	-0.046064
239.952	-0.287022	239.952	0.151969	239.952	0.20554	239.952	0.0103886
239.013	0	239.013	0.12967	239.013	0.287253	239.013	0.256081
238.073	-0.0947651	238.073	0.460579	238.073	0.361262	238.073	0.191316
236.977	0.379759	236.977	0.333011	236.977	0.279366	236.977	0.44318
236.037	0.294258	236.037	0.394784	236.037	0.247001	236.037	0.154721
234.941	0.088089	234.941	0.564151	234.941	-0.0368581	234.941	-0.00178119
234.001	-0.176808	234.001	0.235644	234.001	0.0129353	234.001	0.584542
233.061	-0.262906	233.061	0.49201	233.061	0.524195	233.061	0.0103014
231.964	-0.321536	231.964	0.399141	231.964	-0.0194201	231.964	-0.0595219
231.024	0.0679429	231.024	-0.00922173	231.024	-0.343572	231.024	0.168665
229.927	0.222277	229.927	-0.0341944	229.927	0.12748	229.927	0.25018
228.986	0.0027171	228.986	0.296454	228.986	0.137764	228.986	0.0740506
228.046	0.00368632	228.046	0.315092	228.046	0.144659	228.046	0.0731103
226.949	0.00736914	226.949	0.308445	226.949	0.13668	226.949	0.0711118
226.008	0.00530885	226.008	0.313375	226.008	0.136856	226.008	0.068899
225.067	0.00513229	225.067	0.313853	225.067	0.121003	225.067	0.0681137
223.97	0.00880361	223.97	0.326943	223.97	0.12112	223.97	0.0732043
223.029	0.0132305	223.029	0.314431	223.029	0.113766	223.029	0.0634459
221.931	0.0176401	221.931	0.318995	221.931	0.113457	221.931	0.0592784
220.99	0.0147961	220.99	0.318245	220.99	0.103057	220.99	0.0559368
220.049	0.0135807	220.049	0.325951	220.049	0.103064	220.049	0.0550657
218.951	0.0101951	218.951	0.319509	218.951	0.100142	218.951	0.0499416
218.01	0.00714104	218.01	0.318112	218.01	0.0980014	218.01	0.0458712
217.068	-0.00161143	217.068	0.311315	217.068	0.0753742	217.068	0.0418957
215.97	0.00990678	215.97	0.333729	215.97	0.0748034	215.97	0.0458011
215.028	0.0123703	215.028	0.324653	215.028	0.0837508	215.028	0.0386587
213.93	0.0123137	213.93	0.317404	213.93	0.0855312	213.93	0.0426194
212.988	0.0126693	212.988	0.313123	212.988	0.0802046	212.988	0.0392041
212.047	0.0122507	212.047	0.325603	212.047	0.0655401	212.047	0.0385031
210.948	0.0103787	210.948	0.337224	210.948	0.0625337	210.948	0.0383531
210.006	0.010863	210.006	0.328306	210.006	0.0670852	210.006	0.0388479
209.064	0.00738965	209.064	0.326931	209.064	0.0476437	209.064	0.0345106
207.965	0.00602048	207.965	0.33334	207.965	0.0593622	207.965	0.0321969
207.023	0.00974024	207.023	0.325568	207.023	0.0476256	207.023	0.026369
205.924	0.0142432	205.924	0.321974	205.924	0.0427054	205.924	0.0357524
204.981	0.0133338	204.981	0.319665	204.981	0.0468246	204.981	0.0231097
204.039	0.0163707	204.039	0.329156	204.039	0.0423407	204.039	0.0178625
202.939	0.0130925	202.939	0.322071	202.939	0.0472369	202.939	0.0273942
201.997	0.00929271	201.997	0.319299	201.997	0.0428461	201.997	0.0211376
201.054	0.0207096	201.054	0.34701	201.054	0.0416276	201.054	0.0230125
199.954	0.0164076	199.954	0.345538	199.954	0.0387148	199.954	0.0260551
